# Supplementary material for: Genome-wide CRISPR/Cas9 deletion screen defines mitochondrial gene essentiality and identifies routes for tumour cell viability in hypoxia
Source: Commun Biol. 2021 May 21;4:615. doi: 10.1038/s42003-021-02098-x (PMC8140129; doi:10.1038/s42003-021-02098-x)
Supplement: Supplementary file 4 — Supplementary Data [file 42003_2021_2098_MOESM4_ESM.zip]

Archive with 5 entries (5 files):
- NatCommsBio-Thomas et al-SuppData1-Rev#2-FINAL.xlsx
- NatCommsBio-Thomas et al-SuppData2-Rev#2-FINALLT.xlsx
- NatCommsBio-Thomas et al-SuppData3-Rev#2-FINALLT.xlsx
- NatCommsBio-Thomas et al-SuppData4-Rev#2-FINALLT.xlsx
- NatCommsBio-Thomas et al-SuppData5-FINAL.xlsx
