# Supplementary material for: Genome-wide CRISPR/Cas9 deletion screen defines mitochondrial gene essentiality and identifies routes for tumour cell viability in hypoxia
Source: Commun Biol. 2021 May 21;4:615. doi: 10.1038/s42003-021-02098-x (PMC8140129; doi:10.1038/s42003-021-02098-x)
Supplement: Supplementary file 4 — Supplementary Data [file 42003_2021_2098_MOESM4_ESM.zip › NatCommsBio-Thomas et al-SuppData1-Rev#2-FINAL.xlsx]

## Sheet: NOTES
SHEET	CONTENTS	NOTES
1	Functional annotation of all MitoCarta 2.0 genes represented in Achilles Cancer Dependency essentiality dataset	Common essential genes highlighted in red
2	MitoCarta 2.0 database
3	Common essential gene list (release 19Q3)

## Sheet: 1
Gene	Function 1	Function 2
AADAT	Tryptophan metabolism	Apoptosis
AARS2	Translation
AASS	Lysine Metabolism	Apoptosis
ABAT	GABA shunt	Apoptosis
ABCA13	Lipid Transport	Apoptosis
ABCA9	Lipid Transport	Apoptosis
ABCB10	Lipid Transport
ABCB6	Porphyrin and Heme Metabolism	Apoptosis
ABCB7	Iron-Sulfur Cluster Formation
ABCB8	Iron homeostasis	Apoptosis
ABCB9	Protein Import and Sorting	Apoptosis
ABCD1	Lipid Transport	Apoptosis
ABCD2	Lipid Transport	Arginine and Proline Metabolism
ABCD3	Lipid Transport	Autophagy and Mitophagy
ABCF2	Unknown	Autophagy and Mitophagy
ABHD10	Porphyrin and Heme Metabolism	Autophagy and Mitophagy
ABHD11	Unknown
ACAA1	Fatty Acids Metabolism	Calcium transport
ACAA2	Fatty Acids Metabolism	Calcium Transport
ACACA	Fatty Acids Metabolism	Calcium Transport
ACACB	Fatty Acids Metabolism	Cardiolipin Biosynthesis
ACAD10	Fatty Acids Metabolism	Cholesterol Metabolism
ACAD11	Fatty Acids Metabolism	Cholesterol Metabolism
ACAD8	Valine, Leucine and Isoleucine Metabolism	Cholesterol Metabolism
ACAD9	Valine, Leucine and Isoleucine Metabolism	Citric Acid Cycle
ACADL	Fatty Acids Metabolism	Citric Acid Cycle
ACADM	Fatty Acids Metabolism	Citric Acid Cycle
ACADS	Fatty Acids Metabolism	Citric Acid Cycle
ACADSB	Fatty Acids Metabolism	Citric Acid Cycle
ACADVL	Fatty Acids Metabolism	Citric Acid Cycle
ACAT1	Ketone Bodies Metabolism	Cofactor Transport
ACCS	Methionine Metabolism	DNA Damage Repair
ACLY	Citric Acid Cycle	DNA Damage Repair
ACO1	Citric Acid Cycle	DNA Damage Repair
ACO2	Citric Acid Cycle	DNA Damage Repair
ACOT13	Fatty Acids Metabolism	DNA Damage Response
ACOT2	Fatty Acids Metabolism	Ethanol Metabolism
ACOT7	Fatty Acids Metabolism	Fatty Acid Biosynthesis
ACOT9	Unknown	Fatty Acid Metabolism
ACOX1	Fatty Acids Metabolism	Fatty Acid Metabolism
ACOX3	Fatty Acids Metabolism	Fatty Acids Metabolism
ACP6	Inositol Metabolism	Fatty Acids Metabolism
ACSF2	Fatty Acids Metabolism	Fatty Acids Metabolism
ACSF3	Fatty Acids Metabolism	Fatty Acids Metabolism
ACSL1	Fatty Acids Metabolism	Fatty Acids Metabolism
ACSL4	Fatty Acids Metabolism	Fatty Acids Metabolism
ACSL6	Fatty Acids Metabolism	Folate Metabolism
ACSM1	Fatty Acids Metabolism	Folate Metabolism
ACSM2A	Fatty Acids Metabolism	Folate Metabolism
ACSM3	Fatty Acids Metabolism	Folate Metabolism
ACSM5	Fatty Acids Metabolism	GABA shunt
ACSS1	Citric Acid Cycle	Glutamate metabolism
ACSS3	Fatty Acids Metabolism	Glutamate metabolism
ACYP2	Glycolysis and Gluconeogenesis	Glutamate metabolism
ADCK1	Unknown	Glutamate metabolism
ADCK2	Unknown	Glutamate metabolism
ADCK5	Unknown	Glycine, Serine and Threonine Metabolism
ADHFE1	GABA shunt	Glycine, Serine and Threonine Metabolism
AFG1L	Oxidative Phosphorylation	Glycine, Serine and Threonine Metabolism
AFG3L2	Protein Import and Sorting
AGK	Phosphatidic Acid Synthesis	Glycine, Serine and Threonine Metabolism
AGMAT	Polyamines Metabolism	Glycine, Serine and Threonine Metabolism
AGPAT5	Triacylglycerol Synthesis	Glycine, Serine and Threonine Metabolism
AGR2	Protein Import and Sorting	Glycolysis and Gluconeogenesis
AGXT	Alanine and Aspartate Metabolism	Glycolysis and Gluconeogenesis
AGXT2	Alanine and Aspartate Metabolism	Glycolysis and Gluconeogenesis
AHCYL1	Cysteine Metabolism	Glycolysis and Gluconeogenesis
AIFM1	Oxidative Phosphorylation	Pro-Apoptosis
AIFM2	Pro-Apoptosis	Glyoxylate and Dicarboxylate Metabolism
AIFM3	Pro-Apoptosis	Glyoxylate and Dicarboxylate Metabolism
AK2	Purine Metabolism	Glyoxylate and Dicarboxylate Metabolism
AK3	Purine Metabolism	Glyoxylate and Dicarboxylate Metabolism
AK4	Purine Metabolism	Histidine Metabolism
AKAP1	PKA Signalling	Iron Transport
AKAP10	PKA Signalling	Iron Transport
AKR1B10	Retinoate Biosynthesis	Linoleic Acid Metabolism
AKR7A2	GABA shunt	Lysine Metabolism
ALAS1	Porphyrin and Heme Metabolism	Methionine Metabolism
ALAS2	Porphyrin and Heme Metabolism	Methionine Metabolism
ALDH18A1	Arginine and Proline Metabolism	Mitochondrial dynamics
ALDH1B1	Citric Acid Cycle	Mitochondrial dynamics
ALDH1L1	Folate Metabolism	mtDNA transcription
ALDH1L2	Folate Metabolism	NAD/NADH Metabolism
ALDH2	Fatty Acids Metabolism	Oxidative Phosphorylation
ALDH3A2	Fatty Acids Metabolism	Oxidative Phosphorylation
ALDH4A1	Arginine and Proline Metabolism	Oxidative Phosphorylation
ALDH5A1	Citric Acid Cycle	Oxidative Phosphorylation
ALDH6A1	Pyrimidine Metabolism	Oxidative Phosphorylation
ALDH7A1	Lysine Metabolism	Oxidative Phosphorylation
ALDH9A1	GABA shunt	Oxidative Phosphorylation
ALKBH1	ROS Detoxification	Oxidative Phosphorylation
ALKBH3	ROS Detoxification	Oxidative Phosphorylation
ALKBH7	ROS Detoxification	Oxidative Phosphorylation
AMACR	Bile Acid Biosynthesis	Oxidative Phosphorylation
AMT	Folate Metabolism	Oxidative Phosphorylation
ANGEL2	Unknown	Oxidative Phosphorylation
APEX2	DNA Damage Repair	Peptidases
APOO	Cristae Organisation	Peptidases
APOOL	Cristae Organisation	Porphyrin and Heme Metabolism
ARF5	Integrin Signalling	Pro-Apoptosis
ARG2	Urea Cycle	Pro-Apoptosis
ARL2	Oxidative Phosphorylation
ARMC10	Anti-Apoptosis	Pro-Apoptosis
ARMS2	Unknown	Propanoate Metabolism
ASAH2	Sphingosine Metabolism	Protein Import and Sorting
ATAD1	Unknown	Pyruvate Metabolism
ATAD3A	Mitochondrial dynamics	Pyruvate Metabolism
ATAD3B	Mitochondrial dynamics	Pyruvate Metabolism
ATIC	Purine Metabolism	Pyruvate Metabolism
ATP10D	Phospholipid Transport	Oxidative Phosphorylation
ATP23	DNA Damage Repair	Oxidative Phosphorylation
ATP5F1A	Oxidative Phosphorylation	Respiratory Complex V
ATP5F1B	Oxidative Phosphorylation	Respiratory Complex V
ATP5F1C	Oxidative Phosphorylation	Respiratory Complex V
ATP5F1D	Oxidative Phosphorylation	Respiratory Complex V
ATP5F1E	Oxidative Phosphorylation	Respiratory Complex V
ATP5IF1	Respiratory Complex V	Oxidative Phosphorylation
ATP5J2-PTCD1	Oxidative Phosphorylation	Oxidative Phosphorylation
ATP5MC1	Oxidative Phosphorylation	Respiratory Complex V
ATP5MC2	Respiratory Complex V	Oxidative Phosphorylation
ATP5MC3	Respiratory Complex V	Oxidative Phosphorylation
ATP5MD	Respiratory Complex V	Oxidative Phosphorylation
ATP5ME	Oxidative Phosphorylation	Respiratory Complex V
ATP5MF	Oxidative Phosphorylation	Respiratory Complex V
ATP5MG	Oxidative Phosphorylation	Respiratory Complex V
ATP5MPL	Respiratory Complex V	Oxidative Phosphorylation
ATP5PB	Oxidative Phosphorylation	Respiratory Complex V
ATP5PD	Respiratory Complex V	Oxidative Phosphorylation
ATP5PF	Respiratory Complex V	Oxidative Phosphorylation
ATP5PO	Oxidative Phosphorylation	Respiratory Complex V
ATP5S	Respiratory Complex V	Oxidative Phosphorylation
ATPAF1	Respiratory Complex V	Oxidative Phosphorylation
ATPAF2	Respiratory Complex V	Oxidative Phosphorylation
ATXN2	Translation	Oxidative Phosphorylation
AUH	Valine, Leucine and Isoleucine Metabolism	Oxidative Phosphorylation
AURKAIP1	Translation
BAD	Pro-Apoptosis	Oxidative Phosphorylation
BAK1	Pro-Apoptosis	Oxidative Phosphorylation
BAX	Pro-Apoptosis	Oxidative Phosphorylation
BCAT2	Valine, Leucine and Isoleucine Metabolism	Oxidative Phosphorylation
BCKDHA	Valine, Leucine and Isoleucine Metabolism	Oxidative Phosphorylation
BCKDHB	Valine, Leucine and Isoleucine Metabolism	Oxidative Phosphorylation
BCKDK	Valine, Leucine and Isoleucine Metabolism	Oxidative Phosphorylation
BCL2	Anti-Apoptosis	Oxidative Phosphorylation
BCL2L1	Anti-Apoptosis
BCL2L13	Anti-Apoptosis	Oxidative Phosphorylation
BCL2L2	Anti-Apoptosis	Oxidative Phosphorylation
BCS1L	Oxidative Phosphorylation	Respiratory Complex III
BDH1	Ketone Bodies Metabolism	Oxidative Phosphorylation
BID	Pro-Apoptosis	Oxidative Phosphorylation
BLOC1S1	Lysosomal Trafficking	Oxidative Phosphorylation
BNIP3	Anti-Apoptosis	Oxidative Phosphorylation
BNIP3L	Pro-Apoptosis	Oxidative Phosphorylation
BOLA1	Iron-Sulfur Cluster Formation	Oxidative Phosphorylation
BOLA3	Iron-Sulfur Cluster Formation	Oxidative Phosphorylation
BPHL	Xenobiotics Metabolism	Oxidative Phosphorylation
C12orf10	Unknown	Oxidative Phosphorylation
C12orf65	Translation	Oxidative Phosphorylation
C15orf40	Unknown	Oxidative Phosphorylation
C15orf48	Respiratory Complex I	Oxidative Phosphorylation
C15orf61	Unknown	Oxidative Phosphorylation
C16orf91	Unknown	Oxidative Phosphorylation
C1QBP	Translation
C2orf69	Unknown	Oxidative Phosphorylation
C3orf33	Unknown	Oxidative Phosphorylation
C5orf63	Unknown	Oxidative Phosphorylation
C6orf136	Unknown	Oxidative Phosphorylation
C6orf203	Unknown	Oxidative Phosphorylation
C8orf82	Unknown	Oxidative Phosphorylation
CA5A	Carbonic Acid Metabolism
CA5B	Carbon Dioxide Metabolism	Oxidative Phosphorylation
CARS2	Translation	Oxidative Phosphorylation
CASP8	Pro-Apoptosis	Oxidative Phosphorylation
CAT	ROS Detoxification	Oxidative Phosphorylation
CBR3	Xenobiotics Metabolism	Oxidative Phosphorylation
CBR4	Fatty Acids Metabolism	Oxidative Phosphorylation
CCDC127	Protein Import and Sorting	Oxidative Phosphorylation
CCDC51	Unknown	Oxidative Phosphorylation
CCDC58	Unknown	Oxidative Phosphorylation
CCDC90B	Unknown	Oxidative Phosphorylation
CCT7	ROS Detoxification
CDC25C	Cell Cycle Regulation	Oxidative Phosphorylation
CEP89	Respiratory Complex IV	Oxidative Phosphorylation
CHCHD1	Translation
CHCHD10	Cristae Organisation	Oxidative Phosphorylation
CHCHD2	ROS Detoxification	Anti-Apoptosis
CHCHD3	Cristae Organisation	Oxidative Phosphorylation
CHCHD4	Disulphide Relay	Protein Import and Sorting
CHCHD5	Respiratory Complex IV	Oxidative Phosphorylation
CHCHD6	Cristae Organisation	Oxidative Phosphorylation
CHCHD7	Respiratory Complex IV	Oxidative Phosphorylation
CHDH	Glycine, Serine and Threonine Metabolism	Oxidative Phosphorylation
CHPT1	Glycerophospholipid Metabolism	Oxidative Phosphorylation
CISD1	Iron Metabolism	Oxidative Phosphorylation
CISD2	Autophagy and Mitophagy	Oxidative Phosphorylation
CISD3	Iron Metabolism	Oxidative Phosphorylation
CKMT1A	Creatine Metabolism	Oxidative Phosphorylation
CKMT1B	Creatine Metabolism	Oxidative Phosphorylation
CKMT2	Creatine Metabolism	Oxidative Phosphorylation
CLIC4	Chloride Ion Transport	Oxidative Phosphorylation
CLPB	Protein Import and Sorting	Oxidative Phosphorylation
CLPP	Protein Import and Sorting	Oxidative Phosphorylation
CLPX	Protein Import and Sorting	Oxidative Phosphorylation
CLYBL	Citric Acid Cycle	Oxidative Phosphorylation
CMC1	Respiratory Complex IV	Oxidative Phosphorylation
CMC2	Respiratory Complex IV	Oxidative Phosphorylation
CMC4	Respiratory Complex IV	Oxidative Phosphorylation
CMPK2	Pyrimidine Metabolism	Oxidative Phosphorylation
COA1	Respiratory Complex IV	Oxidative Phosphorylation
COA3	Respiratory Complex IV	Oxidative Phosphorylation
COA4	Respiratory Complex IV	Oxidative Phosphorylation
COA5	Oxidative Phosphorylation	Respiratory Complex IV
COA6	Respiratory Complex IV	Oxidative Phosphorylation
COA7	Oxidative Phosphorylation	Respiratory Complex IV
COA8	Respiratory Complex IV	Oxidative Phosphorylation
COASY	CoA Metabolism
COMT	Tyrosine metabolism	Oxidative Phosphorylation
COMTD1	Tyrosine metabolism	Oxidative Phosphorylation
COQ10A	Respiratory Complex III	Oxidative Phosphorylation
COQ10B	Respiratory Complex III	Oxidative Phosphorylation
COQ2	Ubiquinone Biosynthesis	Oxidative Phosphorylation
COQ3	Ubiquinone Biosynthesis	Oxidative Phosphorylation
COQ4	Ubiquinone Biosynthesis	Oxidative Phosphorylation
COQ5	Ubiquinone Biosynthesis	Oxidative Phosphorylation
COQ6	Ubiquinone Biosynthesis	Oxidative Phosphorylation
COQ7	Ubiquinone Biosynthesis	Oxidative Phosphorylation
COQ8A	Oxidative Phosphorylation	Oxidative Phosphorylation
COQ8B	Ubiquinone Biosynthesis	Oxidative Phosphorylation
COQ9	Ubiquinone Biosynthesis	Oxidative Phosphorylation
COX10	Oxidative Phosphorylation	Respiratory Complex IV
COX11	Oxidative Phosphorylation	Respiratory Complex IV
COX14	Respiratory Complex IV	Oxidative Phosphorylation
COX15	Oxidative Phosphorylation	Respiratory Complex IV
COX16	Respiratory Complex IV	Ribosome
COX17	Oxidative Phosphorylation	Respiratory Complex IV
COX18	Respiratory Complex IV	Ribosome
COX19	Respiratory Complex IV	Ribosome
COX20	Respiratory Complex IV	Ribosome
COX4I1	Respiratory Complex IV	ROS detoxification
COX4I2	Respiratory Complex IV	ROS detoxification
COX5A	Oxidative Phosphorylation	Respiratory Complex IV
COX5B	Oxidative Phosphorylation	Respiratory Complex IV
COX6A1	Respiratory Complex IV	ROS Detoxification
COX6A2	Respiratory Complex IV	ROS Detoxification
COX6B1	Respiratory Complex IV	Selenoamino acid metabolism
COX6B2	Respiratory Complex IV	Steroid Metabolism
COX6C	Oxidative Phosphorylation	Respiratory Complex IV
COX7A1	Respiratory Complex IV	Transcription
COX7A2	Respiratory Complex IV	Translation
COX7A2L	Respiratory Complex IV	Translation
COX7B	Oxidative Phosphorylation	Respiratory Complex IV
COX7C	Oxidative Phosphorylation	Respiratory Complex IV
COX8A	Respiratory Complex IV	Tryptophan metabolism
COX8C	Respiratory Complex IV	Tryptophan metabolism
CPOX	Porphyrin and Heme Metabolism
CPS1	Pyrimidine Metabolism	Tyrosine metabolism
CPT1A	Carnitine shuttle	Ubiquinone Biosynthesis
CPT1B	Carnitine shuttle	Ubiquinone Biosynthesis
CPT1C	Carnitine shuttle	Urea Cycle
CPT2	Carnitine shuttle	Valine, Leucine and Isoleucine Metabolism
CRAT	Carnitine shuttle	Valine, Leucine and Isoleucine Metabolism
CRIF1	Translation	Valine, Leucine and Isoleucine Metabolism
CRLS1	Glycerophospholipid Metabolism
CROT	Fatty Acids Metabolism	Valine, Leucine and Isoleucine Metabolism
CRY1	Circadian Regulation	Valine, Leucine and Isoleucine Metabolism
CRYZ	Xenobiotics Metabolism	Valine, Leucine and Isoleucine Metabolism
CS	Citric Acid Cycle
CYB5A	Hemoglobin Biosynthesis	Valine, Leucine and Isoleucine Metabolism
CYB5B	Hemoglobin Biosynthesis	Vitamin D Metabolism
CYB5R2	Cholesterol Metabolism	Xenobiotics Metabolism
CYB5R3	Cholesterol Metabolism	Xenobiotics Metabolism
CYC1	Oxidative Phosphorylation
CYCS	Oxidative Phosphorylation	Pro-Apoptosis
CYP11A1	Steroid Metabolism	Xenobiotics Metabolism
CYP11B2	Steroid Metabolism	Xenobiotics Metabolism
CYP24A1	Vitamin D Metabolism	Xenobiotics Metabolism
CYP27A1	Bile Acid Biosynthesis
CYP27B1	Xenobiotics Metabolism
CYTB	Respiratory Complex III
D2HGDH	D-2hydroxyglutarate Metabolism
DAP3	Translation	Pro-Apoptosis
DARS2	Translation
DBI	Acyl CoA Ester Metabolism
DBT	Valine, Leucine and Isoleucine Metabolism
DCAKD	CoA Metabolism
DCXR	Pentose Phosphate Pathway
DDAH1	Nitric Oxide Biosynthesis
DDX28	Ribosome
DECR1	Fatty Acids Metabolism
DELE1	Pro-Apoptosis
DEPP1	Autophagy and Mitophagy
DGLUCY	Glutamate metabolism
DGUOK	Nucleotide Metabolism
DHCR24	Steroid Metabolism
DHODH	Pyrimidine Metabolism
DHRS1	Unknown
DHRS4	Xenobiotics Metabolism
DHRS7B	Unknown
DHRSX	Autophagy and Mitophagy
DHTKD1	Lysine, Hydroxylysine, Tryptophan Degradation
DHX30	Ribosome
DIABLO	Pro-Apoptosis
DLAT	Citric Acid Cycle
DLD	Citric Acid Cycle
DLST	Citric Acid Cycle
DMAC2	Respiratory Complex V
DMGDH	Glycine, Serine and Threonine Metabolism
DMPK	Unknown
DNA2	DNA Damage Repair
DNAJA3	Anti-Apoptosis
DNAJC11	Cristae Organisation
DNAJC15	Protein Import and Sorting
DNAJC19	Protein Import and Sorting
DNAJC28	Protein Import and Sorting
DNAJC30	Respiratory Complex V
DNAJC4	Unknown
DNLZ	Protein Import and Sorting
DNM1L	Mitochondrial dynamics
DTYMK	Pyrimidine Metabolism
DUS2	Translation
DUSP26	MAPK Signaling
DUT	Pyrimidine Metabolism
EARS2	Translation
ECH1	Fatty Acids Metabolism
ECHDC1	Fatty Acids Metabolism
ECHDC2	Fatty Acids Metabolism
ECHDC3	Fatty Acids Metabolism
ECHS1	Fatty Acids Metabolism
ECI1	Fatty Acids Metabolism
ECI2	Fatty Acids Metabolism
ECSIT	Respiratory Complex I
EEFSEC	Translation
EFHD1	Calcium Sensing
EHHADH	Fatty Acids Metabolism
ELAC2	Transcription
EMC2	Unknown
ENDOG	mtDNA replication
EPHX2	Cholesterol Metabolism
ERAL1	Ribosome
ETFA	Fatty Acids Metabolism
ETFB	Fatty Acids Metabolism
ETFDH	Fatty Acids Metabolism
ETFRF1	Oxidative Phosphorylation
ETHE1	Sulphide Oxidation
EXOG	mtDNA replication
FABP1	Lipid Transport
FAHD1	Citric Acid Cycle
FAHD2A	Unknown
FAM136A	Unknown
FAM162A	Pro-Apoptosis
FAM185A	Unknown
FAM210A	Unknown
FAM210B	Iron homeostasis
FAM213A	ROS Detoxification
FARS2	Translation
FASN	Fatty Acids Metabolism
FASTK	Pro-Apoptosis
FASTKD1	Translation
FASTKD2	Translation
FASTKD3	Translation
FASTKD5	Transcription
FBXL4	mtDNA replication
FDPS	Steroid Metabolism	Ubiquinone Biosynthesis
FDX1	Steroid Metabolism
FDX2	Heme Metabolism
FDXR	Oxidative Phosphorylation	Respiratory Complex III
FECH	Porphyrin and Heme Metabolism
FH	Citric Acid Cycle
FHIT	Calcium Transport
FIS1	Mitochondrial dynamics
FKBP10	Protein Import and Sorting
FKBP8	Autophagy and Mitophagy
FLAD1	Riboflavin Metabolism
FMC1	Respiratory Complex V
FOXRED1	Respiratory Complex I
FPGS	Folate Metabolism
FTH1	Porphyrin and Heme Metabolism
FTMT	Porphyrin and Heme Metabolism
FUNDC1	Autophagy and Mitophagy
FUNDC2	Anti-Apoptosis
FXN	Iron-Sulfur Cluster Formation
GAPDH	Glycolysis and Gluconeogenesis
GARS	Translation
GATB	Translation
GATC	Translation
GATD3A	Glutamine metabolism
GATM	Creatine Metabolism
GCAT	Glycine, Serine and Threonine Metabolism
GCDH	Lysine Metabolism
GCSH	Glycine, Serine and Threonine Metabolism
GDAP1	Membrane Transport
GFER	Disulphide Relay	Protein Import and Sorting
GFM1	Translation
GFM2	Translation
GHITM	Cristae Organisation
GK	Glycerophospholipid Metabolism
GLDC	Glycine, Serine and Threonine Metabolism
GLOD4	Unknown
GLRX2	Glutathione Metabolism
GLRX5	Iron-Sulfur Cluster Formation
GLS	Glutamate metabolism
GLS2	Glutamate metabolism
GLUD1	Glutamate metabolism
GLYAT	Xenobiotics Metabolism
GLYCTK	Fructose Metabolism
GNG5	Unknown
GOLPH3	Mitochondrial biogenesis
GOT2	Alanine and Aspartate Metabolism
GPAM	Triacylglycerol Synthesis
GPD2	Glycolysis and Gluconeogenesis
GPI	Glycolysis and Gluconeogenesis
GPT2	Alanine and Aspartate Metabolism
GPX1	Glutathione Metabolism
GPX4	Glutathione Metabolism
GRHPR	Glyoxylate and Dicarboxylate Metabolism
GRPEL1	Protein Import and Sorting
GRPEL2	Protein Import and Sorting
GRSF1	Ribosome
GSR	Glutathione Metabolism
GSTK1	Glutathione Metabolism
GSTO1	Glutathione Metabolism
GSTZ1	Tyrosine metabolism
GTPBP10	Ribosome
GTPBP3	Translation
GTPBP6	Unknown
GUF1	Ribosome
GUK1	Purine Metabolism
HADH	Fatty Acids Metabolism
HADHA	Fatty Acids Metabolism
HADHB	Fatty Acids Metabolism
HAGH	Glutathione Metabolism
HAO2	Folate Metabolism
HARS2	Translation
HCCS	Oxidative Phosphorylation
HDHD3	Unknown
HDHD5	Unknown
HEBP1	Heme Metabolism
HEMK1	Translation
HIBADH	Valine, Leucine and Isoleucine Metabolism
HIBCH	beta-Alanine metabolism
HIGD1A	Mitochondrial dynamics
HIGD2A	Respiratory Complex III
HINT1	Calcium Transport
HINT2	Calcium Transport
HINT3	Unknown
HK1	Glycolysis and Gluconeogenesis
HK2	Glycolysis and Gluconeogenesis
HMBS	Porphyrin and Heme Metabolism
HMGCL	Ketone Bodies Metabolism
HMGCS2	Steroid Metabolism
HOGA1	Hydroxyproline Metabolism
HSCB	Iron-Sulfur Cluster Formation	Oxidative Phosphorylation
HSD17B10	Fatty Acids Metabolism	Translation
HSD17B4	Alanine and Aspartate Metabolism
HSD17B8	Steroid Metabolism
HSDL1	Unknown
HSDL2	Unknown
HSPA9	Protein Import and Sorting	Iron-Sulfur Cluster Formation
HSPB7	Unknown
HSPD1	Protein Import and Sorting
HSPE1	Protein Import and Sorting
HTATIP2	Pro-Apoptosis
HTRA2	Pro-Apoptosis
IARS2	Translation
IBA57	Iron-Sulfur Cluster Formation
IDE	Protein Import and Sorting
IDH1	Citric Acid Cycle
IDH2	Citric Acid Cycle
IDH3A	Citric Acid Cycle
IDH3B	Citric Acid Cycle
IDH3G	Citric Acid Cycle
IDI1	Cholesterol Metabolism
IFI27	Pro-Apoptosis
IMMP1L	Protein Import and Sorting
IMMP2L	Protein Import and Sorting
IMMT	Cristae Organisation
ISCA1	Iron-Sulfur Cluster Formation
ISCA2	Iron-Sulfur Cluster Formation
ISCU	Iron-Sulfur Cluster Formation
ISOC2	Unknown
IVD	Valine, Leucine and Isoleucine Metabolism
KARS	Translation
KIAA0100	Unknown
KIAA0391	Translation
KIF1B	Mitochondrial Trafficking
KMO	Tryptophan metabolism
KRT5	Cytoskeleton
KYAT3	Amino Acid Metabolism
L2HGDH	2-hydroxyglutarate Metabolism
LACTB	Phospholipid Metabolism
LACTB2	RNA degradation
LAMC1	Unknown
LAP3	Peptidases
LARS2	Translation
LDHAL6B	Cysteine Metabolism
LDHB	Glycolysis and Gluconeogenesis
LDHD	Glycolysis and Gluconeogenesis
LETM1	Cristae Organisation	Calcium transport
LETM2	Unknown
LETMD1	Potassium Import
LIAS	Lipoate Biosynthesis
LIPT1	Lipoate Biosynthesis
LIPT2	Lipoate Biosynthesis
LONP1	Peptidases	mtDNA transcription
LONP2	Peptidases
LRPPRC	Transcription
LYPLA1	Glycerophospholipid Metabolism
LYPLAL1	Protein depalmitoylation
LYRM1	Oxidative Phosphorylation
LYRM2	Respiratory Complex I
LYRM4	Iron-Sulfur Cluster Formation
LYRM7	Respiratory Complex III
LYRM9	Oxidative Phosphorylation
MACROD1	ADP-ribosylation
MAIP1	Protein Import and Sorting
MALSU1	Translation
MAOA	Monoamine Metabolism
MAOB	Monoamine Metabolism
MARC1	Amidoxime Reduction	Anti-Apoptosis
MARC2	Amidoxime Reduction	Anti-Apoptosis
MARCH5	Mitochondrial dynamics	Apoptosis
MARS2	Translation
MAVS	Antiviral Response
MCAT	Fatty Acids Metabolism
MCCC1	Valine, Leucine and Isoleucine Metabolism
MCCC2	Valine, Leucine and Isoleucine Metabolism
MCEE	Valine, Leucine and Isoleucine Metabolism
MCRIP2	Unknown
MCU	Calcium Transport
MCUB	Calcium Transport
MCUR1	Calcium Transport
MDH1	Citric Acid Cycle
MDH2	Citric Acid Cycle
ME1	Citric Acid Cycle
ME2	Citric Acid Cycle
ME3	Citric Acid Cycle
MECR	Fatty Acid Metabolism
METAP1D	Peptidases
METTL15	Ribosome
METTL17	Unknown
METTL5	Ribosome
METTL8	Unknown
MFF	Mitochondrial dynamics
MFN1	Mitochondrial dynamics
MFN2	Mitochondrial dynamics
MGARP	Mitochondrial Trafficking
MGME1	mtDNA replication
MGST1	Glutathione Metabolism
MGST3	Eicosanoid Metabolism
MICOS13	Cristae Organisation
MICU1	Calcium transport
MICU2	Calcium transport
MIEF1	Mitochondrial Dynamics
MINOS1	Cristae Organisation
MIPEP	Protein Import and Sorting
MLH1	DNA Damage Repair
MLYCD	Fatty Acids Metabolism
MMAB	Vitamin B12 Metabolism
MMACHC	Vitamin B12 Metabolism
MMADHC	Vitamin B12 Metabolism
MOCS1	Sulfite/Sulfide Detoxification
MPC1	Pyruvate Transport
MPC1L	Unknown
MPC2	Pyruvate Transport
MPST	Cysteine Metabolism
MPV17	Folate Metabolism
MPV17L	ROS Detoxification
MPV17L2	Ribosome
MRM1	Translation
MRM2	Translation
MRM3	Ribosome
MRPL1	Ribosome
MRPL10	Ribosome
MRPL11	Ribosome
MRPL12	Ribosome
MRPL13	Ribosome
MRPL14	Ribosome
MRPL15	Ribosome
MRPL16	Ribosome
MRPL17	Ribosome
MRPL18	Ribosome
MRPL19	Ribosome
MRPL2	Ribosome
MRPL20	Ribosome
MRPL21	Ribosome
MRPL22	Ribosome
MRPL23	Ribosome
MRPL24	Ribosome
MRPL27	Ribosome
MRPL28	Ribosome
MRPL3	Ribosome
MRPL30	Ribosome
MRPL32	Ribosome
MRPL33	Ribosome
MRPL34	Ribosome
MRPL35	Ribosome
MRPL36	Ribosome
MRPL37	Ribosome
MRPL38	Ribosome
MRPL39	Ribosome
MRPL4	Ribosome
MRPL40	Ribosome
MRPL41	Ribosome
MRPL42	Ribosome
MRPL43	Ribosome
MRPL44	Ribosome
MRPL45	Ribosome
MRPL46	Ribosome
MRPL47	Ribosome
MRPL48	Ribosome
MRPL49	Ribosome
MRPL50	Ribosome
MRPL51	Ribosome
MRPL52	Ribosome
MRPL53	Ribosome
MRPL54	Ribosome
MRPL55	Ribosome
MRPL57	Ribosome
MRPL58	Ribosome
MRPL9	Ribosome
MRPS10	Ribosome
MRPS11	Ribosome
MRPS12	Ribosome
MRPS14	Ribosome
MRPS15	Ribosome
MRPS16	Ribosome
MRPS17	Ribosome
MRPS18A	Ribosome
MRPS18B	Ribosome
MRPS18C	Ribosome
MRPS2	Ribosome
MRPS21	Ribosome
MRPS22	Ribosome
MRPS23	Ribosome
MRPS24	Ribosome
MRPS25	Ribosome
MRPS26	Ribosome
MRPS27	Ribosome
MRPS28	Ribosome
MRPS30	Ribosome
MRPS31	Ribosome
MRPS33	Ribosome
MRPS34	Ribosome
MRPS35	Ribosome
MRPS36	Ribosome
MRPS5	Ribosome
MRPS6	Ribosome
MRPS7	Ribosome
MRPS9	Ribosome
MRRF	Translation
MRS2	Magnesium Transport
MSRA	ROS Detoxification
MSRB2	ROS Detoxification
MSRB3	ROS Detoxification
MTCH1	Pro-Apoptosis
MTCH2	Mitochondrial Dynamics
MTCP1	Unknown
MTERF1	Transcription
MTERF2	Transcription
MTERF3	Transcription
MTERF4	Translation
MTFMT	Translation
MTFP1	Mitochondrial Dynamics
MTFR1	Mitochondrial dynamics
MTFR1L	Mitochondrial dynamics
MTG1	Ribosome
MTG2	Ribosome
MTHFD1	Folate Metabolism
MTHFD1L	Folate Metabolism
MTHFD2	Folate Metabolism
MTHFD2L	Folate Metabolism
MTHFS	Folate Metabolism
MTIF2	Translation
MTIF3	Translation
MTO1	Translation
MTPAP	Transcription
MTRF1	Translation
MTRF1L	Translation
MTX1	Protein Import and Sorting
MTX2	Protein Import and Sorting
MUL1	Mitochondrial Dynamics
MUT	Valine, Leucine and Isoleucine Metabolism
MUTYH	DNA Damage Repair
NADK2	NAD/NADH Metabolism
NAGS	Arginine and Proline Metabolism
NARS2	Translation
NAXD	NAD/NADH Metabolism
NAXE	NAD/NADH Metabolism
NBR1	Autophagy and Mitophagy
NCEH1	Cholesterol Metabolism
NCOA4	Porphyrin and Heme Metabolism
NDUFA1	Respiratory Complex I
NDUFA10	Respiratory Complex I
NDUFA11	Oxidative Phosphorylation	Respiratory Complex I
NDUFA12	Respiratory Complex I
NDUFA13	Respiratory Complex I
NDUFA2	Oxidative Phosphorylation	Respiratory Complex I
NDUFA3	Respiratory Complex I
NDUFA4	Oxidative Phosphorylation	Respiratory Complex I
NDUFA5	Respiratory Complex I
NDUFA6	Oxidative Phosphorylation	Respiratory Complex I
NDUFA7	Respiratory Complex I
NDUFA8	Oxidative Phosphorylation	Respiratory Complex I
NDUFA9	Respiratory Complex I
NDUFAB1	Oxidative Phosphorylation	Respiratory Complex I
NDUFAF1	Respiratory Complex I
NDUFAF2	Respiratory Complex I
NDUFAF3	Oxidative Phosphorylation	Respiratory Complex I
NDUFAF4	Respiratory Complex I
NDUFAF5	Respiratory Complex I
NDUFAF6	Respiratory Complex I
NDUFAF7	Oxidative Phosphorylation	Respiratory Complex I
NDUFAF8	Oxidative Phosphorylation	Respiratory Complex I
NDUFB1	Respiratory Complex I
NDUFB10	Oxidative Phosphorylation	Respiratory Complex I
NDUFB11	Respiratory Complex I
NDUFB2	Respiratory Complex I
NDUFB3	Oxidative Phosphorylation	Respiratory Complex I
NDUFB4	Oxidative Phosphorylation	Respiratory Complex I
NDUFB5	Respiratory Complex I
NDUFB6	Oxidative Phosphorylation	Respiratory Complex I
NDUFB7	Oxidative Phosphorylation	Respiratory Complex I
NDUFB8	Oxidative Phosphorylation	Respiratory Complex I
NDUFB9	Respiratory Complex I
NDUFC1	Respiratory Complex I
NDUFC2	Respiratory Complex I
NDUFS1	Respiratory Complex I
NDUFS2	Oxidative Phosphorylation	Respiratory Complex I
NDUFS3	Oxidative Phosphorylation	Respiratory Complex I
NDUFS4	Respiratory Complex I
NDUFS5	Oxidative Phosphorylation	Respiratory Complex I
NDUFS6	Respiratory Complex I
NDUFS7	Respiratory Complex I
NDUFS8	Respiratory Complex I
NDUFV1	Respiratory Complex I
NDUFV2	Respiratory Complex I
NDUFV3	Respiratory Complex I
NEU4	N-Glycan Degradation
NFS1	Iron-Sulfur Cluster Formation	Alanine and Aspartate Metabolism
NFU1	Iron-Sulfur Cluster Formation
NGRN	Ribosome
NIF3L1	Unknown
NIPSNAP1	Autophagy and Mitophagy
NIPSNAP2	Autophagy and Mitophagy
NIPSNAP3A	Unknown
NIPSNAP3B	Unknown
NIT1	Glutathione Metabolism
NIT2	Alanine and Aspartate Metabolism
NLN	Peptidases
NLRX1	Antiviral Response
NME3	Nucleotide Metabolism
NME4	Nucleotide Metabolism
NME6	Nucleotide Metabolism
NMNAT3	NAD/NADH Metabolism
NNT	NAD/NADH Metabolism
NOA1	Translation
NRDC	Citric Acid Cycle
NSUN3	Translation
NSUN4	Ribosome
NT5C	Pyrimidine Metabolism
NT5DC2	Catecholamine Metabolism
NT5DC3	Unknown
NT5M	mtDNA Replication
NTHL1	DNA Damage Repair
NUBPL	Respiratory Complex I
NUCB2	Unknown
NUDT13	Nucleotide Metabolism
NUDT19	CoA Metabolism
NUDT2	Nucleotide Metabolism
NUDT5	Nucleotide Metabolism
NUDT6	Unknowm
NUDT8	CoA Metabolism
NUDT9	Nucleotide Metabolism
OAT	Arginine and Proline Metabolism
OBSCN	Unknown
OCIAD1	Unknown
OCIAD2	Unknown
OGDH	Citric Acid Cycle
OGDHL	Citric Acid Cycle
OGG1	DNA Damage Repair
OMA1	Peptidases
OPA1	Mitochondrial dynamics
OPA3	Mitochondrial Dynamics
OSBPL1A	Cholesterol Metabolism
OSGEPL1	Translation
OTC	Arginine and Proline Metabolism
OXA1L	Respiratory Complex IV
OXCT1	Ketone Bodies Metabolism
OXLD1	Unknown
OXNAD1	Oxidoreductase
OXR1	ROS Detoxification
OXSM	Lipoate Biosynthesis
P4HB	Protein Folding
PABPC5	Unknown
PACSIN2	Endocytosis
PAICS	Purine Metabolism
PAK5	Cytoskeleton
PAM16	Protein Import and Sorting
PANK2	CoA Metabolism
PARK7	ROS Detoxification
PARL	Protein Import and Sorting
PARS2	Translation
PC	Citric Acid Cycle
PCBD2	Pterin Biosynthesis
PCCA	Fatty Acids Metabolism
PCCB	Fatty Acids Metabolism
PCK2	Citric Acid Cycle
PDE12	Antiviral Response
PDF	Translation
PDHA1	Citric Acid Cycle
PDHA2	Citric Acid Cycle
PDHB	Citric Acid Cycle
PDHX	Citric Acid Cycle
PDK1	Citric Acid Cycle
PDK2	Citric Acid Cycle
PDK3	Citric Acid Cycle
PDK4	Citric Acid Cycle
PDP1	Citric Acid Cycle
PDP2	Citric Acid Cycle
PDPR	Citric Acid Cycle
PDSS1	Ubiquinone Biosynthesis
PDSS2	Ubiquinone Biosynthesis
PET100	Respiratory Complex IV
PET117	Oxidative Phosphorylation	Respiratory Complex IV
PEX11B	Peroxisome Biogenesis
PGAM5	Autophagy and Mitophagy
PGS1	Glycerophospholipid Metabolism
PHB	Autophagy and Mitophagy
PHB2	Autophagy and Mitophagy
PHYH	Fatty Acids Metabolism
PI4KA	Phosphatidylinositol synthesis
PICK1	Mitochondrial Dynamics
PIF1	DNA Damage Repair
PINK1	Autophagy and Mitophagy
PISD	Glycerophospholipid Metabolism
PITRM1	Peptidases
PKLR	Glycolysis and Gluconeogenesis
PLGRKT	Unknown
PLPBP	Arginine and Proline Metabolism
PMAIP1	Pro-Apoptosis
PMPCA	Protein Import and Sorting
PMPCB	Protein Import and Sorting
PNPLA8	Glycerophospholipid Metabolism
PNPO	Vitamin B6 Metabolism
PNPT1	Transcription
POLD4	mtDNA replication
POLG	mtDNA replication
POLG2	Translation
POLRMT	Translation
PPA2	Phosphate Metabolism
PPIF	Membrane Transport
PPM1K	Valine, Leucine and Isoleucine Metabolism
PPOX	Porphyrin and Heme Metabolism
PPTC7	Oxidative Phosphorylation
PPWD1	Transcription
PRDX2	Glutathione Metabolism
PRDX3	Glutathione Metabolism
PRDX4	ROS Detoxification
PRDX5	ROS Detoxification
PRDX6	ROS Detoxification
PRELID1	Cardiolipin Biosynthesis
PRELID2	Cardiolipin Biosynthesis
PRELID3A	Cardiolipin Biosynthesis
PRELID3B	Unknown
PREPL	Unknown
PRODH	Arginine and Proline Metabolism
PRODH2	Arginine and Proline Metabolism
PRSS35	Unknown
PSMA6	Proteasome
PSTK	Translation
PTCD1	Translation
PTCD2	Translation
PTCD3	Translation
PTGES2	Eicosanoid Metabolism
PTPMT1	Glycerophospholipid Metabolism
PTPN4	Unknown
PTRH1	Unknown
PTRH2	Translation
PTS	Pterin Biosynthesis
PUS1	Translation
PUSL1	Unknown
PXMP2	Unknown
PXMP4	Unknown
PYCR1	Arginine and Proline Metabolism
PYCR2	Arginine and Proline Metabolism
PYURF	Unknown
QDPR	Pterin Biosynthesis
QRSL1	Translation
QTRT1	Translation
RAB11FIP5	Unknown
RAB24	Autophagy and Mitophagy
RAB32	Mitochondrial Dynamics
RAB35	Autophagy and Mitophagy
RAB5IF	Unknown
RARS	Translation
RARS2	Translation
RBFA	Ribosome
RCC1L	Mitochondrial dynamics
RCN2	Unknown
RDH11	Retinol Metabolism
RDH13	Retinol Metabolism
RDH14	Retinol Metabolism
RECQL4	DNA Damage Repair
REXO2	Transcription
RFK	Riboflavin Metabolism
RHOT1	Mitochondrial Trafficking
RHOT2	Mitochondrial Trafficking
RIDA	RNA degradation
RMDN1	Unknown
RMDN3	Calcium Transport
RMND1	Translation
RNASEH1	DNA Damage Repair
ROMO1	ROS production
RPIA	Pentose Phosphate Pathway
RPL10A	Ribosome
RPL34	Ribosome
RPL35A	Ribosome
RPS14	Ribosome
RPS15A	Ribosome
RPS18	Ribosome
RPUSD3	Ribosome
RPUSD4	Ribosome
RSAD1	Porphyrin and Heme Metabolism
RTN4IP1	Oxidative Phosphorylation
SAMM50	Protein Import and Sorting
SARDH	Glycine, Serine and Threonine Metabolism
SARS2	Translation
SCCPDH	Unknown
SCO1	Respiratory Complex IV
SCO2	Respiratory Complex IV
SCP2	Bile Acid Biosynthesis
SDHA	Oxidative Phosphorylation	Respiratory Complex II
SDHAF1	Respiratory Complex II
SDHAF2	Oxidative Phosphorylation	Respiratory Complex II
SDHAF3	Respiratory Complex II
SDHAF4	Respiratory Complex II
SDHB	Respiratory Complex II
SDHC	Oxidative Phosphorylation	Respiratory Complex II
SDHD	Oxidative Phosphorylation	Respiratory Complex II
SDR39U1	Unknown
SDSL	Unknown
SECISBP2	Translation
SELENOO	Unknown
SEPT4	Pro-Apoptosis	Apoptosis
SERAC1	Glycerophospholipid Metabolism
SERHL2	Unknown
SETD9	Unknown
SFXN1	Serine Transport
SFXN2	Serine Transport
SFXN3	Serine Transport
SFXN4	Unknown
SFXN5	Unknown
SHMT1	Glycine, Serine and Threonine Metabolism
SHMT2	Glycine, Serine and Threonine Metabolism
SIRT3	ROS Detoxification
SIRT4	ROS Detoxification
SIRT5	ROS Detoxification
SLC16A1	Biotin Metabolism
SLC16A11	Pyruvate Transport
SLC16A7	Citric Acid Cycle
SLC22A4	Carnitine shuttle
SLC25A1	Citric Acid Cycle
SLC25A10	Citric Acid Cycle
SLC25A11	Citric Acid Cycle
SLC25A12	Alanine and Aspartate Metabolism
SLC25A13	Alanine and Aspartate Metabolism
SLC25A14	MMP Uncoupling
SLC25A15	Arginine and Proline Metabolism
SLC25A16	CoA Metabolism
SLC25A17	Cofactor Transport
SLC25A18	Glutamate metabolism
SLC25A19	mtDNA Replication
SLC25A20	Carnitine shuttle
SLC25A21	Lysine Metabolism
SLC25A22	Glutamate metabolism
SLC25A23	Adenine Nucleotide Transport
SLC25A24	Adenine Nucleotide Transport
SLC25A25	Adenine Nucleotide Transport
SLC25A26	SAM Transport
SLC25A27	Transport, Mitochondrial
SLC25A28	Iron-Sulfur Cluster Formation
SLC25A29	Amino Acid Transport
SLC25A3	Phosphate Transport
SLC25A30	Inorganic ion Transport
SLC25A31	Adenine Nucleotide Transport
SLC25A32	Folate Transport
SLC25A33	Pyrimidine Nucleotide Transport
SLC25A34	Unknown
SLC25A35	Unknown
SLC25A36	Pyrimidine Nucleotide Transport
SLC25A37	Iron-Sulfur Cluster Formation
SLC25A38	Glycine Transport
SLC25A39	Unknown
SLC25A4	Oxidative Phosphorylation
SLC25A40	Unknown
SLC25A41	Adenine Nucleotide Transport
SLC25A42	Cofactor Transport
SLC25A43	Unknown
SLC25A44	Valine, Leucine and Isoleucine Metabolism
SLC25A45	Unknown
SLC25A46	Cristae Organisation
SLC25A47	MMP Uncoupling
SLC25A48	MMP Uncoupling
SLC25A5	Adenine Nucleotide Transport
SLC25A51	Unknown
SLC25A53	Unknown
SLC25A6	Adenine Nucleotide Transport
SLC30A6	Zinc Transport
SLC30A9	Zinc Transport
SLC37A4	G6P Transport
SLIRP	Sulfite/Sulfide Detoxification
SMDT1	Calcium Transport
SNAP29	Autophagy and Mitophagy
SND1	Unknown
SOD1	ROS Detoxification
SOD2	ROS Detoxification
SPATA19	Oxidative Phosphorylation
SPATA20	Unknown
SPG7	Membrane Transport
SPR	Pterin Biosynthesis
SPRYD4	Unknown
SPTLC2	Sphingolipid Metabolism
SQOR	Sulfite/Sulfide Detoxification
SSBP1	mtDNA replication
STAR	Cholesterol Metabolism
STARD7	Glycerophospholipid Metabolism
STOM	Unknown
STOML1	Unknown
STOML2	Oxidative Phosphorylation
STX17	Autophagy and Mitophagy
SUCLA2	Citric Acid Cycle
SUCLG1	Citric Acid Cycle
SUCLG2	Citric Acid Cycle
SUGCT	Lysine, Hydroxylysine, Tryptophan Degradation
SUOX	Cysteine Metabolism
SUPV3L1	Transcription
SURF1	Respiratory Complex IV
SYNJ2BP	Unknown
TACO1	Respiratory Complex IV
TAMM41	Cardiolipin Biosynthesis	Phosphatidic Acid synthesis
TARS	Translation
TARS2	Translation
TBRG4	Oxidative Phosphorylation
TCAIM	Unknown
TCHP	Autophagy and Mitophagy
TCIRG1	Transport, Lysosomal
TDRKH	piRNA Biogenesis
TEFM	Transcription
TFAM	mtDNA replication
TFB1M	Transcription
TFB2M	Transcription
THEM4	Fatty Acids Metabolism
THG1L	Translation
THNSL1	Glycine, Serine and Threonine Metabolism
TIMM10	Protein Import and Sorting
TIMM10B	Protein Import and Sorting
TIMM13	Protein Import and Sorting
TIMM17A	Protein Import and Sorting
TIMM17B	Protein Import and Sorting
TIMM21	Protein Import and Sorting
TIMM22	Protein Import and Sorting
TIMM23	Protein Import and Sorting
TIMM29	Protein Import and Sorting
TIMM44	Protein Import and Sorting
TIMM50	Protein Import and Sorting
TIMM8A	Protein Import and Sorting
TIMM8B	Protein Import and Sorting
TIMM9	Protein Import and Sorting
TIMMDC1	Protein Import and Sorting
TK2	Pyrimidine Metabolism
TKT	Pentose Phosphate Pathway
TMBIM4	Anti-Apoptosis
TMEM11	Mitochondrial Dynamics
TMEM126A	Unknown
TMEM126B	Respiratory Complex I
TMEM143	Unknown
TMEM14C	Porphyrin and Heme Metabolism
TMEM177	Respiratory Complex IV
TMEM186	Unknown
TMEM205	Unknown
TMEM65	Unknown
TMEM70	Respiratory Complex V
TMLHE	Carnitine shuttle
TOMM20	Protein Import and Sorting
TOMM22	Protein Import and Sorting
TOMM34	Protein Import and Sorting
TOMM40	Protein Import and Sorting
TOMM40L	Protein Import and Sorting
TOMM5	Protein Import and Sorting
TOMM6	Protein Import and Sorting
TOMM7	Protein Import and Sorting
TOMM70	Protein Import and Sorting
TOP1MT	Translation
TOP3A	Transcription	mtDNA replication
TPI1	Glycolysis and Gluconeogenesis
TRAP1	Protein Import and Sorting
TRIAP1	Cardiolipin Biosynthesis
TRIT1	Translation
TRMT1	Translation
TRMT10C	Translation
TRMT11	Translation
TRMT2B	Translation
TRMT61B	Translation
TRMU	Translation
TRNT1	Translation
TRUB2	Translation
TSFM	Translation
TSPO	Porphyrin and Heme Metabolism
TST	Cysteine Metabolism
TSTD1	Sulfite/Sulfide Detoxification
TSTD3	Unknown
TTC19	Respiratory Complex III
TUBB3	Unknown
TUFM	Translation
TWNK	mtDNA replication
TXN2	ROS Detoxification
TXNDC12	Glutathione Metabolism
TXNRD1	ROS Detoxification
TXNRD2	ROS Detoxification
TYSND1	Unknown
UCP1	MMP Uncoupling
UCP2	MMP Uncoupling
UCP3	MMP Uncoupling
UNG	DNA Damage Repair
UQCC1	Respiratory Complex III
UQCC2	Oxidative Phosphorylation	Respiratory Complex III
UQCR10	Respiratory Complex III
UQCR11	Respiratory Complex III
UQCRB	Oxidative Phosphorylation	Respiratory Complex III
UQCRC1	Oxidative Phosphorylation	Respiratory Complex III
UQCRC2	Oxidative Phosphorylation	Respiratory Complex III
UQCRFS1	Oxidative Phosphorylation	Respiratory Complex III
UQCRH	Oxidative Phosphorylation	Respiratory Complex III
UQCRQ	Oxidative Phosphorylation	Respiratory Complex III
VARS2	Translation
VDAC1	Membrane Transport
VDAC2	Membrane Transport
VDAC3	Membrane Transport
VWA8	Unknown
WARS2	Translation
WDR81	Autophagy and Mitophagy
XPNPEP3	Peptidases
YARS2	Translation
YBEY	Ribosome
YME1L1	Peptidases
ZADH2	Ethanol Metabolism

## Sheet: 2
Gene Symbol	Entrez Gene Accession Number
AADAT	51166
AARS2	57505
AASS	10157
ABAT	18
ABCA13	154664
ABCA9	10350
ABCB10	23456
ABCB6	10058
ABCB7	22
ABCB8	11194
ABCB9	23457
ABCD1	215
ABCD2	225
ABCD3	5825
ABCF2	10061
ABHD10	55347
ABHD11	83451
ACAA1	30
ACAA2	10449
ACACA	31
ACACB	32
ACAD10	80724
ACAD11	84129
ACAD8	27034
ACAD9	28976
ACADL	33
ACADM	34
ACADS	35
ACADSB	36
ACADVL	37
ACAT1	38
ACCS	84680
ACLY	47
ACN9	57001
ACO1	48
ACO2	50
ACOT13	55856
ACOT2	10965
ACOT7	11332
ACOT9	23597
ACOX1	51
ACOX3	8310
ACP6	51205
ACSF2	80221
ACSF3	197322
ACSL1	2180
ACSL4	2182
ACSL6	23305
ACSM1	116285
ACSM2A	123876
ACSM3	6296
ACSM5	54988
ACSS1	84532
ACSS3	79611
ACYP2	98
ADCK1	57143
ADCK2	90956
ADCK3	56997
ADCK4	79934
ADCK5	203054
ADHFE1	137872
AFG3L2	10939
AGK	55750
AGMAT	79814
AGPAT5	55326
AGR2	10551
AGXT	189
AGXT2	64902
AHCYL1	10768
AIFM1	9131
AIFM2	84883
AIFM3	150209
AK2	204
AK3	50808
AK4	205
AKAP1	8165
AKAP10	11216
AKR1B10	57016
AKR7A2	8574
ALAS1	211
ALAS2	212
ALDH18A1	5832
ALDH1B1	219
ALDH1L1	10840
ALDH1L2	160428
ALDH2	217
ALDH3A2	224
ALDH4A1	8659
ALDH5A1	7915
ALDH6A1	4329
ALDH7A1	501
ALDH9A1	223
ALKBH1	8846
ALKBH3	221120
ALKBH7	84266
AMACR	23600
AMT	275
ANGEL2	90806
APEX2	27301
APOA1BP	128240
APOO	79135
APOOL	139322
APOPT1	84334
ARF5	381
ARG2	384
ARL2	402
ARMC10	83787
ARMS2	387715
ASAH2	56624
ATAD1	84896
ATAD3A	55210
ATAD3B	83858
ATIC	471
ATP10D	57205
ATP5A1	498
ATP5B	506
ATP5C1	509
ATP5D	513
ATP5E	514
ATP5F1	515
ATP5G1	516
ATP5G2	517
ATP5G3	518
ATP5H	10476
ATP5I	521
ATP5J	522
ATP5J2	9551
ATP5J2-PTCD1	100526740
ATP5L	10632
ATP5O	539
ATP5S	27109
ATP5SL	55101
ATP6	4508
ATP8	4509
ATPAF1	64756
ATPAF2	91647
ATPIF1	93974
ATXN2	6311
AUH	549
AURKAIP1	54998
BAD	572
BAK1	578
BAX	581
BCAT2	587
BCKDHA	593
BCKDHB	594
BCKDK	10295
BCL2	596
BCL2L1	598
BCL2L13	23786
BCL2L2	599
BCS1L	617
BDH1	622
BID	637
BLOC1S1	2647
BNIP3	664
BNIP3L	665
BOLA1	51027
BOLA3	388962
BPHL	670
C10orf10	11067
C10orf2	56652
C12orf10	60314
C12orf65	91574
C14orf159	80017
C14orf2	9556
C15orf40	123207
C15orf48	84419
C15orf61	145853
C16orf91	283951
C17orf89	284184
C19orf52	90580
C19orf70	125988
C1QBP	708
C20orf24	55969
C21orf33	8209
C2orf47	79568
C2orf69	205327
C3orf33	285315
C5orf63	401207
C6orf136	221545
C6orf203	51250
C6orf57	135154
C7orf55	154791
C8orf82	414919
CA5A	763
CA5B	11238
CARKD	55739
CARS2	79587
CASP8	841
CAT	847
CBR3	874
CBR4	84869
CCBL2	56267
CCDC109B	55013
CCDC127	133957
CCDC51	79714
CCDC58	131076
CCDC90B	60492
CCT7	10574
CDC25C	995
CECR5	27440
CEP89	84902
CHCHD1	118487
CHCHD10	400916
CHCHD2	51142
CHCHD3	54927
CHCHD4	131474
CHCHD5	84269
CHCHD6	84303
CHCHD7	79145
CHDH	55349
CHPT1	56994
CISD1	55847
CISD2	493856
CISD3	284106
CKMT1A	548596
CKMT1B	1159
CKMT2	1160
CLIC4	25932
CLPB	81570
CLPP	8192
CLPX	10845
CLYBL	171425
CMC1	152100
CMC2	56942
CMC4	100272147
CMPK2	129607
COA1	55744
COA3	28958
COA4	51287
COA5	493753
COA6	388753
COA7	65260
COASY	80347
COMT	1312
COMTD1	118881
COQ10A	93058
COQ10B	80219
COQ2	27235
COQ3	51805
COQ4	51117
COQ5	84274
COQ6	51004
COQ7	10229
COQ9	57017
COX1	4512
COX10	1352
COX11	1353
COX14	84987
COX15	1355
COX16	51241
COX17	10063
COX18	285521
COX19	90639
COX2	4513
COX20	116228
COX3	4514
COX4I1	1327
COX4I2	84701
COX5A	9377
COX5B	1329
COX6A1	1337
COX6A2	1339
COX6B1	1340
COX6B2	125965
COX6C	1345
COX7A1	1346
COX7A2	1347
COX7A2L	9167
COX7B	1349
COX7C	1350
COX8A	1351
COX8C	341947
CPOX	1371
CPS1	1373
CPT1A	1374
CPT1B	1375
CPT1C	126129
CPT2	1376
CRAT	1384
CRLS1	54675
CROT	54677
CRY1	1407
CRYZ	1429
CS	1431
CYB5A	1528
CYB5B	80777
CYB5R2	51700
CYB5R3	1727
CYC1	1537
CYCS	54205
CYP11A1	1583
CYP11B2	1585
CYP24A1	1591
CYP27A1	1593
CYP27B1	1594
CYTB	4519
D2HGDH	728294
DAP3	7818
DARS2	55157
DBI	1622
DBT	1629
DCAKD	79877
DCXR	51181
DDAH1	23576
DDX28	55794
DECR1	1666
DGUOK	1716
DHCR24	1718
DHODH	1723
DHRS1	115817
DHRS4	10901
DHRS7B	25979
DHRSX	207063
DHTKD1	55526
DHX30	22907
DIABLO	56616
DLAT	1737
DLD	1738
DLST	1743
DMGDH	29958
DMPK	1760
DNA2	1763
DNAJA3	9093
DNAJC11	55735
DNAJC15	29103
DNAJC19	131118
DNAJC28	54943
DNAJC30	84277
DNAJC4	3338
DNLZ	728489
DNM1L	10059
DTYMK	1841
DUS2	54920
DUSP26	78986
DUT	1854
EARS2	124454
ECH1	1891
ECHDC1	55862
ECHDC2	55268
ECHDC3	79746
ECHS1	1892
ECI1	1632
ECI2	10455
ECSIT	51295
EEFSEC	60678
EFHD1	80303
EHHADH	1962
ELAC2	60528
EMC2	9694
ENDOG	2021
EPHX2	2053
ERAL1	26284
ETFA	2108
ETFB	2109
ETFDH	2110
ETHE1	23474
EXOG	9941
FABP1	2168
FAHD1	81889
FAHD2A	51011
FAM136A	84908
FAM162A	26355
FAM185A	222234
FAM195A	84331
FAM210A	125228
FAM210B	116151
FAM213A	84293
FARS2	10667
FASN	2194
FASTK	10922
FASTKD1	79675
FASTKD2	22868
FASTKD3	79072
FASTKD5	60493
FBXL4	26235
FDPS	2224
FDX1	2230
FDX1L	112812
FDXR	2232
FECH	2235
FH	2271
FHIT	2272
FIS1	51024
FKBP10	60681
FKBP8	23770
FLAD1	80308
FOXRED1	55572
FPGS	2356
FTH1	2495
FTMT	94033
FTSJ2	29960
FUNDC1	139341
FUNDC2	65991
FXN	2395
GADD45GIP1	90480
GAPDH	2597
GARS	2617
GATC	283459
GATM	2628
GBAS	2631
GCAT	23464
GCDH	2639
GCSH	2653
GDAP1	54332
GFER	2671
GFM1	85476
GFM2	84340
GHITM	27069
GK	2710
GLDC	2731
GLOD4	51031
GLRX2	51022
GLRX5	51218
GLS	2744
GLS2	27165
GLUD1	2746
GLYAT	10249
GLYCTK	132158
GNG5	2787
GOLPH3	64083
GOT2	2806
GPAM	57678
GPD2	2820
GPI	2821
GPT2	84706
GPX1	2876
GPX4	2879
GRHPR	9380
GRPEL1	80273
GRPEL2	134266
GRSF1	2926
GSR	2936
GSTK1	373156
GSTO1	9446
GSTZ1	2954
GTPBP10	85865
GTPBP3	84705
GTPBP6	8225
GUF1	60558
GUK1	2987
HADH	3033
HADHA	3030
HADHB	3032
HAGH	3029
HAO2	51179
HARS2	23438
HCCS	3052
HDHD3	81932
HEBP1	50865
HEMK1	51409
HIBADH	11112
HIBCH	26275
HIGD1A	25994
HIGD2A	192286
HINT1	3094
HINT2	84681
HINT3	135114
HK1	3098
HK2	3099
HMBS	3145
HMGCL	3155
HMGCS2	3158
HOGA1	112817
HRSP12	10247
HSCB	150274
HSD17B10	3028
HSD17B4	3295
HSD17B8	7923
HSDL1	83693
HSDL2	84263
HSPA9	3313
HSPB7	27129
HSPD1	3329
HSPE1	3336
HTATIP2	10553
HTRA2	27429
IARS2	55699
IBA57	200205
ICT1	3396
IDE	3416
IDH1	3417
IDH2	3418
IDH3A	3419
IDH3B	3420
IDH3G	3421
IDI1	3422
IFI27	3429
IMMP1L	196294
IMMP2L	83943
IMMT	10989
ISCA1	81689
ISCA2	122961
ISCU	23479
ISOC2	79763
IVD	3712
KARS	3735
KIAA0100	9703
KIAA0141	9812
KIAA0391	9692
KIF1B	23095
KMO	8564
KRT5	3852
L2HGDH	79944
LACE1	246269
LACTB	114294
LACTB2	51110
LAMC1	3915
LAP3	51056
LARS2	23395
LDHAL6B	92483
LDHB	3945
LDHD	197257
LETM1	3954
LETM2	137994
LETMD1	25875
LIAS	11019
LIPT1	51601
LIPT2	387787
LONP1	9361
LONP2	83752
LRPPRC	10128
LYPLA1	10434
LYPLAL1	127018
LYRM1	57149
LYRM2	57226
LYRM4	57128
LYRM5	144363
LYRM7	90624
LYRM9	201229
MACROD1	28992
MALSU1	115416
MAOA	4128
MAOB	4129
MARC1	64757
MARC2	54996
MARCH5	54708
MARS2	92935
MAVS	57506
MCAT	27349
MCCC1	56922
MCCC2	64087
MCEE	84693
MCU	90550
MCUR1	63933
MDH1	4190
MDH2	4191
ME1	4199
ME2	4200
ME3	10873
MECR	51102
METAP1D	254042
METTL15	196074
METTL17	64745
METTL5	29081
METTL8	79828
MFF	56947
MFN1	55669
MFN2	9927
MGARP	84709
MGME1	92667
MGST1	4257
MGST3	4259
MICU1	10367
MICU2	221154
MIEF1	54471
MINOS1	440574
MIPEP	4285
MLH1	4292
MLYCD	23417
MMAB	326625
MMACHC	25974
MMADHC	27249
MOCS1	4337
MPC1	51660
MPC1L	347411
MPC2	25874
MPST	4357
MPV17	4358
MPV17L	255027
MPV17L2	84769
MRM1	79922
MRPL1	65008
MRPL10	124995
MRPL11	65003
MRPL12	6182
MRPL13	28998
MRPL14	64928
MRPL15	29088
MRPL16	54948
MRPL17	63875
MRPL18	29074
MRPL19	9801
MRPL2	51069
MRPL20	55052
MRPL21	219927
MRPL22	29093
MRPL23	6150
MRPL24	79590
MRPL27	51264
MRPL28	10573
MRPL3	11222
MRPL30	51263
MRPL32	64983
MRPL33	9553
MRPL34	64981
MRPL35	51318
MRPL36	64979
MRPL37	51253
MRPL38	64978
MRPL39	54148
MRPL4	51073
MRPL40	64976
MRPL41	64975
MRPL42	28977
MRPL43	84545
MRPL44	65080
MRPL45	84311
MRPL46	26589
MRPL47	57129
MRPL48	51642
MRPL49	740
MRPL50	54534
MRPL51	51258
MRPL52	122704
MRPL53	116540
MRPL54	116541
MRPL55	128308
MRPL57	78988
MRPL9	65005
MRPS10	55173
MRPS11	64963
MRPS12	6183
MRPS14	63931
MRPS15	64960
MRPS16	51021
MRPS17	51373
MRPS18A	55168
MRPS18B	28973
MRPS18C	51023
MRPS2	51116
MRPS21	54460
MRPS22	56945
MRPS23	51649
MRPS24	64951
MRPS25	64432
MRPS26	64949
MRPS27	23107
MRPS28	28957
MRPS30	10884
MRPS31	10240
MRPS33	51650
MRPS34	65993
MRPS35	60488
MRPS36	92259
MRPS5	64969
MRPS6	64968
MRPS7	51081
MRPS9	64965
MRRF	92399
MRS2	57380
MSRA	4482
MSRB2	22921
MSRB3	253827
MTCH1	23787
MTCH2	23788
MTCP1	4515
MTERF	7978
MTERFD1	51001
MTERFD2	130916
MTERFD3	80298
MTFMT	123263
MTFP1	51537
MTFR1	9650
MTFR1L	56181
MTG1	92170
MTG2	26164
MTHFD1	4522
MTHFD1L	25902
MTHFD2	10797
MTHFD2L	441024
MTHFS	10588
MTIF2	4528
MTIF3	219402
MTO1	25821
MTPAP	55149
MTRF1	9617
MTRF1L	54516
MTX1	4580
MTX2	10651
MUL1	79594
MUT	4594
MUTYH	4595
NADK2	133686
NAGS	162417
NARS2	79731
NBR1	4077
NCEH1	57552
NCOA4	8031
ND1	4535
ND2	4536
ND3	4537
ND4	4538
ND4L	4539
ND5	4540
ND6	4541
NDUFA1	4694
NDUFA10	4705
NDUFA11	126328
NDUFA12	55967
NDUFA13	51079
NDUFA2	4695
NDUFA3	4696
NDUFA4	4697
NDUFA5	4698
NDUFA6	4700
NDUFA7	4701
NDUFA8	4702
NDUFA9	4704
NDUFAB1	4706
NDUFAF1	51103
NDUFAF2	91942
NDUFAF3	25915
NDUFAF4	29078
NDUFAF5	79133
NDUFAF6	137682
NDUFAF7	55471
NDUFB1	4707
NDUFB10	4716
NDUFB11	54539
NDUFB2	4708
NDUFB3	4709
NDUFB4	4710
NDUFB5	4711
NDUFB6	4712
NDUFB7	4713
NDUFB8	4714
NDUFB9	4715
NDUFC1	4717
NDUFC2	4718
NDUFS1	4719
NDUFS2	4720
NDUFS3	4722
NDUFS4	4724
NDUFS5	4725
NDUFS6	4726
NDUFS7	374291
NDUFS8	4728
NDUFV1	4723
NDUFV2	4729
NDUFV3	4731
NEU4	129807
NFS1	9054
NFU1	27247
NGRN	51335
NIF3L1	60491
NIPSNAP1	8508
NIPSNAP3A	25934
NIPSNAP3B	55335
NIT1	4817
NIT2	56954
NLN	57486
NLRX1	79671
NME3	4832
NME4	4833
NME6	10201
NMNAT3	349565
NNT	23530
NOA1	84273
NRD1	4898
NSUN3	63899
NSUN4	387338
NT5C	30833
NT5DC2	64943
NT5DC3	51559
NT5M	56953
NTHL1	4913
NUBPL	80224
NUCB2	4925
NUDT13	25961
NUDT19	390916
NUDT2	318
NUDT5	11164
NUDT6	11162
NUDT8	254552
NUDT9	53343
OAT	4942
OBSCN	84033
OCIAD1	54940
OCIAD2	132299
OGDH	4967
OGDHL	55753
OGG1	4968
OMA1	115209
OPA1	4976
OPA3	80207
OSBPL1A	114876
OSGEPL1	64172
OTC	5009
OXA1L	5018
OXCT1	5019
OXLD1	339229
OXNAD1	92106
OXR1	55074
OXSM	54995
P4HB	5034
PABPC5	140886
PACSIN2	11252
PAICS	10606
PAK7	57144
PAM16	51025
PANK2	80025
PARK7	11315
PARL	55486
PARS2	25973
PC	5091
PCBD2	84105
PCCA	5095
PCCB	5096
PCK2	5106
PDE12	201626
PDF	64146
PDHA1	5160
PDHA2	5161
PDHB	5162
PDHX	8050
PDK1	5163
PDK2	5164
PDK3	5165
PDK4	5166
PDP1	54704
PDP2	57546
PDPR	55066
PDSS1	23590
PDSS2	57107
PET100	100131801
PET112	5188
PET117	100303755
PEX11B	8799
PGAM5	192111
PGS1	9489
PHB	5245
PHB2	11331
PHYH	5264
PI4KA	5297
PICK1	9463
PIF1	80119
PINK1	65018
PISD	23761
PITRM1	10531
PKLR	5313
PLGRKT	55848
PMAIP1	5366
PMPCA	23203
PMPCB	9512
PNPLA8	50640
PNPO	55163
PNPT1	87178
POLDIP2	26073
POLG	5428
POLG2	11232
POLRMT	5442
PPA2	27068
PPIF	10105
PPM1K	152926
PPOX	5498
PPTC7	160760
PPWD1	23398
PRDX2	7001
PRDX3	10935
PRDX4	10549
PRDX5	25824
PRDX6	9588
PRELID1	27166
PRELID2	153768
PREPL	9581
PRODH	5625
PRODH2	58510
PROSC	11212
PRSS35	167681
PSMA6	5687
PSTK	118672
PTCD1	26024
PTCD2	79810
PTCD3	55037
PTGES2	80142
PTPMT1	114971
PTPN4	5775
PTRH1	138428
PTRH2	51651
PTS	5805
PUS1	80324
PUSL1	126789
PXMP2	5827
PXMP4	11264
PYCR1	5831
PYCR2	29920
PYURF	100996939
QDPR	5860
QRSL1	55278
QTRT1	81890
RAB11FIP5	26056
RAB24	53917
RAB32	10981
RAB35	11021
RARS	5917
RARS2	57038
RBFA	79863
RCN2	5955
RDH11	51109
RDH13	112724
RDH14	57665
RECQL4	9401
REXO2	25996
RFK	55312
RHOT1	55288
RHOT2	89941
RMDN1	51115
RMDN3	55177
RMND1	55005
RNASEH1	246243
RNMTL1	55178
ROMO1	140823
RPIA	22934
RPL10A	4736
RPL34	6164
RPL35A	6165
RPS14	6208
RPS15A	6210
RPS18	6222
RPUSD3	285367
RPUSD4	84881
RSAD1	55316
RTN4IP1	84816
SAMM50	25813
SARDH	1757
SARS2	54938
SCCPDH	51097
SCO1	6341
SCO2	9997
SCP2	6342
SDHA	6389
SDHAF1	644096
SDHAF2	54949
SDHB	6390
SDHC	6391
SDHD	6392
SDR39U1	56948
SDSL	113675
SECISBP2	79048
SELO	83642
SEPT4	5414
SERAC1	84947
SERHL2	253190
SETD9	133383
SFXN1	94081
SFXN2	118980
SFXN3	81855
SFXN4	119559
SFXN5	94097
SHMT1	6470
SHMT2	6472
SIRT3	23410
SIRT4	23409
SIRT5	23408
SLC16A1	6566
SLC16A11	162515
SLC16A7	9194
SLC22A4	6583
SLC25A1	6576
SLC25A10	1468
SLC25A11	8402
SLC25A12	8604
SLC25A13	10165
SLC25A14	9016
SLC25A15	10166
SLC25A16	8034
SLC25A17	10478
SLC25A18	83733
SLC25A19	60386
SLC25A20	788
SLC25A21	89874
SLC25A22	79751
SLC25A23	79085
SLC25A24	29957
SLC25A25	114789
SLC25A26	115286
SLC25A27	9481
SLC25A28	81894
SLC25A29	123096
SLC25A3	5250
SLC25A30	253512
SLC25A31	83447
SLC25A32	81034
SLC25A33	84275
SLC25A34	284723
SLC25A35	399512
SLC25A36	55186
SLC25A37	51312
SLC25A38	54977
SLC25A39	51629
SLC25A4	291
SLC25A40	55972
SLC25A41	284427
SLC25A42	284439
SLC25A43	203427
SLC25A44	9673
SLC25A45	283130
SLC25A46	91137
SLC25A47	283600
SLC25A48	153328
SLC25A5	292
SLC25A51	92014
SLC25A53	401612
SLC25A6	293
SLC30A6	55676
SLC30A9	10463
SLC37A4	2542
SLIRP	81892
SLMO1	10650
SLMO2	51012
SMDT1	91689
SNAP29	9342
SND1	27044
SOD1	6647
SOD2	6648
SPATA19	219938
SPATA20	64847
SPG7	6687
SPR	6697
SPRYD4	283377
SPTLC2	9517
SQRDL	58472
SSBP1	6742
STAR	6770
STARD7	56910
STOM	2040
STOML1	9399
STOML2	30968
STX17	55014
SUCLA2	8803
SUCLG1	8802
SUCLG2	8801
SUGCT	79783
SUOX	6821
SUPV3L1	6832
SURF1	6834
SYNJ2BP	55333
TACO1	51204
TAMM41	132001
TARS	6897
TARS2	80222
TBRG4	9238
TCAIM	285343
TCHP	84260
TCIRG1	10312
TDRKH	11022
TEFM	79736
TFAM	7019
TFB1M	51106
TFB2M	64216
THEM4	117145
THG1L	54974
THNSL1	79896
TIMM10	26519
TIMM10B	26515
TIMM13	26517
TIMM17A	10440
TIMM17B	10245
TIMM21	29090
TIMM22	29928
TIMM23	100287932
TIMM44	10469
TIMM50	92609
TIMM8A	1678
TIMM8B	26521
TIMM9	26520
TIMMDC1	51300
TK2	7084
TKT	7086
TMBIM4	51643
TMEM11	8834
TMEM126A	84233
TMEM126B	55863
TMEM143	55260
TMEM14C	51522
TMEM177	80775
TMEM186	25880
TMEM205	374882
TMEM65	157378
TMEM70	54968
TMLHE	55217
TOMM20	9804
TOMM22	56993
TOMM34	10953
TOMM40	10452
TOMM40L	84134
TOMM5	401505
TOMM6	100188893
TOMM7	54543
TOMM70A	9868
TOP1MT	116447
TOP3A	7156
TPI1	7167
TRAP1	10131
TRIAP1	51499
TRIT1	54802
TRMT1	55621
TRMT10C	54931
TRMT11	60487
TRMT2B	79979
TRMT61B	55006
TRMU	55687
TRNT1	51095
TRUB2	26995
TSFM	10102
TSPO	706
TST	7263
TSTD1	100131187
TSTD3	100130890
TTC19	54902
TUBB3	10381
TUFM	7284
TXN2	25828
TXNDC12	51060
TXNRD1	7296
TXNRD2	10587
TYSND1	219743
UCP1	7350
UCP2	7351
UCP3	7352
UNG	7374
UQCC1	55245
UQCC2	84300
UQCR10	29796
UQCR11	10975
UQCRB	7381
UQCRC1	7384
UQCRC2	7385
UQCRFS1	7386
UQCRH	7388
UQCRQ	27089
USMG5	84833
VARS2	57176
VDAC1	7416
VDAC2	7417
VDAC3	7419
VWA8	23078
WARS2	10352
WBSCR16	81554
WDR81	124997
XPNPEP3	63929
XRCC6BP1	91419
YARS2	51067
YBEY	54059
YME1L1	10730
ZADH2	284273

## Sheet: 3
Gene Symbol	Entrez Gene Accession Number
AADAT	51166
AARS2	57505
AASS	10157
ABAT	18
ABCA13	154664
ABCA9	10350
ABCB10	23456
ABCB6	10058
ABCB7	22
ABCB8	11194
ABCB9	23457
ABCD1	215
ABCD2	225
ABCD3	5825
ABCF2	10061
ABCF2	114483834
ABHD10	55347
ABHD11	83451
ACAA1	30
ACAA2	10449
ACACA	31
ACACB	32
ACAD10	80724
ACAD11	84129
ACAD8	27034
ACAD9	28976
ACADL	33
ACADM	34
ACADS	35
ACADSB	36
ACADVL	37
ACAT1	38
ACCS	84680
ACLY	47
ACO1	48
ACO2	50
ACOT13	55856
ACOT2	10965
ACOT7	11332
ACOT9	23597
ACOX1	51
ACOX3	8310
ACP6	51205
ACSF2	80221
ACSF3	197322
ACSL1	2180
ACSL4	2182
ACSL6	23305
ACSM1	116285
ACSM2A	123876
ACSM3	6296
ACSM5	54988
ACSS1	84532
ACSS3	79611
ACYP2	98
ADCK1	57143
ADCK2	90956
ADCK5	203054
ADHFE1	137872
AFG1L	246269
AFG3L2	10939
AGK	55750
AGMAT	79814
AGPAT5	55326
AGR2	10551
AGXT	189
AGXT2	64902
AHCYL1	10768
AIFM1	9131
AIFM2	84883
AIFM3	150209
AK2	204
AK3	50808
AK4	205
AKAP1	8165
AKAP10	11216
AKR1B10	57016
AKR7A2	8574
ALAS1	211
ALAS2	212
ALDH18A1	5832
ALDH1B1	219
ALDH1L1	10840
ALDH1L2	160428
ALDH2	217
ALDH3A2	224
ALDH4A1	8659
ALDH5A1	7915
ALDH6A1	4329
ALDH7A1	501
ALDH9A1	223
ALKBH1	8846
ALKBH3	221120
ALKBH7	84266
AMACR	23600
AMT	275
ANGEL2	90806
APEX2	27301
APOO	79135
APOOL	139322
ARF5	381
ARG2	384
ARL2	402
ARMC10	83787
ARMS2	387715
ASAH2	56624
ATAD1	84896
ATAD3A	55210
ATAD3B	83858
ATIC	471
ATP10D	57205
ATP23	91419
ATP5F1A	498
ATP5F1B	506
ATP5F1C	509
ATP5F1D	513
ATP5F1E	514
ATP5F1E	514
ATP5IF1	93974
ATP5MC1	516
ATP5MC2	517
ATP5MC3	518
ATP5MD	84833
ATP5ME	521
ATP5MF	9551
ATP5MG	10632
ATP5MPL	9556
ATP5PB	515
ATP5PD	10476
ATP5PF	522
ATP5PO	539
ATPAF1	64756
ATPAF2	91647
ATXN2	6311
AUH	549
AURKAIP1	54998
BAD	572
BAK1	578
BAX	581
BCAT2	587
BCKDHA	593
BCKDHB	594
BCKDK	10295
BCL2	596
BCL2L1	598
BCL2L13	23786
BCL2L2	599
BCL2L2	100529063
BCS1L	617
BDH1	622
BID	637
BLOC1S1	2647
BNIP3	664
BNIP3L	665
BOLA1	51027
BOLA3	388962
BPHL	670
C12ORF10	60314
C12ORF65	91574
C15ORF40	123207
C15ORF48	84419
C15ORF61	145853
C16ORF91	283951
C1QBP	708
C2ORF69	205327
C3ORF33	285315
C5ORF63	401207
C6ORF136	221545
C6ORF203	51250
C8ORF82	414919
CA5A	763
CA5B	11238
CARS2	79587
CASP8	841
CAT	847
CBR3	874
CBR4	84869
CCDC127	133957
CCDC51	79714
CCDC58	131076
CCDC90B	60492
CCT7	10574
CDC25C	995
CEP89	84902
CHCHD1	118487
CHCHD10	400916
CHCHD2	51142
CHCHD3	54927
CHCHD4	131474
CHCHD5	84269
CHCHD6	84303
CHCHD7	79145
CHDH	55349
CHPT1	56994
CISD1	55847
CISD2	493856
CISD3	284106
CKMT1B	1159
CKMT2	1160
CLIC4	25932
CLPB	81570
CLPP	8192
CLPX	10845
CLYBL	171425
CMC1	152100
CMC2	56942
CMC4	100272147
CMPK2	129607
COA1	55744
COA3	28958
COA4	51287
COA5	493753
COA6	388753
COA7	65260
COA8	84334
COASY	80347
COMT	1312
COMTD1	118881
COQ10A	93058
COQ10B	80219
COQ2	27235
COQ3	51805
COQ4	51117
COQ5	84274
COQ6	51004
COQ7	10229
COQ8A	56997
COQ8B	79934
COQ9	57017
COX10	1352
COX11	1353
COX14	84987
COX15	1355
COX16	51241
COX17	10063
COX18	285521
COX19	90639
COX20	116228
COX4I1	1327
COX4I2	84701
COX5A	9377
COX5B	1329
COX6A1	1337
COX6A2	1339
COX6B1	1340
COX6B2	125965
COX6C	1345
COX7A1	1346
COX7A2	1347
COX7A2L	9167
COX7B	1349
COX7C	1350
COX8A	1351
COX8C	341947
CPOX	1371
CPS1	1373
CPT1A	1374
CPT1B	1375
CPT1C	126129
CPT2	1376
CRAT	1384
CRIF1	90480
CRLS1	54675
CROT	54677
CRY1	1407
CRYZ	1429
CS	1431
CYB5A	1528
CYB5B	80777
CYB5R2	51700
CYB5R3	1727
CYC1	1537
CYCS	54205
CYP11A1	1583
CYP11B2	1585
CYP24A1	1591
CYP27A1	1593
CYP27B1	1594
D2HGDH	728294
DAP3	7818
DARS2	55157
DBI	1622
DBT	1629
DCAKD	79877
DCXR	51181
DDAH1	23576
DDX28	55794
DECR1	1666
DELE1	9812
DEPP1	11067
DGLUCY	80017
DGUOK	1716
DHCR24	1718
DHODH	1723
DHRS1	115817
DHRS4	10901
DHRS7B	25979
DHRSX	207063
DHTKD1	55526
DHX30	22907
DIABLO	56616
DLAT	1737
DLD	1738
DLST	1743
DMAC2	55101
DMGDH	29958
DMPK	1760
DNAJA3	9093
DNAJC11	55735
DNAJC15	29103
DNAJC19	131118
DNAJC28	54943
DNAJC30	84277
DNAJC4	3338
DNLZ	728489
DNM1L	10059
DTYMK	1841
DUS2	54920
DUSP26	78986
DUT	1854
EARS2	124454
ECH1	1891
ECHDC1	55862
ECHDC2	55268
ECHDC3	79746
ECHS1	1892
ECI1	1632
ECI2	10455
ECSIT	51295
EEFSEC	60678
EFHD1	80303
EHHADH	1962
ELAC2	60528
EMC2	9694
ENDOG	2021
EPHX2	2053
ERAL1	26284
ETFA	2108
ETFB	2109
ETFDH	2110
ETFRF1	144363
ETHE1	23474
EXOG	9941
FABP1	2168
FAHD1	81889
FAHD2A	51011
FAM136A	84908
FAM162A	26355
FAM185A	222234
FAM210A	125228
FAM210B	116151
FAM213A	84293
FARS2	10667
FASN	2194
FASTK	10922
FASTKD1	79675
FASTKD2	22868
FASTKD3	79072
FASTKD5	60493
FBXL4	26235
FDPS	2224
FDX1	2230
FDX2	112812
FDXR	2232
FECH	2235
FH	2271
FHIT	2272
FIS1	51024
FKBP10	60681
FKBP8	23770
FLAD1	80308
FMC1	154791
FOXRED1	55572
FPGS	2356
FTH1	2495
FTMT	94033
FUNDC1	139341
FUNDC2	65991
FXN	2395
GAPDH	2597
GARS	2617
GATB	5188
GATC	283459
GATD3A	8209
GATM	2628
GCAT	23464
GCDH	2639
GCSH	2653
GDAP1	54332
GFER	2671
GFM1	85476
GFM2	84340
GHITM	27069
GK	2710
GLDC	2731
GLOD4	51031
GLRX2	51022
GLRX5	51218
GLS	2744
GLS2	27165
GLUD1	2746
GLYAT	10249
GLYCTK	132158
GNG5	2787
GOLPH3	64083
GOT2	2806
GPAM	57678
GPD2	2820
GPI	2821
GPT2	84706
GPX1	2876
GPX4	2879
GRHPR	9380
GRPEL1	80273
GRPEL2	134266
GRSF1	2926
GSR	2936
GSTK1	373156
GSTO1	9446
GSTZ1	2954
GTPBP10	85865
GTPBP3	84705
GUF1	60558
GUK1	2987
HADH	3033
HADHA	3030
HADHB	3032
HAGH	3029
HAO2	51179
HARS2	23438
HCCS	3052
HDHD3	81932
HDHD5	27440
HEBP1	50865
HEMK1	51409
HIBADH	11112
HIBCH	26275
HIGD1A	25994
HIGD2A	192286
HINT1	3094
HINT2	84681
HINT3	135114
HK1	3098
HK2	3099
HMBS	3145
HMGCL	3155
HMGCS2	3158
HOGA1	112817
HSCB	150274
HSD17B10	3028
HSD17B4	3295
HSD17B8	7923
HSDL1	83693
HSDL2	84263
HSPA9	3313
HSPB7	27129
HSPD1	3329
HSPE1	3336
HTATIP2	10553
HTRA2	27429
IARS2	55699
IBA57	200205
IDE	3416
IDH1	3417
IDH2	3418
IDH3A	3419
IDH3B	3420
IDH3G	3421
IDI1	3422
IFI27	3429
IMMP1L	196294
IMMP2L	83943
IMMT	10989
ISCA1	81689
ISCA2	122961
ISCU	23479
ISOC2	79763
IVD	3712
KARS	3735
KIAA0100	9703
KIAA0391	9692
KIF1B	23095
KMO	8564
KRT5	3852
KYAT3	56267
L2HGDH	79944
LACTB	114294
LACTB2	51110
LAMC1	3915
LAP3	51056
LARS2	23395
LDHAL6B	92483
LDHB	3945
LDHD	197257
LETM1	3954
LETM2	137994
LETMD1	25875
LIAS	11019
LIPT1	51601
LIPT2	387787
LONP1	9361
LONP2	83752
LRPPRC	10128
LYPLA1	10434
LYPLAL1	127018
LYRM1	57149
LYRM2	57226
LYRM4	57128
LYRM7	90624
LYRM9	201229
MACROD1	28992
MAIP1	79568
MALSU1	115416
MAOA	4128
MAOB	4129
MARC1	64757
MARC2	54996
MARCH1	55016
MARCH2	51257
MARCH5	54708
MARS2	92935
MAVS	57506
MCAT	27349
MCCC1	56922
MCCC2	64087
MCEE	84693
MCRIP2	84331
MCU	90550
MCUB	55013
MCUR1	63933
MDH1	4190
MDH2	4191
ME1	4199
ME2	4200
ME3	10873
MECR	51102
METAP1D	254042
METTL15	196074
METTL17	64745
METTL5	29081
METTL8	79828
MFF	56947
MFN1	55669
MFN2	9927
MGARP	84709
MGME1	92667
MGST1	4257
MGST3	4259
MICOS13	125988
MICU1	10367
MICU2	221154
MIEF1	54471
MINOS1	440574
MIPEP	4285
MLH1	4292
MLYCD	23417
MMAB	326625
MMACHC	25974
MMADHC	27249
MOCS1	4337
MPC1	51660
MPC2	25874
MPST	4357
MPV17	4358
MPV17L	255027
MPV17L	255027
MPV17L2	84769
MRM1	79922
MRM2	29960
MRM3	55178
MRPL1	65008
MRPL10	124995
MRPL11	65003
MRPL12	6182
MRPL13	28998
MRPL14	64928
MRPL15	29088
MRPL16	54948
MRPL17	63875
MRPL18	29074
MRPL19	9801
MRPL2	51069
MRPL20	55052
MRPL21	219927
MRPL22	29093
MRPL23	107987373
MRPL23	6150
MRPL24	79590
MRPL27	51264
MRPL28	10573
MRPL3	11222
MRPL30	51263
MRPL32	64983
MRPL33	9553
MRPL34	64981
MRPL35	51318
MRPL36	64979
MRPL37	51253
MRPL38	64978
MRPL39	54148
MRPL4	51073
MRPL40	64976
MRPL41	64975
MRPL42	28977
MRPL43	84545
MRPL44	65080
MRPL45	84311
MRPL46	26589
MRPL47	57129
MRPL48	51642
MRPL49	740
MRPL50	54534
MRPL51	51258
MRPL52	122704
MRPL53	116540
MRPL54	116541
MRPL55	128308
MRPL57	78988
MRPL58	3396
MRPL9	65005
MRPS10	55173
MRPS11	64963
MRPS12	6183
MRPS14	63931
MRPS15	64960
MRPS16	51021
MRPS17	51373
MRPS18A	55168
MRPS18B	28973
MRPS18C	51023
MRPS2	51116
MRPS21	54460
MRPS22	56945
MRPS23	51649
MRPS24	64951
MRPS25	64432
MRPS26	64949
MRPS27	23107
MRPS28	28957
MRPS30	10884
MRPS31	10240
MRPS33	51650
MRPS34	65993
MRPS35	60488
MRPS36	92259
MRPS5	64969
MRPS6	64968
MRPS7	51081
MRPS9	64965
MRRF	92399
MRS2	57380
MSRA	4482
MSRB2	22921
MSRB3	253827
MTCH1	23787
MTCH2	23788
MTCP1	4515
MTERF1	7978
MTERF2	80298
MTERF3	51001
MTERF4	130916
MTFMT	123263
MTFP1	51537
MTFR1	9650
MTFR1L	56181
MTG1	92170
MTG2	26164
MTHFD1	4522
MTHFD1L	25902
MTHFD2	10797
MTHFD2L	441024
MTHFS	10588
MTIF2	4528
MTIF3	219402
MTO1	25821
MTPAP	55149
MTRF1	9617
MTRF1L	54516
MTX1	4580
MTX2	10651
MUL1	79594
MUT	4594
MUTYH	4595
NADK2	133686
NAGS	162417
NARS2	79731
NAXD	55739
NAXE	128240
NBR1	4077
NCEH1	57552
NCOA4	8031
NDUFA1	4694
NDUFA10	4705
NDUFA11	126328
NDUFA12	55967
NDUFA13	51079
NDUFA2	4695
NDUFA3	4696
NDUFA4	4697
NDUFA5	4698
NDUFA6	4700
NDUFA7	4701
NDUFA8	4702
NDUFA9	4704
NDUFAB1	4706
NDUFAF1	51103
NDUFAF2	91942
NDUFAF3	25915
NDUFAF4	29078
NDUFAF5	79133
NDUFAF6	137682
NDUFAF7	55471
NDUFAF8	284184
NDUFB1	4707
NDUFB10	4716
NDUFB11	54539
NDUFB2	4708
NDUFB3	4709
NDUFB4	4710
NDUFB5	4711
NDUFB6	4712
NDUFB7	4713
NDUFB8	4714
NDUFB9	4715
NDUFC1	4717
NDUFC2	4718
NDUFS1	4719
NDUFS2	4720
NDUFS3	4722
NDUFS4	4724
NDUFS5	4725
NDUFS6	4726
NDUFS7	374291
NDUFS8	4728
NDUFV1	4723
NDUFV2	4729
NDUFV3	4731
NEU4	129807
NFS1	9054
NFU1	27247
NGRN	51335
NIF3L1	60491
NIPSNAP1	8508
NIPSNAP2	2631
NIPSNAP3A	25934
NIPSNAP3B	55335
NIT1	4817
NIT2	56954
NLN	57486
NLRX1	79671
NME3	4832
NME4	4833
NME6	10201
NMNAT3	349565
NNT	23530
NOA1	84273
NRDC	4898
NSUN3	63899
NSUN4	387338
NT5C	30833
NT5DC2	64943
NT5DC3	51559
NT5M	56953
NTHL1	4913
NUBPL	80224
NUCB2	4925
NUDT13	25961
NUDT19	390916
NUDT2	318
NUDT5	11164
NUDT6	11162
NUDT8	254552
NUDT9	53343
OAT	4942
OBSCN	84033
OCIAD1	54940
OCIAD2	132299
OGDH	4967
OGDHL	55753
OGG1	4968
OMA1	115209
OPA1	9968
OPA1	4976
OPA3	80207
OSBPL1A	114876
OSGEPL1	64172
OTC	5009
OXA1L	5018
OXCT1	5019
OXLD1	339229
OXNAD1	92106
OXR1	55074
OXSM	54995
P4HB	5034
PABPC5	140886
PACSIN2	11252
PAICS	10606
PAK5	57144
PAM16	51025
PANK2	80025
PARK7	11315
PARL	55486
PARL	55486
PARS2	25973
PC	5091
PCBD2	84105
PCCA	5095
PCCB	5096
PCK2	5106
PDE12	201626
PDF	64146
PDHA1	5160
PDHA2	5161
PDHB	5162
PDHX	8050
PDK1	5163
PDK2	5164
PDK3	5165
PDK4	5166
PDP1	54704
PDP2	57546
PDPR	55066
PDSS1	23590
PDSS2	57107
PET100	100131801
PET117	100303755
PEX11B	8799
PGAM5	192111
PGS1	9489
PHB	5245
PHB2	11331
PHYH	5264
PI4KA	5297
PICK1	9463
PIF1	80119
PINK1	65018
PISD	23761
PITRM1	10531
PKLR	5313
PLGRKT	55848
PLPBP	11212
PMAIP1	5366
PMPCA	23203
PMPCB	9512
PNPLA8	50640
PNPO	55163
PNPT1	87178
POLD4	57804
POLG	5428
POLG2	11232
POLRMT	5442
PPA2	27068
PPIF	10105
PPM1K	152926
PPOX	5498
PPTC7	160760
PPWD1	23398
PRDX2	7001
PRDX3	10935
PRDX4	10549
PRDX5	25824
PRDX6	9588
PRELID1	27166
PRELID2	153768
PRELID3A	10650
PRELID3B	51012
PREPL	9581
PRODH	5625
PRODH2	58510
PRSS35	167681
PSMA6	5687
PSTK	118672
PTCD1	26024
PTCD2	79810
PTCD3	55037
PTGES2	80142
PTPMT1	114971
PTPN4	5775
PTRH1	138428
PTRH2	51651
PTS	5805
PUS1	80324
PUSL1	126789
PXMP2	5827
PXMP4	11264
PYCR1	5831
PYCR2	29920
PYURF	100996939
QDPR	5860
QRSL1	55278
QTRT1	81890
RAB11FIP5	26056
RAB24	53917
RAB32	10981
RAB35	11021
RAB5IF	55969
RARS	5917
RARS2	57038
RBFA	79863
RCC1L	81554
RCN2	5955
RDH11	51109
RDH13	112724
RDH14	57665
REXO2	25996
RFK	55312
RHOT1	55288
RHOT2	89941
RIDA	10247
RMDN1	51115
RMDN3	55177
RMND1	55005
RNASEH1	246243
ROMO1	140823
RPIA	22934
RPL10A	4736
RPL34	6164
RPL35A	6165
RPS14	6208
RPS15A	6210
RPS18	6222
RPUSD3	285367
RPUSD4	84881
RSAD1	55316
RTN4IP1	84816
SAMM50	25813
SARDH	1757
SARS2	54938
SCCPDH	51097
SCO1	6341
SCO2	9997
SCP2	6342
SDHA	6389
SDHAF1	644096
SDHAF2	54949
SDHAF3	57001
SDHAF4	135154
SDHB	6390
SDHC	6391
SDHD	6392
SDR39U1	56948
SDSL	113675
SECISBP2	79048
SELENOO	83642
SEPT4	5414
SERAC1	84947
SERHL2	253190
SETD9	133383
SFXN1	94081
SFXN2	118980
SFXN3	81855
SFXN4	119559
SFXN5	94097
SHMT1	6470
SHMT2	6472
SIRT3	23410
SIRT4	23409
SIRT5	23408
SLC16A1	6566
SLC16A11	162515
SLC16A7	9194
SLC22A4	6583
SLC25A1	6576
SLC25A10	1468
SLC25A11	8402
SLC25A12	8604
SLC25A13	10165
SLC25A14	9016
SLC25A15	10166
SLC25A16	8034
SLC25A17	10478
SLC25A18	83733
SLC25A19	60386
SLC25A20	788
SLC25A21	89874
SLC25A22	79751
SLC25A23	79085
SLC25A24	29957
SLC25A25	114789
SLC25A26	115286
SLC25A27	9481
SLC25A28	81894
SLC25A29	123096
SLC25A3	5250
SLC25A30	253512
SLC25A31	83447
SLC25A32	81034
SLC25A33	84275
SLC25A34	284723
SLC25A35	399512
SLC25A36	55186
SLC25A37	51312
SLC25A38	54977
SLC25A39	51629
SLC25A4	291
SLC25A40	55972
SLC25A41	284427
SLC25A42	284439
SLC25A43	203427
SLC25A44	9673
SLC25A45	283130
SLC25A46	91137
SLC25A47	283600
SLC25A48	153328
SLC25A5	292
SLC25A51	92014
SLC25A53	401612
SLC25A6	293
SLC30A6	55676
SLC30A9	10463
SLIRP	81892
SMDT1	91689
SNAP29	9342
SND1	27044
SOD1	6647
SOD2	6648
SOD2	6648
SPATA19	219938
SPATA20	64847
SPG7	6687
SPR	6697
SPRYD4	283377
SPTLC2	9517
SQOR	58472
SSBP1	6742
STAR	6770
STARD7	56910
STOM	2040
STOML1	9399
STOML2	30968
STX17	55014
SUCLA2	8803
SUCLG1	8802
SUCLG2	8801
SUGCT	79783
SUOX	6821
SUPV3L1	6832
SURF1	6834
SYNJ2BP	55333
TACO1	51204
TAMM41	132001
TARS	6897
TARS2	80222
TBRG4	9238
TCAIM	285343
TCHP	84260
TCIRG1	10312
TDRKH	11022
TEFM	79736
TFAM	7019
TFB1M	51106
TFB2M	64216
THEM4	117145
THG1L	54974
THNSL1	79896
TIMM10	26519
TIMM10B	26515
TIMM13	26517
TIMM17A	10440
TIMM17B	10245
TIMM21	29090
TIMM22	29928
TIMM23	100287932
TIMM29	90580
TIMM44	10469
TIMM50	92609
TIMM8A	1678
TIMM8B	26521
TIMM9	26520
TIMMDC1	51300
TK2	7084
TKT	7086
TMBIM4	51643
TMEM11	8834
TMEM126A	84233
TMEM126B	55863
TMEM143	55260
TMEM14C	51522
TMEM177	80775
TMEM186	25880
TMEM205	374882
TMEM65	157378
TMEM70	54968
TMLHE	55217
TOMM20	9804
TOMM22	56993
TOMM34	10953
TOMM40	10452
TOMM40L	84134
TOMM5	401505
TOMM6	100188893
TOMM7	54543
TOMM70	9868
TOP1MT	116447
TOP3A	7156
TPI1	7167
TRAP1	10131
TRIAP1	51499
TRIT1	54802
TRMT1	55621
TRMT10C	54931
TRMT11	60487
TRMT2B	79979
TRMT61B	55006
TRMU	55687
TRNT1	51095
TRUB2	26995
TSFM	10102
TSPO	706
TST	7263
TSTD1	100131187
TTC19	54902
TUBB3	10381
TUFM	7284
TWNK	56652
TXN2	25828
TXNDC12	51060
TXNRD1	7296
TXNRD2	10587
TYSND1	219743
UCP1	7350
UCP2	7351
UCP3	7352
UNG	7374
UQCC1	55245
UQCC2	84300
UQCR10	29796
UQCR11	10975
UQCRB	7381
UQCRC1	7384
UQCRC2	7385
UQCRFS1	7386
UQCRH	7388
UQCRQ	27089
VARS2	57176
VDAC1	7416
VDAC2	7417
VDAC3	7419
VWA8	23078
WARS2	10352
WDR81	124997
XPNPEP3	63929
YARS2	51067
YBEY	54059
YME1L1	10730
ZADH2	284273
