# Supplementary material for: Genome-wide CRISPR/Cas9 deletion screen defines mitochondrial gene essentiality and identifies routes for tumour cell viability in hypoxia
Source: Commun Biol. 2021 May 21;4:615. doi: 10.1038/s42003-021-02098-x (PMC8140129; doi:10.1038/s42003-021-02098-x)
Supplement: Supplementary file 4 — Supplementary Data [file 42003_2021_2098_MOESM4_ESM.zip › NatCommsBio-Thomas et al-SuppData2-Rev#2-FINALLT.xlsx]

## Sheet: INDEX
Sheet Number	Condition	Description	Repeat Number	sgRNA abundance
1	Normoxia-glucose	Library vs Plasmid	1	Depleted
2	Normoxia-glucose	Library vs Plasmid	1	Enriched
3	Normoxia-glucose	Library vs Plasmid	2	Depleted
4	Normoxia-glucose	Library vs Plasmid	2	Enriched
5	Normoxia-glucose	Library vs Plasmid	3	Depleted
6	Normoxia-glucose	Library vs Plasmid	3	Enriched
7	Normoxia-glucose	Raw read counts	1
8	Normoxia-glucose	Raw read counts	2
9	Normoxia-glucose	Raw read counts	3

## Sheet: 1
Gene ID	FDR corrected p-value
ARPC4	0.001883
BCL2L1	0.001883
DNAJC9	0.001883
DNLZ	0.001883
NOP58	0.001883
PPP1R8	0.001883
PSMB5	0.001883
PSMG4	0.001883
RAN	0.001883
RBMX	0.001883
RPL36	0.001883
SBDS	0.001883
SRSF2	0.001883
WEE1	0.001883
CTPS1	0.00282449
EIF1AX	0.00282449
EIF4A3	0.00282449
HIST1H2BC	0.00282449
LRR1	0.00282449
PDCD2	0.00282449
SMC6	0.00282449
DDX56	0.00313844
DHDDS	0.00313844
RPP25L	0.00313844
PRPF19	0.00329519
RPL13	0.00329519
RPL27A	0.00329519
SF3B5	0.00329519
MRPL41	0.00387063
CCT4	0.00387063
DHX36	0.00387063
RPL28	0.00387063
RPL35	0.00387063
TUBB	0.00387063
PSMD1	0.00387063
RPL10A	0.00387063
NCAPG	0.00387063
NHP2L1	0.00387063
ATP2A2	0.00387063
HIST1H2BB	0.00387063
PSMA6	0.00387063
OGT	0.00387063
RPS9	0.00387063
PHB2	0.00387063
BIRC5	0.00387063
BANF1	0.00387063
NOP16	0.00387063
ALG2	0.00387063
DYNC1I2	0.00387063
HNRNPL	0.00387063
PPAN	0.00387063
RPL8	0.00387063
MCM7	0.00387063
TCP1	0.00387063
NAA20	0.00439364
RPL3	0.00439364
RPS7	0.00439364
RPL23	0.00439364
TIMM13	0.00439364
SRSF7	0.00439364
ROMO1	0.00439364
SMU1	0.00439364
MFN2	0.00439364
EXOSC9	0.00439364
TINF2	0.00439364
DAP3	0.00439364
MYC	0.00439364
RPS5	0.00439364
TPI1	0.00439364
EIF3A	0.00486988
PRPF38A	0.00486988
HIST1H2AH	0.00486988
ZBTB17	0.00486988
MARS	0.00495849
PPM1D	0.00495849
AURKB	0.0050416
FNTA	0.0050416
TUBA1B	0.0050416
RPS20	0.00523704
PFDN6	0.00576313
SNRPB	0.00576313
SOD2	0.00576313
FBXO5	0.00581505
MDM4	0.00581505
HIST1H2AL	0.00611971
PNN	0.00611971
GRWD1	0.00707401
CRCP	0.00718511
NHP2	0.00718511
IK	0.00729051
MRPL21	0.00729051
MED11	0.00729662
COQ4	0.00794533
POLR3K	0.0080251
TCEB2	0.0080251
ATP5A1	0.00830979
DDX21	0.00830979
PSMA2	0.00830979
MAD2L2	0.00830979
TRIAP1	0.00830979
RAC1	0.00830979
TOMM22	0.00856949
HIST2H3C	0.00856949
PSMB4	0.00856949
GNL3	0.00891063
INCENP	0.00891063
RPS23	0.00891063
WDR77	0.00891063
HIST1H2BJ	0.00891063
NUP88	0.00891063
HNRNPK	0.00891063
SAFB	0.00895247
MRPL34	0.00954263
IPO7	0.00954263
EXOC1	0.00979743
CHD4	0.00979743
PDE4DIP	0.00979743
CPSF4	0.00979743
PSMB2	0.00979743
GNB2L1	0.00979743
EIF2S3	0.0102994
FAU	0.0102994
CRKL	0.0103838
EEF2	0.0103838
ISCU	0.0103838
XRCC6	0.0105287
RAD1	0.0105287
KARS	0.0105287
SRSF3	0.0105287
RBM17	0.0107488
RPLP0	0.0107488
COPA	0.0108596
C7orf26	0.0110183
NOL6	0.0110183
DARS	0.011471
EXOSC6	0.011471
SNRPD3	0.0115097
NAT10	0.0115097
RPL37A	0.0115097
DPM3	0.0115097
TICRR	0.0119486
ATP6V0C	0.0119641
MED4	0.0119641
C19orf53	0.0130901
CENPW	0.0131592
CDC23	0.0131592
CDK12	0.0131592
SARS	0.0139165
HNRNPC	0.0140743
SKA2	0.0140743
AKIRIN2	0.0140743
DCTN5	0.0140743
DIMT1	0.0140743
PLK1	0.0140743
RIOK1	0.0140743
DDX10	0.0140743
RPS3	0.0140743
HMGCS1	0.0140743
RPS16	0.0140743
RRM2	0.0140743
PKMYT1	0.0141495
HIST1H2AK	0.0141495
MRPL28	0.0141495
MED17	0.0141495
METTL17	0.0141495
SSRP1	0.0141495
MCM5	0.0141495
ATP5J2	0.0141495
ACTR2	0.0142791
EIF3D	0.0142791
PSMD6	0.0142791
RBM39	0.0142791
EIF4G1	0.0142791
PDCD7	0.0142863
IARS	0.014773
SNRPA1	0.0149801
RPS4X	0.0149801
CDC5L	0.0150476
NIP7	0.0152424
WDR3	0.0152424
TXN	0.0152424
RBBP4	0.0158528
XAB2	0.0160371
MAT2A	0.0160838
DMAP1	0.0160838
CPSF3	0.0161066
RPL15	0.016185
RANGAP1	0.016185
EIF2B2	0.016185
BUB3	0.016185
HSPA9	0.016185
SDHC	0.016185
SF3B3	0.0165317
ING3	0.0173444
SF3A3	0.017442
HIST2H3A	0.017442
MRPS21	0.017442
CDC42	0.017442
GPN2	0.017442
MED28	0.017442
PCNA	0.017442
ITGAV	0.017442
RPL24	0.017442
WDR46	0.017442
NOL12	0.0177725
ZFAND3	0.0177725
TOP2A	0.0177725
GAPDH	0.0177725
CDT1	0.0177725
WDR33	0.0177725
TRMT112	0.0177725
CHMP2A	0.0177725
MBD3	0.0177725
URI1	0.0178692
ARIH1	0.0180285
PSMG3	0.0180285
MAD2L1	0.0182362
RPS19	0.0182686
POLR2H	0.0182686
ZNHIT2	0.0183467
HS2ST1	0.0183499
ZBTB8OS	0.018769
POLA2	0.0193767
CAPZB	0.0201214
HIST1H2BH	0.0204252
UBA6	0.0204555
UBE2D3	0.0204555
DOLK	0.0204555
AARS	0.0204555
RBX1	0.0206437
WDHD1	0.0206437
HIST1H2BN	0.0206437
UBE2I	0.0207246
HSPE1	0.0208041
NCAPG2	0.0210051
ARF4	0.0210051
NUP43	0.0210051
PDPK1	0.0210051
ZNHIT6	0.0210051
DAD1	0.0210051
GRPEL1	0.0210051
NELFB	0.0210051
FNTB	0.0210051
RRM1	0.021558
ACTR10	0.021558
ZFP36L1	0.0216917
XRN2	0.0217906
SLMO2	0.0217906
NOP56	0.0217906
RPL31	0.0218364
TIMM22	0.0221304
ISG20L2	0.0221992
UBE2M	0.0221992
SNUPN	0.0221992
MAK16	0.022282
WDR74	0.0225658
CCT3	0.0226863
AMBN	0.0229047
NUP214	0.0230023
CHMP4B	0.0230397
DDX18	0.0230397
TPR	0.023528
FTSJ3	0.023528
FBL	0.023528
RPL18A	0.023528
ZBTB11	0.023528
CAPZA2	0.023528
ZNF593	0.0237525
MED27	0.0238989
GTPBP4	0.024187
MRPS25	0.024187
PRPF38B	0.0242354
RPS8	0.0243863
PRPF40A	0.0243863
COPS5	0.0244696
NUP85	0.024534
CDC20	0.0245612
IPO11	0.0247156
PGGT1B	0.0247366
YRDC	0.0247366
RPS15	0.0247366
SART3	0.0247366
RPAIN	0.0247366
SNRNP25	0.0247366
PGK1	0.0248858
MED6	0.0249628
TUBG1	0.0249628
PHF5A	0.0252497
RHEB	0.0254639
CENPA	0.025989
TAMM41	0.0261632
YARS2	0.0261632
POP7	0.0262685
CDK1	0.0262685
HIST1H2BE	0.0262685
WDR12	0.0262685
TRAPPC3	0.0265332
SDE2	0.0265332
TMED10	0.0265332
BRF1	0.0265332
TPT1	0.0265332
POLD1	0.0265332
SPCS3	0.0265332
PSMD11	0.0265332
PHB	0.0265332
NR2C2AP	0.0265332
PSMA5	0.0265332
TCF7	0.026547
CSNK1A1	0.026547
HNRNPU	0.026547
C1orf122	0.0270269
PSMD12	0.027085
PPP4C	0.027085
NAA50	0.0271736
MRPL36	0.0271736
RAD51C	0.0272256
UBA52	0.0272256
YARS	0.0272256
POLR2F	0.0272256
PLK4	0.0273927
MRPL32	0.0276353
HSCB	0.027707
NSL1	0.0278889
GTF2B	0.0278889
ZCRB1	0.0278889
SNAPC1	0.0281179
EIF2S2	0.0281179
TVP23C	0.0283197
NAPA	0.0283206
CCNH	0.0283206
HIST1H2AJ	0.0283483
MRP63	0.0283483
DCTN6	0.0284141
RPL11	0.0284408
POLR2L	0.0284408
POLR3F	0.0284408
SNRPA	0.0285276
CDC6	0.0285276
RTCB	0.0288742
HIST1H2BG	0.0288742
PSMD3	0.0288742
HCFC1R1	0.0288742
PCBP1	0.0290259
ZRANB2	0.0290259
XRCC3	0.0292627
SDAD1	0.0292627
POLR2D	0.0292627
DYNLT1	0.0292627
SUPT16H	0.0292627
KNTC1	0.0292627
GINS1	0.0292627
HSD17B12	0.0292627
SKP1	0.0292627
PPIL2	0.0292627
EIF3G	0.0292627
LAMTOR2	0.0292627
RBBP5	0.0292627
C19orf40	0.0292627
MAD2L1BP	0.0292627
PSMB3	0.0292627
MCTS1	0.0292627
LSM2	0.0292627
UBE2C	0.0292627
PRR13	0.0292627
TUBD1	0.0292627
POP5	0.0293305
CCT5	0.0298213
ELL	0.0298213
SMG6	0.0298603
EIF3B	0.0303549
TEX38	0.030574
TWISTNB	0.030574
RPS11	0.0312234
CNOT1	0.0312234
SRP54	0.0313219
GINS2	0.0314707
RAD51	0.0315677
CCNB1	0.0318157
RPLP2	0.0320369
HIST1H2BL	0.0322315
RPA1	0.0323923
ASNA1	0.0323923
USP39	0.0328054
HEATR1	0.0331684
OIP5	0.033545
UQCRFS1	0.033545
METAP1	0.033545
EWSR1	0.033545
GFER	0.0335717
TTC4	0.0339119
TNPO1	0.0350953
PSMD7	0.0350953
EIF6	0.0354106
MIS12	0.0354106
TEAD3	0.0358244
MDN1	0.035878
APITD1	0.0358836
CDC16	0.0359603
HIST1H2BD	0.0360258
SEC61G	0.0360258
DHX8	0.0362536
PTMS	0.0366943
SSU72	0.0366943
PCID2	0.0367207
TSR2	0.0367363
NEDD8	0.0368522
YPEL5	0.0368522
PEX6	0.0368522
SRF	0.0368522
SRP72	0.0368522
RPA3	0.0368522
IMP3	0.0368522
SFPQ	0.0368522
TTI1	0.0368522
LUC7L3	0.0369123
ACTR6	0.0369123
MRPS27	0.0369594
SKA1	0.0369594
SNRPF	0.0369594
CCDC115	0.0372177
TIPIN	0.0372893
RIOK2	0.0372893
UBE2K	0.0372893
BCL2L12	0.0372893
KIF18A	0.0372893
MRPS5	0.0372893
DDB1	0.0375769
KIAA0391	0.0377419
NFKBIE	0.0377419
SAE1	0.0377419
DDX6	0.0377419
COX17	0.0377419
PSMA7	0.0377419
NUP93	0.0377419
C1QBP	0.0378379
PAFAH1B1	0.0383639
ESPL1	0.0385239
NXF1	0.0396758
AQR	0.0396758
CDK7	0.0396758
ATP6V1G1	0.0400274
ANAPC10	0.0400274
RGP1	0.0400274
ABCE1	0.0403576
SENP6	0.0405925
CENPM	0.0408032
TOP1	0.0409846
MRPS11	0.0409846
COPB2	0.0414726
SOD1	0.0414726
EFTUD2	0.0416574
RPL27	0.0425503
SETD1A	0.0425503
COPB1	0.0431196
DERL2	0.0436289
PMPCB	0.0436289
POMP	0.0439582
BRD2	0.0439884
RPL14	0.0439884
LSM4	0.0439884
DDX28	0.044293
POLR3A	0.0444558
CMC1	0.0445993
COG8	0.0445993
UBL5	0.0449288
SEH1L	0.0449288
INTS8	0.0449607
ZNF124	0.0449607
PAK1IP1	0.0450991
PDE12	0.0453045
GPX8	0.0453933
FEM1B	0.0454797
ISCA2	0.0455268
RRP12	0.0462006
ATP6V1F	0.0462006
PPP1R11	0.0462006
CWC22	0.0462279
ATP6V1A	0.0462917
PIGH	0.0463848
ARFRP1	0.0468651
TOMM40	0.0471505
TUBGCP4	0.0471977
TRNT1	0.0471977
FDX1L	0.0472977
MEPCE	0.0474624
RPS21	0.0475407
EXOSC3	0.0476041
VARS	0.0476041
ZNF570	0.0478038
FCF1	0.047872
MFAP1	0.0481344
GGNBP2	0.0483043
RABGGTB	0.0486031
ALG1	0.0486031
KDM2A	0.0487506
THOC2	0.048825
ZNF259	0.048825
ATP6V1E1	0.0491172
WDR73	0.0491807
URM1	0.0493233
BUD31	0.0493233
NOL10	0.0493233
BTF3L4	0.0493233
CENPT	0.0493233
RAD21	0.0495914
ITGB8	0.0501576
POP4	0.0501576
MED30	0.0501576
COPS8	0.0502171
RPL26	0.0504975
PAM16	0.0504975
PSMC3	0.0504975
UFC1	0.0504975
HSBP1	0.0506436
KPNB1	0.0506582
NPM1	0.0506582
MARS2	0.0506582
EXOSC2	0.050801
MRPL47	0.050902
SF1	0.0509451
ADH5	0.0509451
CRIP3	0.0514237
PSMA3	0.0514237
TRIP4	0.0514671
SRBD1	0.0514671
RBM25	0.0514671
UTP18	0.0518296
SNRNP70	0.052029
DYNLL1	0.052029
LAS1L	0.0522981
C21orf59	0.0522981
CDC45	0.0522981
USP44	0.0522981
THG1L	0.0522981
DDOST	0.0523741
RCC1	0.0532317
RPS2	0.0532317
KRTAP4-11	0.0533387
RPS29	0.0536806
RPP38	0.0540908
EIF1	0.0540908
CKAP5	0.0546363
TNPO3	0.0546363
VDAC1	0.0546363
EIF5B	0.0550683
MRPL45	0.0551619
PMF1	0.0556566
TRAPPC8	0.0556566
TBCB	0.0570263
DONSON	0.0576064
TM2D1	0.0576064
PFDN1	0.0576064
PIM1	0.0576064
ATP5C1	0.057677
SAP18	0.0577996
TACC3	0.0577996
PRMT1	0.0580447
MRPL46	0.0580447
CCDC59	0.0580447
CMTR1	0.0580447
HAUS8	0.0586764
RRS1	0.0586764
POLR1C	0.0586764
TONSL	0.0586764
MPDU1	0.0586764
GTF3A	0.0586764
ERH	0.0586764
NUS1	0.0590015
DHX9	0.0590042
NUDC	0.0593326
PRMT5	0.0593326
WDR75	0.0593326
GTF2E2	0.0593591
FTSJ2	0.0593591
GFM1	0.0594456
HIST1H2AD	0.0597413
NOTCH2NL	0.0597662
SLU7	0.0598051
TAF6	0.0601754
ALG8	0.0601754
DDX5	0.0606197
DNTTIP2	0.060655
METTL6	0.060655
ATP5L	0.060655
SACM1L	0.060791
NELFCD	0.0609802
NUDT21	0.0610115
CCNA2	0.0610115
FXN	0.0610115
C2orf49	0.0610115
FANCD2	0.0610115
FKBPL	0.0610701
KCMF1	0.0611352
CDC7	0.0614475
DDX51	0.0616242
CSNK2B	0.0618517
MDM2	0.0621237
NDUFB10	0.0621237
RPF1	0.0621237
CNOT7	0.0623752
KIF23	0.0623752
PSMC2	0.0623778
SPC24	0.0625332
PSMD13	0.0625332
UPF1	0.0625332
DHPS	0.0628647
NFS1	0.0631625
RPL18	0.0631625
EXOSC1	0.0631625
YBX1	0.0637722
GTF2E1	0.0637799
POP1	0.063925
MRPL44	0.063925
NOP2	0.0640397
LSM11	0.0642259
SNAP23	0.0642259
VBP1	0.0643042
VMP1	0.064582
LONP1	0.0646451
FAM103A1	0.0649638
PPP1R12A	0.0651176
ACLY	0.065639
TUFM	0.0657318
PAF1	0.0657318
C12orf45	0.0658279
PSMA4	0.0660307
EIF3I	0.0660307
BAZ1B	0.0660307
JUN	0.0660307
SKIV2L2	0.0661875
HAUS3	0.0673174
TOX4	0.0673815
PGAM1	0.0674719
U2AF1	0.067498
TMEM50A	0.067498
CRNKL1	0.067498
INTS12	0.067498
THOC3	0.067498
NUTF2	0.067498
SF3B4	0.067498
SPNS1	0.067498
RPUSD4	0.067498
DNAJC8	0.0683101
EIF2S1	0.068526
PSMC5	0.068526
BARD1	0.0688842
CHAF1A	0.0688842
DDX42	0.0688842
TXNL4A	0.0688842
PSMC4	0.0689093
RBM14	0.069103
HAUS6	0.0691729
WRB	0.0691729
MRPL37	0.0691729
ABCB7	0.0691729
MPL	0.0691729
CDIPT	0.0691729
RPL32	0.0691729
ERCC2	0.0691971
ECD	0.0694089
HYPK	0.0697853
LARS	0.0697853
MSTO1	0.0697853
SUPT5H	0.0697853
HERC4	0.0697853
POLR2C	0.0699725
RPL30	0.0707595
EIF2B1	0.0709301
TRMT5	0.0714606
RUNX2	0.0714606
NOL8	0.0714606
RINT1	0.0714606
FANCE	0.0714606
PELO	0.0714606
MRPL51	0.0714606
ARHGAP24	0.0714606
SNAPC3	0.0714606
ABCF1	0.0714606
SRP19	0.0714928
NDUFB6	0.0721518
NKAP	0.0723284
ANKLE2	0.0723284
HCFC1	0.0728372
RPS24	0.0728372
SF3B2	0.0728372
ARGLU1	0.0738867
TRHR	0.0743053
TLK2	0.0745006
EXT1	0.0745006
G6PD	0.0745006
MRPS10	0.0745006
MED20	0.074502
C16orf80	0.0747663
TRMT6	0.0748074
LEPROTL1	0.0748074
HTATSF1	0.0748074
YAP1	0.0748074
DTL	0.0749951
CDK11A	0.0749951
CARS	0.0752489
ORC6	0.0752489
NCL	0.0753478
ARMC5	0.0753478
GARS	0.0753533
HSPA8	0.0753533
EIF2B3	0.0753533
EBNA1BP2	0.0755362
DCAF12L1	0.0755362
MRPL43	0.0755362
IGBP1	0.0763499
C1orf109	0.0763499
TUBE1	0.0764575
F8A3	0.0766848
HIST2H2AA3	0.0770762
ORAOV1	0.0774116
C6orf106	0.0776253
CENPK	0.0776253
SYS1	0.0776253
TTC27	0.0776253
SRSF6	0.0779604
GEMIN6	0.0780857
DTYMK	0.0780857
ALG13	0.0788444
RTTN	0.0792363
GTF3C2	0.0792363
PFDN2	0.0792363
SURF6	0.0792363
NUDT4	0.0792363
SEC62	0.0793601
GINM1	0.0794128
PDCD5	0.0796705
TOMM70A	0.0796705
TEKT2	0.0807895
TRAM2	0.081304
COPE	0.081304
GATS	0.081304
GTF2A2	0.081304
PPP1CA	0.0813414
RPS6	0.0813903
HSP90B1	0.0814371
CPSF2	0.0814371
FARSA	0.0814371
COX20	0.0815549
NUP153	0.081557
SPRYD4	0.0816344
PDCL3	0.0821477
SEC61A1	0.082838
SLC22A5	0.0830091
CENPF	0.0831064
RPLP1	0.0831064
WDR18	0.0832659
KIN	0.0839825
KANSL3	0.0842881
KAT8	0.0845449
BCDIN3D	0.0845449
SNAPC2	0.0846557
ANAPC1	0.085733
KDELC1	0.085853
SEC63	0.0862721
KRT3	0.0862721
RPSA	0.0862721
MPHOSPH10	0.0869123
BRD8	0.0869123
FIP1L1	0.0870297
POLR2A	0.0870547
REEP5	0.0870547
NIFK	0.0870547
PHAX	0.0870547
FAM72D	0.0870547
DPH3	0.0871041
FKBP1A	0.0873864
MAPK13	0.0874131
COMMD3	0.0875382
RDX	0.0879033
TMEM217	0.0879033
USB1	0.0879033
CACTIN	0.088023
CYC1	0.0880399
DNAJC2	0.0880399
TMED2	0.0880857
VEZT	0.0880857
DDX47	0.0880857
PRELID1	0.0880857
WDR43	0.0880857
U2AF2	0.0880857
ZNF407	0.0880857
AARS2	0.0882733
SLC7A6OS	0.0884113
CDC27	0.088471
SCP2	0.088471
GABPA	0.088754
RFC3	0.0887744
ELOF1	0.0887744
SSTR2	0.088897
CNOT6L	0.088897
ENY2	0.0889099
DEXI	0.0889927
CLTC	0.0892237
CLDN12	0.0899336
YAE1D1	0.0902159
USP5	0.0902483
NCKAP1	0.0902483
SMS	0.0913719
SRP9	0.0916399
MRPL23	0.0925592
CCDC84	0.0925592
EIF2B5	0.0925592
TTC9C	0.0925592
ARCN1	0.092624
PKM	0.0928671
TRIM37	0.0930371
THAP5	0.0933988
GPHN	0.0940901
PPP1CB	0.0943924
RPS12	0.0944591
RPS18	0.0944591
RFT1	0.0944591
STT3A	0.0949282
GGPS1	0.0952066
EIF3J	0.0952066
C14orf166	0.0952066
HIST2H2AC	0.0952066
GSDMC	0.0952066
PON2	0.0953011
RPL36AL	0.0953774
RBM22	0.0953774
FARSB	0.095872
ZNF559	0.0972644
THAP11	0.0972644
TARDBP	0.0972644
H3F3B	0.0973032
DDX49	0.0973032
ACTR3	0.0973032
PTPN11	0.0973032
LCE1F	0.0975318
POLR3B	0.0975642
CPSF3L	0.0975642
PISD	0.0976905
ATP5D	0.09772
BRF2	0.09772
RPL4	0.09772
PTPMT1	0.0981256
FAHD2B	0.0981256
CDC26	0.0982984
DDX24	0.0982984
DKC1	0.0982984
RRP1	0.0983219
RALGPS2	0.0983219
KATNB1	0.0983219
CINP	0.0983219
GNL3L	0.0986707
YWHAZ	0.0994512
RPL6	0.0996355
INTS10	0.100107
NCAPH	0.100981
BPTF	0.101082
RIC8A	0.101434
ATP6V0B	0.10161
ZNF569	0.10161
CALM2	0.10161
FCGR1B	0.10161
GLRX5	0.102999
MCM2	0.103025
DGCR8	0.103096
RAPGEF6	0.103353
TSHB	0.103361
SLC6A4	0.103713
CDC123	0.10403
UBR4	0.104319
SRPR	0.10501
BCLAF1	0.10501
HENMT1	0.105255
HSD17B10	0.105255
CCNE1	0.105255
TUT1	0.105441
RPL5	0.105441
PSMB1	0.105648
CCDC94	0.105648
EIF3F	0.105648
TUBA1C	0.106631
CACYBP	0.106631
NUP133	0.10719
TSR1	0.10719
NVL	0.10719
UTP20	0.10719
SNAPC5	0.108437
LARS2	0.108437
UBXN2B	0.108671
NOC4L	0.108991
PRPF31	0.108991
CYP3A43	0.109377
EIF4A1	0.110131
PSME3	0.110566
METTL5	0.111291
NOL9	0.111946
EXOC3	0.112062
FOXP2	0.112124
MITD1	0.112124
SRSF1	0.112124
FERMT2	0.11231
LY96	0.11231
NUF2	0.11231
KIAA1430	0.112737
PWP2	0.112835
VPS52	0.113017
GNL2	0.113017
HYOU1	0.113017
SPDL1	0.113243
COASY	0.113243
MAGEA6	0.11408
OTUD4	0.11408
SMARCD1	0.114083
DENR	0.114403
LYRM4	0.114548
CHMP4C	0.114698
TAF7L	0.114698
ZNF76	0.114698
BTAF1	0.114698
YES1	0.1147
MT1B	0.114773
TFAM	0.114773
RBL1	0.114773
EFTUD1	0.116121
SYF2	0.116121
DDX39B	0.116121
MMS19	0.116327
APITD1-CORT	0.116417
CCT7	0.116877
DLST	0.117269
MPPE1	0.11753
SNRPD2	0.11766
DUT	0.117911
UFM1	0.117926
POLR2B	0.118217
WSB2	0.11924
METTL16	0.11957
HIST1H2AM	0.120498
CARD8	0.120498
PRKRA	0.120498
WWTR1	0.121044
ZNF185	0.121079
SLFNL1	0.121662
KAT7	0.121988
HARS	0.121988
ZNF131	0.121989
CDC73	0.122368
PSMD14	0.122578
EXOSC4	0.122779
TCHHL1	0.123181
C9orf85	0.123181
LSMD1	0.123181
SPATA21	0.123181
SIN3A	0.123181
DPAGT1	0.123387
HJURP	0.123387
ZWINT	0.123387
GTF2H2C	0.123387
WDR82	0.123387
WDR55	0.123387
ZMYM1	0.123702
RPE	0.123702
USP7	0.124072
CIAO1	0.124347
DCLRE1A	0.124907
AGR3	0.124907
HUWE1	0.124907
EEF1A1	0.124907
MRPL10	0.124952
FNDC3B	0.125568
MYBBP1A	0.125667
PET112	0.125758
TADA2A	0.126238
CLPS	0.126519
DVL1	0.126519
TMEM242	0.126675
LLPH	0.126675
MED18	0.126675
CCT8	0.126919
UTP6	0.126996
PARP11	0.126996
POLE2	0.127643
RHD	0.127643
UNC50	0.128
CCNL1	0.128595
GSTA5	0.128595
SPATA4	0.128595
PAN3	0.128595
DHFRL1	0.128595
GBAS	0.128864
NCBP1	0.128934
RPL21	0.129447
PFDN5	0.129448
RHPN1	0.129639
RRP15	0.129709
ORC4	0.130097
EXTL2	0.130097
ATR	0.130097
HDAC3	0.130097
WAPAL	0.130097
NOM1	0.130097
CSTF3	0.130097
GTF3C5	0.130467
SUDS3	0.130686
CIR1	0.130791
FAM13B	0.130864
BORA	0.130864
ABT1	0.130864
HSPD1	0.130975
ZNF620	0.131229
GOPC	0.131556
CDK6	0.131556
SAP30BP	0.131592
MTBP	0.132806
LSM7	0.132938
CENPC	0.133051
SUGP1	0.133051
PRPF3	0.133382
JMJD6	0.133464
MASTL	0.133464
SPZ1	0.133779
C7orf69	0.133915
YY1AP1	0.134575
RCL1	0.134575
RPP21	0.134575
USP1	0.134575
XPO1	0.134575
ADSS	0.134575
CD9	0.134575
FBXW7	0.134575
EIF3C	0.134575
GTF3C4	0.135179
STRADB	0.135763
TPM4	0.135763
STYX	0.135763
GTF2F2	0.135933
SEPW1	0.136
DDX59	0.136205
TARS	0.136862
LEO1	0.137124
PLRG1	0.137145
ZNF813	0.137588
LAMTOR4	0.137588
ITGB5	0.138042
ERCC3	0.138042
CNN1	0.138042
OCM2	0.13864
LAMTOR5	0.138658
DNM1L	0.138658
HIST2H2AB	0.138658
RPL19	0.139499
PPIP5K2	0.139957
IKBKAP	0.140472
SAMM50	0.140486
PPP1R10	0.140486
CLSPN	0.141063
ELP4	0.141183
YY1	0.141183
EIF5	0.141307
SMAGP	0.141714
CDCA8	0.141714
PRPF4	0.141714
TMEM27	0.141878
NUBP1	0.141878
RNPC3	0.141878
BUB1B	0.141878
SRRM1	0.141878
NUFIP1	0.141878
RPS13	0.141878
DDX52	0.141878
MAST1	0.141878
DDX19B	0.141878
SAP130	0.141878
PROK2	0.141878
ZNF429	0.141878
MED8	0.141878
ZDHHC7	0.141878
CHIC1	0.141878
C19orf70	0.141878
VPS28	0.141878
PIGY	0.141878
NDC1	0.141878
SNRPD1	0.141878
VCP	0.144818
FANCB	0.14506
COPS4	0.146462
MED14	0.146977
NSMCE2	0.146977
AKR1D1	0.146977
NCBP2	0.146977
NSF	0.148122
FANCI	0.148214
PA2G4	0.14832
BCAP31	0.148729
NUP155	0.14913
TFB2M	0.149249
NELFE	0.149381
TPX2	0.149381
NARG2	0.149404
GTF2H2	0.149404
CCT2	0.149502
SRSF10	0.149502
DR1	0.150071
TTC1	0.150413
ANAPC5	0.150488
IGFBP6	0.150536
TRNAU1AP	0.151109
DPM1	0.15153
GMPS	0.151755
SLC7A5	0.151755
POM121C	0.151755
TLN1	0.151755
TRAIP	0.151755
ACAD9	0.151755
MED23	0.152173
PRCC	0.152185
POLD2	0.152298
COPZ1	0.153098
COPS6	0.153439
PROL1	0.154007
MRPL15	0.154682
CLNS1A	0.155035
UBE2L3	0.155035
RFC5	0.155035
RPA2	0.155035
PKHD1	0.155035
RBM42	0.155734
SSX2	0.155734
NOA1	0.156316
ACTL6A	0.156396
AP2S1	0.156396
DDX46	0.156396
SUPT6H	0.156396
ZMYND11	0.156396
TTI2	0.156396
CHCHD7	0.157113
GOT1	0.157199
CA9	0.157333
NDE1	0.157333
PES1	0.157333
LOC729574	0.157333
HMGCR	0.157333
MAX	0.157405
DHX37	0.158167
BCAS2	0.158167
CHAC2	0.158167
THRA	0.15835
TMEM41B	0.158609
STK38	0.158609
MOCS3	0.158609
P4HA2	0.158679
ZWILCH	0.158679
ACTR8	0.158942
TMEM56	0.158942
GRB2	0.158942
QARS	0.159519
MPV17L2	0.1596
TBC1D23	0.1596
BEX1	0.16138
LCMT1	0.161616
TUBGCP5	0.161813
NRDE2	0.162463
ZNF415	0.162463
IER2	0.162678
MRPS31	0.163363
OTUB1	0.163363
SRSF11	0.163377
NELFA	0.163616
EIF3H	0.164933
MVD	0.165497
ARHGAP27	0.165897
GBA2	0.165897
ALG14	0.165897
POLR1D	0.165897
CSK	0.167158
SNAP29	0.167158
TBC1D9	0.167765
PDCD11	0.167765
UBE2G2	0.167765
NPLOC4	0.167765
HIRA	0.168302
CPSF6	0.168558
ZNF181	0.168558
MRPS23	0.1691
DPH2	0.169479
EXOSC7	0.169479
RNMT	0.169479
SIGLECL1	0.1695
MRPS14	0.169533
MBLAC1	0.169533
SNW1	0.169533
ZNF484	0.169533
HOXC9	0.169533
OSTC	0.169611
POLR3C	0.169611
HLA-B	0.169683
CEP192	0.169683
URB2	0.170154
PIGW	0.170154
TEK	0.170154
RPL13A	0.170154
BRE	0.170154
CLP1	0.170154
DFFA	0.170154
RPS15A	0.170485
RFWD3	0.170964
IST1	0.170964
SIGMAR1	0.171362
RNF113A	0.171839
MTPAP	0.172282
SLC35B2	0.172282
ATP6V1B2	0.172282
CCNT1	0.172282
TRAM1L1	0.172651
RNF168	0.172791
HYKK	0.173548
ELP5	0.173568
SMC4	0.173568
PNPLA1	0.173714
HIST1H4K	0.173902
CRCT1	0.174093
ARMC7	0.174093
SNRPB2	0.174139
MRGBP	0.174638
ARID2	0.174721
SEC16A	0.174828
SLC25A5	0.174831
SPATA5L1	0.174833
RAB40A	0.174937
SLC30A9	0.174937
RB1CC1	0.175183
HIST1H2AG	0.175288
FER	0.17573
TIMM10	0.17573
STPG1	0.175877
VPS4B	0.176291
RUVBL2	0.176291
DIS3	0.176291
RPL36A	0.176291
HPCA	0.176291
CUL1	0.177474
ORC1	0.177474
RPN1	0.177704
ATP5B	0.177704
CENPN	0.177704
PNO1	0.177752
SLC39A7	0.178585
ZNF98	0.178585
HAUS4	0.179775
GABPB1	0.179792
PFDN4	0.180226
UBIAD1	0.180716
DCAF10	0.180716
ATP6V1H	0.180716
PDIA6	0.180716
PRLR	0.180716
TOMM20	0.180863
ACTB	0.181004
NUDCD1	0.181004
CHCHD3	0.181004
GID4	0.181824
DCPS	0.181977
PACSIN1	0.181977
C1orf27	0.182989
MRPL54	0.183058
PINX1	0.183058
MRPS34	0.18332
HIST1H2AC	0.18332
ZDHHC15	0.18332
ANKRD17	0.18332
ALG6	0.18332
RHOQ	0.18332
IFITM3	0.18332
GPI	0.18362
EIF4E3	0.183896
B4GALT2	0.184704
ZNF780A	0.184704
TSEN54	0.185149
HNRNPH2	0.185288
SIGLEC7	0.185288
BUB1	0.185288
PSMA1	0.185485
METTL21B	0.185485
QRSL1	0.186026
AIFM1	0.186478
CTCF	0.18661
UPF2	0.187141
SMNDC1	0.187141
UQCRH	0.187147
MCL1	0.187147
MED21	0.187147
PDCL	0.187358
CSE1L	0.187358
CCND3	0.187358
PLCL2	0.187358
DYNLRB1	0.187538
HIST1H2BK	0.187538
ANAPC4	0.187582
METAP2	0.187781
RNMTL1	0.188936
RARS2	0.188936
PMF1-BGLAP	0.188936
MRPL52	0.189019
SPC25	0.189189
THRAP3	0.189189
TAF13	0.189214
ALG11	0.189222
C6orf89	0.189263
ATP6V0D1	0.189263
SF3A2	0.189263
HIST1H1A	0.189776
ASUN	0.189776
RPL35A	0.189776
PIGO	0.189776
CNPY2	0.189776
CSF2	0.189981
CDC37	0.190034
NRD1	0.190034
COPS2	0.190034
DARS2	0.190034
CTDNEP1	0.190034
TBL3	0.190034
WDR5	0.190295
RPTN	0.190775
CENPP	0.191451
NDC80	0.191772
MED1	0.191884
C11orf73	0.192513
GTF2H3	0.19263
TLK1	0.19263
NCAPD2	0.192999
PLA2G12A	0.193496
SNF8	0.193496
PPIH	0.193685
LARP7	0.193685
INTS9	0.193685
BRD7	0.193685
CTNNBL1	0.194314
KIF11	0.194444
LCN9	0.194444
PSMC6	0.194444
TFDP1	0.194444
DDX55	0.194603
TAF8	0.194743
METTL7B	0.194743
VNN2	0.194752
TRAPPC2	0.195164
EIF4G2	0.19536
IL37	0.195579
POLR2G	0.195625
C6orf15	0.196207
SMG7	0.196317
LSM14A	0.196317
SUCLA2	0.196317
DOCK6	0.196627
MTO1	0.19709
RPAP1	0.19741
PSMD2	0.197877
ZNF383	0.197877
LHX4	0.198354
ANGPTL5	0.198688
ACOX1	0.198688
TWF1	0.198808
TBCE	0.199021
KRTAP5-11	0.199446
S100A10	0.199729
KANSL2	0.199749
MUL1	0.199749
NCAPH2	0.199749
SCIMP	0.199835
SLC25A16	0.200117
CCNB2	0.200472
SPATS1	0.200472
HEXIM1	0.200899
DDX20	0.201255
IGF1R	0.201278
ZMAT5	0.201278
ANP32E	0.201278
GPR89A	0.201278
PCBP4	0.201278
ALG3	0.201278
IL1R1	0.201278
LTBR	0.201278
INO80	0.201278
FAM50A	0.201278
CCDC174	0.201278
ATP5J2-PTCD1	0.201278
YKT6	0.201349
ARL16	0.201349
SRRT	0.201592
CMPK1	0.201592
NDUFAB1	0.201592
PUF60	0.201592
NFRKB	0.201592
ARPC3	0.202735
MZT2B	0.202735
CCDC137	0.202735
SAT2	0.202793
MRVI1	0.202793
ZBTB9	0.203717
ZNF69	0.203717
STAU2	0.203717
GNB1L	0.204148
ZNF207	0.204658
LGALS9C	0.204859
CDAN1	0.205611
FAM206A	0.205611
SETDB1	0.205611
NME3	0.205632
LCE3A	0.205632
C1orf131	0.205716
RPL39L	0.206511
C2orf76	0.20671
USP10	0.206877
SERINC1	0.207104
RBM15	0.207104
TAF1C	0.207104
HAUS5	0.207104
TRAPPC11	0.208024
NCOR1	0.208214
TRIM43	0.208214
KIAA1429	0.208214
PIGL	0.208214
ZNF765	0.208214
GEMIN2	0.208214
AKAP10	0.208214
LIN54	0.208384
PNMA3	0.208894
SF3B14	0.208894
PPP2CA	0.208894
C20orf24	0.208894
RNF145	0.208894
PRPF8	0.208894
NCAPD3	0.208912
TMEM5	0.208912
ZCCHC9	0.208912
HMGN2	0.208912
FKBP10	0.208912
PEX7	0.2091
ALG1L	0.2091
NOB1	0.2091
GRAP	0.209453
E4F1	0.209995
EIF5A	0.210284
NAE1	0.210284
ZNF302	0.210284
APPBP2	0.21156
LIPT1	0.21156
YIPF5	0.21156
ZMPSTE24	0.21173
NARS2	0.21173
TAF2	0.212027
LOC100507003	0.21213
CWF19L1	0.213091
UIMC1	0.213091
CCM2	0.213225
SEMA3D	0.213225
RHCE	0.213225
POU5F1	0.213225
DHX33	0.213225
NBL1	0.213225
NUPL2	0.213619
MAPK14	0.213619
UTP15	0.214272
OBFC1	0.214272
PPIL4	0.214272
GNG2	0.214509
AKTIP	0.214509
RAD50	0.214509
TM6SF2	0.214509
PSMD8	0.215012
BAP1	0.215114
MRPL18	0.215114
PRC1	0.215114
TCEB1	0.215128
DDI2	0.215128
SLMAP	0.215128
TMCO2	0.215164
DCLRE1B	0.215164
NLE1	0.215267
CLEC4E	0.215267
EMB	0.215267
RPL22L1	0.215267
NFYA	0.215267
CNOT2	0.215267
ZNF613	0.21602
ZNF543	0.216282
MEA1	0.217418
BRMS1L	0.217564
PSMC1	0.217914
ANXA9	0.219125
PRDX1	0.219125
EDC4	0.219155
LCK	0.219215
CCDC169-SOHLH2	0.219701
SPIN2B	0.219701
MTOR	0.220157
RTN4IP1	0.220801
GTPBP8	0.221102
RPGRIP1L	0.221356
RFC1	0.221356
KRT1	0.221419
TARS2	0.221419
MSL2	0.221419
UVRAG	0.221419
TRAPPC5	0.221539
PALB2	0.221539
COX4I1	0.22168
RRP9	0.222244
PSMG1	0.222244
G2E3	0.222244
SCO2	0.222488
SRFBP1	0.222701
PPP1R7	0.222701
ALYREF	0.222701
MOB3B	0.222701
RHOG	0.222701
TRRAP	0.222701
ZNRF1	0.222701
SMIM12	0.222988
CAMLG	0.222988
C1orf146	0.223833
KIAA1841	0.224351
POLA1	0.226142
RTEL1	0.226142
LIMS3	0.227498
ALG5	0.227837
NUCB2	0.227837
GABARAP	0.228155
FANCF	0.228295
UBE2W	0.228743
DUSP12	0.229032
USP42	0.229091
SUGP2	0.229091
PWP1	0.229325
PRAMEF10	0.229325
CITED4	0.229325
MESDC2	0.230528
RNF11	0.230597
VPS29	0.231114
LYRM7	0.231202
DNAJA3	0.232165
HOOK1	0.233159
SEC22A	0.233159
FBXO48	0.233235
PGM2L1	0.233235
SS18L2	0.233235
MRPL42	0.233235
THOC7	0.233235
UBE2Z	0.233235
DFNB59	0.233349
MEMO1	0.233812
GLMN	0.233816
ATP6V0D2	0.234061
HIST1H4B	0.234061
BAZ2B	0.234061
FANCA	0.234061
KRTCAP2	0.234131
EXOC5	0.234287
IGF2BP3	0.234371
FABP3	0.234371
INTS2	0.234739
RNPS1	0.234739
ELP6	0.234804
BEX2	0.235149
GBP5	0.235149
UPF3B	0.235149
TBCA	0.235149
OXA1L	0.235284
USP33	0.235311
WARS	0.235375
MAPKAPK5	0.236254
EP400	0.236841
RAE1	0.237111
IFNL3	0.237178
URB1	0.237222
LSG1	0.237341
TAS2R13	0.237977
BTBD7	0.238193
SHQ1	0.238252
CLDN6	0.238252
RPL22	0.23895
RACGAP1	0.239217
NCOA6	0.239638
PNPLA8	0.239638
PPP2R3C	0.239722
USP9X	0.239722
HAUS2	0.239722
INHBB	0.239722
MS4A5	0.239787
CDS2	0.240099
VMA21	0.240345
CCAR1	0.240373
CHI3L2	0.241074
CTU1	0.241355
AKR1B15	0.241355
GRSF1	0.241973
MRTO4	0.241973
GRHPR	0.241973
ACIN1	0.242018
ANKRD49	0.243043
MFN1	0.24311
HSP90AB1	0.243143
SMC2	0.243143
CYB561D1	0.243143
SLC6A8	0.243143
PEF1	0.243219
GPN1	0.243384
RPL7L1	0.243384
DRG1	0.243384
NAA38	0.243384
RPP14	0.243384
YOD1	0.243384
PPP1R15B	0.243816
EIF1AD	0.243816
WARS2	0.243816
ADAM21	0.243951
CD48	0.243951
TPM1	0.243951
GNPDA1	0.243951
RRAGB	0.244149
DNAJC30	0.244151
ARFGEF2	0.244391
ZNF461	0.244391
SGCB	0.244875
NAIP	0.245559
THAP1	0.245559
SLFN13	0.246105
CD1E	0.246114
TP53I13	0.246369
ERAP2	0.246369
FAM122A	0.246369
DBR1	0.246369
IL36B	0.246591
RPF2	0.246591
FAM25A	0.246591
CCDC112	0.246591
MRPS24	0.246591
E2F1	0.2466
ALDOA	0.247605
MCM3AP	0.248077
CLCC1	0.248252
DPY19L1	0.248516
SPRTN	0.248681
SEC13	0.248729
ZFYVE9	0.249087
ETV4	0.249126
IQCJ	0.249366
ABHD10	0.249682
AK2	0.249875
HNRNPA1	0.249875
RARS	0.249875
EIF3M	0.249875
MRPS12	0.249875
NOL7	0.25007
MRPL24	0.25076
P2RX6	0.25076
TXNRD1	0.25076
MS4A10	0.25076
MAGEA1	0.25134
RBBP8	0.25156
CCDC90B	0.252694
C10orf2	0.253295
C1D	0.253459
COX15	0.253459
ETV7	0.253459
DYNC1H1	0.253459
TJAP1	0.253756
WDR25	0.254224
ACOT12	0.254414
TEX101	0.254656
NSA2	0.255251
C4orf32	0.255251
IQCB1	0.255251
METTL18	0.255251
AATF	0.256095
DUSP19	0.256095
SASS6	0.257542
TAS2R30	0.258036
CD247	0.258036
PLAC9	0.258036
MINOS1	0.258529
ZCCHC10	0.258772
ZMYM6NB	0.258874
H2AFX	0.25927
ATP5SL	0.25927
GULP1	0.25942
SON	0.260104
CYTH3	0.260104
CCZ1	0.260104
SSB	0.260104
TUBG2	0.260104
ZNF720	0.260104
MLST8	0.260104
KRTAP5-8	0.260104
SERBP1	0.260505
MRPS16	0.260526
COA5	0.260526
RPAP2	0.260526
AKIRIN1	0.261669
CETN2	0.261669
CIAPIN1	0.261669
TAB2	0.261669
CHD1L	0.261669
AASDH	0.261798
PDCD6IP	0.261926
COIL	0.261926
TMEM168	0.261926
CMTM4	0.261926
SNX7	0.261926
PRMT3	0.261926
SPDEF	0.261926
SLC1A4	0.261926
ARL2	0.261926
HAT1	0.261926
NCKAP5L	0.261956
TEFM	0.261982
FUT11	0.261982
PHTF2	0.261982
ZNF573	0.261982
TIMM44	0.262869
ADAT3	0.262894
ASAP3	0.262894
LRRC36	0.262894
RDH12	0.262923
DPY19L4	0.263161
FDX1	0.263189
ZC3HC1	0.263631
ATN1	0.263821
PPP3CB	0.263821
HBZ	0.263821
ANTXR2	0.263821
CCDC121	0.263821
CYP4X1	0.264125
GLTSCR2	0.264318
ATL3	0.264719
EXTL3	0.264956
ST3GAL6	0.264956
MRPL11	0.265118
HADHA	0.265442
ZBTB7A	0.265442
PITRM1	0.265977
DNASE2B	0.265977
TAS2R5	0.265977
GSK3B	0.265977
PPCS	0.265977
ERO1LB	0.265977
GAK	0.265977
SMPD4	0.265977
DNMT1	0.265977
CLPSL2	0.265977
LSM6	0.265977
HOXD9	0.265977
KDM4C	0.265977
AURKAIP1	0.266201
STAT2	0.266201
NDUFA11	0.266311
NUP54	0.266311
MED31	0.266425
IPO9	0.266425
NUCKS1	0.266974
LSM5	0.266974
RNF180	0.26733
LOX	0.268542
SUN3	0.269408
PIK3CB	0.269408
TMEM165	0.269691
NOC3L	0.270248
GMNN	0.270363
C7orf10	0.270373
BBS10	0.270885
CPNE2	0.270885
NUDT11	0.271138
FUNDC2	0.271138
SRP14	0.271623
UBA3	0.271623
ATP1A1	0.27167
DDX27	0.271696
ZNF614	0.271939
KIF1B	0.271939
RNFT1	0.27213
VEZF1	0.273831
ABCB5	0.273831
TAF12	0.273831
NAB2	0.273831
SLC19A2	0.273831
NCMAP	0.274099
ZNHIT3	0.274515
IMP4	0.274613
SERPINB8	0.275061
EIF3E	0.275155
FAM185A	0.275155
STX12	0.276271
CIRH1A	0.27638
TMPRSS11D	0.276592
RGS22	0.276952
HDAC1	0.277179
NARS	0.278553
GEMIN4	0.278628
PBX2	0.278635
LIAS	0.278635
GMPR	0.27916
BDP1	0.27916
PHF10	0.27916
ZCWPW2	0.27916
GID8	0.280063
KIF6	0.280124
ZNF281	0.280455
PRPF39	0.280927
KTI12	0.282132
CAPS	0.282363
ARSB	0.282363
DCDC2B	0.282363
RPS10	0.282363
ATP6AP1	0.282363
C16orf90	0.282363
LCAT	0.282621
MOB4	0.282783
PMPCA	0.282783
KRTAP9-6	0.282783
TMCO4	0.282783
OSCP1	0.282887
INTS1	0.283443
ZNF574	0.283509
ATAD2	0.283509
NFE2L2	0.283509
NAMPT	0.283509
MCCC2	0.283509
GALNT5	0.283509
CCDC138	0.283509
DERL1	0.283605
CCT6A	0.283605
SLC26A3	0.283605
NCR2	0.283605
YTHDC2	0.283605
WDR83	0.28362
INPP1	0.28365
NBAS	0.284347
RNASEK	0.284347
PRKRIP1	0.284481
CARS2	0.284815
HNRNPH1	0.284944
CDH5	0.28564
CSF3	0.285645
ZNF208	0.285934
ABHD13	0.286142
C9orf24	0.286374
NUP50	0.286999
NEDD1	0.288118
APOF	0.288213
MRPS22	0.288757
TDRD6	0.288816
DCP2	0.289334
ZNF226	0.289334
TNS3	0.290167
TRIP13	0.290167
BOLA3	0.290167
PPID	0.290277
TMCO5A	0.290277
LPCAT2	0.290277
ZNF169	0.290833
FLCN	0.290989
TTC19	0.291131
ILF3	0.291131
RPTOR	0.291131
DDAH1	0.291131
HSDL2	0.291131
TACO1	0.291131
POT1	0.291131
C11orf74	0.291131
RAB10	0.291131
EARS2	0.291329
RNF41	0.291772
ZFP14	0.291772
ALDH9A1	0.292546
UBE2R2	0.292826
RFC4	0.293432
CBX1	0.293432
TXNDC17	0.293432
IL19	0.293432
CCDC167	0.293444
PIP	0.293551
SLC25A21	0.293551
MTG2	0.293551
USPL1	0.293618
MRPL48	0.293856
RAB18	0.293856
SF3A1	0.294305
CCP110	0.294426
NHLRC2	0.294426
APIP	0.294779
NRF1	0.295723
SRCIN1	0.297754
GML	0.298045
UBE2F	0.298045
TSEN15	0.298045
MRPL38	0.298045
SLA	0.298045
KLF16	0.298045
DIRAS2	0.298255
WDR92	0.298532
SEC11A	0.298553
PCDH20	0.298643
SPINK9	0.298718
GUCA2A	0.299001
C19orf25	0.299001
RAB24	0.299001
GPS1	0.299001
ANKMY2	0.299457
TMEM14B	0.299785
CHRFAM7A	0.299939
KPNA4	0.300939
MT1A	0.301354
WDR63	0.301365
CLASRP	0.301365
MTERFD1	0.301618
PPIL3	0.301618
CRY1	0.301618
LBR	0.302122
SUMO2	0.302122
FKBP8	0.302122
GBE1	0.302584
ZFP90	0.302871
FAM96A	0.302871
MRPS28	0.302871
FAAH	0.302871
ZNF273	0.302871
HIPK1	0.303463
ARHGAP11B	0.303463
SPDYA	0.303463
TMEM167A	0.303819
PSG8	0.303819
ZKSCAN8	0.303819
MGAT4C	0.303819
TMEM50B	0.303909
FAM32A	0.304194
STARD7	0.304194
NGRN	0.304848
CDYL	0.304925
LYPLAL1	0.304925
WDR36	0.304925
UPK3BL	0.305339
ARHGAP5	0.305348
FGG	0.305348
BRI3	0.305614
CHCHD4	0.305835
PRAMEF8	0.306519
ZNF141	0.307381
ERCC1	0.307381
HIST1H4J	0.307381
COMMD8	0.307381
IFRD1	0.307381
MGAT4A	0.307412
KDM4E	0.307686
TM4SF4	0.307713
BCL10	0.307713
MCM6	0.307766
MAPK1IP1L	0.307766
MFAP2	0.307928
CD209	0.307928
PPIL1	0.307928
GEMIN5	0.307962
HNRNPM	0.308022
RSG1	0.309124
ASAH1	0.309878
CYP2C18	0.309878
ELP2	0.310396
PCDP1	0.310612
SLC2A14	0.311069
C6orf57	0.311379
LCN6	0.311379
GPR19	0.311444
DDX50	0.311479
RPS25	0.311479
TMEM243	0.311479
C2orf69	0.311479
CPSF1	0.311479
MZT2A	0.311479
WRAP53	0.311479
FAM35A	0.311479
UQCRC1	0.311479
PILRA	0.311479
FAIM	0.311479
KLF17	0.311492
SERTAD3	0.31233
GPN3	0.312356
PGLS	0.312356
HINFP	0.312356
DIEXF	0.312761
DRAP1	0.312761
PABPN1	0.312858
LETMD1	0.313506
ZNF441	0.313506
GTF2F1	0.313506
INCA1	0.313506
POLR2I	0.313754
CHMP1A	0.314634
CASP1	0.314634
ITGA5	0.314634
FAM104A	0.316578
[truncated: 4,851 more rows]

## Sheet: 2
Gene ID	FDR corrected p-value
GPR27	0.0246686
RBCK1	0.0246686
NF2	0.0313099
SIAE	0.0360544
CMTM7	0.036529
SLC12A7	0.0376352
ZSWIM2	0.0376352
TRO	0.0424578
PCDHGB4	0.0424578
GPR15	0.0464903
CDH4	0.0464903
KEAP1	0.0536495
SIPA1L2	0.0548936
PKDREJ	0.0548936
TP53	0.0548936
PYCARD	0.0724861
DLGAP2	0.0888287
MYOZ3	0.096106
ARL6	0.0964579
CDC34	0.103486
NOXA1	0.103486
SIPA1	0.103486
FAM43A	0.103486
ASTN2	0.103486
ANKRD2	0.103486
HSPBP1	0.103486
CYP26B1	0.103486
NKX2-4	0.103486
CYP26A1	0.103486
TRIM5	0.107592
SCNN1D	0.107592
DNAJC28	0.120159
TOLLIP	0.120581
ING1	0.120581
SH3BP4	0.120581
SOCS3	0.121054
KCNB1	0.121933
GNB5	0.122129
SLC29A3	0.138625
CBY3	0.143705
HES5	0.143705
CPPED1	0.143705
KCNK15	0.143705
TCEA2	0.148416
TCF15	0.157586
PTCHD3	0.163931
TMEM108	0.175382
LATS2	0.176102
FCN2	0.176629
ACSF3	0.178824
FAM173B	0.178824
SLCO4A1	0.178824
FSTL4	0.178824
PITPNM2	0.178824
KIAA0141	0.178824
KCNS3	0.178824
CCDC92	0.178824
PCDH17	0.178824
ADRA1D	0.178824
ST6GAL1	0.178824
PCDHA3	0.178824
SLC15A1	0.178824
ATP13A5	0.178824
ZDHHC22	0.178824
MAB21L2	0.178824
GALR3	0.178824
ARHGAP25	0.178824
ADM2	0.178824
PLAT	0.178824
MAN2A2	0.178824
APOC3	0.178824
FZD5	0.178824
EML5	0.178824
ZNF645	0.178824
ADCK3	0.178824
MC2R	0.178824
DUSP15	0.178824
MPST	0.178824
MAGEB6	0.178824
PKP3	0.178824
HAO1	0.178824
FNDC1	0.178824
CEACAM1	0.178824
LRRC14B	0.178824
POLR3D	0.178824
STIM2	0.178824
USP22	0.178824
ZNF672	0.178824
TCL1B	0.178824
SERTAD1	0.178824
CARKD	0.178824
PCDH1	0.178824
OASL	0.178824
VEGFB	0.178824
GPX3	0.178824
KLHL29	0.178824
ARHGAP36	0.178824
ADCY4	0.178824
RFPL4B	0.179407
IGHMBP2	0.179644
TMEM178A	0.179644
SPRY2	0.179644
NPBWR2	0.183472
KAZN	0.183472
PLEKHH2	0.183472
NAV3	0.183488
IMPA2	0.183488
EPS8L1	0.184239
SLITRK4	0.184239
ERGIC1	0.18679
ASB13	0.186903
TNK2	0.186903
EXOC3L4	0.186903
TRAPPC12	0.189808
SH3TC1	0.189808
WIF1	0.191669
IGF2	0.191669
SLC4A9	0.191669
PRICKLE3	0.191669
CHRNB2	0.191669
LEKR1	0.191811
C2orf83	0.191811
ZNF512	0.191811
MRGPRG	0.191811
FMO4	0.191811
GRM6	0.191811
AGAP3	0.191811
PAK6	0.191811
WNT6	0.191811
LRSAM1	0.191811
PRSS53	0.191811
MESP1	0.191811
SOHLH1	0.191811
TNFRSF10B	0.191811
HDGFL1	0.191811
TSPAN19	0.191811
SNPH	0.195222
ARHGEF6	0.199426
KLHDC3	0.201376
ABTB2	0.202833
CLIC5	0.20413
MCHR2	0.207021
OPTC	0.207021
MMP14	0.209824
MED12	0.209824
C14orf177	0.209824
UNC5A	0.209824
TBXA2R	0.209824
PRSS45	0.209824
PHPT1	0.209824
MARCH11	0.209824
ARSE	0.209824
KCNMB3	0.209824
SPRED2	0.210071
G0S2	0.210071
KIF1A	0.210071
GALNT2	0.210071
SERPINA9	0.210071
CRIPAK	0.210071
ITPR2	0.210071
SGSM1	0.210071
KIR2DL1	0.210071
MIER2	0.216105
TMEM134	0.216105
UBTD1	0.216105
LIMK2	0.216105
CST5	0.216105
PROSER1	0.216105
CPQ	0.216628
EBP	0.216628
SORD	0.216628
HIST1H4F	0.216628
DLC1	0.217774
MRGPRE	0.217774
RDX	0.217774
OGFOD3	0.217774
ZNF787	0.217774
SOX21	0.220669
ZNF827	0.220669
GEM	0.221086
CST9	0.221086
HUS1B	0.223837
SUPT20H	0.223837
GGCX	0.226403
DGKZ	0.226403
STON2	0.227886
LUZP1	0.228377
BTBD6	0.231512
ASCL1	0.231859
HSPA1L	0.235936
MYO5C	0.235936
OPN4	0.236934
TMEM99	0.236939
MMAB	0.236939
PLXND1	0.237
LANCL3	0.237
KRTAP27-1	0.237
TRIP11	0.237
FMR1NB	0.237
HES2	0.237
IRX2	0.237
ZNF140	0.237
KPNA5	0.237
CD79A	0.237
TNFRSF4	0.237
RDH13	0.237
SCRT2	0.237
LARP1B	0.237
ZSCAN5B	0.237
GJD4	0.237
HMBS	0.237
WDR45	0.237
BMPR1A	0.237
SS18	0.237
CHERP	0.237
USP38	0.237
SH3BP1	0.237
CHRNA9	0.23896
ZBED2	0.23903
ECM2	0.239576
COL18A1	0.241717
KIF16B	0.241717
PLCXD1	0.241717
PCDHB1	0.241717
TLX3	0.241717
TEPP	0.241717
TADA2B	0.242277
ONECUT2	0.242277
C8orf87	0.242277
FERMT1	0.242277
DSCAM	0.242277
LRRC25	0.24288
TAF5L	0.245102
ZAP70	0.249171
CCP110	0.249171
ACTL10	0.250323
CHDH	0.250323
LZTR1	0.250406
SSC5D	0.250406
SLC17A9	0.250406
CD300A	0.251694
SPRED1	0.251694
BCR	0.251694
TCEANC	0.251694
DDIT4	0.251893
ECHS1	0.252981
GUCY1A3	0.252981
GRM4	0.254843
ABCA3	0.256644
IGSF1	0.257599
ENTPD2	0.257599
C12orf49	0.257599
CCER1	0.257632
SYNE3	0.258691
C9orf64	0.258691
SAMD7	0.258691
GCFC2	0.258691
WNT16	0.258691
NTNG2	0.259213
HAND1	0.259213
WNT10A	0.259213
CDX1	0.259213
DOK5	0.259213
SRRM4	0.259213
FAAH2	0.259213
PNMA5	0.259213
PLAC8L1	0.259213
DOK2	0.259213
SLC2A12	0.259213
MEOX1	0.26112
ZNF865	0.26112
POMGNT1	0.261797
NRROS	0.262411
ATP10B	0.262411
SEMA5A	0.262411
CRTC2	0.262411
ZNF586	0.262411
PAX1	0.262411
ITGB4	0.262411
CGA	0.262411
POU4F1	0.262411
ADCYAP1	0.262411
CACNA1B	0.262411
FAM83F	0.262411
CAPG	0.262411
MUC16	0.262411
ZNF624	0.262411
NIPAL3	0.262411
DNAI2	0.262411
APLP2	0.262411
NT5C3A	0.262435
ZNF432	0.262457
YDJC	0.262457
CORO1B	0.262457
MRFAP1	0.262457
SNIP1	0.26453
PDCD1	0.26453
CCDC53	0.26453
FYTTD1	0.26453
NUPR1L	0.26453
SGK223	0.26453
RTN4	0.26453
KDSR	0.26453
PTX3	0.26453
ACOX3	0.265227
COL5A2	0.265227
LDLRAD4	0.265243
NIPAL4	0.265243
FOPNL	0.265243
FLRT2	0.265498
SIRPB1	0.265498
FILIP1	0.265498
EFCC1	0.265498
KIAA1737	0.265498
ITPKC	0.265498
NEUROD1	0.267928
FOXC2	0.267928
GPR35	0.267928
LYNX1	0.267928
MYD88	0.267928
GPR133	0.267928
RAB30	0.268631
IKBKE	0.268631
MYO10	0.26885
CPXM1	0.26885
CALHM3	0.269841
XPNPEP2	0.271038
KRT19	0.271038
PKD1	0.271038
NNMT	0.271038
TMEM184A	0.271038
SLC25A48	0.271389
ITIH4	0.271389
PIWIL4	0.271389
BTBD1	0.271389
ELAVL4	0.271389
WNT9A	0.271389
FAM221A	0.271389
LEPREL1	0.271389
TPPP	0.271389
SIGLEC1	0.271389
C5orf42	0.271389
C9orf152	0.271389
NTSR1	0.271389
RCCD1	0.271389
CNTFR	0.271389
FURIN	0.271389
ZNF578	0.27365
CST7	0.276338
SELPLG	0.276338
HOXA11	0.276338
TAX1BP1	0.276338
EGFL6	0.276338
SPACA3	0.276338
ISL1	0.276338
FAM172A	0.276338
CLDN23	0.276791
IGFL1	0.277098
SMYD1	0.277098
PRDM1	0.277098
GAL3ST1	0.277098
PRMT7	0.277098
KLHL25	0.277098
SDPR	0.277098
BRD3	0.277098
TNFSF10	0.277098
P2RY14	0.277098
SLC52A3	0.277191
C1orf210	0.278345
PAFAH1B2	0.278345
ZNF621	0.278946
TENM3	0.279808
PLLP	0.281519
CLCN7	0.281519
FGF6	0.281519
DGAT2	0.281519
C3orf80	0.281519
ZDHHC21	0.281519
THPO	0.281519
IRS2	0.281519
IYD	0.281519
MID1IP1	0.281519
PREX2	0.281519
ABCG1	0.281519
RBBP9	0.281519
ZNF398	0.281519
ADH4	0.281519
GCM2	0.281519
TMEM132D	0.281589
ACTL9	0.281589
NTF3	0.281589
SLC5A3	0.281589
ECSIT	0.28174
ZNF436	0.28174
ACTRT2	0.28174
TNR	0.28174
MAOB	0.28174
CSNK1G2	0.28174
SLC25A29	0.28174
FGFBP2	0.28174
FLYWCH2	0.28174
SYNGR3	0.28174
CCDC108	0.28174
PRPS1	0.28174
CCKBR	0.28174
PLD3	0.282452
GFI1	0.282659
SEPT2	0.282659
ASB11	0.282659
PCDHAC1	0.282659
SEMA3G	0.282659
FAM26F	0.282659
GNA11	0.282659
ANKS1B	0.282659
UTF1	0.282659
TMEM204	0.282659
POLE4	0.282659
SH2D3C	0.282659
MYO18B	0.282659
DISC1	0.282659
SERPINH1	0.282659
BRD9	0.282659
NELL1	0.282659
SLC25A39	0.282659
OPRD1	0.282713
GPM6B	0.282713
IL9	0.282713
TRIB3	0.282713
GPR176	0.282713
PHIP	0.282713
BHLHA9	0.284157
ADPRHL1	0.284157
C3AR1	0.284157
IBTK	0.286665
SLMO1	0.286665
INF2	0.286665
ARNT2	0.286665
PLK5	0.286665
F10	0.286665
ACTL6B	0.286665
NEFH	0.286665
ATP1B2	0.286665
ZNF217	0.286665
FHL1	0.286665
DOHH	0.286665
ECEL1	0.286665
ANKS3	0.286665
L3MBTL3	0.286665
ZP1	0.286665
PBLD	0.286665
TNNC1	0.286665
MMP25	0.286665
NSD1	0.286665
ZNF215	0.286665
COL2A1	0.286665
SFMBT1	0.286665
NINJ1	0.286665
PHGDH	0.286665
NOD2	0.286665
CCM2L	0.286665
SSTR3	0.286665
OBSCN	0.286665
LPL	0.286665
STON1-GTF2A1L	0.286665
S100A12	0.286665
ZGPAT	0.286665
PCP4	0.286665
FAM218A	0.286665
C5AR1	0.286665
HIST1H1B	0.286665
NPW	0.286665
ARID3A	0.286665
UBQLN3	0.286665
CNTN2	0.286665
ADAMTS2	0.286665
SSUH2	0.286665
PHF6	0.286665
KAAG1	0.286834
KDM5D	0.287484
B3GAT1	0.287742
TNP2	0.287742
TNFRSF6B	0.28858
CYP2A7	0.28858
APOBEC3H	0.28858
TCL1A	0.288688
CYP4F12	0.288688
HMX3	0.288688
GPR113	0.288688
TAS1R1	0.288688
SERPINB2	0.288688
LAMB4	0.288688
SP100	0.288688
TRIM4	0.290118
KAT2A	0.290118
ROR2	0.290118
PASK	0.290118
RSPO3	0.290118
VSTM1	0.290118
SOCS2	0.290118
GPRIN3	0.290118
DEFB127	0.290118
GRB7	0.290118
GPR156	0.290118
TSC22D3	0.290118
MPV17L	0.290118
ZDHHC1	0.290118
EGFLAM	0.290118
SMEK2	0.290118
ZAR1	0.290118
MAML1	0.290118
DCAF4	0.290118
KCNH2	0.291402
FHOD3	0.291402
EHD3	0.291424
USP28	0.291424
TAS2R16	0.291716
SLC22A12	0.291716
R3HDML	0.292146
H2AFJ	0.292501
LTB4R	0.292501
CA4	0.292533
OPRL1	0.292533
SIK3	0.292533
CPXM2	0.292533
SLC23A2	0.292533
KBTBD7	0.292533
USP9Y	0.292533
PTTG1IP	0.292533
LRRK1	0.292533
C11orf40	0.292533
MANF	0.292533
PCCB	0.292533
SLC36A4	0.292533
MSTN	0.292533
ACKR3	0.292533
VPS9D1	0.293918
ZKSCAN5	0.293918
DSC1	0.293918
KLK13	0.293918
SLC5A6	0.293918
RTN4RL1	0.293918
CRB2	0.293918
DEAF1	0.293918
SYTL3	0.293918
CDH3	0.293918
ANKRD30B	0.293918
MYH2	0.293918
RPGR	0.293918
CDK5	0.293918
CLEC2B	0.293918
ZSCAN2	0.293918
TMEM170B	0.293918
CXXC5	0.293918
ABCG8	0.293918
RNF13	0.293918
SH3RF2	0.293918
DST	0.293918
TNFSF13B	0.293918
ZIC4	0.293918
GRIN3A	0.293918
IL17REL	0.293918
SEL1L2	0.293918
TAS1R3	0.293918
IPCEF1	0.293918
HAND2	0.293918
ACAN	0.293918
RBMS3	0.293918
SPSB4	0.293918
EID2	0.293918
PNP	0.293918
TMEM210	0.293918
DAK	0.293918
TLR8	0.293918
FGF19	0.293918
RGS19	0.293918
FERD3L	0.293918
CSPP1	0.293918
ERMN	0.293918
BRINP1	0.293918
MMP7	0.293918
GPR101	0.293918
MMP3	0.293918
CXorf64	0.293918
EEF2K	0.293918
TTC40	0.293918
CEP41	0.293918
PGBD2	0.293918
SOWAHD	0.293918
ZNF564	0.293918
NYAP2	0.293918
GPR64	0.293918
ZDHHC16	0.293918
DOCK8	0.293918
ZNF70	0.293918
KIAA0586	0.293918
SLC5A9	0.293918
SPINT2	0.293918
PPP2R5B	0.293918
DSCAML1	0.293918
FBXO7	0.293918
LYAR	0.293918
MYO5B	0.293918
ARPC5L	0.293918
SKIL	0.293918
CHST7	0.293918
GATA6	0.293918
TBL1Y	0.293918
SH3PXD2B	0.293918
C12orf61	0.293918
PRND	0.293918
UGT1A1	0.293918
CHPF	0.293918
GAA	0.293918
SH3KBP1	0.293918
ABCB9	0.293918
DRD4	0.293918
GLDN	0.293918
ATG4B	0.293918
TNNI2	0.293918
WDR13	0.293918
DZIP1	0.293918
LMO2	0.293918
GATA4	0.293918
EDN2	0.293918
C11orf87	0.293918
TCF12	0.293918
WIPI1	0.293918
TBC1D26	0.293918
ITPR3	0.293918
STK32C	0.293918
CD99	0.293918
NLGN4Y	0.293918
IHH	0.293918
COL9A3	0.293918
WDR81	0.293918
TMPO	0.293918
FAM71A	0.293918
IAH1	0.293918
CPLX4	0.293918
CD40LG	0.293918
CCDC73	0.293918
PLA2G2F	0.293918
PRR18	0.293918
FGFRL1	0.293918
BCL2L13	0.293918
C11orf21	0.293918
GFOD1	0.293918
PRPH	0.293918
GFPT2	0.294107
KCTD19	0.294564
ENTPD4	0.294564
MDK	0.294564
CENPV	0.294564
MCM8	0.294621
ZNF532	0.294943
LINGO1	0.294943
XG	0.294943
WNT3A	0.294943
CAPN5	0.295703
NR2E1	0.295703
C3orf83	0.296203
MAGEB1	0.296268
APOA4	0.296344
OGFOD2	0.296344
TMEM26	0.296344
ARHGEF15	0.296808
ZXDB	0.296808
SLC39A1	0.298963
NKAIN1	0.298963
FAM199X	0.298963
PVALB	0.299204
GJC3	0.299204
SYNDIG1	0.299204
HS3ST1	0.299204
SRXN1	0.299204
POMK	0.299204
KCNH5	0.299204
PRPS2	0.299204
SLC2A8	0.299204
RAP1GAP2	0.299204
FAM180A	0.299204
PFKFB1	0.299204
RAI1	0.299204
NADSYN1	0.299204
CCDC15	0.299204
ATAD3C	0.299204
C1orf115	0.299204
SYNGR4	0.299204
ASPDH	0.299204
LOC147646	0.299204
DGKQ	0.299204
FAM170B	0.299204
CEP120	0.299204
SPECC1	0.299204
GALNT7	0.299204
CEBPB	0.299204
TMEM31	0.299204
RASGRP3	0.299204
FLOT2	0.299204
MIP	0.299204
SUCNR1	0.299204
PTPN14	0.299204
HTR5A	0.299204
KCNJ13	0.299204
PFKP	0.299204
CHORDC1	0.299204
ARHGAP28	0.299204
GABRB1	0.299204
ATPAF2	0.299204
NKX3-2	0.299204
MUC21	0.299204
NLRP14	0.299204
SLC17A2	0.299204
ICAM4	0.299204
CGGBP1	0.299204
HSPB8	0.299204
SLCO5A1	0.299204
AQP6	0.299204
MAGI2	0.299204
FOXG1	0.299204
PDE6A	0.299204
FAM78A	0.299204
ANKRD13A	0.299204
ZNF616	0.299204
GRB10	0.299204
MTMR12	0.299204
NRG2	0.299204
MPPED2	0.299204
FNDC5	0.299204
MYL5	0.299311
DNAH10	0.299311
HDHD3	0.299311
KCTD12	0.299311
RCAN1	0.299311
ACPP	0.299311
JMJD7	0.299311
REEP4	0.299311
SRY	0.299311
BET1L	0.299311
CPN1	0.299311
CLPTM1L	0.299311
CT47B1	0.299311
B4GALNT3	0.299311
STARD3	0.299311
SLURP1	0.299311
TOMM34	0.299311
ALKBH8	0.299311
LDOC1	0.299311
CSHL1	0.299311
MYH10	0.300112
ZNF93	0.300182
PPEF2	0.300859
RNF44	0.301353
STAB1	0.301353
RBM47	0.301353
ITCH	0.301353
FCN1	0.301353
CMAS	0.301353
PLAG1	0.301353
GABRD	0.301353
MRC2	0.301353
CAPN10	0.301353
ADRA2A	0.301353
PVRL1	0.301353
CXorf58	0.301353
PHF11	0.301353
LSM14B	0.301353
PTGER4	0.301353
FOXP3	0.301353
HPS4	0.301353
LYSMD2	0.301353
MYH13	0.301353
JAM2	0.301353
ZNF853	0.301353
LZTS3	0.301353
DEFB118	0.302669
TGFBR2	0.302669
PNPLA5	0.302669
SLC39A4	0.303473
CYP1A2	0.303473
SLC22A14	0.303473
GPATCH2L	0.303473
SIK1	0.303473
IFT46	0.303473
HGFAC	0.303589
STX11	0.304008
ITGAM	0.304062
TAF7	0.304666
C20orf202	0.305136
UBASH3B	0.305143
DEFA5	0.305143
C16orf78	0.305143
N4BP3	0.305143
SLC27A5	0.305143
GALNTL6	0.305143
THBS4	0.305464
IL23R	0.305464
CTDSP2	0.305568
MUM1	0.305953
PROC	0.305953
SOX4	0.305953
BOK	0.305953
SLC24A3	0.305953
DNAJC3	0.305953
ACSF2	0.305953
GPR150	0.305953
STAM	0.305953
CDKN1C	0.305953
BPIFB1	0.305953
TSPAN15	0.305953
PRDM5	0.305953
TMEM120A	0.305953
PHLDB1	0.305953
CA10	0.305953
SNX11	0.306282
SPDYE4	0.306282
IRAK2	0.306816
BTBD17	0.306816
GSG1	0.306816
NDRG1	0.306816
ITPR1	0.307749
SIAH2	0.307749
SLC6A1	0.307749
ZBTB4	0.307749
PTPRS	0.307749
RNASE8	0.307749
ACTA1	0.307749
PGLYRP2	0.307749
COL6A2	0.307749
PCBP3	0.307749
STXBP4	0.307749
TAB1	0.307749
PCDHA4	0.307749
JAKMIP1	0.307749
SIRT6	0.307749
SRSF12	0.307749
PPARD	0.307749
RNF208	0.307749
SLC43A2	0.307749
MZB1	0.307749
CCDC177	0.307749
PRR7	0.307749
ONECUT1	0.307761
HDGF	0.308536
IVD	0.308841
CASP3	0.308841
NEURL1B	0.308841
CHST5	0.30893
WIPF3	0.30893
ZFHX2	0.30893
PDZD2	0.309172
PLSCR4	0.309172
DUSP7	0.310175
KCNK3	0.310233
KLK4	0.310464
VGLL4	0.310464
AAK1	0.310464
KHNYN	0.310464
INSIG2	0.310464
DDAH2	0.310464
TNIP2	0.310482
NME4	0.310482
CYP17A1	0.310482
KIF25	0.310482
UBE2D2	0.310482
RBP3	0.310482
SPINK7	0.310482
NFAM1	0.310482
BBX	0.310482
CYP2E1	0.310482
FSIP1	0.310482
PTGDR2	0.310896
PCDHA9	0.310896
TP53BP1	0.310896
CYLC2	0.310896
MOV10L1	0.310896
STRN4	0.310896
MCF2L2	0.310896
PAIP2	0.310896
ZNF18	0.310896
OGDHL	0.310896
GTPBP10	0.310896
IDUA	0.310896
SLC45A2	0.310896
FAM109B	0.310896
POFUT1	0.311212
GPR173	0.31128
C5orf58	0.31128
CXorf40A	0.31128
GRHL1	0.31128
C14orf93	0.31128
POLL	0.31128
RNF224	0.31128
EFCAB11	0.31128
CISD3	0.31128
KLHL14	0.31128
OCA2	0.31128
LMTK2	0.31128
PLCB2	0.31128
PGP	0.31128
FAM171A1	0.311877
ZNF419	0.311877
DOPEY1	0.311877
GYPB	0.311877
FRK	0.311877
DHRS12	0.311877
SLC35A1	0.311877
KIAA0922	0.311883
RAP1GAP	0.312134
HSFY1	0.312134
TSPYL1	0.312134
NEDD9	0.312555
ARL4A	0.313101
MAGEB17	0.313101
MTMR14	0.313101
SLC26A1	0.313101
MOSPD1	0.313101
STARD10	0.313101
ZSCAN5A	0.313248
CLN8	0.313248
C17orf107	0.313787
RABL6	0.313787
STAB2	0.313787
ATRNL1	0.313787
RGS12	0.313787
KCNC4	0.313844
FAM131A	0.314098
ACD	0.31429
TRIM2	0.31429
NEUROG2	0.31429
CTNNA3	0.314414
FAM73B	0.315455
SLC44A3	0.317148
PDE6B	0.317148
MFAP3L	0.317148
CALM1	0.317677
EGR1	0.317677
ZBTB21	0.317677
CHRD	0.317677
CDC42EP3	0.317677
AVP	0.317677
SLC38A9	0.317677
ANKRD26	0.317677
PPP3R2	0.317677
SBF1	0.317677
FAM195A	0.317677
UBOX5	0.317677
KITLG	0.317677
UTS2R	0.317677
SNED1	0.317677
NGFRAP1	0.317677
TTC12	0.317677
DNAJC25	0.317677
PCDHGA5	0.317677
ZNF704	0.317677
ADRA2B	0.317677
PDC	0.317677
IGSF11	0.317677
SLC9A7	0.317677
MAPK11	0.317677
PFKFB3	0.317677
PRSS57	0.317677
LLPH	0.317677
KCNE2	0.317677
SLC45A1	0.317677
DLX4	0.317677
CACFD1	0.317677
RPRM	0.317677
NAV2	0.317677
POGLUT1	0.317677
GPR126	0.317677
AP1S1	0.317677
IFNA6	0.317677
VWC2	0.317677
LRRC3	0.317677
BLCAP	0.317677
ALDH2	0.317677
OOEP	0.317677
USP53	0.317677
ADAMTSL3	0.317677
DSC3	0.317677
KCNE1L	0.317677
SHARPIN	0.317677
KLHDC4	0.317677
ZNF33B	0.317677
PDDC1	0.317677
PRDM7	0.317677
FAM153A	0.317677
MYBPC1	0.317677
HOXB13	0.317677
RASA3	0.317677
SLC22A11	0.317677
NDFIP1	0.317677
SLC34A1	0.317677
PID1	0.317677
SEZ6L	0.317677
CRTAP	0.317677
SMIM22	0.317677
RRNAD1	0.317677
RASSF3	0.317677
TAC4	0.317677
FIGF	0.317677
LRRC71	0.317677
CYP8B1	0.317677
CLEC14A	0.317677
KIDINS220	0.317677
PRDM15	0.317677
CD14	0.317933
NLRP11	0.317933
PARVG	0.317933
HELZ2	0.317933
LRFN4	0.318044
SLC25A20	0.318145
EHMT1	0.318145
SNX14	0.318145
SNCB	0.318145
TRAFD1	0.318748
GLRA4	0.318748
JUP	0.318748
KCNF1	0.318748
ANKRD29	0.319407
WDR20	0.319407
C9orf62	0.319407
MBL2	0.319407
LGALS3BP	0.319407
RP1L1	0.319407
TMEM221	0.319407
C1QTNF4	0.319407
MSANTD2	0.319898
GALM	0.319898
SMIM10	0.319898
ROS1	0.320009
CITED4	0.320009
IDH3B	0.320054
ETV2	0.320321
ADAM7	0.320321
KEL	0.320321
NRSN2	0.320321
SECISBP2L	0.320321
TMEM223	0.320321
CHID1	0.320321
LPAR1	0.320321
BOC	0.320321
DENND1C	0.3206
DEPDC1	0.321295
SETD6	0.321599
DTHD1	0.321629
MDP1	0.322756
THBD	0.322756
PYY	0.322756
OTC	0.322756
TMEM37	0.322756
LRRC38	0.322756
DEFB4B	0.322756
CACNA1A	0.322756
C22orf31	0.322756
EFNA2	0.322756
CD38	0.322756
GMCL1	0.322756
SLC13A1	0.322756
COX8C	0.322756
PROB1	0.322756
EPHB1	0.322756
FLT4	0.322756
CBX8	0.322756
KIR3DL1	0.322756
MXRA5	0.322756
CTGF	0.322756
EPHA2	0.322756
MXD1	0.322756
PROCR	0.322756
SLC35D3	0.322756
SLC43A1	0.322756
RNF24	0.322756
DCX	0.322756
GMPPA	0.322756
DNM1	0.322756
KCNMB1	0.322756
MC1R	0.322756
JADE1	0.322756
SMOX	0.322756
GJC2	0.322806
MTCP1	0.322806
VIL1	0.322806
RGCC	0.323679
PATZ1	0.323812
FOXC1	0.323812
CSRNP1	0.323812
PCP2	0.323812
LRIG1	0.323812
BCKDHB	0.323812
LONRF3	0.323812
TOP3B	0.323819
TRAPPC10	0.324153
MAG	0.324262
CCDC157	0.324262
THSD1	0.324498
NLGN3	0.324498
DUSP28	0.324619
CCDC50	0.324619
MPPED1	0.325089
TGFA	0.325089
NTN5	0.325264
WDR78	0.325264
AGMO	0.325264
ZNF584	0.325264
FNIP1	0.325264
UBE2W	0.325264
GPR182	0.325264
B3GALT5	0.325264
FAM198A	0.325264
ALAS1	0.325264
ADAMTS16	0.325264
PLCD1	0.325264
SNAI1	0.325264
FBXO18	0.325264
EPHB4	0.325264
TLCD2	0.325264
PTPRH	0.325264
OSR2	0.325264
TNFRSF14	0.325264
AFAP1L2	0.325264
GRM2	0.325264
TRIM8	0.325264
ETV5	0.325264
FKBP15	0.325264
KNDC1	0.325264
JMJD7-PLA2G4B	0.325264
CRABP1	0.325264
EPB42	0.325264
ITPRIP	0.325264
DMRT3	0.325264
CDK14	0.325264
PLEKHA1	0.325264
UACA	0.325264
C20orf27	0.325264
ENKUR	0.325264
MUC4	0.325264
NKX1-2	0.325264
MYLK3	0.325264
GFRA4	0.325264
LACTB	0.325264
CNN3	0.325264
TPPP3	0.325264
ZNF264	0.325264
C8orf82	0.325264
LCE3B	0.325264
DFNB31	0.325264
HMGXB3	0.325264
PAMR1	0.325336
PCDHGA11	0.325712
ATP4A	0.325738
ABHD16B	0.325738
LHX2	0.325738
GABRA5	0.325738
ANO1	0.326011
CLMN	0.326011
GALR1	0.326011
ZNF233	0.326011
HIST1H3J	0.326057
DNAH1	0.326057
NRIP2	0.326429
TMEM236	0.326964
ASB15	0.326964
ARL4C	0.326964
RIPPLY1	0.327124
C2orf42	0.327473
BATF2	0.327473
BZRAP1	0.327773
TBRG1	0.327773
RASAL3	0.327961
ULBP3	0.32883
CMTM8	0.329632
FAM134A	0.329632
FCRLA	0.329632
SIRPG	0.329632
CASP6	0.329632
NPAS1	0.329949
SH2D7	0.329949
KLHL28	0.330188
CDK19	0.331309
SLCO3A1	0.331309
BASP1	0.331309
DNAH3	0.331733
EVC2	0.331733
SLC39A13	0.331733
MRAS	0.331733
PDGFRL	0.331733
PHOX2B	0.331915
PCDHGB6	0.331949
HNRNPA2B1	0.331949
OSTM1	0.332588
TERT	0.332769
COLGALT2	0.332794
C3	0.332794
FAM50B	0.332794
EDEM1	0.332794
TMEM247	0.332908
HMX1	0.332908
HDAC7	0.332987
FOXF2	0.332987
TRIM58	0.333661
EFS	0.333916
OLIG2	0.333916
SMO	0.333916
MUC17	0.333916
ATXN7L3	0.333995
PMM1	0.333999
DOK6	0.334373
GJA5	0.335713
ACTL8	0.335825
TBX4	0.336179
FAIM	0.336294
MIB2	0.336294
MCF2	0.336294
SCARA5	0.336546
ATP6V1E2	0.336546
PIP5K1B	0.336546
PRKD2	0.336546
ALLC	0.336546
PLA2G6	0.336546
HHLA3	0.336546
PERP	0.336759
PLGRKT	0.337995
SLC18A2	0.338258
PON3	0.338293
PTGER2	0.338293
ZNF831	0.338293
SUCLG2	0.338446
VDR	0.338446
SND1	0.338451
DAGLA	0.338451
IRX4	0.338451
KLHL26	0.338684
ZNRF4	0.338972
PRSS22	0.339126
PCGF3	0.339126
ANKRD40	0.339126
EPOR	0.339126
QRFP	0.339126
FAM19A3	0.339126
CDKN2AIP	0.339126
TTYH3	0.33921
CD99L2	0.339275
SURF4	0.339275
MAML2	0.339275
EFNA1	0.339375
ROBO4	0.339375
MRI1	0.339375
CACNA1S	0.339375
TP53AIP1	0.339375
SFTPC	0.339375
OSGIN1	0.339375
IVL	0.339375
LRRC2	0.339375
LIME1	0.339375
ARL5A	0.339375
TSSC4	0.339375
MBNL3	0.339375
GZF1	0.339375
OXTR	0.339375
ADAMTSL1	0.339375
ZNF700	0.339375
CCDC64B	0.339375
ASB9	0.339375
DMTF1	0.339534
QSOX1	0.339534
ZNF521	0.339544
ROBO2	0.339736
ANXA3	0.339988
OTX1	0.340372
SMAD1	0.340534
LDLRAD3	0.340534
PXMP4	0.340534
FUT3	0.340534
C2CD4D	0.340534
KRTAP13-1	0.340534
FAM163B	0.340534
KRTAP8-1	0.340534
TXNRD2	0.340534
KLF13	0.340534
PLXDC1	0.340534
SERPINF1	0.340534
KIAA0319	0.340534
C3orf20	0.340534
SAT1	0.340534
DYNC1I1	0.340534
TSPYL6	0.340534
NUAK1	0.340534
ASAP2	0.340534
COX7A2L	0.340534
MTMR11	0.340534
OSTN	0.340534
SUFU	0.340534
GNAZ	0.340534
RNASE11	0.340534
LMAN1L	0.340534
FAM149A	0.340534
ZNF84	0.340534
WDR54	0.340534
RNF130	0.340534
KRT28	0.340844
YY2	0.341036
ZNF461	0.341036
FBXL7	0.341036
ACACA	0.341036
IKZF2	0.341036
P2RY8	0.341036
SPATA18	0.341036
RS1	0.341036
ABHD11	0.341036
COL4A2	0.341036
C12orf44	0.341036
TNFRSF18	0.341036
MBOAT7	0.341036
ODF3B	0.341036
ZFP30	0.341036
BCL11B	0.341036
MTIF3	0.341036
HEY2	0.341036
ARSH	0.341036
CAPN3	0.341036
FAM65C	0.341036
PDE1A	0.341036
SPON2	0.341036
RNF14	0.341036
KCNC2	0.341036
ERLIN2	0.341036
CAV3	0.341036
DCSTAMP	0.341036
GABRE	0.34106
SLC36A3	0.341415
PPARGC1B	0.341481
CDH8	0.342171
SLC28A1	0.342779
FBXO2	0.342779
UBL3	0.342779
PFN3	0.342779
ABHD6	0.342779
FANCG	0.342779
BNIP2	0.342917
STRA8	0.342917
LDB1	0.342917
MAP3K13	0.342917
TCF24	0.342955
NKX2-3	0.343072
CEP95	0.343072
TRPM1	0.343562
KSR2	0.343774
RASD1	0.343774
DYM	0.343774
EPHA4	0.343774
TRIM11	0.343774
GDF6	0.343774
CEP152	0.343774
TMEM11	0.343774
FREM2	0.343774
MUSK	0.343858
PRM1	0.343858
NKX6-1	0.343989
TSPAN9	0.343989
PMFBP1	0.343989
GPD2	0.343989
UGT1A3	0.343989
SHH	0.343989
TARM1	0.343989
SST	0.343989
TMEM151A	0.343989
PNPLA7	0.344052
CLEC4G	0.344052
SPRYD7	0.344052
C9orf3	0.344052
NPNT	0.344052
RFX1	0.344052
ZNF195	0.344052
GGT5	0.344052
SDHA	0.34422
GPR68	0.344353
XIRP1	0.344861
SLC6A7	0.345109
FAM175B	0.345109
ABCC4	0.345116
LRRC4B	0.345116
PLCH2	0.345116
GSTT2	0.345116
C1orf61	0.345116
NDN	0.345116
SELP	0.345116
BEAN1	0.345116
IL5RA	0.345116
IL6	0.345116
OAZ3	0.345116
ZNF135	0.345116
NINL	0.345116
CCDC80	0.345116
SP5	0.345116
XKR4	0.345116
CDHR3	0.345116
FAM83C	0.345116
ZNF287	0.345116
DCBLD1	0.345116
ZNF142	0.345116
ELOVL4	0.345116
C7orf50	0.345116
NMB	0.345116
ARHGAP21	0.345116
MOGAT2	0.345116
COX6A2	0.345116
GLRA1	0.345116
ACSS1	0.345116
LRG1	0.345116
TLE1	0.345116
FUT9	0.345116
KIAA0195	0.345116
KLHL40	0.345116
IMPG1	0.345116
FCAR	0.345116
KCNN4	0.345116
BOLL	0.345116
CTTN	0.345116
B3GNT7	0.345116
RNF146	0.345116
TUSC2	0.345116
SLC30A6	0.345238
MTPN	0.345243
ATP6V1C2	0.345243
FAM211B	0.345405
CCKAR	0.346608
HELT	0.346608
PSME1	0.346608
TMEM52	0.346608
LRRC23	0.346608
KRTAP10-12	0.346608
IL13	0.346608
ZBTB46	0.346806
FAM170A	0.347117
SP140	0.347216
FZD8	0.347216
NHLH1	0.347229
PDCD1LG2	0.347324
ING5	0.347324
GPR88	0.347324
HBQ1	0.347324
KCNAB3	0.347324
GCC1	0.347469
MAP1A	0.347469
ATG2B	0.347469
ARMC4	0.348271
PEA15	0.348271
TDRD9	0.349683
FRMD7	0.349683
GATA5	0.349683
GALNT9	0.349683
PPFIBP1	0.349683
ACTN4	0.349683
PDIA5	0.349683
TSPAN16	0.349683
ZNF628	0.349683
PRKAG3	0.349683
CARD14	0.349683
MYL3	0.349683
NUB1	0.349683
POU5F1B	0.349683
ENOSF1	0.349683
ZNF132	0.349683
CHRDL1	0.349683
NEGR1	0.349683
ZDHHC6	0.349683
PML	0.349683
GPR78	0.349683
CRYGN	0.349683
KCNK12	0.349683
TST	0.349683
CHRNA4	0.349683
IKBKB	0.349683
AKAP7	0.349683
C16orf71	0.349683
SPATA20	0.349683
FAM196B	0.349683
VWA3B	0.349683
HEPACAM2	0.349683
C9orf91	0.349683
CYTIP	0.349683
FRRS1L	0.349752
MYOM1	0.349752
FOXD2	0.349994
CAPRIN1	0.349994
CHFR	0.349994
NXPH1	0.349994
RSPH4A	0.349994
FAM222A	0.350347
LCN10	0.3504
CXXC11	0.350504
FKTN	0.350504
POLR3G	0.350504
NSRP1	0.350504
SLC25A6	0.350504
RMDN2	0.350504
PRDM6	0.350734
CAPN7	0.350734
C11orf35	0.350734
MID1	0.350734
SERTAD4	0.350734
BACE2	0.350734
GSPT2	0.350734
TRIM42	0.350734
GP1BA	0.350734
FGF17	0.350734
RABGAP1	0.350734
SUV39H1	0.350734
AGTRAP	0.350734
HOXD4	0.350734
ODF2L	0.350734
TECTA	0.350734
CDH9	0.350734
PPAPDC3	0.350734
CALML3	0.350734
IFT122	0.350734
EHD4	0.350734
ITK	0.350734
TPBG	0.350734
CDCP1	0.350734
LRRN4	0.350734
TMEM159	0.350734
RYR1	0.350734
C12orf76	0.350734
TKT	0.350734
CASP2	0.350734
SERTAD2	0.350734
ENPP6	0.350734
KRTAP10-8	0.350734
HBD	0.350734
MAGEA11	0.350734
TXNDC11	0.350734
GRID1	0.350734
HIP1R	0.350734
TLR7	0.35108
PPP2R2A	0.35108
METTL24	0.35108
C11orf44	0.35108
C5orf47	0.35108
BEGAIN	0.35108
HVCN1	0.35108
NKX2-1	0.35108
MPC1	0.351348
MAPK4	0.351348
CNOT8	0.35148
TMEM104	0.35148
SI	0.35148
SPRY4	0.351527
KCNK10	0.351527
NKIRAS1	0.351527
SORCS1	0.351527
EFCAB4B	0.351761
ARSD	0.352498
ZNF253	0.353069
PCDHA6	0.353069
RBPJ	0.353069
PLXNB1	0.353069
EFHD2	0.353069
PAIP2B	0.353069
ARG2	0.353069
SHROOM2	0.353224
HPS3	0.354099
RPS4Y2	0.354304
PITX1	0.354304
KCNG4	0.354304
EVI2A	0.354304
FUT10	0.354304
DOK1	0.354304
DUSP4	0.354304
ZNF711	0.354304
SLC18A1	0.354304
CHST13	0.354304
ITGA2B	0.354666
YPEL2	0.354765
JAKMIP3	0.354765
EPT1	0.354922
PIP4K2B	0.355626
PRSS1	0.355626
ASB6	0.35711
KDELC2	0.35711
LRRC57	0.357445
ASB18	0.357445
AHNAK2	0.357445
ARSF	0.357445
ST3GAL3	0.357445
MYH8	0.357445
TRIM35	0.357445
SLC30A10	0.357445
RABIF	0.357445
MGST1	0.357445
SNX33	0.357445
SGK3	0.357445
SLC13A4	0.357445
MRAP	0.357803
ESRRA	0.357803
EID1	0.357803
RWDD2A	0.357803
GNPDA2	0.357803
GYPC	0.357803
NAT14	0.357803
ABCB8	0.357803
KAL1	0.357803
G3BP2	0.357803
PBOV1	0.35823
WLS	0.358257
CCR10	0.358257
MALSU1	0.358409
AGT	0.358409
TMEM144	0.35864
SMARCAL1	0.35864
CTSZ	0.360125
RWDD1	0.360125
GORASP2	0.360465
TCEA3	0.36086
KCNH3	0.36086
USP6	0.36086
TAS2R38	0.36128
TMED4	0.36128
ST3GAL4	0.36128
S1PR4	0.36128
CREB3L1	0.36128
ACAP1	0.36128
TET3	0.36128
LRRC58	0.36128
MMP21	0.361414
MAN2B2	0.361414
GDE1	0.361745
LTB4R2	0.361745
KL	0.361745
MUC7	0.361745
PRAMEF12	0.361745
FSCB	0.36183
WDFY2	0.36183
SEL1L3	0.36183
KRTAP5-9	0.36183
SQSTM1	0.36183
F2RL2	0.36183
PABPC3	0.36183
UQCRH	0.36183
KRBOX1	0.36183
NCF4	0.36183
R3HDM2	0.36183
MAGOH	0.36183
CDH22	0.36183
GPRC5B	0.36183
CPEB2	0.36183
TMEM86A	0.36183
WIPF1	0.36183
RAD17	0.36183
CC2D2B	0.361875
IL2RB	0.361944
TTR	0.361944
MCOLN1	0.361944
DCLK1	0.361944
PDLIM3	0.361944
TMEM158	0.361944
KRT7	0.361944
GRIN2B	0.361944
RPH3AL	0.361944
ABHD14B	0.361944
CTSB	0.361944
SETD4	0.361944
RAG2	0.361944
SAMD14	0.361944
MARCH1	0.361944
KLHL33	0.361944
DTX4	0.361944
TMPPE	0.361944
AAGAB	0.361944
SHKBP1	0.361944
RADIL	0.361944
ZNF710	0.361944
DCLRE1C	0.361944
DGKE	0.361944
UPB1	0.361944
CERS4	0.361944
CAND2	0.361944
OXGR1	0.361944
GH2	0.361944
CD81	0.361944
MMP9	0.361944
ARHGEF16	0.361944
TMEM86B	0.361944
PLEKHG4B	0.361944
FOLH1	0.361944
LAMA3	0.361944
MOB2	0.361944
KLF5	0.361944
ESX1	0.361944
PDLIM2	0.361944
ZNF709	0.361944
CPLX1	0.361944
CCDC134	0.361944
OSBPL2	0.361944
TMEM185A	0.361944
SEPT12	0.361944
ZCCHC16	0.361944
CES4A	0.361944
CCL23	0.361944
KRTAP24-1	0.361944
PACSIN2	0.361944
ENDOD1	0.361944
RAB11FIP5	0.361944
ATP13A4	0.361944
PHACTR3	0.361944
WFDC1	0.361944
GPR162	0.361944
MLPH	0.361944
TMEM225	0.361944
SOX18	0.361944
SSH1	0.361944
ALDH3A1	0.361944
OAF	0.361944
NLRP6	0.361944
C1orf195	0.361944
COL12A1	0.361944
NEB	0.361944
DEFB106B	0.361944
CPLX3	0.361944
INSM1	0.361944
TPCN1	0.361944
BCAS4	0.361944
SMKR1	0.361944
MAP3K5	0.361944
SLC2A6	0.361944
TAB3	0.361944
MICB	0.361944
TMEM194A	0.361944
SERPINA11	0.361944
RAX2	0.361944
C19orf57	0.361944
ARHGEF25	0.361944
PARD3	0.361944
ADNP	0.361944
GGTLC1	0.361944
GPR124	0.361944
ORM2	0.361944
TWIST1	0.361944
EME1	0.361944
APOL5	0.361944
STXBP5L	0.361944
ZNF551	0.361944
IFIT1B	0.362217
CSF2RB	0.362217
SPERT	0.362358
FAM47A	0.362358
RHOBTB2	0.362358
CDKL1	0.362358
CD58	0.362358
CHRNA2	0.362358
C14orf37	0.362543
BTC	0.362661
DNAJC27	0.36271
FAM20C	0.363205
TIAF1	0.363205
LGALSL	0.363205
ZNF618	0.36337
HCST	0.364775
TEX261	0.364775
CRTC1	0.364871
PTRF	0.364871
N4BP1	0.364871
HTRA4	0.364871
FAHD1	0.364871
KLHL34	0.364871
RXRA	0.364871
ZNF708	0.364871
GPR83	0.364915
REG3G	0.364915
ENTHD1	0.364915
CDHR5	0.364915
TRMT44	0.364915
SLC4A5	0.364915
KDM4B	0.364915
PCDH15	0.364915
ATPAF1	0.364915
CCT6B	0.364915
FOXRED2	0.364915
ARSA	0.364915
GFRA1	0.364915
TMEM140	0.364915
DLEU7	0.364915
B3GNT3	0.364915
STAT5A	0.364915
RFX2	0.364915
MAPT	0.364915
RAVER1	0.364915
ZNF596	0.364915
SIRT5	0.364915
CHST10	0.364915
HEG1	0.364915
LIF	0.364915
TMEM214	0.364937
CLDN12	0.364937
SHOX2	0.364937
HCN4	0.364937
SLC9A3R1	0.365151
CYB5B	0.365288
PTCH1	0.365288
GPR157	0.365288
CD302	0.365855
STAC	0.365855
MINA	0.365933
RGS22	0.365979
FOXA2	0.366497
NALCN	0.366497
C10orf53	0.366497
RBM6	0.366663
THRB	0.366663
GCN1L1	0.366663
GLIS3	0.366663
ZNF92	0.366663
ASIC3	0.366663
MYT1	0.366663
CKB	0.366663
ANAPC13	0.366663
TCTN1	0.366663
C19orf35	0.366663
LTK	0.366663
AKR1C4	0.366663
MICAL2	0.366663
CDK5RAP2	0.366663
PDGFB	0.366663
COL10A1	0.366663
PPM1L	0.366663
MAPK7	0.366663
ZHX3	0.366663
CLDN11	0.366663
ZIC2	0.366663
AP3M2	0.366663
DES	0.366663
CETN1	0.366663
ZNF319	0.366663
HDAC4	0.366663
SMAD3	0.366663
WDR37	0.367248
RNF144A	0.367248
NCEH1	0.367376
CCL20	0.367376
DIP2A	0.367451
P2RY1	0.367634
PARP4	0.367634
SBNO2	0.367634
HNRNPUL1	0.367634
TMEM43	0.367634
TBC1D2B	0.367634
FBP2	0.367634
LAMA4	0.367909
TRAF1	0.36819
TMEM239	0.36819
HS3ST6	0.36819
LRRC19	0.36819
MARCO	0.36819
MINPP1	0.36819
FBP1	0.36819
GPANK1	0.36819
RASSF1	0.36819
CCR9	0.36819
GRM1	0.36819
APLN	0.36819
ARAF	0.36819
MIOX	0.36819
CHST15	0.368301
COBL	0.368424
SLC23A1	0.369131
OSR1	0.369361
CDH20	0.36961
CCBL2	0.369805
PRDM16	0.369805
GRM3	0.369805
CLCN3	0.369805
IAPP	0.369805
TYR	0.369805
LYSMD1	0.369805
RAB5C	0.36981
ZNF486	0.370163
PTPN2	0.370163
CBLN3	0.370556
MAGEE2	0.370556
GP5	0.370636
NCK2	0.371096
SIX2	0.371096
VWDE	0.371096
VRK3	0.371096
DOCK3	0.371096
ENTHD2	0.371096
TUBA8	0.371096
USHBP1	0.371096
CTNNB1	0.371096
TMEM207	0.371096
TEX2	0.371096
GOT1L1	0.371096
PPP1R14D	0.371096
PCMTD2	0.371096
CRYBB3	0.371096
PAGE5	0.371096
LINGO4	0.371096
PDE5A	0.371096
IL3RA	0.371096
SEC23A	0.371096
TPO	0.371096
SLC26A11	0.371096
TJP3	0.371096
LGALS8	0.371096
SLITRK5	0.371096
UBE2QL1	0.371096
DSG2	0.371096
HSF2	0.371096
CCDC109B	0.371096
PRCP	0.371096
CEP85L	0.371096
WRAP73	0.371096
CLEC3B	0.371096
CACNA2D3	0.371096
CNTNAP1	0.371096
SMARCD2	0.3711
LDOC1L	0.3711
PRDM14	0.3711
NDFIP2	0.3711
ASS1	0.3711
FOXN2	0.372252
FUOM	0.372304
FAM195B	0.372304
ISLR	0.372304
AFF2	0.372304
ANKHD1-EIF4EBP3	0.373234
SEPT1	0.373495
CPT1B	0.373495
LHX5	0.373738
IQCD	0.373738
CRB3	0.373738
IFNA14	0.373738
PRRG3	0.373738
CPNE1	0.373738
SHOX	0.373738
TBC1D4	0.373738
PDZD3	0.374143
ACTC1	0.374143
PCSK7	0.374143
TGFB1	0.374143
SLC44A5	0.374143
MAFF	0.374143
C10orf120	0.374143
BANF2	0.374143
FGF2	0.374143
MTMR10	0.374143
BBC3	0.3742
LPXN	0.3742
OGFR	0.374458
IL1RN	0.374458
STK16	0.374458
FRMD3	0.374458
VIT	0.374458
C10orf129	0.374458
C12orf52	0.374458
PLAGL2	0.374458
MFSD9	0.374458
ZNF800	0.374632
ZNF71	0.374632
CCNJ	0.374632
ACER2	0.374632
BCL2L10	0.374632
LRRC18	0.374709
FAM104A	0.374709
CAMK1	0.374933
IFT172	0.374933
YTHDF1	0.374933
LHCGR	0.374933
TEKT5	0.374958
ASPG	0.374958
SCG3	0.374958
C21orf33	0.375042
ADORA3	0.375042
CSRNP3	0.375042
SPACA7	0.375042
GAP43	0.375042
LIPE	0.375042
CCDC42B	0.375042
MYL1	0.375042
SPATA19	0.375042
IGF1	0.375042
EXOC6B	0.375042
ATAD3B	0.375042
TLR3	0.375042
GPC4	0.375082
ODF3L2	0.375082
AGBL1	0.375544
CREM	0.375544
KCTD4	0.375544
XK	0.375779
SLC25A17	0.375779
TMEM14C	0.375779
KLHL21	0.375869
HLA-A	0.375873
MXD3	0.375873
TMEM213	0.375892
AKAP11	0.3759
[truncated: 4,904 more rows]

## Sheet: 3
Gene ID	FDR corrected p-value
ATP6V0C	0.00237807
NHP2L1	0.00237807
NOP16	0.00237807
NSL1	0.00237807
PPP1R8	0.00237807
RPL13	0.00237807
SNRPD3	0.00237807
HIST1H2AJ	0.00237807
EIF3B	0.00237807
G6PD	0.00237807
HIST1H2AK	0.00237807
MARS2	0.00237807
PSMB5	0.00237807
SDHC	0.00237807
EIF3D	0.0029727
MRP63	0.0029727
NCL	0.0029727
PDCD2	0.0029727
SF3B5	0.0029727
UBA52	0.0029727
CENPA	0.00332925
TUBB	0.0035671
ARFRP1	0.00441646
GTPBP4	0.00445894
RPL36	0.00445894
RPUSD4	0.00445894
UBE2C	0.00445894
COPB1	0.00449189
INCENP	0.00449189
MAD2L2	0.00449189
NEDD8	0.00449189
NPLOC4	0.00449189
PSMB4	0.00449189
RAN	0.00449189
RPLP1	0.00449189
SEC61A1	0.00449189
RPL11	0.00451833
NOP56	0.00453997
PLK1	0.00453997
UBE2I	0.00453997
DDX56	0.004558
HSPA9	0.00488144
ALG2	0.00488144
RPP25L	0.00488144
FNTB	0.00488144
RTCB	0.00488144
SAFB2	0.00488144
HIST1H2BH	0.00488144
MDM4	0.00488144
WDR74	0.00488144
FDX1L	0.00488144
RPS5	0.00488144
TBL3	0.00488144
ARMC7	0.00488144
EIF6	0.00488144
DDX49	0.00511274
POLR2L	0.005549
RPL10A	0.005549
COX6B1	0.00572893
MED11	0.0058024
FTSJ2	0.0058024
IMP3	0.0058024
PRELID1	0.0058024
CRCP	0.0058024
EEF2	0.0058024
EXOSC6	0.0058024
HIST2H2AA3	0.0058024
HNRNPL	0.0058024
NARS	0.0058024
ZNF593	0.0058024
RAC1	0.00636992
USP7	0.00636992
DHX9	0.00636992
SLC35B2	0.00636992
HIST1H2BC	0.00636992
CHCHD4	0.00673798
MAD2L1	0.00673798
USP39	0.00673798
CENPM	0.00673798
HNRNPK	0.00673798
PSMD1	0.00673798
DDX54	0.0069808
ECD	0.0069808
SBDS	0.00750582
FNDC3B	0.00804339
PRMT1	0.00804339
GLRX5	0.00995047
POLR2I	0.00995047
ARPC4	0.00995047
HSCB	0.00995047
RPL27A	0.00995047
EIF3G	0.00995047
FAU	0.00995047
MAGEA6	0.0106709
RPS8	0.0106709
MEPCE	0.0107278
ATP5B	0.0107278
GAK	0.0107278
PGAM1	0.0107278
RPS19	0.0107278
EIF3F	0.0107278
FAM96B	0.0107278
SRSF7	0.0108784
HIST2H3C	0.0108784
RPL28	0.0113261
ZNF511	0.0113261
MARS	0.0113261
RPL14	0.0113261
SOD1	0.0113261
SLMO2	0.0113261
SF3B3	0.0113261
TUBA1B	0.0113261
RRM2	0.0113261
NR2C2AP	0.0113261
PRPF38A	0.0113261
GINS2	0.0113261
NRF1	0.0113261
EIF3A	0.0113261
DYNLRB1	0.0113261
RPL15	0.0113261
ERCC3	0.0123264
RMND1	0.0125698
SNAPC2	0.0125698
CNOT3	0.0125698
PIGC	0.0126033
C1orf109	0.0126033
SNAPC3	0.0126033
TRIM37	0.0126033
PSMB1	0.0126033
MCM2	0.0126033
DPAGT1	0.0126033
MRPL36	0.0126719
ROMO1	0.0126719
WDR33	0.0126719
PHAX	0.0130151
DNAJC9	0.0142992
PSMA6	0.0142992
LAMTOR2	0.0143607
RPA1	0.0148476
ILF3	0.0148851
POLR2A	0.0148851
WDR18	0.0148851
COPB2	0.0151677
HSPD1	0.0156719
MRPS25	0.0156719
MCM7	0.0160308
BNIP1	0.0160308
EFTUD2	0.0160308
BIRC5	0.0160657
RPL8	0.016156
C1QBP	0.016156
CAPZB	0.016156
DCTN5	0.016156
EIF4G2	0.016156
CDK1	0.016156
CPSF3	0.016156
THOC2	0.016156
CENPN	0.016156
RPS3	0.016156
PITRM1	0.016156
PSMC4	0.016156
ABCE1	0.016156
POLR2D	0.0163102
CXXC1	0.0163102
HIST1H2BG	0.0165996
CIAO1	0.0165996
RRM1	0.0168101
PSMD11	0.0170807
CDC16	0.0170807
MAK16	0.0172971
SLC35B1	0.0172971
HEATR1	0.0178873
TUT1	0.0178873
NOM1	0.0178873
TRNT1	0.0178873
ITGB5	0.0178873
PKMYT1	0.0178873
CDS2	0.0178873
NUP62	0.0178873
EXOSC9	0.0178873
NIP7	0.0178873
INTS9	0.0185687
CSNK1A1	0.0185687
DRAP1	0.0185687
NCBP2	0.0185687
REXO2	0.0185687
EIF4A3	0.0185687
RPL23	0.0185687
TOE1	0.0186153
TPT1	0.0186153
XRCC6	0.019266
CWC22	0.019266
PPP4C	0.019266
AARS	0.019266
PGK1	0.019266
MED27	0.019266
THRAP3	0.019338
YPEL5	0.0195553
CDC20	0.0196965
ALG13	0.019799
TRMT112	0.0199721
SPC24	0.0204977
GTF2E1	0.0210854
LONP1	0.0210854
RPL24	0.0210854
TINF2	0.0215951
LSM5	0.0216614
EXOC3	0.0216614
UBR4	0.0218951
RINT1	0.0218951
RRS1	0.0220435
BRF1	0.0232984
EEFSEC	0.0232984
COA6	0.0234389
DHDDS	0.0234389
NELFB	0.0234389
CCNK	0.0234389
CTDP1	0.0241204
ATP6V1A	0.0242407
PPP1R11	0.0242407
NOL12	0.0242407
RPS7	0.0242407
CPSF2	0.0242692
GNB2L1	0.0243868
RUVBL2	0.0243868
MRPL24	0.0244118
MRPL9	0.0244118
SAE1	0.0244118
MRPS21	0.0244118
RAD50	0.0244118
TTC27	0.0244118
RPL7	0.0244118
MCM3AP	0.0244118
NFKBIE	0.0244118
MRPL34	0.0255324
MFN2	0.0255324
IARS	0.0255324
RPL31	0.0255324
NUDT21	0.0255324
FDXR	0.0255324
DDX28	0.0255786
CCDC84	0.0260743
NDUFA2	0.0265087
SNRPD1	0.026854
EIF2B4	0.0275278
SNUPN	0.0275462
PISD	0.0275462
PGGT1B	0.0275462
IMP4	0.0275462
PMF1	0.0275462
SUPT6H	0.0275462
VCP	0.0275462
TFDP1	0.0275462
ATP6V1E1	0.0280514
LSM7	0.0280514
PRPF19	0.0280514
ORC6	0.0280514
RPLP0	0.0280514
PDCD7	0.0280514
NAA20	0.0280514
PUF60	0.0280514
KAT8	0.0280514
DUT	0.0280514
RIOK2	0.0280514
FIP1L1	0.0282794
POLR2B	0.0282794
ATP6V1B2	0.0282794
ELP3	0.0284516
MRPS16	0.0285006
MED20	0.0285009
BCL2L1	0.0287639
TUBGCP4	0.0287639
RPL30	0.0287866
BANF1	0.0292111
CRNKL1	0.029228
EIF5A	0.029228
TUBG1	0.029228
SSRP1	0.0295279
C19orf53	0.0304047
METAP2	0.0304645
CTPS1	0.031279
BUB3	0.031279
CPSF1	0.031279
MRPL10	0.0314019
POP5	0.0321825
MEIS3	0.0321825
RFC2	0.0328617
HIST1H2AH	0.0328617
IL21	0.0328617
HCFC1	0.0332599
HIST1H2BE	0.0334895
POLR2H	0.0334895
THOC3	0.0334895
RPL6	0.0334895
RPL35	0.0334895
PMPCA	0.0334895
RPL18A	0.0334895
SNW1	0.0334895
CDK11A	0.0334895
EIF2S2	0.0334895
MRPL14	0.0334895
GNL2	0.0334895
RBM14	0.0334895
ZBTB11	0.0334895
EXOSC2	0.0334895
CLP1	0.0336675
SNRNP200	0.0336675
GPX4	0.0336675
HAUS7	0.0336675
EIF3C	0.0336675
HIST1H2BD	0.0336675
EXT1	0.0339
RPL37A	0.0339
PPP1R15B	0.0339
MRPL17	0.0339
NHLRC2	0.0339966
PRMT5	0.0341513
STX18	0.0343838
GTF3C5	0.03439
PHB2	0.03439
SF3A2	0.03439
GPI	0.0345251
SNRNP70	0.0345251
SRF	0.0345251
LIAS	0.0345251
NCAPG	0.0346905
PAM16	0.0347173
TOMM20	0.0347173
TRAPPC3	0.0350519
ASNA1	0.0352886
PRPF31	0.0353911
ARMC5	0.0354423
TANGO6	0.0354423
C19orf52	0.0354423
SRP19	0.0354463
CMPK1	0.0354463
KATNB1	0.0354463
C21orf59	0.0354463
LARS2	0.0354463
SS18L2	0.0354463
DDX51	0.0354463
AURKB	0.0354463
PRKRA	0.0361784
PSMD13	0.0361784
PSMD12	0.0361784
WEE1	0.0361784
POLR3B	0.0361784
LSM4	0.0361784
PRPF4B	0.0362363
EIF2B2	0.0362363
RPL3	0.0362363
CCT5	0.036243
POLR3H	0.0366547
NOP58	0.0366547
POLR3E	0.0366547
DDX5	0.0366893
NDC80	0.0366893
NUBP1	0.0366893
SOD2	0.0366893
PCBP1	0.0366893
UBL5	0.0366893
NOL6	0.0366893
SNAP29	0.0370087
AMD1	0.0370968
RABGGTB	0.0371002
CCT4	0.0372502
ARIH1	0.0374193
CRKL	0.0374193
SAFB	0.0377485
EIF2S1	0.0377485
EIF1	0.0378803
TXNL4A	0.0378803
TXN	0.0378803
DNAJA3	0.0381049
SF3A3	0.0381049
MAEA	0.0381049
TRMT5	0.0387709
FERMT2	0.0388436
FAM122A	0.0388436
MRPL23	0.0391094
GTPBP8	0.0401463
RBM10	0.0401463
SMC4	0.0401637
WDR73	0.0401637
DCAF12L1	0.0409602
RPL36AL	0.0425355
ATP5A1	0.0429815
CCAR1	0.0436654
NIFK	0.0436654
HMGCR	0.0439515
RACGAP1	0.0440402
PHB	0.0442931
ORAOV1	0.0446047
VHL	0.0446741
TUBGCP2	0.045026
TAMM41	0.0450873
HSPA14	0.0450873
MTOR	0.0450873
NFS1	0.0450873
RPS12	0.0450873
RBM25	0.0451539
PAK1IP1	0.0451689
MRPL11	0.0451689
DAP3	0.045394
SELRC1	0.045394
MRPL21	0.045394
RPS24	0.0454844
DDX20	0.0454844
ZNHIT2	0.0454844
RHOQ	0.0454907
SMG6	0.0457983
GRPEL1	0.0462026
GBF1	0.0462764
DDX59	0.0465635
CDC27	0.04669
MED22	0.04669
SMC6	0.04669
RPS9	0.04669
ATP6V1F	0.04669
RRP12	0.0471227
UBIAD1	0.0474014
NCAPG2	0.0478438
ESPL1	0.0478438
EPRS	0.0479794
GTF2B	0.0479794
RBBP4	0.0480713
HYPK	0.0480713
CKAP5	0.0481243
TBCB	0.0482189
RBBP6	0.048524
XAB2	0.048524
RPS23	0.0486826
PSMD6	0.048855
EAPP	0.0491989
GEMIN6	0.0492332
MOCS3	0.0492845
CNOT7	0.0492845
SRSF2	0.0492845
CDC23	0.0492845
EP400	0.0492845
TBCD	0.0492845
MED17	0.0493652
SF1	0.0493652
RAD1	0.0499465
PSMB2	0.049966
SNRPB	0.0509163
DNLZ	0.0509293
METTL17	0.0509293
CTU1	0.0509293
COPS8	0.0509293
FUBP1	0.051816
MAT2A	0.051816
COASY	0.051816
RPLP2	0.0520475
EIF1AX	0.0520475
SENP6	0.0520475
LSM10	0.0520475
SCO2	0.052049
DHX37	0.052049
DHX15	0.0520517
CHAF1B	0.0520517
CDC5L	0.0520517
KIF18A	0.0520517
POLR2F	0.0520517
ABT1	0.0528023
TCP1	0.0528023
NDUFB7	0.0532403
WDHD1	0.0534641
C11orf85	0.0534641
TSR2	0.0534641
GRWD1	0.0534641
DPM3	0.0536912
MRPL43	0.0537109
PSMD4	0.0538158
U2AF1	0.0541255
PSMD2	0.0542158
STT3A	0.0546665
CCNL1	0.0550065
PDPK1	0.0550065
TP53RK	0.0554443
RBMX	0.0562745
PWP2	0.0562745
ANAPC10	0.0563131
DTL	0.0563909
ARL2	0.0563909
WDR77	0.0563909
NSMCE2	0.0563909
MRPL16	0.0564499
BRAT1	0.0566968
AHCTF1	0.0569278
FTSJ3	0.0571724
PRPF8	0.0571827
SNRPF	0.0572411
CHEK1	0.058436
NGRN	0.0586688
RRP9	0.0586688
RPS11	0.0592127
RPS16	0.0595594
MDM2	0.0596734
NUP93	0.0596734
ERH	0.0598425
SMG5	0.0598425
TTC4	0.0598425
SMU1	0.0598425
RPL13A	0.0598425
LETM1	0.0599567
ELF2	0.0599567
EXOC8	0.0599567
TELO2	0.0606054
COX4I1	0.0606112
ZNRD1	0.0606112
OTUB1	0.0610096
NUS1	0.0611883
MPDU1	0.0612208
PAF1	0.0614519
GTF3A	0.0616611
EIF4G1	0.0616611
KLHL5	0.0616611
DCTN2	0.0616738
C1orf87	0.0616738
GTF2H2C	0.0620734
HSP90AB1	0.0623205
DIMT1	0.0625977
ANKLE2	0.0626468
NUFIP1	0.0626468
TOP2A	0.0627527
TUFM	0.0628465
CIAPIN1	0.0628473
TIMM44	0.0628473
PPP2R4	0.0628473
LCE1F	0.0628473
GNL3L	0.0628882
KPNA2	0.062927
NSUN7	0.0632495
PTPN23	0.0633405
DNAJC2	0.064161
GADD45GIP1	0.064161
DR1	0.064161
HNRNPC	0.0647603
TXNL4B	0.0647603
CLPSL2	0.0653329
KIAA0947	0.0654274
PSMC6	0.0654376
PCYT1A	0.0654376
PSMG4	0.0654376
UTP15	0.0654376
TMEM215	0.065535
EIF3I	0.065535
ENPP5	0.0659052
ELL	0.0659052
NUP85	0.0659052
SPCS3	0.0659052
HOOK1	0.0661189
SAMM50	0.0666418
NDOR1	0.0666418
SLC7A6OS	0.0666418
KDM8	0.0667505
ATP5D	0.0668583
HIST1H2AD	0.0668583
UBE2L3	0.067166
DYNC1H1	0.0678439
ZNF259	0.0678439
GNB1L	0.0681731
C19orf40	0.0681731
H3F3B	0.0681788
SRP68	0.0682416
SRSF3	0.0682416
CIRH1A	0.0682578
ZNF207	0.0684968
PPM1D	0.0686872
QARS	0.0687605
PIGO	0.0687755
ALDOA	0.0688067
CCNC	0.0688067
NOLC1	0.0688067
DAD1	0.0688067
WDR61	0.0688067
METAP1	0.0688067
SUPT5H	0.0688067
HIST1H2AL	0.0688214
TUBA1C	0.0689883
CDT1	0.0691165
R3HDM1	0.0692631
TTI1	0.0693336
SNRNP25	0.0694226
MRPS33	0.0696603
SAP18	0.0697961
RPA2	0.06994
CARS	0.0699709
TRIAP1	0.0703195
RFC5	0.0705633
SRSF1	0.0709551
PCNP	0.0712913
SCFD1	0.0713379
BANP	0.0713842
HIST1H2BJ	0.0722149
VDAC1	0.0722668
TMCO6	0.0722668
TOMM22	0.0726368
PI16	0.0726368
DHX36	0.0726368
LSM2	0.0728507
LTV1	0.0728507
UXT	0.0736013
SRSF6	0.0737877
HCFC1R1	0.074191
MPHOSPH8	0.0743213
WDR12	0.0743281
SEC63	0.0743281
HMGCS1	0.0748328
TXNRD1	0.0748328
CENPW	0.0748328
BOP1	0.0748328
DDA1	0.0748328
WDR25	0.0750949
TMED2	0.0752637
RPS21	0.0752637
MYOT	0.0752637
MT1E	0.0752637
CTU2	0.0752637
NEK1	0.0752637
POLA2	0.0756178
EIF2B5	0.0756283
LSM11	0.0756643
GMPPB	0.0757958
DNASE2	0.0758489
RABGGTA	0.0761637
RPS20	0.0761715
APITD1	0.0761715
PCID2	0.0762582
SF3B2	0.076986
RPS18	0.0773132
NUP214	0.0775211
INTS1	0.0775211
HIRA	0.0775211
SEC13	0.0779165
PRPF6	0.0779165
TSR1	0.0779165
CPSF4	0.0779165
NDUFS3	0.0788461
PEX3	0.0788461
C16orf80	0.0788461
DDX18	0.079782
OIP5	0.0799288
RIC8A	0.0799288
GET4	0.0803793
SSB	0.0803793
LUC7L3	0.0805139
ITGAV	0.0806237
RPL19	0.0807589
TERF2IP	0.0821799
SNRPD2	0.082483
CCT2	0.082483
MCM5	0.0831615
HIST1H2BL	0.0833525
TAF1	0.0833525
ACTR10	0.0834152
TAF10	0.085164
ENHO	0.085164
RPS15A	0.085164
SRP14	0.085164
SIN3A	0.085164
PPIH	0.085164
RCC1	0.0860804
RHOT2	0.0860886
POTEJ	0.0868285
TAF1C	0.0870217
LIMS1	0.087133
TOMM34	0.0871378
TPI1	0.0872505
KIF23	0.0872505
RPS13	0.0872505
UQCRC1	0.0873605
MED18	0.0874701
WDR36	0.0874887
UPF1	0.0874887
UPF2	0.0874887
DCLRE1B	0.0881006
NDUFAB1	0.0881357
NOP14	0.0890488
SPCS2	0.0891558
PRIM1	0.0891558
ARCN1	0.089255
DNMT1	0.089255
U2AF2	0.089255
KRTAP5-10	0.0894459
CSE1L	0.0895271
FBL	0.0895271
ATP5J2	0.0896854
ATF7IP	0.0898203
SNRPB2	0.0901346
SRRM1	0.0904179
SETD1A	0.090652
PNO1	0.0912524
THOC7	0.0912524
KHSRP	0.0912524
TRAM2	0.092107
IPO11	0.0925855
BIRC6	0.0926714
RHEB	0.0926714
RHD	0.093805
RPAP2	0.0943928
WDR70	0.0948806
SYVN1	0.094881
GUCA2B	0.0951261
LGALS9C	0.0951261
SLC30A9	0.0953184
BRIX1	0.0954559
RPS2	0.095705
RNGTT	0.095705
PPIL2	0.095705
CSTF3	0.0957428
YARS2	0.0963476
MTO1	0.09648
SRP9	0.09648
PRG4	0.09648
NUDCD3	0.096521
NOL9	0.096521
WDR83	0.0966996
LGSN	0.0972001
FLII	0.0981043
HBP1	0.0991119
XRCC3	0.0993001
ATRIP	0.0999719
MTBP	0.0999719
THRSP	0.100091
ABCB7	0.100091
ZFP36L1	0.100225
PFDN5	0.100304
NDUFAF3	0.100541
KRTAP9-6	0.100923
SMG1	0.100923
ECSIT	0.100923
ALG1	0.100923
COPS6	0.100923
CNFN	0.100923
GAPDH	0.100951
AKR1B15	0.100985
VARS2	0.101028
NLE1	0.101341
KRR1	0.101341
NOP2	0.101341
RPA3	0.101341
NDUFB9	0.101562
PDZK1IP1	0.102413
RSL1D1	0.102877
UBE2M	0.103522
TMED10	0.103711
UBE2D3	0.103936
CHMP5	0.103936
ZNF335	0.10441
SMNDC1	0.10441
MMS22L	0.104667
CRLS1	0.104667
ACTR3	0.104667
PTPN11	0.106153
TIMM10	0.106153
POC1A	0.106369
CCDC115	0.106369
ANLN	0.107041
GPN2	0.107041
ELAC1	0.10764
SRCAP	0.10764
MTIF2	0.107658
NBAS	0.107989
PIK3C3	0.108146
CDC26	0.108253
MMS19	0.108262
ASNSD1	0.10837
FABP3	0.10837
SUPT16H	0.108421
TIMM13	0.108421
WDR1	0.108528
DHX30	0.108528
AAMP	0.109057
SNAPC4	0.109057
GTF2E2	0.109057
EIF4A1	0.109933
PTDSS1	0.110185
SART3	0.110185
PSMD3	0.110403
ADAM11	0.111204
DOHH	0.111246
MRPS30	0.111246
BRF2	0.111434
MORN1	0.111434
SNRPA1	0.111434
SF3A1	0.111434
CCP110	0.11186
NELFA	0.11186
TIMM23	0.111904
FARSA	0.111938
BTAF1	0.111938
GEMIN7	0.112688
GTF2H3	0.113136
VPS29	0.113136
PPAN	0.113455
ATP5F1	0.113455
HIST1H2BB	0.113596
IPO7	0.114057
EEF1B2	0.114057
DDX46	0.11461
PHF5A	0.115381
PPP1R10	0.115697
ILF2	0.115697
KAT5	0.116185
FAM153B	0.11652
H2AFB3	0.11652
SMPD3	0.11652
CCNB1	0.11652
PGC	0.11652
MRPL35	0.11652
TRIM56	0.11652
DDX42	0.11652
LRR1	0.11652
PSMA7	0.116864
TCP11X2	0.116864
TUBGCP5	0.117773
SMAP2	0.117799
POLR3A	0.117799
PSMC3	0.117799
LARS	0.117799
MAD2L1BP	0.118018
GFER	0.118046
DPM2	0.11886
PSMB3	0.11889
NKAP	0.11889
NUP133	0.119103
RCL1	0.119409
URI1	0.119995
RRP1	0.120184
GTSCR1	0.120184
TOMM70A	0.120185
YAP1	0.120244
DCP2	0.12028
MED26	0.12116
MRPL38	0.121172
PPP1R12A	0.121851
HS2ST1	0.121851
GEN1	0.122046
NAA15	0.122147
GNL3	0.122147
RAD51C	0.122271
PPWD1	0.123294
HMGA1	0.123294
GTF2A1	0.123294
DNAJC11	0.123294
WDR43	0.123294
USB1	0.123294
FARS2	0.123294
THOC6	0.123775
AURKAIP1	0.123775
SEPHS2	0.124156
RBM28	0.124167
MED1	0.124167
CWF19L1	0.124167
NOB1	0.124167
CCT3	0.125141
POLD3	0.125181
FANCF	0.125221
HIST2H3A	0.125523
NDUFS2	0.125523
ZNHIT1	0.126476
EIF4B	0.126476
FCF1	0.126476
LIN9	0.126476
EIF3CL	0.127071
MCM4	0.127322
MRGBP	0.127322
HLA-DMA	0.127769
NDUFA9	0.128535
TOPBP1	0.128583
DYNC1I2	0.128583
DMAP1	0.128937
ARGLU1	0.129589
DHX16	0.130172
SUDS3	0.130533
B3GAT3	0.130533
OGDH	0.130554
UQCC2	0.130618
ITGB8	0.130618
PIP5K1A	0.131203
RBM39	0.131203
KRTAP9-4	0.131203
ELP4	0.131578
JKAMP	0.131578
CLDN6	0.131578
PDRG1	0.131868
SLU7	0.131995
MSTO1	0.132371
C6orf62	0.132649
GPATCH8	0.133032
POP1	0.133032
HIST2H2AB	0.133032
RPE	0.133032
PGD	0.133032
SNAPC5	0.133125
FNBP1	0.133266
CDC123	0.133266
DARS	0.134096
RAD51	0.134096
XRCC2	0.134096
CHAF1A	0.134633
EIF5AL1	0.134633
INO80	0.134633
MED24	0.134633
MED25	0.134633
FANCE	0.135189
COPA	0.135822
ZFP42	0.135822
PREB	0.135822
SNRNP35	0.136417
MPHOSPH10	0.136705
RPL27	0.137593
MDGA1	0.137731
ATG12	0.138974
PSMG3	0.139098
CRCT1	0.139098
TWISTNB	0.139454
RIMBP2	0.139673
EXOSC1	0.140075
CCL19	0.140075
PRKACA	0.140075
SBNO1	0.140115
NDUFB5	0.140182
FAM86A	0.140182
DDB1	0.140182
UBE4B	0.140439
ZWINT	0.140506
GUK1	0.140506
UTP6	0.140587
PTPMT1	0.140728
CHMP6	0.14121
ACTR2	0.142391
MED6	0.142391
MRPL37	0.142644
HUWE1	0.142711
PCNA	0.142711
FGFR2	0.142711
DPCD	0.142711
NFRKB	0.142711
RPL18	0.143017
PIN1	0.143017
FOLR1	0.14347
TM2D3	0.143861
SKP1	0.144234
NACA	0.144234
TRAPPC1	0.144369
NUDC	0.145568
UQCRH	0.145568
NUP88	0.145591
MRPL48	0.145591
OGT	0.145591
CDRT15	0.146138
ZFAND3	0.146205
NUTF2	0.146205
PGS1	0.146205
MRE11A	0.146205
SMARCA5	0.146205
RPF2	0.146205
SARS2	0.147087
ZNF75A	0.147087
FANCD2	0.147087
TUBG2	0.147087
KANSL1	0.147087
ZFP69	0.148502
NOL10	0.148502
COG8	0.148502
CPSF3L	0.148502
UBE2H	0.148502
POLR1A	0.148502
CUL9	0.149163
TTC1	0.149427
DDX6	0.15052
NOSIP	0.150713
MANF	0.150728
TMEM56	0.151061
WNT1	0.151061
H2AFV	0.151061
RRP7A	0.151061
MCM6	0.151061
TRRAP	0.151061
PIK3CA	0.151061
SLC1A1	0.151602
IKBKAP	0.151762
HDAC3	0.151762
GEMIN2	0.151762
CSNK2B	0.152194
TRERF1	0.15245
ELP6	0.152492
MRPL51	0.153157
CHORDC1	0.153157
UTP23	0.15323
CYR61	0.15323
MVK	0.153358
POLR3C	0.153524
POLR1B	0.153738
TCOF1	0.154308
TCERG1	0.154308
PES1	0.154367
ALYREF	0.154818
RPL35A	0.155737
GRID2IP	0.155737
PKN1	0.155737
EEF1E1	0.156165
PRPF3	0.156165
RBM48	0.156165
CHMP4B	0.156192
MED30	0.156192
MARK4	0.156321
PARS2	0.156321
UBE2T	0.156321
TMEM133	0.156321
STRA13	0.156321
UBA2	0.156321
ATAD3C	0.156328
SRP54	0.156328
SDAD1	0.156328
UTP20	0.156328
TMEM242	0.156346
YAE1D1	0.156392
PSMB7	0.156803
CCT7	0.15732
SRP72	0.15732
CCDC23	0.15732
VKORC1L1	0.15732
KCTD10	0.157588
COPS5	0.158338
PPP1CB	0.158391
DSCC1	0.158416
NUP160	0.159293
EXOC6	0.159326
LYRM4	0.161051
RLF	0.161387
RNPEP	0.161445
CCT6A	0.161679
RPL32	0.163338
MRPL32	0.164103
PSMA4	0.164103
SON	0.164103
DNAJC17	0.164671
ZNHIT3	0.164763
PSMA5	0.165128
AQR	0.165547
VARS	0.165619
UBE2S	0.166229
ELAC2	0.167338
CD3EAP	0.167526
RPS15	0.167986
SPDL1	0.1683
TUBGCP3	0.168436
CSF2	0.168436
CYCS	0.16973
USP25	0.16973
POTEG	0.170317
PHF23	0.170317
AK6	0.170317
ZNF559	0.170697
ARF1	0.170705
PTCHD4	0.170705
NUP155	0.170705
DDX47	0.170922
LRP1B	0.17105
UBA1	0.171778
CNEP1R1	0.171778
NCMAP	0.171967
OXA1L	0.171987
TAF12	0.171987
H2AFX	0.172611
COPE	0.173082
WDR3	0.173206
ANAPC11	0.173206
CDK4	0.173206
TOP3A	0.173206
EXOC1	0.1737
TRIM47	0.1737
ALG1L	0.173965
SLC39A7	0.174607
C6orf106	0.174613
RPS29	0.174613
OSGEP	0.175137
HSP90B1	0.175137
SRFBP1	0.175231
CTAG1B	0.175732
KRTAP4-11	0.175732
PCM1	0.175732
RNASEH2A	0.175965
SFPQ	0.175965
WAC	0.176128
POLK	0.176831
LRRC14	0.177576
SRSF10	0.177793
UBE2W	0.177793
CELA2A	0.1789
MED8	0.179094
ATP6V1G1	0.179157
CHD4	0.179631
MIS18BP1	0.179631
UBE2R2	0.179631
TRIM77	0.180989
LCMT2	0.181645
ZSWIM1	0.181645
FXN	0.182015
DNTTIP2	0.182574
UBTF	0.182623
EIF3J	0.182623
NVL	0.182623
NSUN4	0.183541
TRIM9	0.183541
RPL36A	0.183541
TERF1	0.183541
TEKT4	0.18371
GABPA	0.184697
PSMC2	0.185051
KHDRBS2	0.185356
KARS	0.185356
VPS52	0.185356
PSMA3	0.185428
TSEN34	0.185814
SLC6A8	0.185997
UBA3	0.186077
MED29	0.186309
SARS	0.186764
WARS2	0.186764
NRD1	0.187087
ETF1	0.187149
COA3	0.187293
MASTL	0.187293
PSMD7	0.187293
SCAF4	0.18779
WWTR1	0.187793
SSX3	0.188406
ATP5J2-PTCD1	0.188726
MRPL20	0.18934
EIF4H	0.18934
INSL5	0.18934
SNF8	0.18934
SLC9B1	0.18934
PPIE	0.189533
TMEM41B	0.189791
SLC25A26	0.190753
TRMT6	0.190753
PIGP	0.193145
RNF8	0.193316
CDC7	0.194528
TRMT1	0.195773
HIST3H3	0.195773
LCE2A	0.195925
FAM136A	0.19593
SDHAF2	0.19593
BUD31	0.195961
NDUFA8	0.195961
CEP97	0.19621
SYF2	0.196722
GARS	0.196722
DDX21	0.197182
NDUFC2	0.197584
TEKT2	0.197897
MED16	0.197897
CHCHD1	0.198207
UTP11L	0.198289
CCDC59	0.198315
ATP2A2	0.198315
GALT	0.199094
URM1	0.199094
PBX2	0.199094
ZNF813	0.199094
EIF2S3	0.199304
HAUS6	0.199304
AARS2	0.199449
ACLY	0.200295
NGDN	0.200536
CLNS1A	0.20076
SNRPA	0.200806
PKM	0.201222
EXOSC8	0.201305
SELK	0.201305
MYC	0.201305
MRPS34	0.201305
DNAJA1	0.201305
CENPT	0.201305
SSR3	0.201305
DNAJC8	0.202062
MRPL47	0.202178
ZNF451	0.203418
YRDC	0.203796
CAND1	0.204176
DDX52	0.204176
CDK12	0.205084
NAA60	0.205123
HIST1H2AC	0.205123
METTL1	0.205123
MED31	0.205671
DHX33	0.205823
HS6ST1	0.206401
ACTG1	0.206757
ANKRD40	0.207167
MITD1	0.207655
MCMBP	0.209585
ASB7	0.209585
GTF2H1	0.209585
MRPS26	0.209585
CIR1	0.209748
AMMECR1L	0.209748
NDUFB10	0.209748
ATP5L	0.209748
MRPL55	0.209748
SF3B1	0.209748
STIL	0.209754
CDCA3	0.209767
EGR1	0.20989
ALG11	0.210088
VPS26A	0.210088
THOC5	0.210088
CENPL	0.210218
TYW1	0.210422
SSX2	0.210422
BCAS2	0.210776
EXOSC4	0.21171
CEBPZ	0.211721
ATP5J	0.211961
NDUFS5	0.211961
ZNF506	0.213129
MRPS23	0.213687
RAB1B	0.213781
CDK2	0.214053
UFL1	0.21573
NDUFB8	0.216513
FBXO8	0.217034
SHMT2	0.21721
IK	0.217865
RBX1	0.217865
ANAPC2	0.217865
PEX19	0.217961
TBCA	0.217961
SHQ1	0.218714
ATP6V0D1	0.219143
DDI2	0.219143
RPSA	0.219143
TMEM40	0.219298
TFB1M	0.219298
RNF20	0.219326
C7orf26	0.219437
DERL2	0.219888
FXYD5	0.220502
PIK3CD	0.220502
KCMF1	0.2212
RPS4X	0.2212
MIEN1	0.2212
SYS1	0.221264
SASS6	0.221909
DCPS	0.221909
CCND3	0.22202
HSD17B12	0.22202
CHMP2A	0.22202
ANKRD11	0.22202
ANAPC1	0.22202
AATF	0.22202
NCAPH	0.22202
CDK9	0.22202
EIF4E	0.22202
MRPS12	0.22202
KLF16	0.22202
NAA50	0.222561
BDH1	0.222561
HSD3B2	0.22278
ARID4A	0.22278
DDX3X	0.223458
RAB6C	0.223458
ARPC2	0.223526
NT5C3A	0.223617
TK2	0.223617
TRMT10C	0.223617
CLIC1	0.223617
GTPBP10	0.224335
RAB3GAP1	0.224483
MRPL46	0.224483
COQ4	0.22497
PPP2R2A	0.225125
WASF2	0.225279
PINX1	0.225316
CDK5RAP3	0.225359
SERPINF2	0.225807
DYNLL1	0.225995
RNF113A	0.225995
PA2G4	0.226163
SDHB	0.226586
PRPF40A	0.227673
NOA1	0.228452
PGAM4	0.228923
DBR1	0.230275
LIMS3	0.230856
MED9	0.230856
PSMB6	0.231443
HDAC1	0.231443
TMEM60	0.231443
UBE3D	0.23187
MDN1	0.23187
TSSK3	0.23187
IQCJ	0.23187
MALSU1	0.2319
CNOT1	0.231988
TAZ	0.232394
OXR1	0.232416
SEMA3C	0.232734
IFI6	0.233232
C6orf25	0.233232
RFC4	0.233455
HNRNPH1	0.23367
SVEP1	0.234222
YARS	0.234222
RUVBL1	0.235094
GEMIN8	0.235094
SCMH1	0.235965
ORMDL1	0.236056
RSBN1L	0.236332
NCAPD2	0.236425
DDX23	0.236425
MCUR1	0.236425
FAM103A1	0.236425
GLE1	0.236425
UBE2N	0.236425
EVC	0.236451
HIST1H2BK	0.23708
EIF3M	0.237633
GINS1	0.237633
BORA	0.237698
RBM12	0.237698
RBPJL	0.237948
BPTF	0.238407
CENPE	0.238407
NUP205	0.239743
ARF4	0.239743
SEC61B	0.239942
LYZL2	0.240176
UBE2V1	0.240548
HIST1H2AM	0.240548
PSMG1	0.240548
CCDC167	0.240548
DTD2	0.240548
GEMIN5	0.240879
AKNAD1	0.240879
KIAA0020	0.241006
MRPS31	0.241872
NDUFB3	0.242012
UROD	0.242012
SRPR	0.242513
MPP2	0.242513
PPP2R5E	0.242513
JAZF1	0.242818
ME2	0.242929
TAF1B	0.24326
PNPLA1	0.24326
ZZZ3	0.243315
RAD51D	0.243701
ISCU	0.24394
FAM210A	0.24394
HAUS8	0.244471
CACTIN	0.244471
TONSL	0.244471
PPFIA2	0.244471
POLR3F	0.244471
ASCC3	0.244471
MYBBP1A	0.244471
HIGD1A	0.244471
MECR	0.244651
EBNA1BP2	0.244651
ANAPC7	0.244651
GTF2A2	0.244886
DDX39B	0.244886
XPO1	0.245021
COPS4	0.245114
HSD17B4	0.245766
ARPP19	0.246152
RPL4	0.246809
TRIM73	0.247053
SUPT4H1	0.247053
PRC1	0.247134
EIF2B3	0.247134
NPTN	0.24757
C11orf83	0.247681
NAIP	0.24811
IFNGR1	0.249249
SNAP47	0.250129
LARP1B	0.251129
IGBP1	0.251357
STAC2	0.251357
RBM19	0.251357
CYC1	0.251357
INTS4	0.251357
PPP2CA	0.252882
FBXL17	0.252882
EIF2B1	0.252988
INTS3	0.253369
LTBP3	0.254339
CDCP2	0.254362
FAM72D	0.254362
IER3IP1	0.254362
SAP130	0.254362
PPP1R2	0.254513
UQCRFS1	0.254513
SLC30A7	0.254824
RBM8A	0.255174
CYB5D1	0.255191
RHEBL1	0.255195
PSMA1	0.256555
KIAA1586	0.257095
AKIP1	0.257095
URGCP-MRPS24	0.257095
NPB	0.257095
FABP4	0.257349
CUTA	0.257538
BRAP	0.257538
LIN54	0.258783
TRAPPC5	0.259081
NOL11	0.259635
C7orf69	0.259635
HEXIM1	0.259635
CHTF8	0.259635
NELFE	0.259635
RPS14	0.259635
STRN	0.259635
ARL15	0.259747
GABPB1	0.260718
HSD17B10	0.261563
SERBP1	0.261581
TMEM144	0.261848
ING3	0.262017
PIGY	0.262146
EXT2	0.262902
INO80B	0.263185
C3orf17	0.263185
COL3A1	0.263185
PTP4A1	0.263185
SCNM1	0.263185
PFDN1	0.263185
KIF11	0.263185
PEX11B	0.263185
LSM6	0.263185
DIEXF	0.263185
HOXC11	0.263185
REM2	0.263185
TOPORS	0.263273
GPS1	0.263341
YKT6	0.263526
C1orf216	0.263681
MRPL28	0.263681
ALG6	0.264374
MTERFD2	0.264374
C1orf131	0.264374
RFK	0.264374
GLRX	0.264383
SLC38A7	0.264714
TMEM217	0.265655
ADAT2	0.265728
RANBP9	0.266738
CDIPT	0.266738
WDR92	0.267271
HIST1H3D	0.26795
BCAS4	0.26944
HSD17B6	0.26944
C10orf2	0.26944
FDPS	0.269873
TRAPPC11	0.26989
TDGF1	0.26989
NUP188	0.271659
VPS25	0.272986
PGP	0.272986
ZNF541	0.272986
HNRNPU	0.272986
TMX1	0.272986
UTP18	0.273105
ZNF468	0.273105
BRD1	0.273938
SPRR1B	0.274016
CKAP2L	0.274127
MRPL45	0.274127
TRNAU1AP	0.274127
UHRF1BP1	0.274127
FARSB	0.274127
PGLS	0.274251
IL17A	0.274251
DONSON	0.274687
YEATS4	0.274687
ABCD3	0.275229
ERBB2	0.275827
PELP1	0.276131
N6AMT1	0.276131
LAGE3	0.276131
ZNF385A	0.276131
SIGLEC11	0.276131
LGALS9	0.276131
CCDC144NL	0.276251
ACIN1	0.276295
KIF13A	0.276295
KNTC1	0.276414
SRSF11	0.276427
DEFB105A	0.276863
SYNPO2L	0.277361
CPXCR1	0.277671
QSOX1	0.277671
MRPL18	0.278099
RER1	0.279283
MED19	0.279288
AFG3L2	0.279552
BTF3L4	0.279637
ESD	0.280806
NFYC	0.280806
CD74	0.280806
BANK1	0.280806
ANXA3	0.280806
COX15	0.280806
HUS1	0.280806
TRAPPC6B	0.280806
AFMID	0.280806
NOC4L	0.281114
PRCC	0.281114
MAX	0.282821
HDAC5	0.283775
SLMAP	0.284729
KLHL31	0.284729
SKA3	0.284729
METTL16	0.285244
FDX1	0.285263
EXOSC5	0.285428
USP5	0.285789
SLIRP	0.28585
HCCS	0.285977
EXTL3	0.285977
MED14	0.286672
GSTCD	0.286768
NELFCD	0.287644
KAT7	0.287783
TLR9	0.288389
MRTO4	0.288466
CCDC17	0.28847
PERP	0.289281
DOLK	0.289808
CCDC9	0.289808
QTRT1	0.289808
BUB1B	0.289808
ATP5C1	0.289808
POU5F1	0.289808
NUF2	0.289836
ZCRB1	0.289836
MRPL44	0.290291
PDGFD	0.290291
REST	0.290501
PLRG1	0.290501
MED23	0.290672
TARS2	0.290741
C11orf42	0.29117
ABCF1	0.291575
SH3BGRL	0.292178
NDUFS1	0.292178
TSEN15	0.292204
LCMT1	0.293044
LUC7L2	0.294254
PPP2R1A	0.294254
MRPS5	0.294439
BYSL	0.294439
ERI1	0.294945
TSC22D1	0.294945
EXOSC3	0.295514
POLR3GL	0.295514
RPP21	0.295514
C19orf70	0.295514
KDR	0.295799
ATP5H	0.295887
ZMAT5	0.296236
NRDE2	0.296236
C1orf177	0.296236
CEMP1	0.296236
FAM20B	0.296236
WDR82	0.296507
SCGB1D1	0.297031
DHPS	0.297248
SUGP1	0.297248
JMJD6	0.297248
SRPK1	0.297248
CCM2	0.297248
MRPS18A	0.297248
TUBD1	0.297248
C9orf114	0.297248
TJAP1	0.297248
CREB3	0.297248
GLTPD1	0.297248
SRRM2	0.297248
SPRTN	0.297269
IQCG	0.297269
PLEK2	0.297269
IL36B	0.297269
C22orf43	0.297285
STOML2	0.297706
CHERP	0.297706
SNAPC1	0.297809
ARHGAP11A	0.299101
MRPL4	0.299417
STK3	0.299417
CH25H	0.299417
BSCL2	0.299465
KIAA1107	0.299468
SSU72	0.300927
PIM1	0.301131
XPO5	0.301132
PSMC1	0.301511
UQCRC2	0.301511
CAPZA3	0.301697
PLAC9	0.302571
PDF	0.302883
C16orf59	0.303316
TRIM23	0.303755
DKC1	0.303823
PARL	0.304428
PRKAG1	0.304428
RAD21	0.304428
TCF19	0.305077
DOT1L	0.305185
WAPAL	0.30523
DPH6	0.305427
AIFM1	0.305427
EIF3K	0.306305
COA5	0.306305
TCTEX1D2	0.306305
TTI2	0.306469
CAMK2G	0.306578
C19orf43	0.306578
VEGFA	0.306805
PNRC2	0.307011
ATAD3A	0.307011
C8orf48	0.307233
UBE2D2	0.307233
NOC2L	0.307332
FKBPL	0.307332
SKA2	0.307332
POT1	0.307836
CDC40	0.308753
LHFPL2	0.309192
COQ2	0.310636
CD33	0.31088
EIF1AD	0.31088
SNRNP40	0.311464
FNTA	0.311611
DLD	0.311611
KIAA1429	0.311628
WDR5	0.311944
ZRANB2	0.311944
ORC2	0.312017
RNPC3	0.312169
ZBTB8OS	0.312551
CPSF4L	0.312551
TNFAIP8L2	0.313112
PPP2R3C	0.313112
PSMD14	0.313305
H6PD	0.313305
PDE12	0.313305
HIST1H4K	0.313305
IMMT	0.31382
POLR2E	0.315055
A1BG	0.315055
STK38	0.315055
SLC5A12	0.315055
ISL2	0.315055
BAG1	0.315055
DSCR4	0.315055
USP42	0.315055
NFE2L3	0.315055
CMC4	0.315055
CFLAR	0.315055
IKBKG	0.315055
ZNF830	0.315086
KLC2	0.315311
JUN	0.315809
F2R	0.316256
CCNH	0.316614
MGAT4A	0.316614
C19orf25	0.316614
IMMP2L	0.316614
EIF5	0.317264
ALG8	0.31788
PFDN2	0.318368
USP36	0.318707
RPAP1	0.318707
ABHD17B	0.321533
ZFP14	0.321533
DNM1L	0.322309
DBNL	0.322374
FAM83E	0.323308
RPS6	0.324899
ELP2	0.324899
SEPT6	0.324899
HAUS3	0.324899
HJURP	0.325176
SSBP1	0.325523
MTRR	0.325982
THAP1	0.325982
NCKAP1	0.325982
LCE3A	0.325982
CCL27	0.325982
ANKRD39	0.326956
LIN52	0.32852
TK1	0.32852
GMPS	0.32852
NEO1	0.32852
CD7	0.328885
NAT10	0.328885
LRPPRC	0.328885
GTF3C2	0.329238
HIST2H3D	0.329238
C3orf27	0.330326
TPR	0.330326
GAR1	0.330326
MZT2B	0.330326
ISY1	0.330326
ZBTB2	0.330326
HNRNPF	0.330326
SPCS1	0.330326
CAMTA2	0.330326
FKBP3	0.330326
CAPZA1	0.330903
PPP1R3A	0.330903
NUP50	0.330903
YBX1	0.330903
TOMM40	0.330903
ZNF131	0.330903
POP4	0.330903
GNL1	0.330903
UEVLD	0.331203
FANCB	0.331792
POC5	0.33194
HINFP	0.332318
MIS12	0.332359
FOSL1	0.332724
NABP1	0.332724
HLA-E	0.334546
RNF168	0.334546
ETV7	0.334546
NMD3	0.334546
SLC25A38	0.334546
KCND2	0.334663
ENO1	0.334663
PSTK	0.334663
KIF15	0.334663
SMS	0.334663
PIGS	0.334663
TMEM92	0.334663
SKIV2L2	0.334663
MAL	0.334663
COX20	0.334663
ATXN7L3	0.334663
RNMT	0.334663
TTLL4	0.334663
HRC	0.334663
NHP2	0.334663
POMP	0.334663
GPR110	0.334663
PNN	0.334663
DHRS13	0.334663
NSF	0.335008
DDX55	0.335125
SSX1	0.335263
FGFR1OP2	0.335312
ALKBH6	0.3357
COMTD1	0.3357
INTS8	0.3357
FCGR2A	0.3357
KPNB1	0.335923
MOGAT1	0.335923
DRD5	0.335923
CENPF	0.335955
INO80C	0.335978
AP2S1	0.335978
KRTAP5-6	0.336036
POLR3K	0.336428
DTYMK	0.336483
TP73	0.336483
TAS2R40	0.336483
INPP1	0.336483
SELT	0.337124
C1orf204	0.337264
TMEM185A	0.337976
PDE4DIP	0.337976
GNA15	0.338282
RPP38	0.339565
RPS10	0.339565
IFT80	0.339565
PSMA2	0.339565
ADAMTSL1	0.340164
HFE2	0.340164
PLEKHA3	0.340164
FANCL	0.340164
EPS15L1	0.340338
PRPF38B	0.34051
FAM13A	0.34051
ORC5	0.341271
APOLD1	0.341292
ATPIF1	0.341292
LEPRE1	0.341583
ISG20L2	0.342414
GGTLC1	0.342581
ANKRD17	0.343518
GNG2	0.343524
FAM184A	0.345055
CCDC86	0.345055
PTCD3	0.345338
ADAT3	0.346311
CDC42	0.347002
DEFB110	0.347401
NUP54	0.347477
DLG1	0.347588
GNAT3	0.347588
HIGD1C	0.347588
POP7	0.347588
SC5D	0.347588
POLG2	0.349181
ZC3H4	0.351139
TACC3	0.351182
UBE2Q1	0.351198
MRPL53	0.351198
PEX1	0.351198
ZNF213	0.351414
PRUNE	0.351414
C1D	0.351414
SOCS4	0.351414
PPIL1	0.352173
C19orf26	0.35255
THOC1	0.353404
ANGPTL3	0.353404
ZNF627	0.353487
SLC48A1	0.353487
BAI3	0.353487
TPM2	0.353796
TICAM2	0.353877
BCS1L	0.354449
SSR4	0.354499
SDHAF1	0.354721
EMB	0.354772
GPIHBP1	0.355335
RPIA	0.355335
RALA	0.355335
KANSL2	0.355335
CSK	0.355525
EXOSC10	0.356178
TEX10	0.356319
DARS2	0.356319
HEATR3	0.356319
AAAS	0.356319
GOLGA7	0.356319
GPKOW	0.356879
MIPEP	0.358904
NUBPL	0.359179
PABPN1	0.359179
FBXW11	0.359371
METTL7A	0.359373
LY6G5B	0.35966
HMGN5	0.359724
HNRNPA2B1	0.359724
TAF7L	0.359724
RAB6A	0.359751
CRYZL1	0.360407
FOXM1	0.360407
DCTN4	0.36103
PGLYRP3	0.361233
ACBD7	0.361233
KCTD6	0.361233
NUDT4	0.361233
SF3B4	0.361937
UBXN10	0.361937
RPS27L	0.361937
TNPO1	0.361937
P4HA2	0.361937
GGA2	0.361937
CTRC	0.361937
KRTAP4-7	0.361937
GPR161	0.361937
ITGA6	0.361937
HGS	0.361937
PNPT1	0.361937
TAF9	0.362771
PPCS	0.362885
MRPL40	0.362885
URB1	0.362885
LSM14A	0.363435
SPAG7	0.363435
CHCHD2	0.363435
POLD1	0.363435
GTF3C4	0.363435
ORC1	0.363435
SULT1A1	0.363435
ZNF429	0.363435
MRPL54	0.363685
DUSP2	0.364688
KIAA0355	0.365749
EPHA8	0.365749
CYP4A22	0.365749
SLC2A3	0.365749
LST1	0.366714
COX8A	0.368433
PYROXD1	0.368433
ATP6V1H	0.368433
TOMM6	0.368433
COA4	0.368433
C1orf64	0.368433
RAD9A	0.368936
MRPL39	0.369697
TARDBP	0.369697
PDZD3	0.369936
SUCLA2	0.370931
ENY2	0.372326
ANAPC4	0.372326
C10orf111	0.372326
POLRMT	0.372326
SARNP	0.372326
SMC1A	0.372326
IMPDH2	0.372326
MRPS9	0.372326
TAAR8	0.372326
DHRS11	0.372326
MYOF	0.372326
NUPL1	0.372638
FEN1	0.373481
HNRNPA1	0.373691
ENG	0.373758
KIN	0.373924
ZNF596	0.373924
NUDCD1	0.373924
RPAIN	0.373924
NAA30	0.373924
UNC119	0.373924
TPX2	0.374666
RPL26L1	0.375067
C4orf40	0.375917
BUB1	0.376003
HSPA8	0.376003
FBLN7	0.376564
RPL23A	0.376564
OXNAD1	0.376564
FXR2	0.377139
L3MBTL1	0.377655
DEFA4	0.3777
MAFG	0.37776
SFT2D2	0.37776
SCO1	0.377833
SLC26A3	0.378278
GHRH	0.378278
PEX6	0.378469
MKKS	0.379293
RARA	0.379293
EPC1	0.379293
CNOT4	0.379521
MYO1D	0.37964
ATMIN	0.381027
MAPK8	0.381935
RGL4	0.383767
FAM102B	0.383767
C22orf29	0.383808
GAS6	0.384509
TNFRSF12A	0.384951
ELP5	0.385094
GFM1	0.385464
RHBDD2	0.385708
TMEM251	0.385708
MCAT	0.386051
UBA6	0.386051
POLD4	0.386635
PSMC5	0.386684
VPS37A	0.386758
SNX19	0.386758
TBK1	0.386758
CLPS	0.387599
TSEN2	0.387749
MRPS6	0.387999
KRT1	0.387999
IFNK	0.38915
VPS28	0.389785
PQLC2	0.389785
MAGI2	0.389785
CINP	0.389826
CTDNEP1	0.389826
EFTUD1	0.389826
HIST3H2A	0.389826
CHST8	0.389928
DSTN	0.389928
NPL	0.389969
DROSHA	0.389969
AP3B1	0.390108
NUP43	0.390794
MPV17L2	0.390794
ANKRD32	0.391024
IFIH1	0.391024
GGNBP2	0.391107
THAP6	0.391107
IARS2	0.391152
LHX9	0.391399
NDUFB1	0.391399
GINS4	0.391399
E4F1	0.391405
SLC39A4	0.391405
NASP	0.391405
[truncated: 6,652 more rows]

## Sheet: 4
Gene ID	FDR corrected p-value
SPRY2	0.0499454
TMEM236	0.0749177
TP53	0.118126
TFEB	0.186592
PAPOLA	0.186592
BICD1	0.186592
KLHL32	0.186592
CST3	0.186592
GALNT10	0.186592
SSUH2	0.186592
RAD18	0.186592
CYP2C8	0.188204
SLC4A9	0.188204
PHF19	0.188204
AJAP1	0.188204
ANKRD2	0.209741
ZNF831	0.249727
NPBWR2	0.249727
C1QTNF7	0.249727
KCNJ6	0.249727
ATP1B4	0.249727
SLC6A3	0.249727
KCNB1	0.249727
SERPINA5	0.27341
C6orf52	0.276119
FCRLA	0.276119
BVES	0.276119
TMPRSS11F	0.276119
TMEM14C	0.276119
ESRP1	0.276119
TAF5L	0.276119
KDM5D	0.305484
CHRNB2	0.305484
PKIB	0.305484
STOX2	0.305484
LAMA1	0.305484
NFIL3	0.305484
ANKDD1B	0.305484
APOC3	0.314001
AMN1	0.315954
GEM	0.315954
ABTB2	0.315954
ZNF710	0.315954
LRRC23	0.315954
PIR	0.315954
PCDHA5	0.315954
JSRP1	0.315954
LNP1	0.315954
TBC1D17	0.315954
DNMT3A	0.315954
ZFHX2	0.315954
SPATA20	0.315954
SCP2D1	0.315954
ARHGAP36	0.315954
NPBWR1	0.315954
PWWP2A	0.315954
PGBD1	0.315954
PROSER1	0.315954
KIRREL	0.315954
BZRAP1	0.315954
ZFP82	0.315954
PPEF1	0.315954
KIAA0141	0.315954
NBEA	0.315954
GH1	0.315954
CCDC149	0.315954
UPK2	0.315954
ERMP1	0.315954
ABCC4	0.315954
PLEKHG6	0.315954
TNFAIP1	0.315954
LZTR1	0.315954
TEX29	0.318927
DCT	0.327286
TXNDC2	0.327286
DISC1	0.327286
TCF12	0.327286
S100B	0.327286
POU6F2	0.327286
FOXG1	0.327286
BIK	0.327286
CYS1	0.327286
PTPRS	0.327286
ITCH	0.327286
TLX3	0.327286
ALPP	0.327286
ZNF330	0.327286
COPS7B	0.327286
FRMD3	0.327286
BTBD1	0.327286
RPP25	0.327595
NYAP1	0.327595
BEX4	0.327595
BCL2L13	0.327595
VPS9D1	0.327595
SEMA5A	0.327595
ACCS	0.327595
L3MBTL3	0.327595
OSMR	0.327595
REEP1	0.327595
SEC23B	0.327595
RHOBTB1	0.327595
ASAH2	0.327595
FAM210B	0.327595
SIPA1L2	0.327595
KCNK18	0.327595
RFX1	0.327595
GPR112	0.327595
ENTPD2	0.327595
FANK1	0.327595
ZNF304	0.327595
RALGDS	0.327595
GFI1	0.327595
UPB1	0.327595
CCL22	0.327595
KCNIP1	0.327595
STX2	0.327595
KNG1	0.327595
ADAD1	0.327595
BRI3	0.327595
CYP27A1	0.327595
FRAS1	0.327595
TMEM35	0.327595
ALOX12B	0.327595
FGFRL1	0.327595
RDH16	0.327595
CRYAA	0.327595
FAM160A1	0.327595
RPH3A	0.327595
SMEK2	0.327595
PCDHB8	0.327595
KLHL30	0.327595
PAK6	0.327595
MID1	0.327595
GLB1L3	0.327595
TMEM108	0.327595
BCL6	0.327595
CHL1	0.327595
C1orf111	0.327595
ZNF233	0.327595
OPTC	0.327595
ZNF800	0.327595
RAD21L1	0.327595
CPN1	0.327595
ZNF787	0.327595
PROM2	0.327595
LRRC15	0.327595
NTF3	0.327595
FHL1	0.327595
BACE2	0.327595
GPR173	0.327595
VAX1	0.327595
PAWR	0.327595
SNTN	0.327595
DKK3	0.327595
CLVS1	0.327595
LRIG1	0.327595
OTOS	0.327595
AHRR	0.327595
DGKD	0.327595
SNPH	0.327595
BARX2	0.327595
CDC42EP3	0.327595
PRSS45	0.327595
SLC32A1	0.327595
TMEM134	0.327595
SUSD1	0.327595
FAM162B	0.327595
ISLR	0.327595
CHST6	0.327595
CYLC1	0.327595
SLC27A5	0.327595
ARHGAP28	0.327595
DNMT3L	0.327595
CRTC2	0.327595
ABTB1	0.327595
SORBS2	0.327595
SH2D6	0.327595
MMP20	0.327595
ATP12A	0.327595
KCNK13	0.327595
ATP10B	0.327595
GALNT12	0.327595
PLA2G4E	0.327595
SUB1	0.327595
GRID1	0.327595
KBTBD7	0.327595
VGLL4	0.327595
ACOT9	0.327595
KLHDC3	0.327595
NEU3	0.327595
SFXN5	0.327595
TTLL11	0.327595
LMO7	0.327595
NRL	0.327595
VAPB	0.327595
ABCA3	0.327595
CDKN1B	0.327595
PDXK	0.327595
PAGE4	0.327595
VIPR2	0.327595
GALNT7	0.327595
CD69	0.327595
ADCY2	0.327595
FMOD	0.327595
CDHR2	0.327595
PDE6A	0.327595
OCIAD2	0.327595
RFC1	0.327595
MYO5C	0.327595
NGF	0.327595
SPRED3	0.327595
ZFYVE26	0.327595
CHST13	0.327595
PTTG1IP	0.327595
SYCE1	0.327595
FNDC1	0.327595
IFLTD1	0.327595
GRM6	0.327595
ARL11	0.327595
IRX4	0.327595
PDE6B	0.327595
ONECUT2	0.327595
ZNF425	0.327595
ELOVL7	0.327595
SH3RF1	0.327595
C5orf52	0.327595
UTS2R	0.327595
USH2A	0.327595
ATXN7	0.327595
MLPH	0.327595
TSPYL1	0.327595
FKTN	0.327595
NAGK	0.327595
LRRC30	0.327595
ZNF24	0.327595
C5	0.327595
GPR39	0.327595
ZP1	0.327595
TCEA3	0.327595
STK16	0.327595
CCP110	0.327595
AGT	0.327595
DMBX1	0.327595
TCAIM	0.327595
MSC	0.327595
PNLIP	0.327595
DLX4	0.327595
ASB1	0.327595
P2RX7	0.327595
SORBS1	0.327595
GNAZ	0.327595
C11orf21	0.327595
HOXB4	0.327595
CT47B1	0.327595
ADD3	0.327595
POMGNT1	0.327595
ZNF132	0.327595
CHGA	0.327595
MAP3K13	0.327595
PDE7B	0.327595
NETO1	0.327595
ECHS1	0.327595
MSRA	0.327595
FAM124B	0.327595
HAVCR1	0.327595
PCDHGC3	0.327595
TTLL2	0.327595
NDUFS6	0.327595
HSPA12B	0.327595
DUSP13	0.327595
OXTR	0.327595
RGMA	0.327595
CCDC81	0.329571
SSC5D	0.330481
THTPA	0.330481
RDX	0.332205
CAPN3	0.333211
WIF1	0.333211
LEPROTL1	0.337366
NPY2R	0.338752
EPS8L1	0.338752
ADCY7	0.338752
LRRC3B	0.339018
DSCAM	0.339018
SNTG1	0.340292
C5orf20	0.340292
TOPAZ1	0.340292
KRT33A	0.340292
CBY1	0.340292
PTX3	0.340292
PXMP2	0.340292
FLOT2	0.340292
TSPAN19	0.340292
STOX1	0.340292
FAM71F2	0.342431
KCNC2	0.342768
GLRA4	0.342768
TMTC1	0.342768
SPATA13	0.342768
KCTD5	0.342768
AGBL2	0.342768
NOV	0.342768
TMEM68	0.342768
SETDB2	0.342768
BCOR	0.342768
C20orf26	0.342768
LUZP1	0.342768
PADI1	0.342768
FZD8	0.342768
PHOSPHO1	0.342768
SH3BP4	0.342768
TMEM207	0.342768
HOXB2	0.342768
CLIC1	0.342768
HMBS	0.342768
SIRT5	0.342768
SERPINH1	0.342768
KCNE1	0.342768
PROX2	0.342768
GCSAML	0.342768
C20orf78	0.342768
ZNF572	0.342768
MLLT6	0.342768
FEZ2	0.342768
CAPG	0.342768
PSME1	0.342768
ETFDH	0.342768
MRFAP1	0.342768
NRARP	0.342768
PACSIN2	0.342768
RAB27A	0.342768
CST7	0.342768
GCM2	0.342768
ECSIT	0.342768
SMARCA1	0.342768
PARVG	0.342768
MEFV	0.342768
LONRF1	0.342768
OIT3	0.342768
CABP2	0.342768
POU5F2	0.34357
SNIP1	0.34357
PHF6	0.34357
HTR2B	0.34357
KRT28	0.34357
OPHN1	0.34357
METTL21C	0.34357
MZF1	0.34357
TACO1	0.34357
GBP1	0.34357
TAS2R60	0.34357
MCHR1	0.34357
CASP6	0.34357
TMEM100	0.34357
FAM209B	0.34357
TNP2	0.34357
ARHGEF37	0.34357
XPO4	0.34357
MBP	0.34357
CETN1	0.34357
TMEM167B	0.34357
HIST1H2AE	0.34357
CECR6	0.34357
ZMAT1	0.34357
GPR22	0.34357
FAM134C	0.34357
AKAP1	0.34357
SLC6A20	0.34465
GNRH2	0.344851
GRIK1	0.344851
CLMP	0.344851
HARBI1	0.347141
PDE6D	0.352757
E2F6	0.354029
ARFGAP3	0.355196
BST1	0.355196
HIST1H4F	0.355196
KIAA1328	0.355196
STARD9	0.355327
OBSCN	0.355327
ZNF777	0.355327
DENND6B	0.355327
TSSC1	0.355327
PTGDR2	0.356526
KLHL35	0.356526
CDX2	0.356526
CEP85L	0.356526
TMEM170B	0.357255
MEI4	0.357255
MPST	0.357255
NCOR1	0.359215
KIDINS220	0.359215
MZB1	0.362423
C2CD2L	0.362838
MARCH8	0.362838
RPTN	0.362838
TPBG	0.362838
NMB	0.362838
C1GALT1C1	0.362838
EDNRB	0.362838
TMEM143	0.362838
APLP2	0.362838
CNTFR	0.362838
FOXA2	0.362838
ARHGEF40	0.362838
OTOR	0.362838
NDFIP2	0.362838
PPP6R1	0.362838
RCAN2	0.362838
OGG1	0.362838
FOXE3	0.362838
ANKRD37	0.362838
TCP10L	0.362838
SPATA2	0.362838
C17orf97	0.362838
TPTE2	0.362838
UBOX5	0.362838
ZNF277	0.362838
RNF111	0.366898
CCDC170	0.366898
EVI5	0.366898
AFTPH	0.366898
SH3GL3	0.366898
SIRPD	0.366898
ETHE1	0.366898
UNC45B	0.366898
ALDH3B2	0.366898
NKX6-1	0.366898
PGF	0.366898
HRASLS5	0.366898
CXCL9	0.366898
RAI2	0.366898
SEMA6C	0.36862
ONECUT1	0.36862
ABI3BP	0.370443
ANXA10	0.370737
SPINK13	0.370737
DUOXA2	0.370737
TGFBR1	0.370737
PKDREJ	0.371461
STARD7	0.371461
BRWD1	0.371461
ZNF214	0.372509
HEMGN	0.372509
NF2	0.372509
RAB39A	0.37328
CHEK2	0.37328
SOWAHD	0.37328
OXCT1	0.37328
GPR78	0.37328
PCDHGA8	0.37328
DPPA5	0.37328
IGFL2	0.37328
TMEM99	0.37328
ATP7A	0.37328
CRTAP	0.37328
TUBAL3	0.37328
NFAM1	0.37328
FAM110A	0.37328
ZNFX1	0.37328
AQPEP	0.37328
SHC4	0.37328
BAALC	0.37328
CACNG1	0.37328
ACPP	0.37328
DNAH10	0.373394
SPTY2D1	0.373394
ATP1B2	0.373394
NXPE4	0.373394
LIME1	0.373394
TTBK1	0.373394
CMTM7	0.375111
TNNI3	0.375111
ULK1	0.376519
PTCHD3	0.376519
RC3H2	0.37722
MARCH11	0.37722
EPHB6	0.37722
KLHL23	0.37722
LHX5	0.37722
SMARCD3	0.37722
MFRP	0.37722
CRYBA2	0.37722
PSRC1	0.37722
POU4F1	0.37722
SMIM2	0.37722
TMC4	0.37722
TRIM40	0.37722
NT5C3B	0.37722
C9orf3	0.37722
ASPDH	0.37722
GABRD	0.37722
C11orf31	0.37722
WNT16	0.37722
S100A5	0.37722
PSMA8	0.37722
LRRC47	0.37722
RBBP9	0.37722
SMPX	0.37722
IP6K2	0.37722
MND1	0.37722
GPR68	0.37722
CCNY	0.37722
KLRD1	0.37722
DGAT2	0.37722
FGF9	0.37722
ZNF564	0.378292
DGKG	0.378292
ARID4B	0.378292
HERPUD1	0.378315
DENND1B	0.378315
MAT2B	0.378315
MORC4	0.378315
TSPAN18	0.378315
AP1B1	0.378315
RLN1	0.378315
ERICH1	0.378315
RGS3	0.378315
FHL5	0.378315
DHRS9	0.378315
CCDC14	0.378315
TMEM26	0.378315
RNF125	0.378315
DLGAP4	0.378315
OSCAR	0.378315
BHLHE40	0.378315
MANSC1	0.378315
ODC1	0.378315
ZNF728	0.378315
PICALM	0.378315
EPHA7	0.378315
SUFU	0.378315
GDPGP1	0.378997
NRGN	0.378997
B3GALT5	0.379033
GGACT	0.379412
LRRC14B	0.379649
VEGFC	0.379649
TTC7B	0.379649
MTFP1	0.379649
SCNN1D	0.379764
GLRA2	0.382221
LDOC1	0.382221
NXPH1	0.382396
NTNG2	0.38245
EBAG9	0.38245
CPOX	0.38245
S100A13	0.382565
GPX3	0.382565
FREM1	0.382565
MCFD2	0.382565
PVALB	0.383165
BIVM	0.38354
TNFRSF11A	0.384049
VHL	0.384049
KIF9	0.384049
TNFRSF11B	0.384049
KLF8	0.384049
EPHB4	0.384049
HYKK	0.384049
BRINP1	0.384049
RIOK3	0.384049
NEU4	0.384049
ADAM22	0.384049
TM4SF5	0.384183
PCDHB1	0.384183
AP1S1	0.384183
YY2	0.384183
HDLBP	0.384183
CDR1	0.384183
HNRNPH3	0.384183
SIRPG	0.384183
NXPH3	0.384183
CNOT8	0.384183
GPR139	0.384183
SLC12A5	0.384183
KHDC3L	0.384183
GPR55	0.384183
METTL18	0.384183
UBE3B	0.384183
PIGZ	0.384183
TBX15	0.384183
ZNF701	0.384183
JAKMIP2	0.384183
SGPP2	0.384183
APLNR	0.384183
ZFAT	0.384183
PPP2R1B	0.384183
OCLN	0.384183
HIVEP2	0.384183
RANGRF	0.384183
PDHA1	0.384183
FAM188B	0.384183
ZDHHC7	0.384183
KCNN1	0.384183
ZNF569	0.384183
LY75	0.384183
MYCN	0.384183
BHMT2	0.384183
C3orf33	0.384183
KLHL34	0.384183
KCNJ2	0.384183
UNC93A	0.384183
PLCXD1	0.384183
TCN2	0.384183
MYCT1	0.384183
ABHD17C	0.384183
DEFB127	0.384183
ZBTB46	0.384183
SLC34A2	0.384183
COL5A2	0.384183
ZNF358	0.384183
BACH1	0.384723
RNF10	0.384723
C9orf173	0.384723
USP45	0.384723
COX7A2L	0.384723
FSIP1	0.384971
DOCK8	0.386484
ROS1	0.386484
TIMP4	0.386484
CXCL5	0.386484
ACSS1	0.386484
ZNF367	0.386671
GHRL	0.388092
MIER3	0.388528
CLDN5	0.389604
SRRM4	0.389604
KRT37	0.389604
SLITRK2	0.389604
DTWD2	0.389604
EID2	0.390187
WNK3	0.390187
KIAA2018	0.390187
SLC15A1	0.390187
GGH	0.390187
POFUT2	0.390187
RAB11FIP3	0.390187
TNFRSF13C	0.390187
STAMBP	0.390187
PPM1L	0.390187
SRPX	0.390254
CXCL12	0.390259
WSCD1	0.390259
ZC2HC1A	0.390259
SEC24A	0.390259
CPA3	0.390259
TNFRSF1B	0.390259
RAD54B	0.390609
PPP4R4	0.390609
VRK2	0.390609
GPR64	0.390609
MLLT1	0.390609
C19orf35	0.390609
CAND2	0.390609
SNAI1	0.390609
REPIN1	0.390609
MPG	0.390609
ZNF500	0.390609
TBL1XR1	0.390609
SGTB	0.390609
TANK	0.390609
UBR1	0.390609
TMOD2	0.390609
TRIB1	0.390609
FAM46C	0.390609
BBC3	0.390609
BPIFA3	0.390609
RAG2	0.390609
AEBP2	0.390609
CAV1	0.390609
KLHL1	0.390609
ZNF568	0.390609
WNT10B	0.390609
MTM1	0.390609
HEG1	0.390609
RBMS1	0.390609
NLRP12	0.390609
FAM160B2	0.390609
LCN6	0.390609
CHST3	0.390609
FBXW2	0.390609
MARCH4	0.390609
LPAR6	0.390609
TMEM17	0.390889
UBE2NL	0.39164
AIRE	0.392719
EMD	0.392719
IL31	0.392719
PRSS57	0.392719
C2orf82	0.392969
MSTN	0.392969
ANGPTL2	0.392969
TGFBI	0.392969
OXCT2	0.392969
KRTAP26-1	0.392969
POU3F2	0.392969
NOTCH1	0.392969
TMEM167A	0.39344
CHI3L2	0.393579
TRIM63	0.393579
BRE	0.393579
PLXNC1	0.393579
DIDO1	0.394191
VWDE	0.394191
CHFR	0.394191
IL1B	0.394191
PDK3	0.394191
TMEM210	0.394191
CLC	0.394191
KCNK12	0.394191
GPC4	0.394393
SETX	0.394608
VSTM2L	0.395464
CALHM2	0.395464
OOSP2	0.396079
SPIRE2	0.396079
SEMA4B	0.396079
GPR133	0.396079
FARP2	0.396079
ANGPTL4	0.396287
FAM173B	0.396287
EPX	0.396287
SERPIND1	0.396287
SMOC2	0.396287
INPP4A	0.396287
FAM47C	0.396287
ZNF57	0.396287
CA2	0.396287
CRISPLD1	0.396287
TNFSF15	0.396287
TRPV4	0.396287
EEF1G	0.396287
PAGE5	0.396287
RCHY1	0.396287
LRRC20	0.396287
ERGIC1	0.396287
ABCG5	0.396287
TADA3	0.396287
BET1L	0.396287
TFPI2	0.396287
STX16	0.396287
PWWP2B	0.396287
CPLX3	0.396287
YPEL1	0.396287
SUV420H2	0.396287
DMXL2	0.396287
C10orf126	0.396287
SH2D1A	0.396287
TTLL9	0.396287
MYOZ3	0.396287
PRODH	0.396462
PITPNB	0.396462
CABLES2	0.396462
BLID	0.396462
ARL13B	0.396462
AHCYL1	0.396462
GRM4	0.396462
HRH4	0.396462
IRAK2	0.396462
CSMD1	0.396462
SNX33	0.396462
BHLHE41	0.396462
SLC6A5	0.396462
CMAS	0.396462
IL20RB	0.396462
USP16	0.396462
C2CD4B	0.396462
LRIF1	0.396462
BIRC3	0.396462
AGFG1	0.396462
C1QB	0.396462
HELT	0.396462
PRICKLE1	0.396462
FUT10	0.396462
WSCD2	0.396462
CCL8	0.396462
BCL7B	0.396462
FAM124A	0.396462
ZNF528	0.396462
PSORS1C2	0.396462
FAM196B	0.396462
TBL1Y	0.396462
KCNE2	0.396462
CCDC88C	0.396462
GABRR2	0.396462
ELMOD1	0.396462
RHOH	0.396462
KANK2	0.396462
ATP13A3	0.396462
RRAGD	0.396462
DLC1	0.396462
TMEM45B	0.396462
ZNF775	0.396462
TNFRSF4	0.396462
PCDHGA9	0.396462
DAPK2	0.396462
BCMO1	0.396462
FAM118A	0.396462
GRB10	0.396462
TP53AIP1	0.396462
ZNF280A	0.396462
STIM1	0.396462
ZBED6	0.396462
DSCR3	0.396462
ZNF182	0.396462
CCDC136	0.396462
DDI1	0.396462
TMEM241	0.396462
VNN1	0.396462
CLDN11	0.396462
TNNC1	0.396462
FAM194B	0.396462
SFTPB	0.396462
INSRR	0.396462
TMEM253	0.396462
CCDC159	0.396462
NKIRAS2	0.396462
ZNF878	0.396462
KCNH6	0.396462
LYVE1	0.396462
TMEM184A	0.396462
PDCD10	0.396462
AKT1	0.396462
C1orf115	0.396462
AKAP14	0.396462
SCAF8	0.396462
SORCS1	0.396462
SERPINI2	0.396462
POMT1	0.396462
VSIG1	0.396462
ZNF765	0.396462
SFXN1	0.396462
ANKRD30A	0.396462
ITSN1	0.396462
ABHD1	0.396462
SLC30A10	0.396462
TFF2	0.396462
TAS2R41	0.396462
MCOLN1	0.396462
PHF12	0.396462
SLC43A2	0.396462
PREX2	0.396462
SUSD2	0.396462
MIOX	0.396462
DFNA5	0.396462
LPPR5	0.396462
CCDC80	0.396462
CCNB3	0.396462
LPAR1	0.396462
SFXN2	0.396462
C2orf61	0.396462
ADRA2B	0.396462
PLEK	0.396462
TDRD7	0.396462
BCL11B	0.396462
AMY2A	0.396462
FHIT	0.396462
MICALCL	0.396462
GHSR	0.396462
ZNF16	0.396462
DKK2	0.396462
TRAF3IP2	0.396462
PLK5	0.396462
C11orf16	0.396462
MSX2	0.396462
CALU	0.396462
SLC41A1	0.396462
SMAD9	0.396462
DCHS2	0.396462
KIAA1919	0.396462
HEYL	0.396462
STC2	0.396462
IFT43	0.396462
GADL1	0.396462
P2RY8	0.396462
RASAL2	0.396462
RAB3B	0.396462
ZFAND2B	0.396462
ITPRIPL1	0.396462
ZADH2	0.396462
C6orf47	0.396462
GAPDHS	0.396462
PCDHA11	0.396462
SPPL2C	0.396462
HES4	0.396462
SPRED2	0.396462
LIPC	0.396462
ARL6IP4	0.396462
NPSR1	0.396462
LCN9	0.396462
CYB5R3	0.396462
DEFB4B	0.396462
GPR115	0.396462
POLR3G	0.396462
ASGR1	0.396462
AJUBA	0.396462
HEY2	0.396462
ACKR3	0.396462
IZUMO2	0.396462
PPP2R5B	0.396462
SPON2	0.396462
ZNF362	0.396462
ZNF780A	0.396462
SLC39A8	0.396462
BICC1	0.396462
ZXDA	0.396462
RGS19	0.396462
SLC46A3	0.396462
GRPR	0.396462
FAM53A	0.396462
OTOP3	0.396462
S100P	0.396462
ITGA2	0.396462
PASK	0.396462
H2BFWT	0.396462
EMX2	0.396462
SP140L	0.396462
NECAB2	0.396462
BMP15	0.396462
TMLHE	0.396462
FAM219B	0.396462
PNMA3	0.396462
TMEM203	0.396462
KLK5	0.396462
GLB1L	0.396462
ZDHHC8	0.396462
CYP1A2	0.396462
SNX2	0.396462
JADE2	0.396462
PPP1R9A	0.396462
SRXN1	0.396462
NELL1	0.396462
RSRC2	0.396462
NEK9	0.396462
CD226	0.396462
SCRT2	0.396462
SH2D1B	0.396462
AKR1B1	0.396462
AEBP1	0.396462
PCDHGA10	0.396462
SLCO5A1	0.396462
TMEM72	0.396462
ZNF496	0.396462
CSF1R	0.396462
ZNF133	0.396462
FADS1	0.396462
AQP2	0.396462
TNFSF10	0.396474
PIWIL4	0.396474
OSR1	0.396498
KRTAP12-2	0.396498
NHLH1	0.396498
ZNF687	0.39686
STS	0.39686
APOA5	0.397698
GJD4	0.398358
KIAA1755	0.398358
VIM	0.398358
C14orf159	0.398358
PCSK4	0.398358
WDR90	0.39953
PDXDC1	0.39953
MYH8	0.39953
PCSK2	0.39953
IRAK3	0.39953
ADRA1A	0.39953
DMRT1	0.39953
UGT1A4	0.39953
IL17REL	0.39953
AMPD3	0.39953
FAM81B	0.39953
STK32A	0.39953
DNPEP	0.39953
MCCC1	0.39953
PON3	0.39953
BCR	0.39953
STARD6	0.39953
ZNF347	0.39953
PTCH1	0.401972
TEX26	0.402865
CLN8	0.403205
BMP2K	0.403205
FAM50B	0.403614
PDZRN3	0.403614
ZHX2	0.403614
TAS2R50	0.403614
CHSY1	0.403614
RAD23B	0.404783
BEND2	0.404783
ARSI	0.404783
DCXR	0.404783
GLRA3	0.404783
PPP1R3F	0.404783
IER5L	0.404783
TRADD	0.404783
CLDN4	0.404783
MKX	0.404783
NEK6	0.404783
IRF3	0.404783
SFMBT2	0.404783
MTMR10	0.404783
DUS3L	0.404783
GSG1	0.404783
CENPBD1	0.404783
LRIT2	0.404783
IRG1	0.404783
MDFIC	0.404783
ITGB2	0.404783
TXNRD2	0.404783
USP50	0.404783
SOX5	0.404783
DEF8	0.404783
LHX3	0.404783
DDR2	0.404783
SERPINB5	0.404783
PCYT2	0.404783
ID4	0.404783
NXT2	0.404783
METTL22	0.404783
SIM1	0.404783
SS18L1	0.404783
MSMO1	0.404783
NFX1	0.404783
TSPAN32	0.404783
ZDHHC6	0.404783
BACE1	0.404783
ENTPD3	0.404783
VAPA	0.404783
CD5	0.404783
CCDC182	0.404783
THYN1	0.404783
LRRC61	0.404783
TRAF3	0.404783
CARD18	0.404783
GPRC5D	0.404783
PXDC1	0.404783
TMEM151A	0.404783
USP9Y	0.404783
SYNGR1	0.404783
SLC2A4RG	0.404783
C1QL1	0.405135
FLVCR2	0.405135
MYO1B	0.405135
TCTN2	0.405135
SOGA2	0.405135
MDK	0.405135
RTN4RL1	0.405135
KRT23	0.405135
ZNF677	0.405135
HIF3A	0.405239
SLIT1	0.405239
SELP	0.405239
CTNND2	0.405239
PATE4	0.405239
STAB1	0.405239
GUCY2C	0.405239
PLP2	0.405239
TSPEAR	0.405239
STK17A	0.405382
PDYN	0.406229
SYT12	0.40681
MROH6	0.407762
HLF	0.408287
LPPR2	0.408287
HDAC10	0.408287
ELOVL4	0.408383
NOVA1	0.408383
RAX2	0.408383
PACRGL	0.408383
PATE2	0.408383
TTYH2	0.408383
LPGAT1	0.408383
GPR137B	0.408529
ZNF669	0.408529
ERVFRD-1	0.408529
KLRG1	0.408529
SHROOM2	0.408529
TNFRSF10A	0.408529
FAM83C	0.408529
EMC9	0.408529
ZNF521	0.408529
CCDC129	0.408529
PSMF1	0.408529
MBL2	0.408529
CCDC97	0.408529
EDDM3B	0.408529
DHX32	0.408529
CCDC42B	0.408529
SEC24C	0.408529
BTBD11	0.408529
EPN1	0.408529
LRRTM4	0.408535
CYP2C19	0.408912
LARGE	0.409266
ZMIZ1	0.409266
IL33	0.409266
ZBTB48	0.409501
GABRP	0.409501
CHRNB4	0.409972
NME4	0.409972
TNFSF12	0.409972
NTSR2	0.410408
FAM221A	0.410763
SPANXN2	0.410855
PGLYRP4	0.411248
TRIB2	0.411411
CD83	0.412232
GANAB	0.412658
IRF2BPL	0.412658
SERPINB9	0.41279
XXYLT1	0.41279
TUBA8	0.41279
HMGXB4	0.41279
MBD1	0.41279
LHX2	0.41279
KLHL25	0.41279
ROPN1L	0.41279
ZNF223	0.41279
PIGX	0.41279
KCNU1	0.41279
KLC1	0.41279
C1orf210	0.41279
EFHC2	0.41279
SMIM6	0.41279
PCDHB15	0.41279
NT5C1B	0.41279
DLG3	0.41279
SHISA9	0.41279
NPAS2	0.41279
ROBO2	0.41279
PCGF1	0.41279
RASL11A	0.41279
SALL2	0.41279
TRIM59	0.41279
GRHL1	0.4128
TNMD	0.413764
SLC36A3	0.413764
ARG2	0.413909
CYP8B1	0.413909
ZNF726	0.413909
NEK3	0.413909
APOL3	0.413909
SEPP1	0.413909
SIDT2	0.413909
C9orf91	0.413909
PHKA2	0.413909
PIP5K1B	0.413909
MED12	0.413909
ARHGEF6	0.413909
DSPP	0.413909
NUTM2G	0.413909
FGFR1OP2	0.413909
PARP2	0.413909
VPREB3	0.413909
TFCP2L1	0.413909
DUSP21	0.413909
C15orf38	0.413909
CDK13	0.413909
GPX7	0.413909
KPNA3	0.413909
TWIST2	0.413909
NGEF	0.413909
ANKRD50	0.413909
BPIFB4	0.413909
C3orf62	0.413909
KIAA0101	0.413909
DEFA5	0.413909
MSRB2	0.413909
TSEN54	0.413909
TANC1	0.413909
CTTNBP2NL	0.413909
CXCL13	0.413909
ANKRD61	0.413909
LILRA3	0.413909
OBSL1	0.413909
TMEM254	0.413909
TEX12	0.413909
ACTL10	0.413909
CYP39A1	0.413909
ASB9	0.413909
RNF13	0.413909
SIRPB1	0.413909
PLCXD2	0.413909
DEFB132	0.413909
C18orf63	0.413909
CXorf64	0.413909
PLCZ1	0.413909
AVPR1B	0.413909
RBM47	0.413909
OLFM4	0.413909
CYFIP1	0.413909
SCN9A	0.413909
BROX	0.413909
SLC4A10	0.413909
RPUSD2	0.413909
CPLX1	0.413909
KCNAB3	0.413909
SLC2A11	0.413909
RB1	0.413909
BLOC1S3	0.413909
ZNF217	0.413909
KHDRBS3	0.413909
AGTRAP	0.413909
NADSYN1	0.413909
CNPY4	0.413909
JAM2	0.413909
CYP20A1	0.413909
MEX3C	0.413909
PCIF1	0.413909
ZAP70	0.413909
CFP	0.413909
SLC25A47	0.413909
TAS2R14	0.413909
KRIT1	0.413909
SGCG	0.413909
EGFLAM	0.413909
SPATA25	0.413909
CCBL1	0.413909
STX1A	0.413909
TMEM38B	0.413909
CCT8L2	0.413909
SOX14	0.413909
CACNG4	0.413909
SGK3	0.413909
YDJC	0.413909
CHST14	0.413909
FAM195A	0.413909
PRIMA1	0.413909
SERPINA11	0.413909
PRPS1	0.413909
AMH	0.413909
ST3GAL1	0.413909
ZDHHC19	0.413909
BTN3A1	0.413909
IGFL4	0.413909
CPN2	0.413909
VCAM1	0.413909
SPEM1	0.413909
KCNC4	0.413909
SH3BP1	0.413909
KLHL4	0.413909
SERTAD4	0.413909
SERINC5	0.413909
NRSN1	0.413909
EDC3	0.413909
FRY	0.413909
EMX1	0.413909
SERPINA12	0.413909
FAM120C	0.413909
NAT8L	0.413909
GRM1	0.413909
AHSA1	0.413909
PRR19	0.413909
FAM188A	0.413909
ENOSF1	0.413909
AGBL3	0.413909
LRRC58	0.413909
HTR2C	0.413909
IRF2BP2	0.413909
INSM1	0.413909
LAPTM4B	0.413956
ADCY4	0.413956
PRICKLE3	0.413956
IL1R1	0.413956
CTRB2	0.413956
B3GNT8	0.414194
SERPINE2	0.414194
MAPRE2	0.41477
IFFO2	0.415068
PROKR2	0.415068
DMRT3	0.415068
PIGN	0.415179
TPRG1	0.415179
DPF1	0.415241
CHRNA10	0.415241
HNMT	0.415241
TCF7L1	0.415241
LUM	0.415241
EMILIN2	0.415241
BTBD16	0.415241
STAT4	0.415241
NT5C2	0.415241
PNCK	0.415241
GRIA3	0.415378
SOAT1	0.415378
PHPT1	0.415378
SH3BP5	0.415467
RBCK1	0.415644
ADM	0.415644
GHITM	0.415644
C7orf66	0.415644
CLDN7	0.415644
IDO1	0.415644
TGM5	0.415644
LTBR	0.415644
RBM20	0.415644
GCKR	0.415644
MCEE	0.415644
KLHL8	0.415644
NEFM	0.415644
NET1	0.415644
TRMT10B	0.415644
CPLX2	0.415644
IFNA6	0.415644
SIGLEC5	0.415644
LPHN2	0.415644
DZANK1	0.415644
SCN7A	0.415644
ZNF746	0.415644
NTN3	0.415644
ZNF256	0.415644
HTR3B	0.415644
CNTLN	0.416143
ASIC3	0.416143
RUSC2	0.416143
MGAT3	0.416143
GPR174	0.416143
TNFAIP8	0.416482
PHF7	0.417266
EDN2	0.417548
MUT	0.417548
GALNT2	0.417548
FASTK	0.417548
RNF148	0.417548
GPALPP1	0.417548
GDF2	0.417663
TEPP	0.417663
SMPD2	0.417663
MAP1B	0.417663
NOVA2	0.417663
ATM	0.417663
DLGAP2	0.417663
SLC44A1	0.417663
GPR52	0.417663
C6orf118	0.417663
SPRR2F	0.417819
SPHK2	0.418395
CRYGA	0.418395
IGF1	0.418395
RERGL	0.418395
VWC2	0.418395
C10orf90	0.418395
KCTD16	0.418395
SLC7A1	0.418395
MTNR1A	0.418395
P2RX2	0.418395
KLF13	0.418395
BOLL	0.418395
C15orf57	0.418395
GFRA4	0.418395
LGMN	0.418395
AKAP7	0.418395
UTY	0.418395
ARHGEF25	0.418395
MCC	0.418395
MYH1	0.418395
DUSP10	0.418395
TEX30	0.418395
TMEM38A	0.418395
IL11	0.418425
SFRP1	0.418713
ANXA5	0.418917
FAT1	0.418934
UBE3C	0.418934
RERG	0.418934
KLHL41	0.418934
PRSS37	0.418934
TAAR1	0.418934
MMP9	0.418934
CFTR	0.418934
CXCR3	0.41912
ASCL3	0.41912
NME7	0.419162
MTURN	0.419527
ANKS4B	0.419527
LPAR5	0.419527
CDH26	0.419527
CADM2	0.419527
BTN3A2	0.419527
DHX29	0.419527
ACOT1	0.419527
KRT27	0.419703
PRR7	0.419703
EPHA5	0.419703
TCF24	0.419703
FAM167B	0.419703
PYCR2	0.419703
CENPI	0.419703
ZNF860	0.419703
PAPD7	0.419703
GSTT2	0.419703
XCR1	0.419703
CIC	0.419703
GRIA1	0.419703
ZNF454	0.419703
CREM	0.419703
FAM26F	0.419703
ELOVL1	0.419703
UBTD1	0.419703
POLR3D	0.419703
TACR1	0.419703
KRTAP9-9	0.419703
ZNF219	0.419703
FAM131B	0.419775
TM7SF3	0.419775
PTPN6	0.419775
SIGLEC1	0.42033
SERTAD3	0.42033
OASL	0.42033
CCR2	0.42033
FAM228A	0.42033
MST1R	0.42033
NFATC4	0.42033
OSER1	0.420382
STX19	0.420514
PANX3	0.420876
SLITRK3	0.422125
HADH	0.422125
RTN4	0.422125
BHLHA9	0.422125
LRRK1	0.422125
SHMT1	0.422125
SUMF2	0.422125
CDH1	0.422125
GPRC5B	0.422125
ZNF440	0.422125
NUPR1L	0.422125
UNC5D	0.422125
CTSB	0.422125
CYP2B6	0.422125
KNDC1	0.422125
PM20D2	0.422125
TBCCD1	0.422125
NIPAL2	0.422713
CLDN8	0.422713
TP53BP2	0.422713
GPR137C	0.422713
YIPF6	0.422713
EREG	0.422713
POU1F1	0.422713
ZNF862	0.422713
SGCZ	0.422713
TAS2R5	0.422713
ADCY5	0.422713
ATG4D	0.422713
SPEN	0.422713
MAGED4B	0.422713
NHLH2	0.422713
MAN2A2	0.422776
ABCC3	0.422776
GPR179	0.422776
KLHL33	0.422776
PVRL1	0.422776
C14orf119	0.422776
KCNC1	0.422776
LRP6	0.422776
KMT2B	0.422776
TGM3	0.422776
KIAA1257	0.422776
PURG	0.422957
SIPA1L3	0.423294
FIGF	0.423294
C17orf112	0.423625
CLDN16	0.423625
RSPO2	0.423649
STYXL1	0.423649
DNASE1L1	0.423649
DNHD1	0.423649
TMEM229B	0.423649
MAPK11	0.423649
ERCC5	0.423649
CEP72	0.423649
TSC22D3	0.423649
DRD1	0.423649
PCDH1	0.423649
KCNMB1	0.423649
TOB1	0.423649
HDHD1	0.423649
RGAG4	0.423649
MFF	0.423649
NAT14	0.423649
PTBP3	0.423649
PLEKHA6	0.423649
PITPNM3	0.423649
PRKD1	0.423649
ZNF668	0.423649
SLCO3A1	0.423649
PINK1	0.423649
NOD1	0.423649
SMIM15	0.423649
KCNAB2	0.423649
NPAP1	0.423649
NPVF	0.423649
DUOX2	0.423649
PCDHB11	0.42369
FBXO36	0.42369
GP6	0.423767
ZNF491	0.423767
LRRC45	0.423767
IL18	0.424392
SNTG2	0.424607
TBX6	0.424607
RGS2	0.424869
AP2A2	0.424993
TRAPPC12	0.424993
ZNF14	0.424993
PEG10	0.424993
RTP4	0.424993
GPRC5C	0.424993
ACAA1	0.424993
IL17RA	0.425453
TIFAB	0.425453
MCAT	0.425453
SLITRK5	0.425453
PSPN	0.425453
C8orf46	0.425453
ITGB3	0.425453
CDCA7	0.425453
ZAR1L	0.425453
HNF1A	0.425453
PNPLA2	0.425453
ADAM7	0.425453
KCNA4	0.425453
HPGD	0.425453
MARCH3	0.425453
KCNB2	0.425487
ATP2C1	0.425642
B3GNTL1	0.425642
ESPNL	0.425642
ARPC4-TTLL3	0.425642
KCNJ11	0.425642
PAEP	0.425676
DEGS1	0.425676
NCAM2	0.425676
CPA1	0.425676
ADAM33	0.425676
ELOVL6	0.425768
PPIL6	0.425768
TBK1	0.425768
DUSP8	0.425768
CARD16	0.425768
KCNJ1	0.425768
BARHL1	0.425768
HIST1H2BA	0.425768
MPPE1	0.425768
DCUN1D5	0.425768
IFNA2	0.425768
RASA2	0.425768
DENND3	0.425768
SCML2	0.425768
CTDSP2	0.425768
GYLTL1B	0.425768
FLOT1	0.425768
TBC1D9	0.425768
PAX9	0.425768
IRS2	0.425768
SLC5A1	0.425768
DYX1C1	0.425768
FOXB2	0.425768
C18orf42	0.425768
MAN1C1	0.425768
ALDH3A2	0.425768
IGFBP3	0.425768
AAMDC	0.425768
MAFB	0.425768
ZBTB7C	0.425768
TMCC3	0.425768
MAPT	0.425768
CLRN3	0.425768
PPAPDC3	0.425768
AK5	0.425768
DCTPP1	0.425768
SOCS3	0.425768
ALDOB	0.425768
UPK1B	0.425768
AIF1L	0.425768
CDH17	0.425768
KIAA1683	0.425768
PGLYRP1	0.426155
IGF2BP2	0.42625
CERK	0.42625
ZNF93	0.42625
HACE1	0.42625
ALB	0.42625
ACYP2	0.42625
SYTL3	0.42625
KRT8	0.42625
UBQLN1	0.426457
TFDP3	0.426457
JAKMIP1	0.42654
EFHD1	0.42654
USP11	0.42654
GPR4	0.426588
SLC2A13	0.427312
CSTL1	0.429057
BRD9	0.429107
CAV3	0.429107
WFDC10A	0.429107
PCSK1N	0.429311
CLIC5	0.429311
ZCCHC14	0.429311
GRM8	0.42968
CCDC117	0.429905
BCL11A	0.430388
TRPC3	0.430411
SEMA7A	0.430816
UAP1L1	0.430816
MON2	0.430816
STX7	0.430816
C11orf1	0.430816
TTC23	0.430816
HRASLS2	0.431415
ZNF81	0.43169
ANO8	0.43169
TMEM219	0.43169
ACP2	0.43169
GLYCTK	0.43169
C9orf135	0.43182
DRAM1	0.433124
TRIM21	0.433124
EFCAB11	0.433124
PRKX	0.433124
HTR5A	0.433751
GNA11	0.433751
TMEM208	0.433751
INSC	0.433751
PPFIA2	0.433751
ZNF19	0.433751
TSSC4	0.433751
KRTAP13-3	0.433751
GSKIP	0.433751
FOXN4	0.433751
OGFOD2	0.433751
ZNF492	0.433751
ROR2	0.433751
ANKRD13D	0.433751
SYTL5	0.433751
MRGPRX1	0.433751
GLT6D1	0.433751
SULT2B1	0.433751
SLC25A40	0.433751
BTN2A2	0.433751
PDK1	0.433751
HADHB	0.433751
SLC24A4	0.433751
SEMA3A	0.433751
LTK	0.433751
SEC61A2	0.433751
SPRY4	0.433751
AFAP1L2	0.433751
CHD7	0.433751
ITPKC	0.433751
FGF22	0.433751
CACNA1I	0.433751
ZNF287	0.433751
DNAJC18	0.433751
PINLYP	0.433751
SPA17	0.433751
AMOTL2	0.433751
ANXA8L1	0.433751
SERPINB10	0.433751
SGCE	0.433751
B2M	0.433751
SLC27A2	0.433751
PDGFRL	0.433751
AGPAT2	0.433751
BCL2A1	0.433751
ZNRF2	0.433751
TMEM198	0.433751
ARL4D	0.433751
ACTRT1	0.433751
ACSM3	0.433751
SLC35F2	0.433751
TTPA	0.433751
ASPA	0.433751
FGB	0.433751
NR2E1	0.433751
TMEM200B	0.433751
ZNF460	0.433751
JAK2	0.433751
ABHD16B	0.433751
ORMDL2	0.433751
SPIRE1	0.433751
RALGAPB	0.433751
TCEA2	0.433751
PAK3	0.433751
DCAF13	0.433751
C15orf56	0.433751
FAM65C	0.433751
CPLX4	0.433751
IL4R	0.433751
TMEM194A	0.433751
EFCAB3	0.433751
SPTB	0.433751
NODAL	0.433751
MTRF1	0.433751
ZCCHC16	0.433751
CRK	0.433751
RYR2	0.433751
EIF3L	0.433751
ZNF829	0.433751
CCDC140	0.433751
PCDH19	0.433751
PRRC2B	0.433751
SS18	0.433751
ZXDB	0.433751
CDX1	0.433751
CPXM2	0.433751
PRKG2	0.433751
USHBP1	0.433751
JAK3	0.433751
SLC26A9	0.433751
ADRA1D	0.433751
RNF157	0.433751
ZNF621	0.433751
GLB1L2	0.433751
ZBED4	0.433751
C2CD4A	0.433751
KCTD2	0.433751
CLIC6	0.433751
CHIT1	0.433751
B4GALT1	0.433751
CCDC160	0.433751
PLEKHG3	0.433751
APLN	0.433751
CD70	0.433751
TENM4	0.433751
SLC25A21	0.433751
MDGA2	0.433751
TMEM30B	0.433751
ZFYVE19	0.433751
ENGASE	0.433751
SAMD10	0.433751
LPCAT4	0.433751
HTRA3	0.433751
C16orf74	0.433751
DDX25	0.433751
MAGEB2	0.433751
UTS2B	0.433751
GXYLT2	0.433751
ACSBG2	0.433751
SDR16C5	0.433751
SOHLH1	0.433751
C1orf137	0.433751
GRAP2	0.433751
SOX18	0.433751
GP1BA	0.433751
RAPGEF2	0.433751
PCDHGA12	0.433751
FBXO18	0.433751
COL11A2	0.433751
GIN1	0.433751
MTHFD2L	0.433751
GATA3	0.433751
PAPSS2	0.433751
TBX20	0.433751
XPNPEP1	0.433751
C1QA	0.433751
CYP46A1	0.433751
SPNS2	0.433751
ASTE1	0.433751
NYX	0.433751
HSD11B2	0.433751
SLC30A3	0.433751
DNAL4	0.433751
LBH	0.433751
ADORA3	0.433751
GPR119	0.433751
LRP4	0.433751
NKX1-2	0.433751
CYP7A1	0.433751
ZNF146	0.433751
GRIN3A	0.433751
MAGEF1	0.433751
CD300LF	0.433751
FOXA1	0.433751
A2M	0.433751
KLHL2	0.433751
QPRT	0.433751
PTGER2	0.433751
TMPRSS13	0.433751
BARX1	0.433751
VGLL1	0.433751
HES6	0.433751
ADAM28	0.433751
LATS2	0.433751
PKN2	0.433751
CDKL4	0.433751
DGKQ	0.433751
CCR6	0.433751
ODF1	0.433751
METTL12	0.433751
KCNK10	0.433751
PDIA3	0.433751
SH2D3A	0.433751
ADAM29	0.434006
MORC1	0.434006
C10orf67	0.434006
WDR91	0.434006
TMEM155	0.434006
ACTN1	0.434006
PRRT4	0.434006
GPD1	0.434006
KCNV2	0.434006
CDH16	0.434006
TMEM37	0.434006
AAED1	0.434006
KCTD4	0.434006
PITX2	0.434006
BPNT1	0.434006
CUX1	0.434006
MYT1L	0.434006
PARP12	0.434006
SULT2A1	0.434006
COMMD7	0.434006
ATP2C2	0.434006
ADIPOR1	0.434006
DOPEY2	0.434006
CYSTM1	0.434006
THAP6	0.434006
EYS	0.434006
PPY	0.434006
C1orf172	0.434006
MAP7D2	0.434006
PSAPL1	0.434006
SLC34A3	0.434006
CRYL1	0.434006
FUNDC1	0.434006
STK32C	0.434006
C15orf48	0.434006
TMIGD1	0.434006
TUBB4A	0.434006
EDEM2	0.434006
FBXO16	0.434006
TNNI2	0.434006
NUAK1	0.434006
ZBP1	0.434006
HUS1B	0.434006
VAC14	0.434006
OLIG1	0.434006
MAP1A	0.434006
PSPH	0.434006
ZNF672	0.434006
PEX12	0.434006
ZBTB14	0.434006
SEPT3	0.434006
ZFHX3	0.434006
C19orf59	0.434006
SPACA4	0.434006
SPARC	0.434006
IGSF1	0.434006
MRM1	0.434006
PRPH2	0.434006
CCDC34	0.434006
PCDHGC4	0.434006
C12orf54	0.434006
HS3ST5	0.434006
KIAA1468	0.434006
UBA5	0.434006
DAAM1	0.434006
ARHGAP8	0.434006
ABCA8	0.434006
MFAP3L	0.434006
C12orf61	0.434006
SUSD5	0.434006
RARRES2	0.434006
GBP4	0.434006
BPIFC	0.434006
MKRN2	0.434006
COX6A2	0.434006
CD180	0.434006
RCCD1	0.434006
GREB1L	0.434006
ANGPT1	0.434006
KEL	0.434006
MAPKBP1	0.434006
TMEM43	0.434006
EIF5A2	0.434006
DUSP5	0.434006
PLEKHJ1	0.434006
ZC3H7B	0.434006
AGPAT5	0.434006
CTIF	0.434006
RFPL2	0.434006
SMIM18	0.434006
AMELY	0.434006
EPGN	0.434006
TIMM8B	0.434006
STEAP1B	0.434006
SLC35B3	0.434006
SRSF5	0.434006
ACAD8	0.434006
LRRC71	0.434006
HDAC8	0.434006
MTMR7	0.434006
CHPF2	0.434006
ZNF467	0.434006
CCDC180	0.434006
SPRYD7	0.434006
DCDC2	0.434006
F10	0.434006
FOXK2	0.434006
INTS5	0.434006
BOK	0.434006
ATP6V0A1	0.434006
ZSCAN9	0.434006
WSB1	0.434006
SUN3	0.434006
YPEL2	0.434006
DUSP28	0.434006
SLC12A6	0.434006
SH3RF2	0.434006
RBM38	0.434006
IFIT1B	0.434006
MYH11	0.434006
POF1B	0.434006
VN1R2	0.434006
TRMT2B	0.434006
CALN1	0.434006
FBXL2	0.434006
PHACTR3	0.434006
SLC40A1	0.434006
KBTBD12	0.434006
AHNAK2	0.434006
ULK2	0.434006
GPC2	0.434006
ABHD14B	0.434006
KCNQ1	0.434006
PCDHGB4	0.434006
HSBP1L1	0.434006
TNFSF13B	0.434006
ATP13A4	0.434006
REG1A	0.434006
TRPC1	0.434006
CTSZ	0.434006
MED12L	0.434006
GFRA3	0.434006
ENDOV	0.434006
ARAP3	0.434006
TEKT3	0.434006
SERPINE3	0.434006
MX2	0.434006
RASSF1	0.434006
FADD	0.434006
GABRB3	0.434006
ROBO3	0.434006
SRGAP1	0.434006
GPR153	0.434006
RP1	0.434066
TLCD2	0.434066
ASCL1	0.434066
BMP3	0.434066
ALLC	0.434066
RAI1	0.434066
N4BP3	0.434066
ALDH1L2	0.434066
CREG2	0.434066
LAMP5	0.434066
EMP2	0.434066
NPTX2	0.434066
CDH9	0.434066
FBXL7	0.434066
GALNTL5	0.434066
SYT9	0.434066
E2F3	0.434066
SYT5	0.434066
GCNT1	0.434066
TMEM71	0.434066
GABRA4	0.434066
GREB1	0.434066
ELOVL2	0.434066
CDKL5	0.434066
STK10	0.434066
NLRC4	0.434066
HPN	0.434066
IQCH	0.434066
MEOX1	0.434066
ADARB1	0.434066
NAGA	0.434066
NRIP2	0.434066
EBP	0.434066
MAU2	0.434161
POU4F3	0.434161
METTL24	0.434161
C22orf15	0.4342
MMADHC	0.4342
WFDC11	0.434361
KCTD3	0.434361
TTLL5	0.434469
TPPP2	0.434469
MORN4	0.434732
FMN1	0.4351
DHODH	0.435142
DNAJC10	0.435142
TYMS	0.435254
MAFA	0.435808
SPEG	0.435808
[truncated: 6,653 more rows]

## Sheet: 5
Gene ID	FDR corrected p-value
AARS	0.00201687
ALG2	0.00201687
ARFRP1	0.00201687
EIF3G	0.00201687
EIF6	0.00201687
EXOSC6	0.00201687
HIST1H2AH	0.00201687
HIST1H2BH	0.00201687
MED11	0.00201687
MEPCE	0.00201687
PPP1R8	0.00201687
PSMB4	0.00201687
PSMB5	0.00201687
PSMG4	0.00201687
RAN	0.00201687
RPL13	0.00201687
RPL36	0.00201687
RPP25L	0.00201687
SDHC	0.00201687
SF3B5	0.00201687
SNRPD1	0.00201687
TPI1	0.00201687
UBE2C	0.00201687
ATP6V0C	0.00252118
BIRC5	0.00252118
CRCP	0.00252118
DNLZ	0.00252118
GNB2L1	0.00252118
JUN	0.00252118
MRPL34	0.00252118
NIP7	0.00252118
PCBP1	0.00252118
POLD1	0.00252118
PPM1D	0.00252118
RBM14	0.00252118
RPL18A	0.00252118
SBDS	0.00252118
SRSF7	0.00252118
DDX56	0.00252118
DPM3	0.00252118
DTL	0.00252118
FDX1L	0.00252118
HIST2H3C	0.00252118
INCENP	0.00252118
KATNB1	0.00252118
KIF23	0.00252118
LRR1	0.00252118
NCL	0.00252118
PAM16	0.00252118
PRPF31	0.00252118
PSMB2	0.00252118
ROMO1	0.00252118
RPS19	0.00252118
SF1	0.00252118
UBE2M	0.00252118
WDR77	0.00252118
ANAPC10	0.00282357
DKC1	0.00282357
EIF4A3	0.00282357
HYPK	0.00282357
MARS	0.00282357
MYC	0.00282357
RPS11	0.00282357
SNAPC3	0.00282357
TUBB	0.00282357
UBE2I	0.00282357
ATP5J2	0.00302529
CTDP1	0.00302529
HIRA	0.00302529
MOCS3	0.00302529
NOP16	0.00302529
PHB2	0.00302529
PSMA6	0.00302529
RAD51C	0.00302529
SNRNP25	0.00302529
TRIAP1	0.00302529
CPSF4	0.00316937
EIF1	0.00316937
FNTB	0.00316937
GPX4	0.00316937
HIST1H2AJ	0.00316937
MCM2	0.00316937
MDM4	0.00316937
MRPL55	0.00316937
PDCD2	0.00316937
POLR2A	0.00316937
POP5	0.00316937
PPP4C	0.00316937
PRPF19	0.00316937
RPL18	0.00316937
RPL28	0.00316937
ATP5B	0.00325802
COPB2	0.00325802
GAPDH	0.00325802
HIST2H2AA3	0.00325802
RPL35	0.00325802
CENPM	0.00325802
EIF3B	0.00325802
IKBKAP	0.00325802
MARS2	0.00325802
PLK1	0.00325802
RPS23	0.00325802
SNRPB	0.00325802
SRSF2	0.00325802
EEF2	0.00325802
PCID2	0.00325802
EFTUD2	0.00325802
GPN2	0.00325802
GRWD1	0.00325802
LAS1L	0.00325802
MAD2L2	0.00325802
MRP63	0.00325802
MRPL21	0.00325802
RPLP0	0.00325802
SOD2	0.00325802
TBCB	0.00325802
ERCC3	0.00325802
IMP3	0.00325802
MYBBP1A	0.00325802
PUF60	0.00325802
SKA2	0.00325802
SNRPD3	0.00325802
SSRP1	0.00325802
TRMT112	0.00325802
XRCC6	0.00325802
ZNHIT2	0.00325802
NOP58	0.00331344
ATP5D	0.00336147
BRF1	0.00336147
HNRNPU	0.00336147
UBA52	0.00336147
RPS5	0.00340345
MSTO1	0.00344054
RPL37A	0.00344054
ATP6V1A	0.0034735
CCND3	0.0034735
CDC20	0.0034735
DAD1	0.0034735
EEFSEC	0.0034735
HIST1H2BL	0.0034735
SARS2	0.0034735
CDK9	0.00350299
HSCB	0.00350299
METTL17	0.00350299
NAA50	0.00350299
PDPK1	0.00350299
PTPMT1	0.00350299
THOC2	0.00352954
COQ4	0.00355355
METAP1	0.00355355
NCAPG	0.00355355
RPL23	0.00355355
USB1	0.00355355
WDR33	0.00355355
RPL15	0.00357545
WDR74	0.00357545
CHMP2A	0.00359513
FNTA	0.00359513
NCAPG2	0.00359513
PRMT5	0.00359513
SYS1	0.00359513
TUT1	0.00359513
CENPA	0.00361347
HIST1H2BC	0.00361347
HNRNPK	0.00376832
MRPL17	0.00376832
RPL8	0.00376832
RRM1	0.00376832
SMU1	0.00376832
ALYREF	0.00376832
CSTF3	0.00376832
DDX54	0.00376832
ELP6	0.00376832
LSM2	0.00376832
PRMT1	0.00376832
TUBGCP4	0.00376832
USP7	0.00376832
CCDC115	0.00376832
CRNKL1	0.00376832
LETM1	0.00376832
PRPF40A	0.00376832
RPL10A	0.00376832
WDR43	0.00376832
HSPA9	0.00376832
PET112	0.00376832
CDC27	0.00376832
DDX5	0.00376832
NIFK	0.00376832
RPS8	0.00376832
ZBTB17	0.00376832
CLP1	0.00376832
DYNC1I2	0.00376832
ELP5	0.00376832
GNL3	0.00376832
PSMD2	0.00376832
CARS	0.00376832
THOC3	0.00376832
PSMA2	0.00376832
PSMD4	0.00376832
PSMG3	0.00376832
RPA2	0.00376832
CCT3	0.00376832
HIST2H2AC	0.00376832
USP39	0.00376832
NUP133	0.00377517
SFPQ	0.00377517
GTPBP4	0.00378167
HNRNPL	0.00378167
EXOC3	0.00378786
MAX	0.00378786
POLR1E	0.00378786
RTCB	0.00378786
RRS1	0.00379358
BCL2L1	0.00398689
CDC23	0.00398689
GAR1	0.00398689
RUVBL2	0.00398689
TCEB2	0.00398689
AURKB	0.00398783
MED27	0.00398783
PNN	0.00398783
ZBTB8OS	0.00398783
G6PD	0.00398888
RPL27	0.00398888
LSM7	0.00398989
TIMM13	0.00398989
ZNF593	0.00398989
DDX51	0.00399086
EXOSC2	0.00399086
ILF3	0.00399086
PCNA	0.00399086
RBM25	0.00399086
TRNT1	0.00399086
CDK4	0.0041548
COPB1	0.0041548
RPS7	0.0041548
DHDDS	0.0041548
SLC35B2	0.0041548
ANAPC1	0.00427709
COPS5	0.00427709
GRB2	0.00427709
HINFP	0.00427709
NHP2L1	0.00427709
SF3B14	0.00427709
RPL11	0.00427709
HIST1H2AK	0.00427709
NUP88	0.00427709
RPS20	0.00427709
CPSF3L	0.00427709
EIF3A	0.00427709
EIF3CL	0.00427709
FERMT2	0.00427709
HEATR1	0.00427709
ATR	0.00427709
CSK	0.00427709
EIF3D	0.00427709
MED22	0.00427709
RPP38	0.00427709
MRPL43	0.00427709
CDT1	0.00443047
C1QBP	0.00443047
DCTN5	0.00443047
HIST1H2AM	0.00443047
PHAX	0.00445664
THAP1	0.00445664
SRF	0.00464199
TUFM	0.00464199
SS18L2	0.00469557
CMPK1	0.00472612
LYRM4	0.00472612
CDC123	0.00472612
CSNK1A1	0.00472612
GTF2IRD2B	0.00472612
TINF2	0.00472612
NDUFA11	0.00472612
PFDN2	0.00472612
POLR2H	0.00472612
TXNL4A	0.00472612
ARCN1	0.00483454
RFC5	0.00485751
RPLP2	0.00485751
ELL	0.00485751
TSR2	0.00507017
ALG1	0.00511128
ATP5A1	0.00511128
SAE1	0.00511783
SEC63	0.00511783
SLMO2	0.00511783
ACLY	0.00511783
SF3A2	0.00511783
MFAP1	0.00511783
PMF1	0.00511783
SIN3A	0.00511783
ELAC2	0.00511783
EIF2B2	0.00511783
TOE1	0.00511783
WDR73	0.00514055
NUTF2	0.00514055
TBL3	0.00517586
HSF1	0.00534142
HMGCR	0.00534142
SNRPA1	0.00534142
NAT10	0.00534142
GNB1L	0.00534142
TPT1	0.00534142
EIF1AX	0.00534142
USP5	0.00534142
CDIPT	0.00534142
NOP56	0.00534142
TIMM10	0.00534142
PDE4DIP	0.00534142
TOP2A	0.00534142
FAM50A	0.00540003
NAPA	0.00540003
ESPL1	0.00540003
SF3A3	0.00551422
CPSF3	0.00556741
DNAJC9	0.00556741
JMJD6	0.00556741
IARS	0.00556741
DHX37	0.00567634
FARSA	0.00577102
POLR2L	0.00577102
DR1	0.00577102
RPUSD4	0.00577102
RRP9	0.00577102
VPS18	0.00577102
RBBP4	0.00577102
RSL1D1	0.00577102
GLRX5	0.00587262
ARMC7	0.00589396
MED17	0.00599242
RPA1	0.00599242
HCFC1R1	0.0059946
IK	0.0059946
POLR1B	0.0059946
POLR2I	0.0059946
NR2C2AP	0.0059946
SOD1	0.0059946
MTG1	0.0059946
POLR3K	0.0059946
EIF2S3	0.00612464
FANCE	0.00632563
MRGBP	0.00637764
CCNK	0.00643614
LSM4	0.00643614
MCM7	0.00643614
QRSL1	0.00643614
SNAPC4	0.00643614
MED26	0.00643614
FNDC3B	0.00643614
NCAPD2	0.00648502
SF3B3	0.00648502
NOL6	0.00650425
HIST1H2BD	0.00650425
EIF3J	0.00650425
KIAA0391	0.00650425
WDR18	0.00650425
OGT	0.00650425
ACTB	0.00654246
POLR3A	0.00654246
PRPF8	0.00654246
AKIRIN2	0.00655478
NUDT21	0.0066429
KRTAP4-11	0.0066429
FAU	0.00678124
POLR3H	0.00678124
ARIH1	0.00691742
PCYT1A	0.0069662
CKAP5	0.0069662
EIF2B4	0.00703568
TRIM37	0.00704352
C9orf24	0.00705124
RPLP1	0.00705124
EIF4A1	0.00714919
SNAPC2	0.00714919
TOMM22	0.00718591
RBM22	0.00725176
SNAPC5	0.00725774
POLR2G	0.0073806
LUC7L3	0.00755975
GTF2A2	0.007567
XAB2	0.007567
SNRPD2	0.007567
PKMYT1	0.00759896
NOLC1	0.00794478
PGD	0.00794478
MRPL52	0.00794478
BOP1	0.00794478
CAPZB	0.00794478
NSL1	0.00794478
PSMD3	0.00794478
BANF1	0.00802687
MRPS25	0.00822824
CRCT1	0.00822824
ASNA1	0.00822824
PSMD13	0.00822824
CHAF1A	0.00822824
SDE2	0.00822824
PSMC3	0.00822824
PSMD6	0.00822824
TIMM44	0.00822824
SRSF6	0.00822824
MRPS21	0.00822824
NPLOC4	0.00822824
LONP1	0.00822824
INTS9	0.00822824
MAD2L1	0.00822824
DDOST	0.00837492
UBE4B	0.00844418
PAK1IP1	0.00844418
NUP93	0.00851179
SKP1	0.00851179
CCNA2	0.00865245
SARS	0.00867233
ABT1	0.00869241
PPIL2	0.00897034
BRIX1	0.0090416
DDX20	0.0090416
C9orf114	0.0090416
TWISTNB	0.0090416
U2SURP	0.0090416
PINX1	0.00919571
GNL2	0.00922781
EFTUD1	0.00922781
EAPP	0.00925962
MPV17L2	0.00925962
POLR2F	0.00934298
REXO2	0.00934298
CDC16	0.00934298
EXOSC8	0.00934298
LSM14A	0.00934298
RANGAP1	0.00944461
HIST2H3D	0.00945884
UBTF	0.00957226
BUB3	0.00957226
QARS	0.00957226
VHL	0.00957226
CCT5	0.00961954
TTI2	0.00961954
ALDOA	0.00967879
NELFB	0.00967879
SEC13	0.00967879
MRPL4	0.00967879
RAP1B	0.00967879
RBMX	0.00976532
DAP3	0.00976532
EIF3H	0.0099161
NDUFA2	0.0099161
HIST1H2BJ	0.0099161
RAD50	0.0099161
SETD1A	0.0099161
CDK11A	0.0099161
NDUFS2	0.0099161
PDE12	0.0099161
PRELID1	0.0099161
ARL2	0.0099161
NXF1	0.0099161
MRPS24	0.0099161
NCBP2	0.0099161
DYNLRB1	0.00991777
RPA3	0.00991777
SUPT5H	0.00991777
TRMT6	0.00991777
UBL5	0.00991777
C16orf59	0.00992863
CRLS1	0.00992863
TBCD	0.00992863
MRPL10	0.00992863
CCDC107	0.00992863
PMF1-BGLAP	0.00992863
MAD2L1BP	0.00992863
ERH	0.00992863
NUDC	0.00992863
NOTCH2NL	0.00992863
UBE2O	0.00992863
DCLRE1B	0.00992863
CHEK1	0.00992863
HSP90AB1	0.00992863
IMP4	0.00992863
NUP62	0.00992863
BAP1	0.00992863
PTK2	0.0100112
ZNHIT3	0.0100112
PSMD7	0.010057
KAT8	0.0100573
SRP54	0.0100573
UBR4	0.0100573
SENP6	0.0100573
SAFB	0.0100932
CCT4	0.0100932
MRPL23	0.0101199
RPS12	0.0101368
MRPL41	0.0101368
RBX1	0.0101368
WDR55	0.0101368
ENDOG	0.0102497
RPS4X	0.0102497
NHP2	0.0102868
XRCC5	0.0102868
SF3B4	0.0102868
HIST1H2AD	0.0102868
MPDU1	0.0102868
PSMC4	0.0102868
PFN1	0.0102868
TUBA1C	0.0102868
PPP1R15B	0.0102868
SNW1	0.0102868
HAUS7	0.0103168
XRCC3	0.0103168
C19orf40	0.0103168
NUDCD3	0.0103168
DPAGT1	0.0103714
MRPL20	0.0103714
WEE1	0.0103714
TMCO6	0.0103714
CDC5L	0.0103714
GAK	0.0103784
MCM5	0.0105846
LCE2A	0.0105846
TANGO6	0.0105846
CIAO1	0.0105846
TAF1C	0.0105886
TAF6	0.0105886
GTF3C5	0.0106903
MRPS26	0.010725
NOP14	0.010725
NRD1	0.0107386
RPS21	0.0107386
DDX47	0.0107386
MRPL36	0.0107386
BUD31	0.0107386
ATMIN	0.0107386
RHOQ	0.0107386
HJURP	0.0107745
OBFC1	0.0109477
ARMC5	0.0110775
MCM3AP	0.0110775
CENPN	0.0111267
WDHD1	0.011311
SUPV3L1	0.011344
PPP2R4	0.0114066
RPL27A	0.0115261
CWC22	0.0115261
URB2	0.0115261
IGF1R	0.0115261
FDXR	0.0115261
GTPBP8	0.0115261
LAMTOR2	0.0115261
MED4	0.0115261
GPI	0.0115261
GTF2B	0.0115261
CDC42	0.0115261
PSMA5	0.0115261
DEXI	0.0115261
UXT	0.0115261
OSGEP	0.0116411
MRPL46	0.0117313
DNAJA3	0.0117313
UTP20	0.0117313
CLASRP	0.0117313
ORAOV1	0.0117883
RPL36A	0.0117883
TCP1	0.0119712
DIMT1	0.0119712
MED20	0.0119712
RPL5	0.0119712
DHX36	0.0119712
KIAA0947	0.0119712
PPIL1	0.0119712
HNRNPH1	0.0120126
ACTL6A	0.0120945
RPL31	0.0120945
RAC1	0.0122022
PRPF6	0.0122022
HAUS1	0.012282
DPH3	0.0126556
PARS2	0.0127201
EP400	0.0127845
RRM2	0.0128352
GINS1	0.0130042
MRPL9	0.0130575
KRR1	0.0130575
NOP2	0.0130575
YPEL5	0.0130575
BYSL	0.013116
MRPS23	0.013116
ATP2A2	0.013116
SNUPN	0.013116
EWSR1	0.013116
SLC35B1	0.013116
SART3	0.013116
PWP2	0.0131605
MFN2	0.0131605
RPAP1	0.0133467
CCDC84	0.0133806
TLK2	0.0134069
IL32	0.0134069
RPS16	0.0134069
TRAPPC1	0.0134069
UTP18	0.0134069
CHMP4B	0.0134069
MTBP	0.0134069
PSMD1	0.0134069
MRPL53	0.0134069
ITGB5	0.0134276
PAFAH1B1	0.0134276
HTATSF1	0.0134276
PDCD11	0.0134276
NUS1	0.0134276
GMPPB	0.0136653
CSE1L	0.0137086
MRPS16	0.0137158
HIST1H2AG	0.0137709
WBSCR22	0.0137987
EIF3I	0.0137987
ATP6V1G1	0.0137987
DDX42	0.0137987
BCLAF1	0.0139236
ERCC2	0.0140536
TTC4	0.0140536
KANSL3	0.0140536
MTPAP	0.0140773
NDUFB10	0.0140773
NOL12	0.0141414
RPS24	0.0141989
CTU2	0.0141989
TPX2	0.0142154
TUBA1B	0.0142154
PPAN	0.0142154
DUT	0.0142833
SPATA5L1	0.0142833
DHPS	0.0143227
HSPE1	0.0143844
KIFC1	0.0145474
RCL1	0.0145474
HAUS4	0.0148898
TELO2	0.0149945
CSNK2B	0.0149976
COA3	0.015004
EIF2B5	0.015004
RRP12	0.0150182
HS6ST1	0.0150575
RBM39	0.0150575
RPF2	0.0150742
YARS	0.0150742
COX4I1	0.0151595
RNMT	0.0151894
MAT2A	0.015301
PPP1R12A	0.0153813
DOLPP1	0.0153813
GATS	0.0154049
LARP1	0.0154069
PES1	0.0155165
PIGC	0.0155335
NBAS	0.0155335
SRSF1	0.0155335
DDX46	0.0155335
GEMIN4	0.0156307
POLR2E	0.0157411
THRAP3	0.0157411
SMG5	0.0157411
POLRMT	0.0157411
GTF2E2	0.0158258
SPC25	0.015858
MT1B	0.0159317
OSTC	0.0160259
CDK1	0.0160467
EXOSC4	0.016471
U2AF2	0.0164899
PFDN5	0.0164899
VARS2	0.0165404
NELFCD	0.0166405
TAF12	0.0166405
TEFM	0.0166596
CCT2	0.0166932
NRF1	0.0166932
TICRR	0.0166932
MVD	0.0166932
ANKLE2	0.0166932
HIST1H4J	0.0166932
POM121C	0.0166932
RPL19	0.0166932
CPSF2	0.016722
OTUB1	0.0169206
HIST2H4B	0.0169936
SRPRB	0.0169936
MED24	0.0169936
C17orf70	0.0169936
SNRNP70	0.0169936
ARGLU1	0.0169936
CYCS	0.0169936
RPS9	0.0169936
VCP	0.0169936
PSMC2	0.0169936
EXOSC3	0.0170993
NDOR1	0.0172142
CEBPZ	0.0172506
MCM6	0.0172575
PPP1CB	0.0172936
SRSF3	0.0173199
COA6	0.0173364
SMC2	0.0175069
CDC73	0.0176733
PSMD11	0.0176733
YRDC	0.0178696
ATP6V1B2	0.0179227
HSPD1	0.0179757
NLE1	0.0181233
DIEXF	0.0181995
RPL14	0.0181999
DCTN4	0.0182791
GABPB1	0.0183305
YARS2	0.0185217
PGGT1B	0.018548
TSR1	0.018548
PSMD12	0.0186729
TRAPPC3	0.0187368
CDC45	0.0187368
IPO11	0.0187368
SRP19	0.0187368
INTS8	0.0187368
MRPS30	0.0187368
ZNF259	0.0187368
RPS3	0.0187368
FARS2	0.0187591
MRPL28	0.0188708
HNRNPF	0.0189374
RPL4	0.019068
PSMB7	0.0191058
ZCCHC9	0.0192099
TTC27	0.0192099
CDK6	0.0192099
CCL27	0.0192099
UTP6	0.0192099
SRSF11	0.0192099
DHX33	0.0192099
ISCA2	0.0192099
RPS18	0.0192099
UPF1	0.0192099
VPS28	0.0192099
NCAPD3	0.0192099
RABGGTA	0.0192099
CTNNBL1	0.0192099
POLR3E	0.0192099
DPM2	0.0192099
TRAPPC8	0.0192099
ID1	0.0192557
FARSB	0.019363
GTF2H2C	0.0194012
ORC6	0.0194012
FANCA	0.0197425
HGS	0.0197425
AARS2	0.0197425
DBR1	0.0197787
MT1E	0.0197787
DDX18	0.0198146
PMPCB	0.0198146
WWTR1	0.0198828
CLPS	0.0199353
DCAF12L1	0.0202501
MRPS18B	0.0203078
HIST1H2BG	0.0203498
CCAR1	0.0205697
SFN	0.0205924
INTS7	0.0205924
CCNL1	0.0205924
TUBGCP5	0.0206745
MCAT	0.0207578
DOHH	0.0208961
CLNS1A	0.0208961
RINT1	0.0210856
RPL13A	0.0210856
RRP1	0.0211417
DHX9	0.0211468
MYO1G	0.0211468
HEXIM1	0.0212518
POLR3B	0.0213565
CMTR2	0.0213698
YKT6	0.0213944
CIRH1A	0.0213944
NOL11	0.0213944
NDUFA13	0.0214308
NCDN	0.0214308
PSMB3	0.0218003
RPAIN	0.0219041
ATP6V0B	0.0219041
GTF3A	0.0219041
ARPC4	0.0219775
IPO13	0.0219775
RBM48	0.02211
FTSJ2	0.0221297
PTCD3	0.0221297
NOL9	0.0221297
GINS2	0.0221338
SUPT6H	0.0222013
TMED10	0.0222446
RPTOR	0.0222446
ATP5J	0.0222446
C19orf25	0.0222446
CCT7	0.0223657
ENO1	0.0225035
ECD	0.0225296
TFB1M	0.022557
RIOK2	0.0226383
FTSJ3	0.0229373
MRPL37	0.0230515
MRPS34	0.02312
MRPS18A	0.0232943
GTF2H3	0.0232943
CHCHD1	0.0233732
RSPH10B2	0.0233986
MRPL44	0.0234309
PA2G4	0.0236765
CMTR1	0.023748
SYVN1	0.023748
ABCF1	0.0239846
TFDP1	0.0239855
ZNHIT6	0.0239855
USE1	0.0240404
H3F3B	0.0240404
MRPL24	0.0240404
FAM96B	0.0240404
TRIM73	0.0242436
TONSL	0.0242737
EIF4G1	0.0242968
UPK3BL	0.0243102
POLR2B	0.0243102
METAP2	0.0243102
NFS1	0.0243102
C14orf80	0.0243102
TOP3A	0.0243102
CDCA5	0.0243102
SACM1L	0.0243102
UBIAD1	0.0243102
DOLK	0.0243604
GABPA	0.0243604
TMEM209	0.0243604
POT1	0.0243604
TTC1	0.0243815
TRNAU1AP	0.0243955
JUNB	0.0243955
BUB1B	0.0244244
PGK1	0.0244882
CWF19L2	0.0244882
SEC62	0.0244882
TRIP6	0.0244882
SRPR	0.0244882
EIF3C	0.0246754
MAPK13	0.024781
GTF2E1	0.024781
DNM1L	0.0254367
FBL	0.025457
EIF2S1	0.025457
TEN1	0.025612
CCT6A	0.0256279
ANAPC11	0.0256279
ECSIT	0.0256279
HSD17B10	0.0256279
HCFC1	0.0256756
SF3B1	0.0256756
SAP18	0.0257918
RABGGTB	0.0257918
UQCRH	0.0257918
URM1	0.0257918
SAMM50	0.0257918
GEMIN6	0.0258067
EIF5A	0.0258067
FBXO5	0.0258067
CNOT3	0.0259451
MRPS12	0.0259451
POLA2	0.0259451
RCC1	0.0259702
FNBP4	0.0259702
NFRKB	0.0259702
PRPF38B	0.0262021
NEDD8	0.0262401
YBX1	0.0263531
PHF5A	0.0264457
ANAPC5	0.0265066
MVK	0.0265066
ZNF511	0.0265417
TTF1	0.0265417
PFDN6	0.0265417
TOPBP1	0.0265417
ZZZ3	0.0265417
EBNA1BP2	0.026636
MRPL45	0.026636
SLC33A1	0.026636
SRBD1	0.0268426
NUP160	0.0268426
NUBP1	0.0270342
POLD2	0.0272273
CINP	0.0272273
HAUS6	0.0272273
VARS	0.0272759
SMG6	0.0272915
BTAF1	0.0273191
PGLS	0.0273191
IBA57	0.0274944
ACTR10	0.027495
RPL24	0.0275958
TUBE1	0.0275958
TARDBP	0.0279613
NUP85	0.0280019
PIGH	0.0280019
KPNB1	0.028088
PSMA7	0.0281997
KNTC1	0.0281997
RNF8	0.0282071
IFITM3	0.0282071
POLM	0.0282071
PRKRA	0.0282071
RPS15	0.0282528
PRPF38A	0.0284415
ATP13A1	0.0286486
HIST1H4K	0.0286847
NDUFC2	0.0286847
BIRC6	0.0286847
NHLRC2	0.0286847
PRR13	0.0286905
RBBP6	0.0290367
GEMIN7	0.0290805
ZNF131	0.0291369
POLR2C	0.0292828
FUBP1	0.0292923
MDN1	0.0292923
COPA	0.0294117
MEA1	0.0297403
SEC61B	0.0297425
NAA35	0.0297425
RTEL1	0.029771
PSMB1	0.029771
AK6	0.029771
THOC7	0.029771
CDC37	0.0297807
PRPF4	0.0299083
WDR70	0.0299083
POLR1C	0.0299657
NPAT	0.0299657
POP7	0.0301692
MTO1	0.0302223
HDAC1	0.0304678
LIFR	0.0304887
UBAP2L	0.0304913
RFC4	0.0304913
PPIL4	0.0304913
CPSF1	0.0304927
EIF3F	0.0304927
RUNX2	0.0304927
KIF2C	0.0304927
COPS8	0.0304927
SRCAP	0.0304927
WTAP	0.0304927
DYNC1H1	0.0304927
GTF3C4	0.0304927
RTTN	0.0304927
MGAT4A	0.0304927
CLPSL2	0.0304927
FAM72D	0.030663
DYNLL1	0.030663
SNRNP40	0.030663
CENPC	0.030663
DDX49	0.030663
DDX59	0.030663
SPATA5	0.0309479
C1orf109	0.0310702
RIC8A	0.0313002
TMED2	0.0313616
SUGP1	0.0315012
TPR	0.03161
PHB	0.0319865
DTYMK	0.032052
NACA	0.0322021
VPS25	0.0322021
NUP43	0.0322021
SASS6	0.0322021
ELP4	0.0322021
NDC1	0.0322259
CCDC94	0.0325327
ILF2	0.0326438
PMPCA	0.032855
RPP21	0.032976
NCBP1	0.032976
MRPL38	0.0330399
LSG1	0.0330675
SYF2	0.0332699
RPS2	0.0332699
TFAP4	0.0333966
UTP23	0.0334103
NDUFB9	0.0334103
POLR3C	0.0334302
MED30	0.0334302
ABCD1	0.0334401
LIMS3	0.033811
SNRNP35	0.033811
GATC	0.0338779
YEATS4	0.0339624
ASNS	0.0340111
PRAMEF8	0.0340152
GRPEL1	0.0340152
CENPK	0.0340152
TRRAP	0.0341041
NDUFB7	0.0342811
COPS6	0.0342811
RPS29	0.034301
TBP	0.034386
CWF19L1	0.034386
DNAJA1	0.0343995
CEP192	0.0345158
HIST1H2BK	0.0346142
RHCE	0.0349393
SSBP1	0.0349393
HIST2H3A	0.0350766
EXOSC1	0.0351238
TP53RK	0.0351238
RPL35A	0.0352268
DDX10	0.035496
PPP2CA	0.0357483
INTS2	0.0358773
ISCU	0.0358773
SNAPC1	0.035928
TRAM2	0.0359352
TUBG1	0.0359352
RMND1	0.0359573
CCDC167	0.0360902
SMARCD1	0.0363282
SLC39A10	0.0363337
ZMAT2	0.0363723
NUF2	0.0363947
EXOSC7	0.03657
ANAPC4	0.0366641
WDR83	0.0366641
CACTIN	0.0366641
RNF38	0.0366641
ATP6V0D1	0.0367813
LMNB1	0.0369765
NOA1	0.0370137
PPIE	0.0371438
TRMT5	0.0374088
SLIRP	0.0376021
PIP5K1A	0.0376541
LOC729574	0.0380719
RFC3	0.0380719
CDCA8	0.0381837
UBN1	0.0381837
TXN	0.0381837
SAFB2	0.0382431
PABPN1	0.0382431
METTL16	0.0382431
ABCE1	0.0382431
CCNH	0.0382431
NDUFAB1	0.0382431
BANP	0.0382431
RNF113A	0.0382431
TAMM41	0.0382431
TRAPPC5	0.0382431
NOB1	0.0384214
RAD51B	0.0384232
SPC24	0.0384232
COPS2	0.0384232
SLC2A14	0.038748
XRN2	0.0388181
WDR92	0.0389358
STT3A	0.0391268
SLC39A7	0.0392034
DDX21	0.0392034
PCDH7	0.039498
PGS1	0.0395096
POP1	0.0395336
XRN1	0.0395336
NDUFS7	0.0395336
NUBP2	0.0395336
GFER	0.0395971
SMC1A	0.0395971
CHD4	0.0396141
HIST1H2BB	0.0399777
HSD17B12	0.0400553
CD1E	0.040175
RAD51	0.0401752
NFKBIE	0.0405924
ELOF1	0.0406376
ZC3H18	0.0406376
CDC7	0.0406984
HMGA1	0.0406984
SBNO1	0.0407241
INTS3	0.0409486
BCS1L	0.0409573
RPL17	0.0409573
TRUB2	0.0411039
SYMPK	0.0412047
SNRNP200	0.0414697
MED6	0.0414697
NCAPH2	0.0414697
LST1	0.0415797
WDR36	0.0415937
TOMM20	0.0415937
RPE	0.0415937
BRAT1	0.0415937
AAMP	0.041798
C17orf49	0.0421334
SURF6	0.0422014
DDX55	0.0422137
SEC61A1	0.0422191
POTEJ	0.0422191
C19orf53	0.0423766
MED29	0.0425582
HMGCS1	0.0427004
KDM8	0.0427618
DMAP1	0.0429278
SPCS1	0.0429435
ALG14	0.0429435
ZWINT	0.0429435
MATR3	0.0429435
BTBD9	0.04297
SMC6	0.0430261
RBBP8	0.0430524
SRP9	0.0432883
ACTR8	0.0432883
FANCF	0.0432883
MRPS28	0.0432883
CCND2	0.0432883
PSMC6	0.0432883
MRPL32	0.0432883
WDR75	0.0434808
SFSWAP	0.0434808
RACGAP1	0.043672
ARHGEF11	0.043839
CD37	0.043839
CNOT1	0.0439041
CDK12	0.0439041
SEPHS2	0.0439041
NOC2L	0.0439041
RPL36AL	0.0439289
C16orf80	0.0444792
ACTG1	0.0449524
ING3	0.0449524
TEKT4	0.0449524
FAM86A	0.0449524
SDAD1	0.0449524
CCDC59	0.0449524
GLE1	0.0449524
STAC2	0.0451617
LARS	0.0453183
GABARAP	0.0455414
C12orf45	0.0458168
PITRM1	0.0459713
UTP11L	0.0462456
SLC25A26	0.0463146
SLC6A9	0.0464593
INO80	0.046669
MTG2	0.046669
NELFA	0.046669
CEPT1	0.0467736
EIF4G2	0.0467736
DDX23	0.0467736
RBM10	0.0467849
SMC4	0.0468638
COG8	0.0468638
STRA13	0.0469219
ORC1	0.0469712
PDCD7	0.0469712
GPR89A	0.0469712
MRPL15	0.0469712
EIF1AD	0.0470381
WDR25	0.0471836
DDX11	0.0473059
IGBP1	0.0473764
ATP5F1	0.047414
MYH9	0.047414
AURKA	0.047414
RAD23A	0.047414
MIPEP	0.047414
NXT1	0.047414
MRPS6	0.047798
TMEM201	0.0479326
LEMD2	0.0479326
XPO5	0.0483472
KAT7	0.0483523
EPRS	0.0492921
TRA2B	0.0492921
LARS2	0.0493451
SRRM1	0.0493451
ZNF830	0.0493837
E4F1	0.0493837
USP10	0.0494688
NUP214	0.0496589
COASY	0.0497107
VPS4A	0.0497107
GEMIN8	0.0497752
PRCC	0.0497943
KARS	0.0498204
SRP72	0.0498204
PRPF4B	0.0498204
WDR65	0.0498204
KIAA1614	0.0498204
YTHDC1	0.0498204
TXNDC9	0.0498548
C10orf2	0.0498671
ADAT3	0.0500132
TAF10	0.0500204
CHERP	0.0500468
PWP1	0.0500468
RPS6	0.0500468
PPME1	0.05007
PTBP1	0.05007
UBE2N	0.0501524
ZNF207	0.0503147
PPA2	0.0503509
PSME3	0.0503509
HSPA5	0.0506769
VKORC1L1	0.0508039
CAND1	0.0508039
TAX1BP3	0.0509692
DPH2	0.0510066
ZBTB5	0.0510138
CNOT7	0.0510138
AQR	0.0518119
PPWD1	0.0522254
NOC4L	0.05223
UBE2G2	0.0523439
NOM1	0.052397
RPF1	0.0527166
C21orf59	0.0527334
SGOL1	0.0528946
ISY1	0.0528946
PRPF3	0.0533295
NOSIP	0.0533765
TMA16	0.0537625
WDR82	0.0537625
PAF1	0.0539123
BAZ1B	0.0541715
MCM4	0.0541953
PCBP2	0.0542262
GTF2H2	0.0542262
NAIP	0.0544619
BMS1	0.0546665
LSM5	0.0546857
XPO1	0.0546857
GTF2IRD2	0.0548685
H2AFX	0.0549735
C19orf52	0.0549751
LIN52	0.0551227
SLC30A9	0.0551671
UBE2D3	0.0551685
FIP1L1	0.0551699
MAGEA6	0.0554876
GET4	0.0555505
TBC1D22B	0.0555505
YAP1	0.0555505
STX5	0.0557473
RBM17	0.0557473
ATP5L	0.0558716
LEO1	0.0558716
GTF2A1	0.0561778
ANAPC2	0.0563265
GUK1	0.0563265
HIST1H2AC	0.0563265
TOP1	0.0565294
NCKAP1	0.0565294
MRPS11	0.0565417
TXNRD1	0.0567737
SSR2	0.0568021
USP36	0.0568021
GPKOW	0.0569904
RBFA	0.0575688
MEAF6	0.0580118
GARS	0.0580917
TOMM70A	0.0581965
DDI2	0.0583079
AKR7A3	0.0584348
APITD1	0.0584348
COX17	0.0584348
ARHGEF7	0.0585745
ATP5G3	0.0585745
PNPT1	0.0585745
TRMT61A	0.0585745
NUP153	0.0586071
MED14	0.0586071
GPR89B	0.0586426
C3orf17	0.0588712
UBE2L3	0.0596159
TRIM16L	0.0598205
NUP155	0.0598205
SF3B2	0.0598205
HSPB7	0.0601522
PELO	0.0601522
MED28	0.0601522
VDAC1	0.0601522
MTFMT	0.0601522
DDX27	0.0601522
UPF2	0.0602139
WDR46	0.0602139
ZRANB2	0.0605369
CCT8	0.0605369
GNB2	0.0608297
GNL3L	0.0609918
NAPG	0.0613582
ZBTB11	0.0613582
PISD	0.0613582
C1orf122	0.0613582
WSB2	0.0614667
LLGL1	0.0616279
ZC3H8	0.0618768
RLF	0.0620974
CCDC174	0.0623118
PRIM1	0.0623118
UBE2S	0.062347
TXK	0.062347
LAGE3	0.062347
TFB2M	0.062347
KIF11	0.062347
PI16	0.0634134
MCM3	0.0635515
NMD3	0.0635515
TAZ	0.0638333
RRN3	0.0638333
SPATS1	0.0638333
COX6B1	0.0639027
SEH1L	0.0639027
CD5L	0.0639027
RNGTT	0.0645259
POLR3F	0.0649224
MED18	0.0650883
VCL	0.0651031
GTPBP3	0.0651031
DRAP1	0.0655204
RPL3	0.0655974
CHTOP	0.0655974
F8A3	0.0656164
GGPS1	0.0657605
DDX28	0.065783
PPIH	0.0658995
DPY30	0.0659881
SMG8	0.0659945
MSL1	0.0660387
PNKP	0.0660387
THAP11	0.0664789
CTR9	0.0664789
CENPW	0.0664789
RPL26	0.066483
CRKL	0.066483
MRPS27	0.0672035
SCO1	0.0672035
SNRPF	0.0672035
MED8	0.0676317
KHSRP	0.0677639
SHQ1	0.0677639
PNPLA1	0.0677639
KCNJ12	0.0677639
KRTAP5-10	0.0677639
ZNF629	0.0677995
ATP5J2-PTCD1	0.0678118
PTOV1	0.067897
COX5B	0.0684371
RBM33	0.068595
MRPS17	0.0686254
RRP15	0.0686523
AMBN	0.0687593
PGAM4	0.0688514
SKIV2L2	0.0691495
TIMM23	0.0692163
PSMD8	0.0692163
LTV1	0.0692163
KTI12	0.0696946
SPCS3	0.0696946
FAM96A	0.0696946
PPP2R2A	0.0698848
RUVBL1	0.069888
PIGV	0.0699222
DSCC1	0.0699222
NDUFS5	0.0701076
SPDEF	0.0701076
MBLAC1	0.0701244
FOXM1	0.0705671
MAP3K1	0.0706109
ATP5O	0.0710318
DHX30	0.0710339
KIAA2013	0.0710977
PELP1	0.0712229
HOXA9	0.0712522
PHC1	0.0712952
WDR3	0.0714335
RPS13	0.0716549
CXCL17	0.0716549
KIN	0.0722015
ZNF658	0.0722015
NGDN	0.0724944
DARS2	0.0730784
PGAM1	0.0731397
LSM11	0.0733565
GMNN	0.0735255
ZCRB1	0.0740774
BRPF3	0.0740774
TBCE	0.0740774
ENY2	0.0740774
PRKRIP1	0.0746153
THOC6	0.0750213
NSF	0.0750213
DCTN2	0.0750213
OIP5	0.0750786
SART1	0.0750786
TCF7	0.0753047
PIGO	0.0758112
DHX16	0.0758223
DDX39B	0.0761673
CDC40	0.0766516
TIMM8A	0.076682
AHCY	0.0777109
PTPN11	0.0777137
HNRNPA1	0.0785338
MST1	0.0786439
CCDC74B	0.0786439
HIST1H2AL	0.078765
RNPS1	0.0790184
PABPC1	0.0792647
PLEKHM1	0.0794445
PARP11	0.0794985
COPG1	0.0796051
MRPS10	0.0797248
RFC2	0.079943
RPL6	0.07997
LCE1F	0.0802271
EIF2S2	0.0802673
OXA1L	0.0802673
MMS22L	0.0806086
ZFP36L1	0.0810081
HAUS2	0.0810081
SELRC1	0.0811778
NAA10	0.0812754
LGALS9C	0.081288
CHCHD3	0.0819906
NBPF4	0.0819906
SRSF10	0.0821783
DYNLT1	0.0822355
WDR12	0.0822992
PQLC2	0.0825835
VMP1	0.0829256
LCE3A	0.0830274
ACAD9	0.0832002
CCNB1	0.0835862
DGCR8	0.0836586
ULBP2	0.0836586
PPP1R14B	0.083821
UBA1	0.083821
ASCC3	0.0843852
U2AF1	0.0846973
MRPS14	0.0847645
PML	0.0849023
SUMO2	0.0850067
RPSA	0.0850067
IRS1	0.0850067
CAMLG	0.0853038
ACIN1	0.0853638
PCF11	0.0853661
SCO2	0.0853876
SMC3	0.0855175
MESDC2	0.0855452
TOMM40	0.0859423
FAHD2B	0.0860013
PSMA1	0.0863083
PLK3	0.0871293
FBXW7	0.087245
GEMIN5	0.087245
PSMB6	0.0876143
NARS	0.0876143
MRPL49	0.0876143
FEM1B	0.0876143
EIF2B3	0.0876967
TCTEX1D4	0.0877664
INTS1	0.0878801
BRD4	0.0881826
PARL	0.0884404
ALG13	0.0890814
RNASEH2A	0.0890814
PXT1	0.0892061
SRP14	0.0897999
DNMT1	0.0897999
PDAP1	0.0901367
NT5DC3	0.0907735
VPS35	0.0909601
FANCM	0.0909601
KRTAP9-4	0.0909601
ACOX1	0.0919621
FAM136A	0.0922295
MED25	0.0922295
DCP2	0.0922295
KRTAP9-6	0.0927424
PPP2R1A	0.0927944
SNRNP27	0.093306
POLR2D	0.0934567
ELP2	0.093477
AIFM1	0.0944492
FAM175A	0.0944492
KAT5	0.0944492
AKIRIN1	0.0944492
NPM1	0.0944492
RPS15A	0.0944492
GTF3C2	0.0946411
REST	0.0947285
HSPA8	0.0947285
TXNL4B	0.0948464
SZT2	0.0948464
DPH1	0.0948784
PEX11B	0.0948784
LSMD1	0.0948784
FSCN1	0.0954116
CCDC23	0.0957604
TUBGCP3	0.0957842
SCNM1	0.0957842
HIST1H2BE	0.0960275
ARHGAP27	0.0960275
ATAD3A	0.096111
SNX17	0.096111
RBM19	0.096111
PEX6	0.0962381
POP4	0.0969285
HARS	0.0969285
METTL1	0.0979399
ARF4	0.0979741
SPRTN	0.0983715
RHEB	0.0985263
FCF1	0.0986567
TACC3	0.0989136
RFT1	0.0995201
PGP	0.0995348
WAPAL	0.0996002
TREM2	0.0996002
C7orf26	0.0997411
EEF1A1	0.10014
GSPT1	0.100208
MRPS35	0.10021
VOPP1	0.100478
FNDC8	0.100478
ANKRD17	0.100492
MCRS1	0.100521
UROD	0.100521
KMT2D	0.100521
SDK2	0.100779
INTS12	0.100799
PIK3C3	0.100836
ADAMTSL5	0.100957
EXOSC9	0.101386
SHFM1	0.101834
BUB1	0.101834
NUP205	0.101988
NAA38	0.102279
DNAJC8	0.102582
SLC39A6	0.102582
SON	0.103315
SRPK1	0.10332
PIM1	0.10332
RAB6A	0.103484
GPN1	0.103484
TSEN2	0.103542
CKS2	0.103907
MRPL51	0.104158
LSM10	0.105089
EEF1B2	0.105089
RNF40	0.105127
HIST2H4A	0.105127
CEP85	0.105453
KRT86	0.10548
DONSON	0.105618
METTL14	0.106071
NUMB	0.106071
MED1	0.106293
MDGA1	0.106293
TRMT10C	0.106296
EIF4E	0.10641
TAF1	0.106564
AURKAIP1	0.107323
TOMM5	0.107342
RAE1	0.107565
ATP6V1F	0.107816
COPE	0.108085
ORC4	0.108533
CFC1B	0.108533
ELAVL1	0.109043
MNT	0.109402
MICALL2	0.109495
ARF6	0.109669
DHX38	0.109669
CYC1	0.110487
RAB1A	0.11116
CCZ1	0.111441
NSA2	0.111444
HADHA	0.111444
FEN1	0.111816
ZNF286B	0.111975
C17orf58	0.112094
HAUS5	0.112356
CLTC	0.112634
RMI2	0.112666
FBXL22	0.113013
SNRNP48	0.113147
INTS4	0.11359
TOR1AIP2	0.114227
AASDHPPT	0.114227
ZFAND3	0.114254
RPL38	0.114254
ANKRD34B	0.114254
CROCC	0.114254
XRCC2	0.11458
PFDN4	0.114859
TAF1L	0.114859
MOB4	0.115144
RIF1	0.115186
GBA	0.115934
FKBPL	0.116045
STIL	0.116045
TFAM	0.116045
EDC4	0.116045
KRTAP4-2	0.116435
PPA1	0.116492
ZNF205	0.116516
GPN3	0.116516
TNPO1	0.116943
THG1L	0.116943
CBFB	0.117016
VPS72	0.11705
DHRSX	0.117705
TREML4	0.118192
EIF2B1	0.118264
LIAS	0.118319
UBE2Z	0.118953
SIGLEC11	0.118953
ZNF335	0.119866
UFC1	0.120398
ACTR2	0.120446
HNRNPM	0.120666
TIMM9	0.120669
C11orf83	0.120888
TXLNA	0.120891
ENSA	0.121011
PTPN23	0.121055
COX15	0.121055
TUBGCP2	0.12113
LAPTM5	0.121392
CXXC1	0.121488
NAA20	0.12212
UBA3	0.122342
CDC6	0.122972
DNTTIP2	0.122972
GTF3C1	0.123094
ERI1	0.123304
CREB3	0.123373
PRUNE	0.123373
MED16	0.123423
FAM185A	0.12344
PPP1R10	0.123995
DIS3	0.124171
PYROXD1	0.124384
C1D	0.124472
CSF2	0.124489
FAM210A	0.124489
SAP30BP	0.124489
SSX4	0.12474
YBEY	0.125116
BPTF	0.125154
C6orf226	0.125164
MCMBP	0.125446
GBA2	0.125799
WDR1	0.12582
DNAJC17	0.125955
ZNF285	0.126842
SUPT16H	0.126868
BCL2L12	0.126937
BTF3L4	0.127697
MAP2K7	0.12803
MRPL12	0.128244
NUFIP1	0.128808
CD3EAP	0.129166
TMEM101	0.129324
MRPL39	0.129461
KRTAP5-6	0.130077
PPCS	0.130077
TIPIN	0.130079
MPHOSPH10	0.130214
INTS5	0.130253
RAD21	0.130421
UFL1	0.130893
EIF5	0.13167
LCE2C	0.132542
UBB	0.132654
CYB561D1	0.132979
ADAT2	0.133181
ITGAV	0.133377
COX10	0.133377
EXOC8	0.133807
WRB	0.133923
CCDC144NL	0.133923
RPL23A	0.133923
ZFYVE1	0.133923
HAUS3	0.133923
PIN4	0.133923
EXOC1	0.134054
MT1A	0.134058
CTU1	0.134242
ACTR1A	0.134489
VSTM2B	0.134489
TRIM47	0.134535
WDR61	0.135172
C21orf2	0.135318
UBE2T	0.13637
STRIP1	0.136383
GABBR1	0.136438
PPP1CA	0.136487
HSBP1	0.136631
NSUN5	0.137138
DCPS	0.137476
DARS	0.137671
TIMM22	0.138013
BCAP31	0.138308
OCM2	0.138591
RTFDC1	0.138911
TUBD1	0.138932
SCYL1	0.139732
ASPA	0.14027
CYP4F2	0.140634
GINS4	0.140634
CLPP	0.140935
EIF5AL1	0.141496
N6AMT1	0.141514
SCD	0.141514
KPNA2	0.142339
GPS1	0.142358
AMD1	0.142569
TRIM49D1	0.142569
DHX8	0.142569
GRAMD3	0.143162
RNF4	0.143439
ZCCHC7	0.143545
CDC26	0.143694
SREK1	0.143694
MRPS33	0.144033
FXN	0.144033
PSMC5	0.144382
PAQR6	0.144382
POC5	0.144492
HYI	0.145075
SNF8	0.145075
KANSL2	0.145636
PRPF39	0.145824
CCND1	0.145824
SSU72	0.145824
APRT	0.145824
ATP6V1H	0.145994
NDC80	0.145994
PFDN1	0.146178
RDM1	0.146178
ZFAND5	0.146429
APBA2	0.147734
TSR3	0.147825
INHBE	0.147825
YWHAZ	0.148012
WDR26	0.148047
CTC1	0.148188
MZT2A	0.148837
TNPO3	0.148851
C1orf162	0.149093
MRTO4	0.150201
SMARCA5	0.150277
HIST1H2BN	0.150277
NDUFAF3	0.150401
UBA2	0.150676
RARS	0.15091
RIOK1	0.15091
TUBG2	0.15091
ATG12	0.15123
ATRIP	0.151302
TIPRL	0.151304
COQ2	0.151713
TAF11	0.151948
MAPK14	0.151948
REXO1	0.151974
RTF1	0.152036
RAB1B	0.152154
GBP1	0.152154
KRTAP5-11	0.152387
ATP6V1C1	0.152387
POC1A	0.152448
ANKRD31	0.152499
HIGD2A	0.152575
IER5	0.152604
BRD1	0.152604
MRPL47	0.152604
METTL5	0.152604
MPRIP	0.152809
ADHFE1	0.153113
EIF3M	0.153456
PRSS3	0.153645
UBE2D2	0.154117
NDUFB4	0.154117
FABP5	0.154275
EXOSC5	0.154314
GBF1	0.154314
MORC2	0.154314
CFLAR	0.154433
NGRN	0.155464
RRP7A	0.156169
FAM25A	0.156406
DDIT3	0.156406
PIK3R4	0.156406
RBM42	0.156508
MRPS22	0.156614
CCDC51	0.157792
SRRT	0.157829
NDUFB1	0.157979
RAD51D	0.158454
ABCB7	0.158454
CENPT	0.158465
RRAS	0.158761
MED9	0.159096
TRAPPC11	0.159734
RHD	0.159734
KCNQ4	0.160203
SMC5	0.160229
RICTOR	0.160653
PPAP2B	0.160844
FCN3	0.160927
CDKN2D	0.161118
ACTR3	0.161118
BOD1L1	0.161118
DHX15	0.161331
ME2	0.161589
INIP	0.161593
SAT2	0.161593
NFE2L3	0.161593
RNMTL1	0.16183
ARTN	0.16225
SMS	0.16225
RARS2	0.16225
MED23	0.162572
LARP7	0.162663
PLRG1	0.162961
TRIM74	0.162961
ART3	0.162961
ICT1	0.162961
CHORDC1	0.162961
TGIF2LX	0.162961
MRPL35	0.164156
ADAMTS4	0.164447
BNIP1	0.164469
SMPD3	0.164469
BOLA1	0.164469
C7orf43	0.165118
C1orf74	0.165566
DIDO1	0.166471
HIST1H3G	0.166597
SSB	0.166856
BRD8	0.167315
NASP	0.167583
HDAC3	0.16857
UBA5	0.169208
TARS	0.169536
ANAPC15	0.169983
ARHGAP11A	0.170157
C1orf234	0.170157
RAD1	0.170157
GTPBP2	0.170157
ATPAF2	0.170335
ATPIF1	0.170335
RHOT2	0.170524
PRC1	0.170763
CHTF8	0.170763
RGP1	0.171252
NUP107	0.171252
COX8A	0.171252
PSMA3	0.171252
DDA1	0.171252
POLH	0.171324
HNRNPC	0.171324
KRTAP4-6	0.172113
FBXW11	0.172116
CTAG1A	0.172116
TYW1B	0.172116
PREB	0.17238
MRPL11	0.17238
EXTL3	0.17272
TRIP13	0.172783
PIGW	0.173089
DDX24	0.173691
SLC2A1	0.173778
MTX1	0.173778
PRB4	0.174817
FAM212B	0.175098
SMIM12	0.175255
ZNF559	0.175255
PAICS	0.175255
POLR1A	0.175255
LSM3	0.175255
EXT2	0.175911
SMNDC1	0.175911
SLC6A8	0.175911
GUSB	0.176274
VPS16	0.17645
ASH2L	0.17645
ELP3	0.176658
FAM76A	0.176658
PLK4	0.176718
TSGA10	0.176726
NCR2	0.176726
SMG7	0.177345
KDM2A	0.177413
C6orf222	0.179198
FDPS	0.179275
STT3B	0.179678
C6orf106	0.180302
CFL1	0.180863
UQCRQ	0.180863
HLA-B	0.180863
UFD1L	0.180953
NEDD1	0.180953
BRF2	0.181146
DNAJC10	0.181146
POLG	0.181146
COA4	0.181395
ATP5G2	0.181488
FTO	0.182131
ZNF479	0.182131
MTA2	0.182159
HAUS8	0.182721
MASTL	0.183398
MRPL54	0.183398
RNF168	0.183872
PDCL	0.184027
DGCR14	0.184308
HIST3H3	0.184308
WAC	0.184825
CLN6	0.184825
APITD1-CORT	0.185669
CTPS1	0.185958
VEZT	0.18632
LTN1	0.186327
FAM89B	0.186813
GRSF1	0.186813
THOC1	0.186851
COX20	0.187012
SURF2	0.187168
IST1	0.187177
FKBP1A	0.187177
TRIM50	0.187973
NOL7	0.188523
YY1	0.188523
SPNS1	0.188523
APIP	0.188523
ELMSAN1	0.188523
AFG3L2	0.188523
SLFNL1	0.188614
CENPL	0.189312
DEC1	0.189649
GPX8	0.19052
RHOA	0.191004
ZBTB7A	0.191004
ALG1L	0.191004
URI1	0.191013
ASPM	0.19251
NARFL	0.1928
KANSL1	0.19287
SZRD1	0.193279
NONO	0.193777
CCDC12	0.193913
BMP8B	0.193925
PAXBP1	0.193925
RPL7L1	0.193925
MPHOSPH8	0.194422
KIF18A	0.194682
RSBN1L	0.19487
ALG9	0.194881
YTHDF2	0.195655
INPP5B	0.195736
DOCK6	0.196872
ZWILCH	0.197196
PALB2	0.197356
NCLN	0.197506
TBC1D7	0.198108
HMG20B	0.199212
TIMELESS	0.199596
CCDC58	0.199617
HCRT	0.199898
SPDL1	0.199981
HSP90B1	0.19999
KLF1	0.19999
CHAF1B	0.19999
GLTSCR2	0.201167
CFC1	0.201253
SWSAP1	0.201344
CHCHD4	0.202431
TNS3	0.202431
ZNF76	0.202431
RPAP3	0.202431
HINT2	0.202709
INTS10	0.203044
HNRNPA1L2	0.203044
GNA12	0.203723
GLIPR2	0.206026
RBMX2	0.206462
NSUN4	0.206596
[truncated: 5,338 more rows]

## Sheet: 6
Gene ID	FDR corrected p-value
NF2	0.00204903
TP53	0.00204903
TRAF3	0.00512276
CYorf17	0.00614707
LZTR1	0.00768396
FAT1	0.0110647
ATRX	0.0133191
SH3BP4	0.0213685
SPSB4	0.027918
PVRL1	0.0350611
GPC5	0.0831916
ZNF521	0.0831916
MUC22	0.0831916
NPBWR2	0.0831916
MMP10	0.0831916
LRRC61	0.0831916
CX3CL1	0.0859306
PARVG	0.102343
TMEM207	0.102343
PCDHB3	0.102343
CARD17	0.114848
CREM	0.127877
KCNB1	0.127877
NKX2-4	0.132296
TXNDC2	0.133844
TADA2B	0.133844
SCRT2	0.144456
ZNF681	0.144724
EDNRB	0.145555
AMOTL2	0.152689
CDADC1	0.153473
PRDM15	0.161662
SIRPB1	0.161662
COLEC12	0.161662
KDM5D	0.161662
TCF15	0.161662
C9orf173	0.161662
POU3F2	0.161662
KIAA0141	0.161662
SYT8	0.161662
WASF3	0.161662
TST	0.161662
QRFPR	0.161662
C6orf195	0.161662
CLDN17	0.161662
DNHD1	0.161662
ZNF862	0.161662
ATG4B	0.161662
TNNT3	0.161662
ZNF773	0.161662
SGK223	0.161662
ESRRB	0.164432
ANKRD2	0.164432
CTXN2	0.173731
FGFBP2	0.173731
BLK	0.173731
CFP	0.173731
CRYAA	0.173731
TAF15	0.175483
ASMTL	0.175483
ROBO4	0.175483
BTN2A1	0.175483
LRRC27	0.175483
C22orf31	0.175483
CLRN1	0.175483
KCNJ6	0.178721
EPB41L3	0.178721
DEGS2	0.178721
ZNF746	0.178721
LYPLAL1	0.181727
S100B	0.181727
SLC25A18	0.181727
SIGLEC5	0.181727
TRIM2	0.181727
MITF	0.181727
DUSP15	0.183015
BRI3	0.183015
MLNR	0.183015
NEK6	0.183015
DYX1C1	0.183015
TRIM63	0.183015
HES6	0.183015
ACSF3	0.183015
SUFU	0.183015
ADIPOQ	0.183015
SERPINA6	0.183015
RBMXL3	0.183015
TSC2	0.183015
CDH22	0.183015
POU4F3	0.183015
EGR3	0.183015
ZNF444	0.183015
ARHGAP36	0.183015
CLCN4	0.183015
TUBAL3	0.183015
CXorf22	0.183015
VSTM1	0.183015
SPRED2	0.183015
DAB2IP	0.183015
DNAJC15	0.183015
ZNF195	0.183015
TCF23	0.183015
CRB2	0.183015
ANKRD12	0.183015
SIPA1L2	0.183015
NLGN4Y	0.183015
SMYD1	0.183015
ARL11	0.183015
GPR68	0.183015
USP28	0.183015
KCNMB1	0.183015
PHACTR3	0.183015
LRCH1	0.183015
BDKRB1	0.183015
DGKQ	0.183015
GGACT	0.183015
RBP1	0.183015
KIF3B	0.183015
TEX33	0.183833
KIRREL	0.184152
TRAPPC3L	0.184813
MUC16	0.184813
VGLL4	0.184813
BPIFA1	0.184813
SPATA31D1	0.184813
RNF113B	0.184813
LPAR2	0.184813
SRMS	0.184813
BPY2C	0.184813
LHX2	0.184813
SRXN1	0.185279
COL4A1	0.185279
GJD4	0.185279
OVOL2	0.185279
EXPH5	0.185279
RAB9B	0.185279
NRG1	0.185279
MKX	0.186898
MMP14	0.186898
GPR55	0.187406
LIME1	0.187406
ELFN2	0.187406
GFI1	0.187766
POU2F3	0.18841
DECR1	0.18841
VSTM5	0.18841
ZCCHC16	0.18841
ANGPT4	0.189332
SEC24D	0.189332
LOC101928603	0.189332
WNT10A	0.189332
WSCD2	0.189332
TCEANC	0.189332
HELT	0.189332
RBCK1	0.189332
ZNF831	0.189332
SLC23A1	0.189332
DDX3Y	0.189332
GRB10	0.189332
GRM6	0.189332
SP140L	0.189459
GMIP	0.191437
L3MBTL3	0.192211
ABCA3	0.194612
RGAG1	0.194612
PLCB1	0.194612
DCX	0.194612
FDFT1	0.194612
BMX	0.194612
PCDHB12	0.194612
TMEM108	0.194612
IRGC	0.194612
SERPINA5	0.194612
HSFX1	0.194612
SLC5A8	0.194612
TRPC6	0.194612
FHL2	0.194612
MASP1	0.194612
TTC7B	0.194612
PLA2G4E	0.194612
ANKRD26	0.194612
ARSH	0.194612
ECHS1	0.194612
FAM50B	0.195262
RIIAD1	0.198136
FOXRED2	0.198136
TNP2	0.198136
CYP4V2	0.198136
MID1IP1	0.198136
EDN3	0.198136
RFPL4B	0.198136
CST7	0.198136
THTPA	0.198136
ZNF710	0.198136
MRC1	0.198136
PTX3	0.198136
SPRED1	0.198136
YWHAH	0.198136
PCTP	0.198136
GPR35	0.198136
HADH	0.198136
STK35	0.198136
SS18	0.198136
MYCT1	0.198136
ACSS1	0.198136
IFLTD1	0.198136
GABRR2	0.198747
NDRG2	0.198747
CYP26B1	0.198747
COL18A1	0.198747
IGFL2	0.198747
ABCB9	0.198747
GRHL1	0.198747
B3GALT5	0.198747
PROSER1	0.198747
PGF	0.198747
PROKR1	0.198747
SH3D19	0.198747
LPIN2	0.201323
KIAA1549L	0.201323
PRRG1	0.201323
SLC25A30	0.201323
TBC1D9	0.201323
PACSIN2	0.201323
CHSY1	0.201323
LRRC55	0.201323
KLHDC3	0.201323
GIF	0.201323
FITM1	0.201323
STOX2	0.201323
SPRY2	0.201323
FERD3L	0.201323
FAM65C	0.201323
PCBD1	0.201323
GALNT12	0.201323
FAM26E	0.201323
MFHAS1	0.201323
SWAP70	0.201323
TMEM37	0.201323
DEFB132	0.201323
FAM24B	0.201323
KRTAP12-2	0.201323
RBM18	0.201323
CRY1	0.201323
ERCC5	0.201323
C6orf52	0.201323
GAB4	0.20194
SGPL1	0.20194
GLT8D2	0.20194
TYR	0.20194
CCDC116	0.20194
IFIT3	0.202599
CCER1	0.202861
ZNF418	0.202861
LYAR	0.202861
CFHR1	0.202861
GPR137C	0.204718
HDAC10	0.204718
CBY1	0.205651
C14orf177	0.206913
KRT33A	0.208456
RSPO4	0.208456
MPEG1	0.208456
DSCAM	0.210553
PRKCG	0.210553
GNAL	0.210553
PI3	0.210553
MCF2	0.210553
C9orf163	0.210553
CHFR	0.210553
PCDH11Y	0.210553
CDR1	0.210553
MEX3C	0.21099
FAM24A	0.212639
MPC1	0.212639
TMEM134	0.212639
RDX	0.214984
FAM196A	0.216022
MYH10	0.218685
THAP4	0.218685
DNAJB5	0.218685
RGS19	0.221982
OPTC	0.222623
KCND1	0.222765
NLRC4	0.223381
LPP	0.223381
MTUS1	0.223381
NYAP1	0.223381
FARP1	0.224655
ARHGAP28	0.224655
FOXP1	0.225487
BRD9	0.227301
DMD	0.227301
MYCBPAP	0.227406
PPP1R3B	0.227492
UCN3	0.227492
FAM218A	0.227492
TIMP4	0.227492
PDE6A	0.227949
MYOZ3	0.227949
LZTS1	0.228188
SNX25	0.228523
SUMF1	0.228855
ZNF787	0.229089
INSM1	0.22962
ARPP21	0.230726
SSC5D	0.230726
GCM2	0.230726
SRGAP3	0.233878
ENTPD2	0.233878
ZXDA	0.234975
LCE3C	0.234975
ICAM2	0.234975
C15orf59	0.235268
SYNE2	0.235268
ALDH3B2	0.236568
PSMD10	0.236568
WDR91	0.237534
MRFAP1L1	0.237534
MMP1	0.237556
CD3G	0.237556
SERPINA9	0.237556
AMELY	0.237556
MARCH11	0.237556
PTER	0.237556
DNTT	0.237556
BCORL1	0.237579
MC2R	0.237579
ME3	0.237579
LRRN4CL	0.237579
SPINK14	0.237579
SELPLG	0.237579
COL5A2	0.237579
FAM71C	0.237579
KDELR3	0.239587
OXGR1	0.239587
FAM47A	0.239587
ATP8B1	0.239587
CTRL	0.239587
EPB41L4B	0.239587
TMEM184A	0.239587
INTU	0.239587
SNED1	0.24015
MEF2A	0.24015
CRISPLD1	0.240255
CPA6	0.240446
NECAB2	0.241156
CCBL2	0.241156
HTR5A	0.241156
LANCL3	0.241156
PCBP3	0.241599
FGF9	0.241599
SLC27A2	0.241599
DOK2	0.241599
VAV2	0.241599
LAMA1	0.241599
TMEM67	0.241928
MTMR10	0.242402
AGBL2	0.242402
PLD4	0.242402
PCDHB1	0.244462
ICOS	0.244462
CLEC3B	0.246355
BRWD1	0.246355
BBX	0.246639
PCSK1N	0.246639
ZNF543	0.246639
SPA17	0.247082
GMPPA	0.247082
SFT2D1	0.247082
SEMA6C	0.248765
ANKDD1B	0.250924
LRRC3B	0.250991
TCP10L	0.250991
NPS	0.250991
DMRT2	0.250991
CRTC2	0.252057
ZMAT3	0.252061
EMILIN2	0.252084
STC1	0.252641
TTC39C	0.252641
GPR27	0.252641
UNC93A	0.252641
RNF170	0.252641
TLX3	0.252641
ZIK1	0.252641
SUCO	0.252641
FARP2	0.252641
RC3H2	0.252641
SOX21	0.252641
TAF6L	0.252641
ATM	0.252641
E2F8	0.252641
BMP1	0.252641
OBSCN	0.252641
TBC1D14	0.252641
FAM26F	0.252641
MTMR12	0.252641
RGMA	0.252641
ADAM8	0.252641
SCP2D1	0.252641
RALGAPA2	0.252641
ZNF71	0.252641
ZIM2	0.252641
MID1	0.252641
CST9	0.252641
HMBS	0.252641
SLC2A4RG	0.25395
ARHGEF10	0.25395
MRFAP1	0.25395
ADD3	0.254071
HDAC4	0.254071
DLGAP4	0.254071
ITCH	0.254071
FAM124A	0.254071
FOXR2	0.254158
ZNF268	0.254158
C11orf44	0.254215
BTBD1	0.254215
THSD1	0.254215
C10orf54	0.254215
AJUBA	0.254215
ZNF445	0.254215
ALKBH2	0.254215
PXDN	0.254215
CHERP	0.255827
KERA	0.255827
ZFP64	0.255827
C18orf8	0.256295
FOXQ1	0.25684
LZTS3	0.25684
FIGF	0.258294
SPRY4	0.258294
PCDHGA3	0.258294
NOC4L	0.258294
VWA8	0.258294
PGBD2	0.258294
ZNF432	0.258294
FAM134A	0.258294
EDDM3A	0.258294
PLGRKT	0.258294
PCCA	0.258294
FNIP2	0.258294
SLC6A5	0.258294
SIRPB2	0.258294
MTMR8	0.258294
WIF1	0.258294
ATXN7	0.258294
ERP27	0.258294
OXTR	0.260429
SLC5A1	0.260429
NDRG1	0.260429
ATP8B4	0.260429
NHLRC3	0.260429
PCDHB11	0.260429
PTCH1	0.260429
TTN	0.260429
SLC2A8	0.260429
PRH2	0.261867
ACTL10	0.261867
C11orf31	0.261867
ARVCF	0.261867
GALNT2	0.261867
P2RX7	0.261867
TXNRD2	0.261867
VGLL1	0.261867
FAM120B	0.261867
ABCC4	0.261867
PCDHGA1	0.261867
CST9L	0.261867
SH2D3C	0.261867
NLRP7	0.261867
MECP2	0.261867
GPC4	0.261867
NLRP14	0.261867
CDKL5	0.261867
PTEN	0.261867
NOX4	0.261867
SAT1	0.262636
SNIP1	0.262882
WNT16	0.262882
TAS2R42	0.262882
CRYL1	0.262882
KLK9	0.262882
DNAH10	0.262905
HAND2	0.262905
HSFY2	0.26291
VPS9D1	0.26291
BTN3A1	0.26291
UTY	0.26291
GPC6	0.26291
ZNF596	0.26291
ZNF613	0.26291
PHF20	0.26291
C16orf58	0.26291
JMJD7	0.26291
FSTL5	0.26291
LCORL	0.26291
SRSF12	0.26291
DSG1	0.26291
PIANP	0.26291
PCDHA3	0.26291
SERPINE3	0.26291
AP1B1	0.26291
IRAK3	0.26291
ERICH1	0.26291
CCP110	0.26291
RREB1	0.26291
CRIPAK	0.26291
PHF12	0.26291
HPGD	0.26291
GLB1L3	0.26291
CASP2	0.26291
SIM1	0.26291
FRMD6	0.26291
KEAP1	0.26291
MGMT	0.26291
HIST1H4F	0.26291
ZSCAN1	0.26291
KCTD19	0.26291
MCOLN1	0.26291
CCNY	0.26291
ACTRT1	0.26291
DISP2	0.26291
CLIC6	0.26291
HRASLS5	0.26291
GPRC6A	0.26291
CAPNS2	0.26291
PSAPL1	0.26291
NTF3	0.26291
PHKA2	0.264193
FAM110A	0.264193
CPPED1	0.264193
RTP1	0.264193
ALPP	0.264603
ZNF615	0.264603
OOEP	0.264603
SMYD3	0.264603
USP38	0.264603
ZNF558	0.264603
CHRNB3	0.264603
ADAMTS20	0.264603
NETO1	0.265115
MYO10	0.265115
FOXA2	0.265115
PMEPA1	0.265115
IL17REL	0.265115
TGFBR2	0.265115
ZNF835	0.265115
AGA	0.265115
MAGEA11	0.265115
UBXN7	0.265115
RAD21L1	0.265115
FLRT3	0.265115
SLC24A2	0.265115
TBX5	0.265115
ZNF208	0.265115
NXPH1	0.265115
MICAL2	0.265115
CHRNA2	0.265115
UGT2A2	0.265115
ZNF716	0.267057
TROVE2	0.267057
RAB2B	0.26781
GPR4	0.26781
TNS1	0.268068
HRH2	0.268068
SIX2	0.268068
NELL2	0.268068
PCDHGB2	0.268068
HDDC2	0.268068
NTNG2	0.268068
CD99L2	0.268068
TOB2	0.268068
STK38L	0.268068
OTOP3	0.269377
BMP7	0.269377
ZNF446	0.269649
FAM89A	0.26979
CT47B1	0.270824
CNTN5	0.270824
RBFOX2	0.271307
TLR10	0.271307
ADAM7	0.272052
TRPC4	0.272052
LECT1	0.272052
PLCG1	0.272052
NHLH1	0.272052
SIRPA	0.272052
GPR143	0.272052
CDCA7L	0.272052
JRKL	0.272052
METTL21C	0.272052
TNFRSF10D	0.272052
ARPC5L	0.272052
KCNE1	0.272052
WDR20	0.272052
FAM160B2	0.272052
TRIM44	0.272052
NAT14	0.272052
PCDHGB1	0.272052
C18orf25	0.272052
OTUD6A	0.272052
SRY	0.272052
ZNF660	0.273143
AUTS2	0.27381
CASK	0.27381
ZNF865	0.275178
C14orf159	0.275178
ADAMTS5	0.275178
DPYSL2	0.275178
LATS2	0.275178
RNASE1	0.275178
DSE	0.275178
PDZRN3	0.275178
SLC30A4	0.275178
ERAS	0.275178
PDCD1LG2	0.275178
ENOX2	0.275178
TMEM74B	0.275178
SLITRK3	0.276866
MAVS	0.277555
GDF6	0.277599
MEDAG	0.277599
KCNE4	0.277599
C11orf63	0.277599
EMX2	0.277599
FAM126B	0.277599
MTRF1	0.277599
PPEF1	0.277599
KCNMB3	0.277599
ZNF256	0.277599
LPAR1	0.277599
TPPP2	0.277941
PACRGL	0.278223
GRM5	0.278808
DEFA5	0.278808
KIAA1755	0.279312
ETS1	0.279354
RABEP1	0.279354
NRXN3	0.279354
ICAM4	0.279584
SLC35F1	0.279874
C1orf210	0.279874
ZDHHC1	0.279874
CHPF	0.279874
C12orf61	0.279874
ABCB10	0.279874
FGL1	0.279908
CD274	0.279908
SOGA2	0.279948
RCAN1	0.280275
SCNN1D	0.280275
PCDHGA5	0.280275
SLIT1	0.280348
CNTN2	0.280348
SFXN1	0.280348
GPM6B	0.280348
ASIC3	0.280348
APOA5	0.280348
JDP2	0.280348
MAMLD1	0.280348
PHOSPHO1	0.280348
C20orf195	0.280348
MAPK6	0.280348
XPNPEP2	0.280348
GFOD1	0.28035
SUSD5	0.28035
UGT1A1	0.28035
PRODH	0.28035
ACE2	0.28035
GNB5	0.28035
PDE6D	0.28035
IKBKE	0.28035
APLP2	0.28035
C10orf99	0.28035
TSC22D3	0.28035
KSR2	0.28035
ADM2	0.28035
GPR133	0.28035
TMEM218	0.28035
AGMO	0.28035
TCF12	0.28035
KCNE1L	0.28035
IL12A	0.28035
CCDC127	0.28035
FSIP1	0.28035
PDHA1	0.28087
MYL3	0.281566
CLCA4	0.281566
POMGNT1	0.281659
HLA-DQB2	0.281659
LNX2	0.283091
SPAG16	0.283091
TEX29	0.283091
CCDC3	0.283091
PYGO2	0.283091
GRIA1	0.283091
ITM2C	0.283091
TSPEAR	0.283091
GALNT8	0.283091
POU4F1	0.283091
EGLN1	0.283091
SHISA9	0.283091
PCDH9	0.283091
SOX14	0.28337
GC	0.283391
TSNAX	0.283391
FOXF2	0.284338
SSTR4	0.284571
MSRA	0.284572
TLR2	0.284572
SH3KBP1	0.284572
DEAF1	0.284572
GLRA4	0.284572
ZNF197	0.284874
HPD	0.284874
TAP2	0.284874
EDN2	0.284874
ISG20	0.284874
TTC23	0.284874
TOX	0.284874
TBRG1	0.284874
RCCD1	0.284874
TTBK2	0.284874
MIOX	0.284874
MSH5	0.285512
STEAP2	0.285512
MCHR2	0.286056
HS3ST1	0.286056
CST8	0.286056
TMEM154	0.286056
KCNG2	0.286608
FRMPD4	0.287164
KNOP1	0.287164
TMEM132B	0.287291
ZNF804B	0.287291
CBL	0.287291
CCDC170	0.287478
N4BP3	0.287478
AIFM3	0.287478
DCC	0.289205
CA5B	0.289205
RNF17	0.289205
FBXO7	0.289592
ZMYND19	0.289592
CXXC5	0.289592
CXCL14	0.289592
DTNA	0.289592
DOHH	0.289592
TAS2R41	0.289592
TTC36	0.289592
BCL11B	0.289592
MBD3	0.290391
LPL	0.290391
USP2	0.290391
EFCAB12	0.290391
OGFOD3	0.290391
SPRYD7	0.290391
SIX4	0.290391
ANKRD37	0.290391
BMP3	0.290391
TRIM58	0.290391
ZNF557	0.290391
ZBED1	0.290391
VENTX	0.290391
PPP2R5B	0.290391
NUPR1L	0.290391
DRD2	0.29156
MAGEC2	0.291982
C4orf3	0.291982
KCTD1	0.291982
BARX2	0.291982
POU6F2	0.291982
NLRP10	0.291982
PRR14L	0.293074
MAGEB3	0.293074
ZNF816	0.293074
RAB5B	0.293624
SLITRK2	0.29389
FEZ1	0.29389
ZCCHC14	0.29389
ZNF606	0.29389
TTC3	0.29389
ABI3	0.29389
CNGB1	0.29389
SLC6A14	0.29389
KCNA4	0.29389
DERA	0.29389
LTK	0.29389
EID2	0.29389
NF1	0.29389
MOB1A	0.29389
FGD5	0.29389
SORCS3	0.29389
CD300LD	0.29389
MC5R	0.29389
TAT	0.29389
SCT	0.29389
CCL8	0.293895
CELF6	0.294372
ART4	0.294372
CDCA7	0.294372
IFT122	0.294428
SHH	0.294428
ADRB3	0.294428
ANKRD7	0.294428
DRD5	0.294428
IMPA2	0.294428
NBEAL1	0.294428
TRAPPC4	0.294428
NEU4	0.294428
GEM	0.294428
KIF16B	0.294428
HMX1	0.294428
HES3	0.294428
HINT3	0.294428
ZNF740	0.294428
NRSN1	0.294428
MTM1	0.294428
NEUROG2	0.294428
PRRG2	0.294428
ALDH1A1	0.294428
KLHL1	0.294653
TXNDC5	0.294721
RTBDN	0.294963
SEZ6	0.295477
PKP2	0.295477
VEPH1	0.295477
TAS1R1	0.295477
RB1	0.295477
ADAMTSL3	0.295477
POF1B	0.295477
CAV3	0.295477
XG	0.295477
DNAJC24	0.295477
FAM150B	0.295477
GFRAL	0.295477
PCDHGC4	0.295477
C2orf82	0.295477
BROX	0.296913
ACKR3	0.296913
SEMA5A	0.296913
C14orf178	0.297355
RNF14	0.297355
PALLD	0.297557
IPO8	0.297557
NRSN2	0.297557
PEX11G	0.297557
TJP3	0.297557
HSPH1	0.297557
MESP1	0.297557
PCDHB4	0.297557
PDCD1	0.298761
UBTD1	0.298761
USP27X	0.298761
CTNNA1	0.300182
TSPAN2	0.300249
FAM110C	0.300249
DSG4	0.300249
OAF	0.300249
NKX6-1	0.300249
C11orf42	0.300249
TRAF3IP1	0.300249
ADAMTSL1	0.300249
ZNF551	0.300249
GHSR	0.300249
PTCHD3	0.300249
TMEM139	0.300249
MEIS2	0.300249
FOXB1	0.300249
CDC37L1	0.300249
JAM3	0.300249
FAM194A	0.300809
TRIB3	0.300976
CYP2F1	0.300976
DNAJC28	0.301078
RELL2	0.301078
CUX2	0.301078
SLC11A1	0.301136
CCDC92	0.301136
ULK4	0.301136
AR	0.301801
HAL	0.301827
CHRM3	0.301827
BIRC7	0.301827
C1orf100	0.301827
MROH9	0.301942
IGSF9B	0.302312
EVL	0.302619
GP2	0.302619
PSD2	0.302619
PCDHGA11	0.302619
GUCD1	0.302619
GJB2	0.302619
ITIH4	0.302619
CYTL1	0.302619
LILRA4	0.302619
TCF4	0.302619
PCDHGA2	0.302619
ESRP2	0.302619
KLHL34	0.302619
PSMA8	0.302619
SETDB2	0.302619
PXDC1	0.302619
C9orf9	0.302619
ROM1	0.302619
ARHGAP25	0.302619
C9orf91	0.302619
EEF2K	0.302619
KLK2	0.302619
PPFIA3	0.302619
DENND4A	0.302619
CDK15	0.302619
RCBTB1	0.302715
STOM	0.302715
SGK3	0.302715
TXNDC16	0.302715
EIF2AK4	0.302917
PRRC2B	0.302917
TLCD2	0.302917
AGTR2	0.302917
RNF180	0.302917
TGFA	0.302917
C17orf107	0.302917
CXCR5	0.303045
DFFB	0.303045
EFS	0.303045
RIN3	0.303045
KDM4D	0.303045
ARFIP2	0.30331
TMCO2	0.30331
SLC15A4	0.30331
DEFB110	0.30331
SLITRK1	0.30331
ARRDC3	0.30331
RYR2	0.30331
SRC	0.30331
CADM3	0.30331
LPAR5	0.30331
CDC42EP1	0.30331
SEC14L1	0.30331
TMEM200C	0.30331
CTCFL	0.30331
CPN2	0.30331
CPLX2	0.30331
PPM1F	0.30331
RBM20	0.30331
WDR72	0.30331
CPQ	0.30331
IKZF2	0.30331
GPR148	0.30331
ZNF22	0.30331
REC8	0.30331
C5orf55	0.30331
SUPT20H	0.30331
ZMIZ2	0.30331
TRAF2	0.30331
KIF21B	0.30331
FZD8	0.30331
RAB11FIP5	0.30331
FERMT1	0.30331
FAM131B	0.30331
TSPAN15	0.30331
ATL1	0.30331
SERTAD1	0.30331
NGFR	0.30331
RYR3	0.30331
BZRAP1	0.30331
BPIFB2	0.30331
RECQL5	0.30331
ANKRD29	0.30331
TMPRSS7	0.30331
PCDHB15	0.30331
ANO3	0.30331
APOBEC3G	0.30331
RPS4Y2	0.30331
CCL25	0.30331
B3GALNT1	0.30331
MSRB2	0.30331
ADCYAP1	0.30331
GPR150	0.30331
SNAI1	0.30331
TSPAN3	0.30331
HTR3B	0.30331
SNX6	0.30331
KPNA3	0.30331
MAP10	0.30331
CLDN10	0.30331
BCL2L13	0.30331
SND1	0.30331
ARSD	0.30331
CYLC2	0.30331
PCGF1	0.30331
IL22	0.30331
STMN1	0.30331
SLC28A2	0.30331
MTUS2	0.30331
DPH7	0.30331
LRRK1	0.30331
MSL3	0.30331
LDHAL6B	0.30331
ADH1B	0.30331
CETN1	0.30331
MST4	0.30331
MUC5B	0.30331
MOS	0.30331
ZNF488	0.30331
CD99	0.30331
NLRP9	0.30331
SLC5A11	0.30331
CD38	0.30331
PRPS1	0.30331
ADRA1A	0.30331
RRBP1	0.30331
KDM2B	0.30331
CHST6	0.30331
GPM6A	0.30331
TMEM151A	0.30331
THBS1	0.30331
ZFAT	0.30331
CKLF-CMTM1	0.30331
REEP4	0.30331
ZBP1	0.30331
SUPT7L	0.30331
ABHD14B	0.30331
FGD1	0.30331
DIRAS1	0.30331
SIM2	0.30331
XYLT1	0.30331
PSD	0.30331
SAP30L	0.30331
RRP1B	0.30331
C11orf40	0.30331
EHD3	0.30331
MKRN2	0.30331
RNF144A	0.30331
TMPRSS2	0.30331
MATN3	0.30331
LRFN4	0.30331
DDX26B	0.30331
IL17RB	0.30331
CXADR	0.30331
PDE8A	0.30331
STXBP4	0.30331
MAGED4B	0.30331
PDCD10	0.30331
LAPTM4A	0.30331
GDPD5	0.30331
TSHZ3	0.30331
DOPEY2	0.30331
CNDP1	0.30331
MYH8	0.30331
CPNE6	0.30331
KIF26A	0.30331
C20orf96	0.30331
GUCY1A3	0.30331
AOC1	0.30331
ZNF324	0.30331
CDH13	0.30331
EPS8L1	0.30331
CSRNP1	0.30331
DDX50	0.30331
PLXNA3	0.30331
MCHR1	0.30331
SDSL	0.30331
BCR	0.30331
OTOS	0.30331
EHD4	0.30331
PBK	0.30331
EFNA1	0.30331
SOX3	0.30331
ZNF157	0.30331
MMP2	0.30331
DPYD	0.30331
SLCO3A1	0.30331
GHRH	0.30331
PCDHB13	0.30331
CISD2	0.30331
PSME2	0.30331
CALB1	0.30331
KLKB1	0.30331
DGAT2L6	0.30331
RIPK1	0.30331
CSF2RB	0.30331
NBR1	0.303396
IFNGR2	0.303396
APCDD1	0.303396
GUCY2D	0.303396
PLEKHG4B	0.303396
CMBL	0.303396
PLEKHH2	0.303396
MCM8	0.303396
ZNF14	0.303396
CHEK2	0.303396
SH3PXD2B	0.303396
SIRT3	0.303396
RIC3	0.303396
PENK	0.303396
IFITM5	0.303396
C9orf3	0.303396
ABCA9	0.303396
ANKRD33B	0.303396
EPAS1	0.303396
HEBP1	0.303396
UCKL1	0.303396
S100A2	0.303396
CTNNAL1	0.303396
FUOM	0.303396
CHRDL1	0.303396
SLC43A2	0.303396
USP53	0.303396
C9orf62	0.303396
PLEKHG7	0.303396
SERPINA10	0.303396
ZNF645	0.303396
FMO5	0.303396
PQLC1	0.303396
FUT9	0.303396
ST7	0.303396
ANPEP	0.303396
DZIP3	0.303396
SVEP1	0.303396
GRM7	0.303396
RRNAD1	0.303396
MCAM	0.303396
GDF10	0.303396
GULP1	0.303396
C3orf56	0.303396
CYP7B1	0.303396
ELOVL6	0.303396
CASP9	0.303396
KBTBD8	0.303396
COMMD6	0.303396
EN2	0.303396
CNOT6	0.303396
PHIP	0.303396
ARSI	0.303396
SYN1	0.303396
NFKBIL1	0.303396
URM1	0.303396
PPAPDC1A	0.303396
JAKMIP3	0.303396
STX11	0.303396
RUNDC1	0.303396
UBE2E1	0.303396
PCDH8	0.303396
LTA4H	0.303396
COMMD10	0.303396
EML5	0.303396
SCAI	0.303396
BFSP2	0.303396
BCL3	0.303396
CDH26	0.303396
MFSD7	0.303396
CATSPER3	0.303396
SSH3	0.303396
GRIN2B	0.303396
JAKMIP1	0.303396
ZFHX3	0.303396
HSD11B2	0.303396
PTGFRN	0.303396
GPR156	0.303396
ARMCX2	0.303396
GALNT7	0.303396
MPZL3	0.303396
CLDN23	0.303396
CHRNA5	0.303396
IHH	0.303396
MMP7	0.303396
NANS	0.303396
ENTPD3	0.303396
ZNF556	0.303396
TMEM210	0.303396
PAX5	0.303396
GPD1L	0.303396
FHOD3	0.303396
GNS	0.303396
TMUB1	0.303625
GAL3ST3	0.303625
AK8	0.303625
LIPT1	0.303625
PRRG4	0.303625
DENND6B	0.303625
SPANXN4	0.304015
AHRR	0.304895
IL12B	0.304895
THNSL1	0.304895
MAN1B1	0.305367
TEX14	0.305367
CHRNG	0.305367
FAM154A	0.305608
MAP7D3	0.305709
VAX1	0.305709
GCKR	0.305709
CSNK1A1L	0.305915
TNK2	0.305915
SLC22A11	0.305915
JMJD4	0.305915
ANKRD44	0.305915
CIRBP	0.305915
RNF186	0.305915
DGAT1	0.305915
MAGEB17	0.305915
KIDINS220	0.305915
FAIM2	0.305915
PRICKLE3	0.305915
GLRA2	0.305915
BBC3	0.305915
CPLX1	0.305915
NYAP2	0.305915
SYT13	0.305915
SMARCC1	0.305915
C1QTNF6	0.305915
NFKBID	0.305915
GPR18	0.305915
PLEKHM3	0.305915
PTGES	0.305915
TDRP	0.305915
CNNM1	0.305915
SLC27A5	0.305915
PDX1	0.305915
RPS4Y1	0.305915
FMR1NB	0.305915
ZNF674	0.305915
CPXM2	0.305915
TUBB6	0.305915
EGLN3	0.305915
C20orf173	0.305915
FBXO3	0.305915
IFNB1	0.305915
FANK1	0.306295
PURA	0.306403
EXOC7	0.306403
ASH1L	0.306403
ST6GAL1	0.306403
ROR2	0.306403
FAM118A	0.306403
CYB5D1	0.306403
AP4B1	0.306403
ANKHD1-EIF4EBP3	0.306403
PRKD2	0.306403
PCGF3	0.306403
DHRS4L2	0.306403
CHIT1	0.306403
ASB9	0.30653
SLC39A14	0.306741
GABRA5	0.306914
NME4	0.306914
ADAMTS12	0.306914
C10orf71	0.307088
B3GALT6	0.30725
FAM3C	0.307272
PHPT1	0.307681
PCDH1	0.30769
SIAE	0.30769
C10orf107	0.30769
FNIP1	0.30769
ASB15	0.30769
ECE2	0.30769
DGKZ	0.30769
TPRG1	0.30769
LRRIQ4	0.30769
ARFGAP1	0.30769
FAM149A	0.30769
C7orf57	0.30769
CAMK1G	0.30769
ZNF784	0.30769
CDR2	0.30769
ST8SIA2	0.30769
RTP4	0.30769
CUL5	0.30769
KIAA2018	0.30769
MMRN2	0.30769
LRRC63	0.30769
MBOAT7	0.30769
OSBPL11	0.30769
TCF24	0.30769
STC2	0.30769
SRPX	0.30769
KIAA1644	0.30769
WDR47	0.30769
ARMS2	0.30769
ACTA1	0.30769
DDX25	0.30769
SPIRE2	0.30769
GUCY1B3	0.30769
ZNF777	0.30769
MYLPF	0.30769
TBC1D21	0.30769
ZNF675	0.30769
MPDZ	0.30769
HYAL3	0.30769
KCNN4	0.30769
CXorf27	0.30769
HCN4	0.30769
GAS8	0.30769
WDR31	0.30769
ANKRD33	0.30769
MAP3K5	0.30769
SLC15A1	0.30769
DUSP7	0.30769
FLT1	0.30769
BACH1	0.30769
NTN4	0.30769
SH3BP1	0.30769
PRTG	0.307964
DNAAF3	0.307964
CTNNB1	0.308083
WFDC3	0.308108
SESN1	0.308108
NLRP8	0.308666
TEX37	0.308666
CTNND2	0.308666
CNTLN	0.308779
FBXO34	0.308779
DNAJC5G	0.308779
CCDC129	0.308779
BCL6	0.308779
SOCS3	0.308779
FBXO8	0.308779
GBP7	0.308779
ARL4A	0.308779
PHLDA1	0.308779
C1orf115	0.308779
WDR44	0.308779
DSCAML1	0.308779
PRDM14	0.308779
PRR21	0.308779
CHST15	0.309279
ZNF280B	0.309279
ACSS3	0.309279
RFWD2	0.309279
ZNF845	0.309279
DUSP10	0.309279
CPS1	0.309279
HDC	0.309279
ZNF100	0.309321
URAD	0.3094
RARRES2	0.3094
ZFAND4	0.3094
HTR7	0.3094
IGF2BP1	0.3094
GPR124	0.3094
PCDH20	0.3094
ZFYVE21	0.3094
CYP1B1	0.309461
MUM1L1	0.309461
SERTAD2	0.309514
LOC152586	0.309886
TMEM254	0.310598
CD79A	0.3106
IL2RB	0.310789
SLC26A2	0.310789
NAP1L2	0.310789
CEP72	0.31093
C12orf23	0.311266
OSTN	0.311417
LDOC1	0.31164
NEK4	0.31164
GFRA3	0.31164
PRKAG3	0.31164
SOX12	0.31164
TMEM102	0.31164
GCGR	0.31164
THEMIS	0.31164
B2M	0.31164
HIVEP1	0.31164
ATP5S	0.31164
APOL1	0.31164
NUDT16	0.31164
NOVA2	0.31164
ARHGAP32	0.31164
CTSA	0.31164
KCNH2	0.31164
SLC37A2	0.31164
DYRK3	0.31164
RAI1	0.31164
ARL6	0.31164
RSU1	0.31164
MYL1	0.31164
CLN8	0.31164
C6orf118	0.31164
ACACB	0.31164
JMJD7-PLA2G4B	0.31164
UCP1	0.31164
MAGED2	0.31164
PCLO	0.31164
GRAP2	0.31164
STAR	0.31164
ACSS2	0.31164
OXT	0.31164
SLC2A9	0.31164
STS	0.31164
CORO2A	0.31164
DYM	0.31164
CCL16	0.31164
ADRB1	0.31164
FAM134B	0.31164
MND1	0.31164
SHOX2	0.31164
TMEM206	0.3121
FILIP1	0.3121
PTPRJ	0.3121
NDST3	0.3121
NIPSNAP1	0.312472
TTC7A	0.312472
MAK	0.312472
PRPH	0.312569
ZNF416	0.312714
DCHS2	0.312769
ZNF587B	0.312769
TIGD4	0.312769
SOX5	0.312769
ZNF221	0.312769
RNF222	0.312769
ARHGEF37	0.312769
PKP3	0.312769
PLXNB1	0.312769
LGR4	0.312769
CES3	0.312769
ENOX1	0.312769
ADIRF	0.312769
HACL1	0.312769
IL5RA	0.312769
RAB11FIP1	0.312769
LRRC8D	0.312769
RHOV	0.312769
CCNA1	0.312769
ETAA1	0.312769
TMEM27	0.312769
TAPBPL	0.312769
KCNN3	0.312769
CCDC53	0.312769
RAB20	0.312769
SPACA1	0.312769
PRMT8	0.312769
ST8SIA1	0.312769
SLC6A13	0.312769
TMIE	0.312769
CPB2	0.312769
LRRC26	0.313544
RBP7	0.313544
ZNF184	0.313544
D2HGDH	0.313544
PDE6B	0.314316
PBLD	0.314407
FIBIN	0.314407
TMEM140	0.314407
TCF7L1	0.314407
LMF2	0.314407
LYZL4	0.314407
SLA2	0.314407
DEFB121	0.314407
LACE1	0.314407
IGF2R	0.314407
TIAF1	0.314407
DKK1	0.314407
HSDL1	0.314407
STOML3	0.314407
KCNK4	0.314407
MACROD2	0.314407
TUBB2A	0.314407
FAM13C	0.314407
PCSK1	0.314407
FAM81B	0.314407
ULK1	0.314407
ASIC5	0.314407
CREBBP	0.314407
VWA5A	0.314407
CMTM7	0.314407
ZAR1L	0.314407
SLC22A1	0.314407
IRX2	0.314407
CPT1A	0.314407
LMCD1	0.314407
ACBD3	0.314407
KRT14	0.314407
C2orf54	0.314407
DAPL1	0.314407
YDJC	0.314407
GATA2	0.314407
TMTC4	0.314407
SLCO6A1	0.314407
SASH3	0.314407
ZNF25	0.314407
HELB	0.314407
PTK2B	0.314407
CCDC96	0.314407
PAX6	0.314407
CHAT	0.314407
TSPAN13	0.314407
BRSK2	0.314407
CENPB	0.314407
PRSS55	0.314407
LONRF3	0.314407
KLF8	0.314407
DMRT1	0.314407
PPP1R3D	0.314407
VRTN	0.314407
N6AMT2	0.314407
PRR5L	0.314407
SEMA7A	0.314407
TXLNB	0.314407
TNFRSF6B	0.314407
SCG2	0.314407
PRPS2	0.314407
EPHB1	0.314407
SYT1	0.314407
FSTL3	0.314407
ZGPAT	0.314407
DDAH2	0.314407
GPATCH2	0.314407
IL17B	0.314407
GIMAP4	0.314407
C5	0.314407
DNAJC5B	0.314407
ZNF276	0.314407
ATG10	0.314407
ARHGAP23	0.314407
ZNF814	0.314407
CYP20A1	0.314407
SLC7A13	0.314407
MFAP3L	0.314407
KCNAB3	0.314407
APP	0.314407
CYP1A2	0.314407
S100PBP	0.314407
CSNK2A3	0.314407
LRP2BP	0.314407
PLCXD1	0.314407
C3orf22	0.314407
MARCKS	0.314407
ACCSL	0.314407
GBP3	0.314407
ZNF624	0.314407
PPP1R1C	0.314407
XCR1	0.314407
COL21A1	0.314407
BTNL3	0.314407
HS3ST5	0.314407
BTG4	0.314407
IGSF1	0.314407
FAM46C	0.314407
MSLN	0.314407
PLBD2	0.314407
UVSSA	0.314407
CXorf57	0.314407
HRH4	0.314407
ZNF324B	0.314407
ZNF805	0.314407
FCRL5	0.314407
TYRP1	0.314407
C4orf29	0.314407
PICALM	0.314407
SCN3B	0.314407
WT1	0.314407
BCL2L11	0.314407
CTSB	0.314407
ITGB1BP2	0.314407
APOA4	0.314407
TFCP2L1	0.314407
GAST	0.314407
ELF4	0.314407
SAMD5	0.314407
PATE1	0.314407
SLC34A1	0.314407
EIF2A	0.314407
ZNF7	0.314407
COX7B2	0.314407
GRM4	0.314407
ZNF280D	0.314407
SLC19A1	0.314407
PROK2	0.314407
PID1	0.314407
KCNJ15	0.314407
DCN	0.314407
PPFIA1	0.314407
DNAH6	0.314407
COL5A1	0.314407
ZNF808	0.314407
UTS2R	0.314407
C18orf32	0.314407
MAP3K13	0.314407
MRI1	0.314407
ACTL7B	0.314407
MBL2	0.314407
RAB8B	0.314407
TAS2R50	0.314407
FAM26D	0.314407
BICD1	0.314407
PRELID2	0.314407
ZMYND15	0.314407
CCSAP	0.314407
PRKAG2	0.314421
TMEM260	0.314486
ZNF599	0.314636
C19orf26	0.314636
CDPF1	0.314636
ZBTB43	0.314636
SPATA31E1	0.314636
C14orf37	0.314636
OTOG	0.314636
ARGFX	0.314636
OTX2	0.314636
CRYM	0.314636
ODC1	0.314636
DDX53	0.314636
DEFB1	0.314666
HECA	0.314666
IPO4	0.314666
DCUN1D3	0.314666
TPD52	0.315035
C14orf182	0.315035
SCOC	0.315035
PLEKHA1	0.315035
NOS2	0.315057
GRAMD4	0.315057
PIR	0.315057
BEND2	0.315057
C14orf142	0.315057
GLT1D1	0.315247
ADH7	0.315339
NMNAT2	0.316053
PPP2R2C	0.316251
AIF1L	0.316458
LINGO4	0.316556
ZNF609	0.316556
ZNF425	0.316556
TP53AIP1	0.316556
CNTF	0.316694
FAM109B	0.316694
SH3BP5	0.316694
PCK1	0.316694
PANX2	0.316694
TMEM26	0.316694
S100Z	0.316694
ADAM29	0.316694
FAM129B	0.316694
SLC22A18	0.316694
EGFL8	0.316694
GABRG2	0.316694
PARP16	0.316694
ATXN2	0.316694
FYTTD1	0.316694
CAB39L	0.316703
ANXA11	0.316703
HVCN1	0.316768
AGPAT4	0.316768
EPHA4	0.317099
DPCR1	0.317916
C10orf126	0.317916
CLDN5	0.317916
ABHD4	0.317916
GIMAP5	0.317916
AK7	0.317916
CHST7	0.317916
TNFRSF25	0.317916
LAPTM4B	0.317916
DUOXA1	0.317916
RNF165	0.317916
C8orf87	0.317916
RASSF2	0.317916
PHF11	0.318689
CHP2	0.318788
SGPP2	0.318788
FXYD7	0.318788
PEX11A	0.319178
RAB11FIP4	0.319486
TCERG1L	0.319735
TTLL3	0.319756
PSIP1	0.319756
SSUH2	0.319756
ZFP42	0.319756
FSTL4	0.319756
SATL1	0.319955
EDEM1	0.319955
SYNPO	0.320176
CRY2	0.321035
DLC1	0.321371
ING4	0.321371
GYG2	0.321464
VPS37B	0.321509
ZCCHC12	0.321807
SDHA	0.321807
KLHL4	0.321807
ZNF260	0.321828
ATRN	0.322373
GYS2	0.322373
SDCBP2	0.322373
SMYD2	0.322373
SH2D6	0.322373
MAP6D1	0.322531
TMEM247	0.322531
AMIGO3	0.322531
SLC38A10	0.322687
MICU2	0.322687
PDZRN4	0.322687
CSN2	0.322687
TRAK1	0.322899
SPANXN1	0.322915
ZSCAN2	0.323184
YTHDF1	0.32356
BID	0.32356
SSNA1	0.32356
ACKR2	0.323957
DYNAP	0.32415
DNAJC21	0.32415
CLDN1	0.32415
NEK3	0.32415
MAPK4	0.32415
TRAPPC12	0.32415
DUSP4	0.32415
CLYBL	0.32415
PTPRE	0.32415
SAR1B	0.32415
RTKN	0.32415
SLC6A3	0.324218
MC4R	0.324813
IRF5	0.32526
KLRF1	0.32526
FBXL14	0.325507
PMS1	0.326109
CD74	0.326352
SGCD	0.326352
PIK3C2G	0.326637
SH3TC1	0.326637
C18orf64	0.326637
ZDHHC16	0.326637
CACNA1F	0.326637
DDX60L	0.326637
NKX3-2	0.326637
FOXO1	0.327089
WFS1	0.327089
NR3C1	0.327089
APLF	0.327089
RABEP2	0.327089
GIMAP6	0.327089
EIF5A2	0.327103
KCNK6	0.327103
ZAP70	0.32746
GORAB	0.327764
ALDH3A1	0.327764
RGS12	0.327764
RNASE12	0.327764
SYN3	0.328023
C4orf36	0.328023
C1S	0.328023
SIGLEC15	0.328023
KLHL42	0.328023
EMX1	0.328023
KCNF1	0.328023
SOD3	0.328023
DNMT3A	0.328023
SHKBP1	0.328023
TMEM132D	0.328023
SIRPG	0.328079
ENPP6	0.328135
SPINK6	0.328754
PNOC	0.328948
TBL1Y	0.328948
SCN1A	0.328948
NR2E1	0.328948
VWC2	0.328948
USH2A	0.329032
CXCL1	0.329032
MAFF	0.329032
TPPP	0.329258
C17orf47	0.329419
S100P	0.329419
CD300A	0.329676
GIMAP1	0.329676
LCP1	0.329676
NECAB3	0.329676
ASB18	0.330067
CATSPER2	0.330067
ANKK1	0.330067
ASAP1	0.330067
EPS15L1	0.330067
PITX1	0.330095
PRKCE	0.330095
TMEM176B	0.330095
TAS2R16	0.330095
MAP7D2	0.330095
PRKCQ	0.330188
TFDP3	0.330188
CDCP1	0.330188
DPEP2	0.330188
KCNN2	0.330188
TCF7L2	0.330188
ATG16L2	0.330188
FAM167A	0.330406
SPINT4	0.330421
LRPAP1	0.330421
SBF1	0.330421
TXNIP	0.330421
MOSPD1	0.330421
ZBED2	0.330421
GPR126	0.330421
LONRF1	0.330601
HOXA7	0.330812
MMP3	0.330812
PASD1	0.330932
RABL5	0.330932
RNF10	0.330932
FEZF2	0.331223
TRMT13	0.331223
TNR	0.331223
CDK16	0.331223
TMEM185A	0.331388
AFTPH	0.331388
SYTL2	0.331388
MTNR1A	0.331399
COPS7B	0.331426
INPP4B	0.331426
UGT1A6	0.331426
PINLYP	0.331458
KRTAP20-2	0.331502
OLIG2	0.331502
HSBP1L1	0.331502
RHPN2	0.331502
FIZ1	0.331502
MICU3	0.331502
ETV2	0.331502
KCNJ2	0.331564
ADAMTS16	0.331564
NTN5	0.331947
FAM122C	0.331947
NKX1-2	0.331947
AGAP1	0.332196
RABGAP1	0.332281
SGCA	0.332294
SLC30A7	0.332294
MX2	0.332294
FBXO25	0.332294
TPM2	0.332294
YPEL2	0.332294
FAM43A	0.332294
ZNF140	0.332294
C19orf33	0.332294
TCF21	0.332294
NAP1L4	0.332396
TUBB1	0.332396
KBTBD13	0.332792
ZFYVE19	0.332792
ZBTB45	0.332835
HERC5	0.333732
NTN3	0.334026
CYP8B1	0.334026
SMIM2	0.334026
BEST3	0.334026
ITPR1	0.334045
CTNNA2	0.334045
FAM210B	0.334045
KRTAP22-1	0.334045
SPATA3	0.334079
CYBB	0.334079
PAMR1	0.334176
ARHGAP35	0.334176
SLC22A12	0.334176
YWHAQ	0.334176
AKR1C1	0.334176
DSTYK	0.334461
DHODH	0.334461
DPYS	0.334461
SIPA1L3	0.334461
SH2D4A	0.334461
E2F2	0.334461
ADAL	0.334461
DEFB106B	0.334461
ABRA	0.334461
RNF34	0.334531
ZFP1	0.334531
MOBP	0.334755
SURF4	0.334755
RIPK3	0.334755
DUSP21	0.334755
KLRB1	0.334755
ZNF554	0.334755
RHBDD1	0.334812
HEY2	0.334812
FZD6	0.334812
PKNOX2	0.334896
ABTB2	0.334946
ZNF460	0.334946
GRIA3	0.334946
GABRE	0.334946
SOAT1	0.335064
AKR1C3	0.335064
RAI2	0.335064
TRO	0.335064
ZNF420	0.335064
SLC25A32	0.335064
PGR	0.335064
TAF5L	0.335064
HS6ST3	0.335064
ZFY	0.335064
ZFAND2B	0.335064
BACH2	0.335251
BMP10	0.335915
HTR3C	0.336001
HUS1B	0.336001
SCG3	0.336001
CSAG1	0.336001
LYPD6	0.336322
KCNC2	0.336361
PMP2	0.336361
CXorf30	0.336555
GCLC	0.336555
CXCL9	0.336555
C13orf35	0.336555
OTUD4	0.336555
FAM84A	0.336555
GALNTL5	0.336855
ADAMTS1	0.336997
SPTBN2	0.336997
ZNF616	0.336997
ZNF223	0.336997
ACSM4	0.337671
SNURF	0.337671
POM121L2	0.337671
PPP1R13B	0.337671
AKAP7	0.337671
MFGE8	0.337671
IDI2	0.337671
SMAP2	0.337671
KBTBD6	0.337671
AGFG1	0.337671
FAM189A1	0.337671
SHROOM4	0.337671
ZBTB47	0.337671
GJA3	0.338162
FAM131A	0.339334
LRRC25	0.339334
KIAA1191	0.339334
C20orf78	0.339334
OMA1	0.339334
UNC45B	0.339334
EEPD1	0.339334
ODF3	0.339334
GFAP	0.339334
KCNC1	0.339334
SEMA3G	0.339497
PSORS1C2	0.339497
TTC24	0.339549
POU4F2	0.339669
ALDH5A1	0.339669
TLR7	0.340087
TTC17	0.340087
AHSP	0.340154
C14orf105	0.340154
PPFIBP1	0.340154
OMD	0.340154
G0S2	0.340233
PTPRM	0.340433
C9orf43	0.340433
FABP1	0.340735
ZNF493	0.340829
NBEA	0.340936
ZUFSP	0.340936
GMEB2	0.340936
C16orf74	0.341092
BCOR	0.341092
PSPH	0.341279
MLLT10	0.341279
WIPF3	0.341279
C5orf46	0.341557
ITIH6	0.341557
ZNF398	0.341557
ANKS1B	0.341615
CDC34	0.341781
TOLLIP	0.341877
ELMOD1	0.341917
TOP2B	0.341917
STAG3	0.341917
PCDHA11	0.342643
PCK2	0.342643
TFAP2E	0.342644
CCR3	0.342644
CSPG5	0.342644
GPX1	0.342644
GOLGA1	0.342815
GMPR2	0.342815
TLL2	0.342922
DZANK1	0.342922
IFNA6	0.343074
CTF1	0.343074
PHYHIP	0.343241
RAB14	0.343241
RBL1	0.343299
COX8C	0.343299
C1orf174	0.343299
MNX1	0.343299
SLC2A11	0.343299
PPP2R3A	0.343299
MRPS9	0.343299
KIF7	0.343299
B3GNT8	0.343299
TMEM132E	0.343299
[truncated: 5,455 more rows]

## Sheet: 7
sgRNA	gene	4465STDY6620828.sample	Human_gRNA_v1-W
A1BG_CCDS12976.1_ex4_19:58863655-58863678:+_5-2	A1BG	796	1438
A1BG_CCDS12976.1_ex4_19:58863697-58863720:-_5-3	A1BG	937	1991
A1BG_CCDS12976.1_ex3_19:58862927-58862950:-_5-1	A1BG	965	2643
A1BG_CCDS12976.1_ex4_19:58863866-58863889:+_5-4	A1BG	269	1099
A1BG_CCDS12976.1_ex5_19:58864367-58864390:-_5-5	A1BG	529	1121
A1CF_CCDS7241.1_ex6_10:52588014-52588037:-_5-1	A1CF	171	604
A1CF_CCDS7241.1_ex7_10:52595962-52595985:-_5-2	A1CF	2	5
A1CF_CCDS7241.1_ex9_10:52603844-52603867:-_5-5	A1CF	700	2029
A1CF_CCDS7241.1_ex7_10:52596023-52596046:+_5-3	A1CF	315	1207
A1CF_CCDS7241.1_ex9_10:52603761-52603784:+_5-4	A1CF	33	47
A2M_CCDS44827.1_ex22_12:9252049-9252072:+_5-3	A2M	433	940
A2M_CCDS44827.1_ex24_12:9254225-9254248:+_5-4	A2M	512	1066
A2M_CCDS44827.1_ex25_12:9256894-9256917:+_5-5	A2M	1011	2856
A2M_CCDS44827.1_ex18_12:9246130-9246153:+_5-1	A2M	780	1226
A2M_CCDS44827.1_ex22_12:9252012-9252035:+_5-2	A2M	743	1903
A2ML1_CCDS8596.2_ex10_12:8994081-8994104:-_5-3	A2ML1	182	321
A2ML1_CCDS8596.2_ex11_12:8995845-8995868:-_5-4	A2ML1	606	1823
A2ML1_CCDS8596.2_ex2_12:8976351-8976374:+_5-1	A2ML1	539	2031
A2ML1_CCDS8596.2_ex8_12:8990981-8991004:-_5-2	A2ML1	410	706
A2ML1_CCDS8596.2_ex11_12:8995893-8995916:+_5-5	A2ML1	247	611
A3GALT2_CCDS60080.1_ex2_1:33778149-33778172:+_5-5	A3GALT2	183	486
A3GALT2_CCDS60080.1_ex0_1:33773046-33773069:-_5-3	A3GALT2	371	1321
A3GALT2_CCDS60080.1_ex0_1:33772971-33772994:+_5-2	A3GALT2	570	1832
A3GALT2_CCDS60080.1_ex1_1:33777651-33777674:-_5-4	A3GALT2	789	1579
A3GALT2_CCDS60080.1_ex0_1:33772950-33772973:-_5-1	A3GALT2	780	1113
A4GALT_CCDS14041.1_ex0_22:43089610-43089633:-_5-4	A4GALT	345	935
A4GALT_CCDS14041.1_ex0_22:43089467-43089490:-_5-2	A4GALT	898	1635
A4GALT_CCDS14041.1_ex0_22:43089421-43089444:+_5-1	A4GALT	652	2265
A4GALT_CCDS14041.1_ex0_22:43089831-43089854:+_5-5	A4GALT	179	734
A4GALT_CCDS14041.1_ex0_22:43089524-43089547:-_5-3	A4GALT	493	1641
A4GNT_CCDS3097.1_ex1_3:137849873-137849896:+_5-4	A4GNT	518	857
A4GNT_CCDS3097.1_ex1_3:137849755-137849778:+_5-3	A4GNT	323	841
A4GNT_CCDS3097.1_ex1_3:137849975-137849998:-_5-5	A4GNT	343	835
A4GNT_CCDS3097.1_ex0_3:137843639-137843662:+_5-1	A4GNT	443	1144
A4GNT_CCDS3097.1_ex1_3:137849724-137849747:+_5-2	A4GNT	325	650
AAAS_CCDS53797.1_ex11_12:53709177-53709200:-_5-3	AAAS	0	8
AAAS_CCDS53797.1_ex13_12:53714441-53714464:+_5-5	AAAS	601	1294
AAAS_CCDS53797.1_ex11_12:53709154-53709177:+_5-2	AAAS	421	735
AAAS_CCDS53797.1_ex13_12:53714423-53714446:-_5-4	AAAS	229	873
AAAS_CCDS53797.1_ex8_12:53703443-53703466:-_5-1	AAAS	367	974
AACS_CCDS9263.1_ex1_12:125558424-125558447:+_5-1	AACS	14	64
AACS_CCDS9263.1_ex2_12:125561055-125561078:+_5-2	AACS	1021	1966
AACS_CCDS9263.1_ex7_12:125591776-125591799:-_5-4	AACS	698	1948
AACS_CCDS9263.1_ex8_12:125599087-125599110:-_5-5	AACS	293	978
AACS_CCDS9263.1_ex4_12:125576051-125576074:-_5-3	AACS	444	1048
AADAC_CCDS33877.1_ex4_3:151545476-151545499:+_5-4	AADAC	40	167
AADAC_CCDS33877.1_ex4_3:151545547-151545570:-_5-5	AADAC	275	857
AADAC_CCDS33877.1_ex1_3:151535152-151535175:+_5-1	AADAC	745	1102
AADAC_CCDS33877.1_ex1_3:151535327-151535350:+_5-3	AADAC	168	254
AADAC_CCDS33877.1_ex1_3:151535307-151535330:+_5-2	AADAC	39	218
AADACL2_CCDS3161.2_ex3_3:151463446-151463469:+_5-5	AADACL2	991	1319
AADACL2_CCDS3161.2_ex3_3:151463402-151463425:-_5-4	AADACL2	789	1529
AADACL2_CCDS3161.2_ex1_3:151458562-151458585:-_5-2	AADACL2	109	423
AADACL2_CCDS3161.2_ex0_3:151451944-151451967:+_5-1	AADACL2	8	22
AADACL2_CCDS3161.2_ex2_3:151461893-151461916:+_5-3	AADACL2	82	305
AADACL3_CCDS41252.1_ex2_1:12785358-12785381:+_5-3	AADACL3	223	1130
AADACL3_CCDS41252.1_ex2_1:12785608-12785631:+_5-5	AADACL3	141	397
AADACL3_CCDS41252.1_ex2_1:12785258-12785281:+_5-1	AADACL3	733	1120
AADACL3_CCDS41252.1_ex2_1:12785419-12785442:-_5-4	AADACL3	90	438
AADACL3_CCDS41252.1_ex2_1:12785334-12785357:-_5-2	AADACL3	125	553
AADACL4_CCDS30590.1_ex1_1:12711250-12711273:+_5-2	AADACL4	441	932
AADACL4_CCDS30590.1_ex2_1:12721791-12721814:+_5-4	AADACL4	114	592
AADACL4_CCDS30590.1_ex0_1:12704714-12704737:-_5-1	AADACL4	597	934
AADACL4_CCDS30590.1_ex2_1:12721814-12721837:-_5-5	AADACL4	399	1371
AADACL4_CCDS30590.1_ex1_1:12711326-12711349:-_5-3	AADACL4	396	1424
AADAT_CCDS3814.1_ex10_4:171008288-171008311:-_5-3	AADAT	206	598
AADAT_CCDS3814.1_ex11_4:171009609-171009632:-_5-5	AADAT	22	111
AADAT_CCDS3814.1_ex8_4:170994468-170994491:+_5-2	AADAT	359	950
AADAT_CCDS3814.1_ex11_4:171009546-171009569:-_5-4	AADAT	587	1499
AADAT_CCDS3814.1_ex8_4:170994416-170994439:+_5-1	AADAT	129	326
AAED1_CCDS35073.1_ex5_9:99417373-99417396:+_5-4	AAED1	860	2101
AAED1_CCDS35073.1_ex5_9:99417399-99417422:+_5-5	AAED1	661	1117
AAED1_CCDS35073.1_ex4_9:99417018-99417041:-_5-3	AAED1	36	181
AAED1_CCDS35073.1_ex3_9:99413958-99413981:+_5-2	AAED1	4	85
AAED1_CCDS35073.1_ex2_9:99413754-99413777:+_5-1	AAED1	287	702
AAGAB_CCDS42050.1_ex4_15:67501824-67501847:-_5-2	AAGAB	426	538
AAGAB_CCDS42050.1_ex6_15:67528322-67528345:-_5-5	AAGAB	421	993
AAGAB_CCDS42050.1_ex5_15:67524213-67524236:-_5-4	AAGAB	124	588
AAGAB_CCDS42050.1_ex3_15:67500938-67500961:+_5-1	AAGAB	625	1147
AAGAB_CCDS42050.1_ex5_15:67524161-67524184:+_5-3	AAGAB	377	572
AAK1_CCDS1893.2_ex11_2:69748068-69748091:-_5-2	AAK1	402	1619
AAK1_CCDS1893.2_ex20_2:69870036-69870059:-_5-5	AAK1	968	1215
AAK1_CCDS1893.2_ex15_2:69757767-69757790:-_5-4	AAK1	448	882
AAK1_CCDS1893.2_ex13_2:69754414-69754437:+_5-3	AAK1	1390	2798
AAK1_CCDS1893.2_ex10_2:69746228-69746251:-_5-1	AAK1	1448	2399
AAMDC_CCDS8254.1_ex1_11:77580845-77580868:+_5-4	AAMDC	571	806
AAMDC_CCDS8254.1_ex0_11:77553633-77553656:+_5-1	AAMDC	598	1966
AAMDC_CCDS8254.1_ex1_11:77580763-77580786:-_5-2	AAMDC	546	1076
AAMDC_CCDS8254.1_ex1_11:77580785-77580808:-_5-3	AAMDC	497	1550
AAMDC_CCDS8254.1_ex2_11:77583223-77583246:-_5-5	AAMDC	329	1031
AAMP_CCDS33378.1_ex10_2:219134694-219134717:-_5-5	AAMP	649	2243
AAMP_CCDS33378.1_ex9_2:219134119-219134142:+_5-4	AAMP	881	1467
AAMP_CCDS33378.1_ex6_2:219131229-219131252:+_5-1	AAMP	307	1586
AAMP_CCDS33378.1_ex8_2:219132241-219132264:+_5-2	AAMP	609	1374
AAMP_CCDS33378.1_ex8_2:219132278-219132301:-_5-3	AAMP	237	1332
AANAT_CCDS11745.1_ex0_17:74464923-74464946:-_5-1	AANAT	587	1643
AANAT_CCDS11745.1_ex1_17:74465314-74465337:-_5-4	AANAT	404	739
AANAT_CCDS11745.1_ex1_17:74465365-74465388:+_5-5	AANAT	1252	2389
AANAT_CCDS11745.1_ex0_17:74464970-74464993:-_5-2	AANAT	553	1167
AANAT_CCDS11745.1_ex1_17:74465300-74465323:-_5-3	AANAT	312	1108
AAR2_CCDS13273.1_ex0_20:34827917-34827940:-_5-2	AAR2	682	1253
AAR2_CCDS13273.1_ex0_20:34827975-34827998:+_5-3	AAR2	434	965
AAR2_CCDS13273.1_ex0_20:34828005-34828028:-_5-4	AAR2	59	207
AAR2_CCDS13273.1_ex0_20:34827888-34827911:+_5-1	AAR2	161	568
AAR2_CCDS13273.1_ex0_20:34828259-34828282:-_5-5	AAR2	188	550
AARD_CCDS34935.1_ex0_8:117950700-117950723:+_5-5	AARD	532	1628
AARD_CCDS34935.1_ex0_8:117950578-117950601:+_5-2	AARD	347	1483
AARD_CCDS34935.1_ex0_8:117950667-117950690:+_5-4	AARD	377	725
AARD_CCDS34935.1_ex0_8:117950565-117950588:-_5-1	AARD	503	1263
AARD_CCDS34935.1_ex0_8:117950645-117950668:+_5-3	AARD	573	1074
AARS_CCDS32474.1_ex16_16:70305735-70305758:-_5-3	AARS	290	1558
AARS_CCDS32474.1_ex10_16:70298929-70298952:-_5-1	AARS	225	1043
AARS_CCDS32474.1_ex13_16:70302238-70302261:+_5-2	AARS	158	1826
AARS_CCDS32474.1_ex18_16:70310945-70310968:-_5-5	AARS	39	822
AARS_CCDS32474.1_ex16_16:70305762-70305785:+_5-4	AARS	345	1321
AARS2_CCDS34464.1_ex15_6:44274721-44274744:-_5-2	AARS2	280	1274
AARS2_CCDS34464.1_ex16_6:44275094-44275117:-_5-4	AARS2	277	1184
AARS2_CCDS34464.1_ex13_6:44274062-44274085:+_5-1	AARS2	796	3314
AARS2_CCDS34464.1_ex15_6:44274752-44274775:+_5-3	AARS2	73	420
AARS2_CCDS34464.1_ex20_6:44279950-44279973:-_5-5	AARS2	324	1052
AARSD1_CCDS58552.1_ex6_17:41108278-41108301:+_5-3	AARSD1	221	668
AARSD1_CCDS58552.1_ex9_17:41113311-41113334:-_5-2	AARSD1	451	1320
AARSD1_CCDS58552.1_ex7_17:41108486-41108509:+_5-4	AARSD1	317	844
AARSD1_CCDS58552.1_ex10_17:41116157-41116180:-_5-1	AARSD1	803	1902
AARSD1_CCDS58552.1_ex7_17:41108542-41108565:-_5-5	AARSD1	338	1391
AASDH_CCDS3504.1_ex11_4:57244302-57244325:+_5-5	AASDH	76	460
AASDH_CCDS3504.1_ex9_4:57221497-57221520:-_5-2	AASDH	192	719
AASDH_CCDS3504.1_ex10_4:57237668-57237691:+_5-3	AASDH	318	1116
AASDH_CCDS3504.1_ex10_4:57237733-57237756:+_5-4	AASDH	206	705
AASDH_CCDS3504.1_ex7_4:57220310-57220333:+_5-1	AASDH	236	889
AASDHPPT_CCDS31664.1_ex0_11:105948583-105948606:-_5-2	AASDHPPT	179	599
AASDHPPT_CCDS31664.1_ex0_11:105948544-105948567:+_5-1	AASDHPPT	468	1297
AASDHPPT_CCDS31664.1_ex1_11:105950373-105950396:-_5-4	AASDHPPT	505	2004
AASDHPPT_CCDS31664.1_ex1_11:105950310-105950333:-_5-3	AASDHPPT	24	294
AASDHPPT_CCDS31664.1_ex3_11:105962110-105962133:+_5-5	AASDHPPT	42	43
AASS_CCDS5783.1_ex22_7:121773585-121773608:-_5-5	AASS	675	1316
AASS_CCDS5783.1_ex13_7:121753231-121753254:+_5-2	AASS	132	563
AASS_CCDS5783.1_ex11_7:121741456-121741479:+_5-1	AASS	29	51
AASS_CCDS5783.1_ex15_7:121755121-121755144:+_5-3	AASS	330	842
AASS_CCDS5783.1_ex16_7:121756696-121756719:+_5-4	AASS	331	1454
AATF_CCDS32632.1_ex2_17:35310322-35310345:+_5-4	AATF	386	851
AATF_CCDS32632.1_ex1_17:35307692-35307715:-_5-3	AATF	355	1241
AATF_CCDS32632.1_ex1_17:35307610-35307633:-_5-2	AATF	217	834
AATF_CCDS32632.1_ex2_17:35310574-35310597:+_5-5	AATF	82	723
AATF_CCDS32632.1_ex1_17:35307577-35307600:+_5-1	AATF	19	123
AATK_CCDS45807.1_ex4_17:79096992-79097015:-_5-3	AATK	697	1678
AATK_CCDS45807.1_ex3_17:79095970-79095993:-_5-2	AATK	956	2128
AATK_CCDS45807.1_ex7_17:79100225-79100248:-_5-5	AATK	533	1125
AATK_CCDS45807.1_ex5_17:79098584-79098607:-_5-4	AATK	321	1002
AATK_CCDS45807.1_ex3_17:79095931-79095954:+_5-1	AATK	633	1644
ABAT_CCDS10534.1_ex3_16:8844302-8844325:+_5-1	ABAT	317	738
ABAT_CCDS10534.1_ex3_16:8844340-8844363:+_5-2	ABAT	628	1327
ABAT_CCDS10534.1_ex6_16:8858667-8858690:-_5-3	ABAT	295	522
ABAT_CCDS10534.1_ex9_16:8862743-8862766:-_5-5	ABAT	397	1154
ABAT_CCDS10534.1_ex8_16:8862083-8862106:+_5-4	ABAT	413	1262
ABCA1_CCDS6762.1_ex36_9:107593327-107593350:-_5-4	ABCA1	1277	1265
ABCA1_CCDS6762.1_ex28_9:107581892-107581915:+_5-1	ABCA1	426	1236
ABCA1_CCDS6762.1_ex29_9:107582304-107582327:-_5-3	ABCA1	376	1270
ABCA1_CCDS6762.1_ex43_9:107620822-107620845:-_5-5	ABCA1	417	987
ABCA1_CCDS6762.1_ex28_9:107581948-107581971:+_5-2	ABCA1	377	1347
ABCA10_CCDS11684.1_ex30_17:67210930-67210953:+_5-4	ABCA10	195	821
ABCA10_CCDS11684.1_ex20_17:67183873-67183896:-_5-1	ABCA10	212	575
ABCA10_CCDS11684.1_ex21_17:67186574-67186597:-_5-2	ABCA10	389	1196
ABCA10_CCDS11684.1_ex34_17:67217983-67218006:-_5-5	ABCA10	44	246
ABCA10_CCDS11684.1_ex23_17:67188722-67188745:-_5-3	ABCA10	103	400
ABCA12_CCDS33372.1_ex29_2:215855583-215855606:+_5-3	ABCA12	59	206
ABCA12_CCDS33372.1_ex31_2:215865634-215865657:+_5-4	ABCA12	403	1099
ABCA12_CCDS33372.1_ex32_2:215866357-215866380:+_5-5	ABCA12	29	60
ABCA12_CCDS33372.1_ex28_2:215854281-215854304:-_5-2	ABCA12	156	519
ABCA12_CCDS33372.1_ex26_2:215852498-215852521:+_5-1	ABCA12	1325	2423
ABCA13_CCDS47584.1_ex8_7:48278980-48279003:+_5-2	ABCA13	285	759
ABCA13_CCDS47584.1_ex16_7:48314774-48314797:+_5-4	ABCA13	454	1289
ABCA13_CCDS47584.1_ex16_7:48315583-48315606:-_5-5	ABCA13	289	773
ABCA13_CCDS47584.1_ex16_7:48314257-48314280:+_5-3	ABCA13	180	476
ABCA13_CCDS47584.1_ex5_7:48266860-48266883:+_5-1	ABCA13	230	609
ABCA2_CCDS43909.1_ex31_9:139911691-139911714:-_5-2	ABCA2	853	1010
ABCA2_CCDS43909.1_ex35_9:139912632-139912655:+_5-3	ABCA2	396	742
ABCA2_CCDS43909.1_ex37_9:139913372-139913395:-_5-5	ABCA2	656	1027
ABCA2_CCDS43909.1_ex27_9:139910559-139910582:+_5-1	ABCA2	608	1342
ABCA2_CCDS43909.1_ex35_9:139912690-139912713:-_5-4	ABCA2	806	1706
ABCA3_CCDS10466.1_ex18_16:2348501-2348524:-_5-1	ABCA3	843	1037
ABCA3_CCDS10466.1_ex25_16:2369697-2369720:+_5-4	ABCA3	167	20
ABCA3_CCDS10466.1_ex21_16:2354103-2354126:+_5-2	ABCA3	693	1435
ABCA3_CCDS10466.1_ex25_16:2369770-2369793:+_5-5	ABCA3	366	918
ABCA3_CCDS10466.1_ex22_16:2358534-2358557:+_5-3	ABCA3	746	1195
ABCA4_CCDS747.1_ex38_1:94528692-94528715:-_5-3	ABCA4	341	1065
ABCA4_CCDS747.1_ex37_1:94528128-94528151:+_5-2	ABCA4	688	1240
ABCA4_CCDS747.1_ex28_1:94508342-94508365:+_5-1	ABCA4	317	893
ABCA4_CCDS747.1_ex42_1:94546256-94546279:+_5-5	ABCA4	218	694
ABCA4_CCDS747.1_ex38_1:94528711-94528734:+_5-4	ABCA4	200	1103
ABCA5_CCDS11685.1_ex32_17:67300883-67300906:+_5-3	ABCA5	338	618
ABCA5_CCDS11685.1_ex35_17:67305496-67305519:+_5-5	ABCA5	310	706
ABCA5_CCDS11685.1_ex33_17:67302987-67303010:+_5-4	ABCA5	143	688
ABCA5_CCDS11685.1_ex22_17:67282094-67282117:+_5-1	ABCA5	84	235
ABCA5_CCDS11685.1_ex24_17:67283787-67283810:+_5-2	ABCA5	507	1019
ABCA6_CCDS11683.1_ex30_17:67121163-67121186:-_5-3	ABCA6	22	41
ABCA6_CCDS11683.1_ex27_17:67111582-67111605:-_5-2	ABCA6	853	1462
ABCA6_CCDS11683.1_ex32_17:67125796-67125819:-_5-4	ABCA6	146	481
ABCA6_CCDS11683.1_ex22_17:67106962-67106985:-_5-1	ABCA6	216	408
ABCA6_CCDS11683.1_ex35_17:67132250-67132273:+_5-5	ABCA6	86	304
ABCA7_CCDS12055.1_ex10_19:1045160-1045183:-_5-2	ABCA7	783	1841
ABCA7_CCDS12055.1_ex20_19:1052067-1052090:+_5-5	ABCA7	646	1909
ABCA7_CCDS12055.1_ex18_19:1051155-1051178:+_5-4	ABCA7	744	1381
ABCA7_CCDS12055.1_ex11_19:1046257-1046280:-_5-3	ABCA7	829	1564
ABCA7_CCDS12055.1_ex3_19:1042137-1042160:+_5-1	ABCA7	815	1711
ABCA8_CCDS11680.1_ex29_17:66924077-66924100:+_5-4	ABCA8	279	994
ABCA8_CCDS11680.1_ex21_17:66902267-66902290:-_5-1	ABCA8	196	585
ABCA8_CCDS11680.1_ex29_17:66924136-66924159:+_5-5	ABCA8	779	1372
ABCA8_CCDS11680.1_ex24_17:66914172-66914195:+_5-2	ABCA8	543	2131
ABCA8_CCDS11680.1_ex28_17:66920855-66920878:-_5-3	ABCA8	135	658
ABCA9_CCDS11681.1_ex31_17:67031481-67031504:+_5-3	ABCA9	61	125
ABCA9_CCDS11681.1_ex32_17:67031846-67031869:-_5-5	ABCA9	515	981
ABCA9_CCDS11681.1_ex31_17:67031505-67031528:+_5-4	ABCA9	504	977
ABCA9_CCDS11681.1_ex31_17:67031450-67031473:+_5-2	ABCA9	0	0
ABCA9_CCDS11681.1_ex23_17:67022582-67022605:-_5-1	ABCA9	0	23
ABCB1_CCDS5608.1_ex17_7:87179861-87179884:-_5-2	ABCB1	399	882
ABCB1_CCDS5608.1_ex15_7:87179269-87179292:+_5-1	ABCB1	32	320
ABCB1_CCDS5608.1_ex22_7:87196271-87196294:-_5-5	ABCB1	18	72
ABCB1_CCDS5608.1_ex20_7:87190653-87190676:-_5-3	ABCB1	257	559
ABCB1_CCDS5608.1_ex22_7:87196148-87196171:-_5-4	ABCB1	207	504
ABCB10_CCDS1580.1_ex8_1:229676480-229676503:+_5-1	ABCB10	761	1233
ABCB10_CCDS1580.1_ex9_1:229678075-229678098:-_5-2	ABCB10	639	1496
ABCB10_CCDS1580.1_ex12_1:229694267-229694290:+_5-5	ABCB10	486	984
ABCB11_CCDS46444.1_ex18_2:169842760-169842783:-_5-2	ABCB11	813	2136
ABCB11_CCDS46444.1_ex23_2:169869923-169869946:+_5-5	ABCB11	793	1324
ABCB11_CCDS46444.1_ex16_2:169833142-169833165:-_5-1	ABCB11	77	453
ABCB11_CCDS46444.1_ex22_2:169853154-169853177:-_5-4	ABCB11	262	674
ABCB11_CCDS46444.1_ex20_2:169850327-169850350:+_5-3	ABCB11	312	777
ABCB4_CCDS5605.1_ex23_7:87083877-87083900:-_5-4	ABCB4	415	1257
ABCB4_CCDS5605.1_ex13_7:87060823-87060846:+_5-1	ABCB4	515	1262
ABCB4_CCDS5605.1_ex17_7:87072977-87073000:+_5-2	ABCB4	111	301
ABCB4_CCDS5605.1_ex24_7:87092206-87092229:-_5-5	ABCB4	232	538
ABCB4_CCDS5605.1_ex22_7:87082254-87082277:-_5-3	ABCB4	322	799
ABCB5_CCDS5371.1_ex2_7:20721132-20721155:+_6-6	ABCB5	191	759
ABCB5_CCDS5371.1_ex0_7:20691170-20691193:+_6-2	ABCB5	192	548
ABCB5_CCDS5371.1_ex1_7:20698153-20698176:+_6-5	ABCB5	174	579
ABCB5_CCDS5371.1_ex0_7:20691136-20691159:-_6-1	ABCB5	18	109
ABCB5_CCDS5371.1_ex0_7:20691212-20691235:+_6-3	ABCB5	0	36
ABCB5_CCDS5371.1_ex1_7:20698127-20698150:+_6-4	ABCB5	0	26
ABCB6_CCDS2436.1_ex15_2:220081125-220081148:+_5-3	ABCB6	151	748
ABCB6_CCDS2436.1_ex18_2:220083172-220083195:+_5-4	ABCB6	382	652
ABCB6_CCDS2436.1_ex14_2:220080858-220080881:+_5-2	ABCB6	667	1796
ABCB6_CCDS2436.1_ex18_2:220083276-220083299:+_5-5	ABCB6	567	1151
ABCB6_CCDS2436.1_ex14_2:220080836-220080859:-_5-1	ABCB6	837	1436
ABCB7_CCDS14428.1_ex15_X:74375994-74376017:-_5-5	ABCB7	556	1492
ABCB7_CCDS14428.1_ex9_X:74293704-74293727:-_5-1	ABCB7	254	1727
ABCB7_CCDS14428.1_ex15_X:74375942-74375965:+_5-4	ABCB7	145	944
ABCB7_CCDS14428.1_ex9_X:74293741-74293764:-_5-2	ABCB7	151	560
ABCB7_CCDS14428.1_ex10_X:74295284-74295307:-_5-3	ABCB7	16	201
ABCB8_CCDS5913.1_ex5_7:150732708-150732731:-_5-4	ABCB8	1071	1281
ABCB8_CCDS5913.1_ex6_7:150733026-150733049:-_5-5	ABCB8	688	1695
ABCB8_CCDS5913.1_ex3_7:150731626-150731649:-_5-2	ABCB8	856	1323
ABCB8_CCDS5913.1_ex2_7:150731432-150731455:+_5-1	ABCB8	301	709
ABCB8_CCDS5913.1_ex4_7:150731823-150731846:+_5-3	ABCB8	109	230
ABCB9_CCDS58286.1_ex9_12:123444500-123444523:+_5-5	ABCB9	897	1116
ABCB9_CCDS58286.1_ex9_12:123444226-123444249:-_5-3	ABCB9	716	1273
ABCB9_CCDS58286.1_ex7_12:123434395-123434418:+_5-1	ABCB9	138	545
ABCB9_CCDS58286.1_ex9_12:123444407-123444430:+_5-4	ABCB9	222	553
ABCB9_CCDS58286.1_ex7_12:123434450-123434473:-_5-2	ABCB9	1675	2534
ABCC1_CCDS42122.1_ex5_16:16126994-16127017:-_5-1	ABCC1	135	722
ABCC1_CCDS42122.1_ex7_16:16138396-16138419:+_5-3	ABCC1	383	1044
ABCC1_CCDS42122.1_ex16_16:16177311-16177334:+_5-5	ABCC1	128	291
ABCC1_CCDS42122.1_ex6_16:16130324-16130347:-_5-2	ABCC1	333	941
ABCC1_CCDS42122.1_ex9_16:16142029-16142052:-_5-4	ABCC1	964	2380
ABCC10_CCDS4896.1_ex0_6:43400767-43400790:+_5-3	ABCC10	447	1393
ABCC10_CCDS4896.1_ex6_6:43409645-43409668:-_5-5	ABCC10	418	1300
ABCC10_CCDS4896.1_ex0_6:43400379-43400402:+_5-1	ABCC10	462	1361
ABCC10_CCDS4896.1_ex1_6:43402501-43402524:-_5-4	ABCC10	256	920
ABCC10_CCDS4896.1_ex0_6:43400561-43400584:+_5-2	ABCC10	712	1187
ABCC11_CCDS10732.1_ex17_16:48239361-48239384:-_5-2	ABCC11	480	1078
ABCC11_CCDS10732.1_ex15_16:48234306-48234329:+_5-1	ABCC11	172	555
ABCC11_CCDS10732.1_ex19_16:48244986-48245009:-_5-3	ABCC11	306	1034
ABCC11_CCDS10732.1_ex24_16:48256598-48256621:+_5-5	ABCC11	121	381
ABCC11_CCDS10732.1_ex23_16:48250102-48250125:+_5-4	ABCC11	813	1377
ABCC12_CCDS10730.1_ex25_16:48174665-48174688:-_5-2	ABCC12	724	1439
ABCC12_CCDS10730.1_ex27_16:48177841-48177864:+_5-3	ABCC12	202	913
ABCC12_CCDS10730.1_ex27_16:48177956-48177979:-_5-5	ABCC12	153	990
ABCC12_CCDS10730.1_ex27_16:48177882-48177905:-_5-4	ABCC12	422	766
ABCC12_CCDS10730.1_ex22_16:48167596-48167619:-_5-1	ABCC12	1032	2616
ABCC2_CCDS7484.1_ex5_10:101554194-101554217:+_5-3	ABCC2	342	711
ABCC2_CCDS7484.1_ex3_10:101553372-101553395:-_5-2	ABCC2	127	220
ABCC2_CCDS7484.1_ex14_10:101571346-101571369:-_5-5	ABCC2	1079	2204
ABCC2_CCDS7484.1_ex6_10:101556878-101556901:-_5-4	ABCC2	491	1005
ABCC2_CCDS7484.1_ex2_10:101552071-101552094:-_5-1	ABCC2	152	649
ABCC3_CCDS32681.1_ex7_17:48738310-48738333:+_5-5	ABCC3	222	689
ABCC3_CCDS32681.1_ex6_17:48736602-48736625:-_5-4	ABCC3	450	933
ABCC3_CCDS32681.1_ex1_17:48733311-48733334:-_5-2	ABCC3	979	1757
ABCC3_CCDS32681.1_ex3_17:48734423-48734446:+_5-3	ABCC3	275	1287
ABCC3_CCDS32681.1_ex1_17:48733267-48733290:-_5-1	ABCC3	503	991
ABCC4_CCDS45061.1_ex14_13:95860148-95860171:-_5-3	ABCC4	1180	2231
ABCC4_CCDS45061.1_ex17_13:95886862-95886885:-_5-5	ABCC4	62	303
ABCC4_CCDS45061.1_ex16_13:95863013-95863036:-_5-4	ABCC4	123	548
ABCC4_CCDS45061.1_ex13_13:95858780-95858803:-_5-1	ABCC4	453	877
ABCC4_CCDS45061.1_ex13_13:95858877-95858900:+_5-2	ABCC4	1588	1818
ABCC5_CCDS33898.1_ex3_3:183707087-183707110:+_5-4	ABCC5	646	978
ABCC5_CCDS33898.1_ex4_3:183732050-183732073:-_5-5	ABCC5	497	741
ABCC5_CCDS33898.1_ex2_3:183706425-183706448:-_5-1	ABCC5	269	599
ABCC5_CCDS33898.1_ex2_3:183706483-183706506:+_5-2	ABCC5	695	1517
ABCC5_CCDS33898.1_ex3_3:183707010-183707033:+_5-3	ABCC5	327	938
ABCC6_CCDS10568.1_ex18_16:16282818-16282841:-_10-3	ABCC6	406	1317
ABCC6_CCDS10568.1_ex21_16:16291900-16291923:-_10-4	ABCC6	765	2215
ABCC6_CCDS10568.1_ex29_16:16315531-16315554:+_10-6	ABCC6	499	1426
ABCC6_CCDS10568.1_ex15_16:16276732-16276755:-_10-1	ABCC6	792	1520
ABCC6_CCDS10568.1_ex29_16:16315564-16315587:+_10-8	ABCC6	190	770
ABCC6_CCDS10568.1_ex29_16:16315617-16315640:-_10-10	ABCC6	225	643
ABCC6_CCDS10568.1_ex29_16:16315589-16315612:-_10-9	ABCC6	395	1368
ABCC6_CCDS10568.1_ex29_16:16315548-16315571:-_10-7	ABCC6	373	1182
ABCC6_CCDS10568.1_ex23_16:16297388-16297411:+_10-5	ABCC6	537	1121
ABCC6_CCDS10568.1_ex17_16:16281043-16281066:-_10-2	ABCC6	786	1974
ABCC8_CCDS31437.1_ex30_11:17464816-17464839:+_5-3	ABCC8	150	425
ABCC8_CCDS31437.1_ex34_11:17483198-17483221:+_5-4	ABCC8	888	1451
ABCC8_CCDS31437.1_ex35_11:17485059-17485082:+_5-5	ABCC8	414	750
ABCC8_CCDS31437.1_ex27_11:17452374-17452397:+_5-2	ABCC8	330	793
ABCC8_CCDS31437.1_ex24_11:17449412-17449435:-_5-1	ABCC8	543	1640
ABCC9_CCDS8693.1_ex25_12:22040805-22040828:-_5-1	ABCC9	454	737
ABCC9_CCDS8693.1_ex30_12:22063203-22063226:+_5-2	ABCC9	103	409
ABCC9_CCDS8693.1_ex35_12:22078940-22078963:+_5-4	ABCC9	579	2244
ABCC9_CCDS8693.1_ex34_12:22069870-22069893:-_5-3	ABCC9	676	1018
ABCC9_CCDS8693.1_ex36_12:22086780-22086803:-_5-5	ABCC9	137	408
ABCD1_CCDS14728.1_ex0_X:152991083-152991106:+_5-2	ABCD1	249	983
ABCD1_CCDS14728.1_ex0_X:152991557-152991580:+_5-5	ABCD1	689	1612
ABCD1_CCDS14728.1_ex0_X:152991257-152991280:+_5-4	ABCD1	226	876
ABCD1_CCDS14728.1_ex0_X:152991038-152991061:-_5-1	ABCD1	630	1333
ABCD1_CCDS14728.1_ex0_X:152991197-152991220:-_5-3	ABCD1	259	762
ABCD2_CCDS8734.1_ex9_12:40012598-40012621:+_5-1	ABCD2	146	676
ABCD2_CCDS8734.1_ex9_12:40012977-40013000:+_5-4	ABCD2	446	899
ABCD2_CCDS8734.1_ex9_12:40012811-40012834:-_5-3	ABCD2	195	738
ABCD2_CCDS8734.1_ex9_12:40012638-40012661:+_5-2	ABCD2	414	772
ABCD2_CCDS8734.1_ex9_12:40013274-40013297:-_5-5	ABCD2	351	639
ABCD3_CCDS44175.1_ex5_1:94940775-94940798:-_5-5	ABCD3	97	297
ABCD3_CCDS44175.1_ex1_1:94924178-94924201:-_5-1	ABCD3	205	809
ABCD3_CCDS44175.1_ex5_1:94940741-94940764:+_5-4	ABCD3	593	1319
ABCD3_CCDS44175.1_ex4_1:94939380-94939403:-_5-3	ABCD3	35	107
ABCD3_CCDS44175.1_ex4_1:94939320-94939343:+_5-2	ABCD3	573	1320
ABCD4_CCDS9828.1_ex15_14:74764627-74764650:-_5-3	ABCD4	305	1097
ABCD4_CCDS9828.1_ex10_14:74759489-74759512:+_5-1	ABCD4	191	645
ABCD4_CCDS9828.1_ex17_14:74766843-74766866:+_5-5	ABCD4	495	1128
ABCD4_CCDS9828.1_ex14_14:74763055-74763078:+_5-2	ABCD4	395	522
ABCD4_CCDS9828.1_ex16_14:74766322-74766345:+_5-4	ABCD4	457	734
ABCE1_CCDS34071.1_ex7_4:146033406-146033429:-_5-4	ABCE1	0	29
ABCE1_CCDS34071.1_ex1_4:146026751-146026774:+_5-1	ABCE1	44	210
ABCE1_CCDS34071.1_ex8_4:146038520-146038543:-_5-5	ABCE1	196	1414
ABCE1_CCDS34071.1_ex2_4:146029173-146029196:-_5-2	ABCE1	154	784
ABCE1_CCDS34071.1_ex3_4:146030281-146030304:+_5-3	ABCE1	335	2007
ABCF1_CCDS34380.1_ex13_6:30552235-30552258:+_5-5	ABCF1	136	1279
ABCF1_CCDS34380.1_ex10_6:30551444-30551467:+_5-4	ABCF1	65	1480
ABCF1_CCDS34380.1_ex5_6:30546332-30546355:+_5-1	ABCF1	71	192
ABCF1_CCDS34380.1_ex10_6:30551395-30551418:+_5-3	ABCF1	1053	3545
ABCF1_CCDS34380.1_ex9_6:30550909-30550932:-_5-2	ABCF1	446	1541
ABCF2_CCDS5922.1_ex12_7:150921110-150921133:+_5-4	ABCF2	721	913
ABCF2_CCDS5922.1_ex10_7:150919626-150919649:-_5-1	ABCF2	524	1384
ABCF2_CCDS5922.1_ex11_7:150920918-150920941:+_5-3	ABCF2	688	2234
ABCF2_CCDS5922.1_ex11_7:150920839-150920862:-_5-2	ABCF2	541	1333
ABCF2_CCDS5922.1_ex13_7:150921873-150921896:+_5-5	ABCF2	327	959
ABCF3_CCDS3254.1_ex5_3:183905755-183905778:+_5-2	ABCF3	480	1230
ABCF3_CCDS3254.1_ex6_3:183906138-183906161:+_5-4	ABCF3	363	802
ABCF3_CCDS3254.1_ex4_3:183905479-183905502:-_5-1	ABCF3	492	978
ABCF3_CCDS3254.1_ex8_3:183906714-183906737:+_5-5	ABCF3	698	1675
ABCF3_CCDS3254.1_ex6_3:183905942-183905965:+_5-3	ABCF3	501	1515
ABCG1_CCDS13681.1_ex2_21:43691189-43691212:-_5-1	ABCG1	201	796
ABCG1_CCDS13681.1_ex6_21:43704760-43704783:-_5-5	ABCG1	606	944
ABCG1_CCDS13681.1_ex5_21:43702448-43702471:+_5-3	ABCG1	312	933
ABCG1_CCDS13681.1_ex6_21:43704708-43704731:+_5-4	ABCG1	426	597
ABCG1_CCDS13681.1_ex5_21:43702417-43702440:+_5-2	ABCG1	1194	1776
ABCG2_CCDS3628.1_ex9_4:89039397-89039420:-_5-1	ABCG2	71	294
ABCG2_CCDS3628.1_ex12_4:89053044-89053067:-_5-4	ABCG2	150	489
ABCG2_CCDS3628.1_ex11_4:89052232-89052255:-_5-3	ABCG2	178	548
ABCG2_CCDS3628.1_ex13_4:89053769-89053792:-_5-5	ABCG2	176	660
ABCG2_CCDS3628.1_ex10_4:89042831-89042854:-_5-2	ABCG2	340	551
ABCG4_CCDS8415.1_ex1_11:119024760-119024783:+_5-3	ABCG4	361	1554
ABCG4_CCDS8415.1_ex6_11:119027329-119027352:-_5-5	ABCG4	361	767
ABCG4_CCDS8415.1_ex4_11:119025505-119025528:-_5-4	ABCG4	232	763
ABCG4_CCDS8415.1_ex0_11:119020874-119020897:-_5-1	ABCG4	714	1195
ABCG4_CCDS8415.1_ex0_11:119020894-119020917:-_5-2	ABCG4	511	1289
ABCG5_CCDS1814.1_ex11_2:44065081-44065104:-_5-5	ABCG5	1014	1558
ABCG5_CCDS1814.1_ex11_2:44065008-44065031:-_5-4	ABCG5	329	538
ABCG5_CCDS1814.1_ex5_2:44051553-44051576:-_5-1	ABCG5	322	628
ABCG5_CCDS1814.1_ex8_2:44055199-44055222:+_5-3	ABCG5	487	1088
ABCG5_CCDS1814.1_ex7_2:44053606-44053629:+_5-2	ABCG5	640	1543
ABCG8_CCDS1815.1_ex5_2:44079912-44079935:-_5-5	ABCG8	680	1328
ABCG8_CCDS1815.1_ex3_2:44078944-44078967:-_5-2	ABCG8	863	1626
ABCG8_CCDS1815.1_ex3_2:44078875-44078898:-_5-1	ABCG8	730	1262
ABCG8_CCDS1815.1_ex5_2:44079891-44079914:-_5-4	ABCG8	865	1257
ABCG8_CCDS1815.1_ex4_2:44079544-44079567:+_5-3	ABCG8	608	1725
ABHD1_CCDS1736.1_ex1_2:27351375-27351398:+_5-1	ABHD1	406	1329
ABHD1_CCDS1736.1_ex1_2:27351447-27351470:+_5-2	ABHD1	252	710
ABHD1_CCDS1736.1_ex3_2:27352184-27352207:+_5-4	ABHD1	216	797
ABHD1_CCDS1736.1_ex4_2:27352367-27352390:+_5-5	ABHD1	547	1156
ABHD1_CCDS1736.1_ex2_2:27351978-27352001:+_5-3	ABHD1	575	1047
ABHD10_CCDS2963.1_ex0_3:111698017-111698040:+_5-1	ABHD10	620	2097
ABHD10_CCDS2963.1_ex1_3:111700730-111700753:-_5-3	ABHD10	18	127
ABHD10_CCDS2963.1_ex1_3:111700682-111700705:-_5-2	ABHD10	9	167
ABHD10_CCDS2963.1_ex1_3:111700748-111700771:+_5-4	ABHD10	91	423
ABHD10_CCDS2963.1_ex1_3:111700792-111700815:+_5-5	ABHD10	508	856
ABHD11_CCDS47607.1_ex4_7:73153027-73153050:-_5-5	ABHD11	799	1776
ABHD11_CCDS47607.1_ex2_7:73151931-73151954:+_5-2	ABHD11	1106	1146
ABHD11_CCDS47607.1_ex3_7:73152724-73152747:+_5-4	ABHD11	242	902
ABHD11_CCDS47607.1_ex2_7:73151989-73152012:-_5-3	ABHD11	643	962
ABHD11_CCDS47607.1_ex2_7:73151890-73151913:-_5-1	ABHD11	319	830
ABHD12_CCDS13172.1_ex9_20:25300835-25300858:+_5-1	ABHD12	968	1690
ABHD12_CCDS13172.1_ex12_20:25371209-25371232:-_5-5	ABHD12	678	1694
ABHD12_CCDS13172.1_ex11_20:25319971-25319994:-_5-3	ABHD12	603	1313
ABHD12_CCDS13172.1_ex11_20:25319897-25319920:+_5-2	ABHD12	21	127
ABHD12_CCDS13172.1_ex12_20:25371156-25371179:+_5-4	ABHD12	1577	3596
ABHD12B_CCDS55916.1_ex6_14:51352534-51352557:-_5-5	ABHD12B	150	311
ABHD12B_CCDS55916.1_ex4_14:51348322-51348345:+_5-2	ABHD12B	493	679
ABHD12B_CCDS55916.1_ex3_14:51347235-51347258:-_5-1	ABHD12B	265	971
ABHD12B_CCDS55916.1_ex6_14:51352479-51352502:-_5-3	ABHD12B	249	721
ABHD12B_CCDS55916.1_ex6_14:51352493-51352516:+_5-4	ABHD12B	322	610
ABHD13_CCDS32007.1_ex0_13:108881926-108881949:+_5-3	ABHD13	529	737
ABHD13_CCDS32007.1_ex0_13:108881899-108881922:-_5-2	ABHD13	0	21
ABHD13_CCDS32007.1_ex0_13:108882004-108882027:+_5-4	ABHD13	40	236
ABHD13_CCDS32007.1_ex0_13:108881866-108881889:+_5-1	ABHD13	0	18
ABHD13_CCDS32007.1_ex0_13:108882265-108882288:-_5-5	ABHD13	51	72
ABHD14A_CCDS2843.1_ex1_3:52011954-52011977:-_5-1	ABHD14A	190	969
ABHD14A_CCDS2843.1_ex2_3:52012300-52012323:+_5-3	ABHD14A	427	1111
ABHD14A_CCDS2843.1_ex1_3:52012050-52012073:+_5-2	ABHD14A	995	2116
ABHD14A_CCDS2843.1_ex2_3:52012345-52012368:+_5-4	ABHD14A	406	946
ABHD14A_CCDS2843.1_ex3_3:52014403-52014426:-_5-5	ABHD14A	327	598
ABHD14B_CCDS2842.1_ex1_3:52004012-52004035:+_5-2	ABHD14B	152	343
ABHD14B_CCDS2842.1_ex1_3:52004079-52004102:+_5-3	ABHD14B	495	1181
ABHD14B_CCDS2842.1_ex1_3:52004149-52004172:-_5-4	ABHD14B	1582	3080
ABHD14B_CCDS2842.1_ex1_3:52003983-52004006:+_5-1	ABHD14B	353	763
ABHD14B_CCDS2842.1_ex2_3:52005460-52005483:+_5-5	ABHD14B	1368	1611
ABHD15_CCDS32602.1_ex1_17:27893332-27893355:-_5-2	ABHD15	176	1091
ABHD15_CCDS32602.1_ex1_17:27893799-27893822:+_5-5	ABHD15	763	2267
ABHD15_CCDS32602.1_ex1_17:27893274-27893297:+_5-1	ABHD15	311	857
ABHD15_CCDS32602.1_ex1_17:27893400-27893423:-_5-3	ABHD15	703	2696
ABHD15_CCDS32602.1_ex1_17:27893627-27893650:-_5-4	ABHD15	1384	2775
ABHD16A_CCDS4713.1_ex13_6:31660799-31660822:-_5-4	ABHD16A	428	961
ABHD16A_CCDS4713.1_ex15_6:31664772-31664795:+_5-5	ABHD16A	490	1448
ABHD16A_CCDS4713.1_ex12_6:31659655-31659678:+_5-3	ABHD16A	995	2280
ABHD16A_CCDS4713.1_ex11_6:31659441-31659464:-_5-2	ABHD16A	518	1289
ABHD16A_CCDS4713.1_ex11_6:31659382-31659405:+_5-1	ABHD16A	231	662
ABHD16B_CCDS13539.1_ex0_20:62493289-62493312:+_5-3	ABHD16B	674	1179
ABHD16B_CCDS13539.1_ex0_20:62493189-62493212:+_5-2	ABHD16B	1488	2214
ABHD16B_CCDS13539.1_ex0_20:62492991-62493014:-_5-1	ABHD16B	965	1542
ABHD16B_CCDS13539.1_ex0_20:62493430-62493453:+_5-4	ABHD16B	293	1273
ABHD16B_CCDS13539.1_ex0_20:62493537-62493560:-_5-5	ABHD16B	600	1356
ABHD17A_CCDS32867.1_ex4_19:1881336-1881359:+_5-5	ABHD17A	850	2269
ABHD17A_CCDS32867.1_ex4_19:1881262-1881285:+_5-3	ABHD17A	301	1550
ABHD17A_CCDS32867.1_ex2_19:1880106-1880129:-_5-1	ABHD17A	561	1582
ABHD17B_CCDS35042.1_ex3_9:74489579-74489602:+_5-1	ABHD17B	366	1458
ABHD17B_CCDS35042.1_ex3_9:74489645-74489668:-_5-3	ABHD17B	80	93
ABHD17B_CCDS35042.1_ex3_9:74489604-74489627:-_5-2	ABHD17B	5	21
ABHD17B_CCDS35042.1_ex3_9:74489769-74489792:-_5-5	ABHD17B	30	142
ABHD17B_CCDS35042.1_ex3_9:74489711-74489734:+_5-4	ABHD17B	10	185
ABHD17C_CCDS45323.1_ex1_15:81041924-81041947:-_5-5	ABHD17C	507	1462
ABHD17C_CCDS45323.1_ex1_15:81041908-81041931:-_5-4	ABHD17C	717	1328
ABHD17C_CCDS45323.1_ex0_15:80987882-80987905:-_5-1	ABHD17C	1203	1917
ABHD17C_CCDS45323.1_ex1_15:81041849-81041872:-_5-3	ABHD17C	508	1128
ABHD17C_CCDS45323.1_ex0_15:80988038-80988061:+_5-2	ABHD17C	491	1325
ABHD2_CCDS10348.1_ex2_15:89698665-89698688:+_5-2	ABHD2	145	236
ABHD2_CCDS10348.1_ex2_15:89698746-89698769:-_5-5	ABHD2	286	1081
ABHD2_CCDS10348.1_ex1_15:89695032-89695055:-_5-1	ABHD2	134	217
ABHD2_CCDS10348.1_ex2_15:89698694-89698717:+_5-3	ABHD2	1303	2141
ABHD2_CCDS10348.1_ex2_15:89698721-89698744:-_5-4	ABHD2	319	1218
ABHD3_CCDS32802.1_ex7_18:19283541-19283564:+_5-1	ABHD3	1150	2896
ABHD3_CCDS32802.1_ex7_18:19283685-19283708:-_5-5	ABHD3	678	1835
ABHD3_CCDS32802.1_ex7_18:19283569-19283592:+_5-2	ABHD3	359	410
ABHD3_CCDS32802.1_ex7_18:19283635-19283658:+_5-4	ABHD3	506	1002
ABHD3_CCDS32802.1_ex7_18:19283615-19283638:-_5-3	ABHD3	639	1303
ABHD4_CCDS9572.1_ex2_14:23072373-23072396:+_5-1	ABHD4	1190	2151
ABHD4_CCDS9572.1_ex2_14:23072515-23072538:+_5-3	ABHD4	332	839
ABHD4_CCDS9572.1_ex2_14:23072555-23072578:+_5-4	ABHD4	488	816
ABHD4_CCDS9572.1_ex2_14:23072477-23072500:-_5-2	ABHD4	546	1196
ABHD4_CCDS9572.1_ex3_14:23072853-23072876:-_5-5	ABHD4	46	364
ABHD5_CCDS2711.1_ex2_3:43743815-43743838:-_5-1	ABHD5	0	5
ABHD5_CCDS2711.1_ex2_3:43743978-43744001:+_5-4	ABHD5	497	1305
ABHD5_CCDS2711.1_ex2_3:43743907-43743930:+_5-2	ABHD5	183	771
ABHD5_CCDS2711.1_ex2_3:43744017-43744040:+_5-5	ABHD5	245	960
ABHD5_CCDS2711.1_ex2_3:43743924-43743947:-_5-3	ABHD5	712	1157
ABHD6_CCDS2887.1_ex2_3:58255058-58255081:+_5-3	ABHD6	2132	2887
ABHD6_CCDS2887.1_ex1_3:58252912-58252935:+_5-1	ABHD6	533	1028
ABHD6_CCDS2887.1_ex1_3:58253017-58253040:-_5-2	ABHD6	323	936
ABHD6_CCDS2887.1_ex3_3:58256750-58256773:-_5-5	ABHD6	597	850
ABHD6_CCDS2887.1_ex2_3:58255116-58255139:+_5-4	ABHD6	154	483
ABHD8_CCDS12355.1_ex3_19:17411913-17411936:-_5-1	ABHD8	278	1119
ABHD8_CCDS12355.1_ex3_19:17412302-17412325:+_5-5	ABHD8	344	967
ABHD8_CCDS12355.1_ex3_19:17412185-17412208:+_5-4	ABHD8	531	1137
ABHD8_CCDS12355.1_ex3_19:17412155-17412178:+_5-3	ABHD8	629	1156
ABHD8_CCDS12355.1_ex3_19:17412108-17412131:-_5-2	ABHD8	756	1203
ABI1_CCDS31169.1_ex6_10:27059179-27059202:+_5-2	ABI1	810	1754
ABI1_CCDS31169.1_ex8_10:27112164-27112187:+_5-4	ABI1	231	599
ABI1_CCDS31169.1_ex5_10:27057833-27057856:+_5-1	ABI1	517	1352
ABI1_CCDS31169.1_ex8_10:27112065-27112088:-_5-3	ABI1	79	277
ABI1_CCDS31169.1_ex9_10:27149695-27149718:+_5-5	ABI1	579	1975
ABI2_CCDS2358.1_ex3_2:204255829-204255852:-_5-2	ABI2	280	655
ABI2_CCDS2358.1_ex4_2:204259432-204259455:-_5-3	ABI2	673	985
ABI2_CCDS2358.1_ex4_2:204259486-204259509:-_5-5	ABI2	500	1679
ABI2_CCDS2358.1_ex4_2:204259462-204259485:-_5-4	ABI2	281	1085
ABI2_CCDS2358.1_ex2_2:204245027-204245050:-_5-1	ABI2	351	972
ABI3_CCDS11546.1_ex2_17:47295169-47295192:-_5-2	ABI3	855	2087
ABI3_CCDS11546.1_ex2_17:47295241-47295264:+_5-4	ABI3	640	969
ABI3_CCDS11546.1_ex2_17:47295113-47295136:+_5-1	ABI3	310	677
ABI3_CCDS11546.1_ex3_17:47296933-47296956:+_5-5	ABI3	264	369
ABI3_CCDS11546.1_ex2_17:47295206-47295229:-_5-3	ABI3	584	1190
ABI3BP_CCDS46880.1_ex19_3:100567673-100567696:+_5-2	ABI3BP	294	815
ABI3BP_CCDS46880.1_ex33_3:100645253-100645276:+_5-5	ABI3BP	149	381
ABI3BP_CCDS46880.1_ex19_3:100567653-100567676:+_5-1	ABI3BP	835	1438
ABI3BP_CCDS46880.1_ex31_3:100617721-100617744:+_5-4	ABI3BP	233	310
ABI3BP_CCDS46880.1_ex24_3:100583695-100583718:+_5-3	ABI3BP	185	337
ABL1_CCDS35165.1_ex1_9:133729502-133729525:+_5-1	ABL1	528	1254
ABL1_CCDS35165.1_ex7_9:133753843-133753866:-_5-5	ABL1	279	1023
ABL1_CCDS35165.1_ex2_9:133730418-133730441:+_5-2	ABL1	164	413
ABL1_CCDS35165.1_ex3_9:133738282-133738305:+_5-4	ABL1	590	1086
ABL1_CCDS35165.1_ex3_9:133738200-133738223:+_5-3	ABL1	1065	1923
ABL2_CCDS30947.1_ex7_1:179090845-179090868:-_5-1	ABL2	604	1006
ABL2_CCDS30947.1_ex8_1:179095555-179095578:-_5-2	ABL2	643	1505
ABL2_CCDS30947.1_ex9_1:179100556-179100579:+_5-4	ABL2	599	1880
ABL2_CCDS30947.1_ex9_1:179100594-179100617:-_5-5	ABL2	545	1352
ABL2_CCDS30947.1_ex8_1:179095735-179095758:-_5-3	ABL2	311	1345
ABLIM1_CCDS31288.1_ex11_10:116225536-116225559:-_5-1	ABLIM1	869	1422
ABLIM1_CCDS31288.1_ex11_10:116225558-116225581:+_5-2	ABLIM1	902	2026
ABLIM1_CCDS31288.1_ex13_10:116232848-116232871:+_5-3	ABLIM1	282	472
ABLIM1_CCDS31288.1_ex14_10:116233706-116233729:-_5-5	ABLIM1	122	310
ABLIM1_CCDS31288.1_ex14_10:116233632-116233655:+_5-4	ABLIM1	0	28
ABLIM2_CCDS47011.1_ex8_4:8037919-8037942:+_5-1	ABLIM2	274	768
ABLIM2_CCDS47011.1_ex8_4:8037938-8037961:+_5-2	ABLIM2	81	640
ABLIM2_CCDS47011.1_ex8_4:8037961-8037984:-_5-3	ABLIM2	213	570
ABLIM2_CCDS47011.1_ex8_4:8037982-8038005:-_5-4	ABLIM2	398	948
ABLIM2_CCDS47011.1_ex9_4:8046885-8046908:+_5-5	ABLIM2	189	460
ABLIM3_CCDS4294.1_ex2_5:148577900-148577923:+_5-1	ABLIM3	750	1955
ABLIM3_CCDS4294.1_ex9_5:148617060-148617083:+_5-4	ABLIM3	23	51
ABLIM3_CCDS4294.1_ex4_5:148586678-148586701:+_5-3	ABLIM3	357	674
ABLIM3_CCDS4294.1_ex9_5:148617123-148617146:+_5-5	ABLIM3	554	742
ABLIM3_CCDS4294.1_ex2_5:148577937-148577960:-_5-2	ABLIM3	718	1193
ABR_CCDS10999.1_ex5_17:915941-915964:+_11-3	ABR	549	1073
ABR_CCDS10999.1_ex11_17:961251-961274:+_11-7	ABR	300	648
ABR_CCDS10999.1_ex5_17:915960-915983:-_11-4	ABR	94	474
ABR_CCDS10999.1_ex21_17:1028604-1028627:+_11-1	ABR	389	761
ABR_CCDS10999.1_ex6_17:916345-916368:-_11-6	ABR	125	453
ABR_CCDS10999.1_ex16_17:976879-976902:+_11-9	ABR	729	1313
ABR_CCDS10999.1_ex16_17:976855-976878:+_11-8	ABR	297	468
ABR_CCDS10999.1_ex5_17:915986-916009:+_11-5	ABR	992	1953
ABR_CCDS10999.1_ex4_17:915124-915147:-_11-2	ABR	593	1296
ABR_CCDS10999.1_ex18_17:986839-986862:+_11-11	ABR	850	1965
ABR_CCDS10999.1_ex18_17:986812-986835:-_11-10	ABR	50	526
ABRA_CCDS6305.1_ex1_8:107781927-107781950:+_5-1	ABRA	681	2345
ABRA_CCDS6305.1_ex1_8:107782012-107782035:+_5-2	ABRA	1307	2214
ABRA_CCDS6305.1_ex1_8:107782285-107782308:-_5-5	ABRA	419	825
ABRA_CCDS6305.1_ex1_8:107782103-107782126:+_5-4	ABRA	166	263
ABRA_CCDS6305.1_ex1_8:107782078-107782101:-_5-3	ABRA	188	436
ABRACL_CCDS43509.1_ex1_6:139363916-139363939:-_4-3	ABRACL	60	253
ABRACL_CCDS43509.1_ex1_6:139363895-139363918:-_4-2	ABRACL	52	335
ABRACL_CCDS43509.1_ex1_6:139363939-139363962:+_4-4	ABRACL	372	544
ABRACL_CCDS43509.1_ex1_6:139363863-139363886:+_4-1	ABRACL	119	232
ABT1_CCDS4616.1_ex1_6:26598205-26598228:+_5-4	ABT1	107	937
ABT1_CCDS4616.1_ex0_6:26597412-26597435:-_5-2	ABT1	156	2027
ABT1_CCDS4616.1_ex1_6:26598142-26598165:-_5-3	ABT1	621	1075
ABT1_CCDS4616.1_ex1_6:26598267-26598290:-_5-5	ABT1	135	540
ABT1_CCDS4616.1_ex0_6:26597385-26597408:-_5-1	ABT1	416	1961
ABTB1_CCDS3045.1_ex9_3:127396619-127396642:-_5-4	ABTB1	722	1719
ABTB1_CCDS3045.1_ex8_3:127396330-127396353:-_5-2	ABTB1	137	450
ABTB1_CCDS3045.1_ex7_3:127396021-127396044:-_5-1	ABTB1	546	941
ABTB1_CCDS3045.1_ex9_3:127396635-127396658:-_5-5	ABTB1	103	290
ABTB1_CCDS3045.1_ex9_3:127396538-127396561:+_5-3	ABTB1	814	1879
ABTB2_CCDS7890.2_ex13_11:34194811-34194834:+_5-2	ABTB2	979	2065
ABTB2_CCDS7890.2_ex15_11:34226169-34226192:+_5-3	ABTB2	1088	2265
ABTB2_CCDS7890.2_ex16_11:34378449-34378472:+_5-4	ABTB2	1209	1584
ABTB2_CCDS7890.2_ex13_11:34194754-34194777:-_5-1	ABTB2	743	1491
ABTB2_CCDS7890.2_ex16_11:34379004-34379027:+_5-5	ABTB2	878	1150
ACAA1_CCDS2673.1_ex8_3:38173441-38173464:-_5-4	ACAA1	278	1291
ACAA1_CCDS2673.1_ex10_3:38178145-38178168:+_5-5	ACAA1	544	1000
ACAA1_CCDS2673.1_ex7_3:38173098-38173121:-_5-3	ACAA1	77	354
ACAA1_CCDS2673.1_ex4_3:38168105-38168128:+_5-1	ACAA1	855	1644
ACAA1_CCDS2673.1_ex5_3:38169304-38169327:-_5-2	ACAA1	209	603
ACAA2_CCDS11939.1_ex7_18:47323832-47323855:+_5-4	ACAA2	243	656
ACAA2_CCDS11939.1_ex7_18:47323875-47323898:+_5-5	ACAA2	379	1189
ACAA2_CCDS11939.1_ex6_18:47322164-47322187:+_5-3	ACAA2	404	1174
ACAA2_CCDS11939.1_ex5_18:47320656-47320679:+_5-1	ACAA2	963	1551
ACAA2_CCDS11939.1_ex6_18:47322134-47322157:+_5-2	ACAA2	271	604
ACACA_CCDS11317.1_ex36_17:35602062-35602085:-_5-3	ACACA	334	758
ACACA_CCDS11317.1_ex30_17:35583268-35583291:+_5-2	ACACA	1118	1683
ACACA_CCDS11317.1_ex27_17:35578744-35578767:+_5-1	ACACA	234	415
ACACA_CCDS11317.1_ex40_17:35608949-35608972:+_5-5	ACACA	470	1272
ACACA_CCDS11317.1_ex37_17:35603874-35603897:-_5-4	ACACA	363	473
ACACB_CCDS31898.1_ex0_12:109577719-109577742:+_5-1	ACACB	980	1927
ACACB_CCDS31898.1_ex0_12:109577758-109577781:+_5-2	ACACB	555	1129
ACACB_CCDS31898.1_ex12_12:109629453-109629476:+_5-4	ACACB	416	969
ACACB_CCDS31898.1_ex17_12:109639499-109639522:-_5-5	ACACB	328	1270
ACACB_CCDS31898.1_ex5_12:109611981-109612004:-_5-3	ACACB	968	1588
ACAD10_CCDS31903.1_ex0_12:112130639-112130662:+_5-1	ACAD10	360	841
ACAD10_CCDS31903.1_ex5_12:112153664-112153687:+_5-2	ACAD10	574	1433
ACAD10_CCDS31903.1_ex8_12:112167618-112167641:+_5-5	ACAD10	173	1067
ACAD10_CCDS31903.1_ex6_12:112159505-112159528:-_5-3	ACAD10	208	480
ACAD10_CCDS31903.1_ex7_12:112165845-112165868:-_5-4	ACAD10	576	1750
ACAD11_CCDS3074.1_ex14_3:132350279-132350302:-_5-2	ACAD11	492	1359
ACAD11_CCDS3074.1_ex15_3:132358429-132358452:+_5-3	ACAD11	1671	1448
ACAD11_CCDS3074.1_ex19_3:132378471-132378494:-_5-5	ACAD11	567	1446
ACAD11_CCDS3074.1_ex13_3:132349354-132349377:-_5-1	ACAD11	327	949
ACAD11_CCDS3074.1_ex16_3:132360960-132360983:+_5-4	ACAD11	304	965
ACAD8_CCDS8498.1_ex3_11:134128465-134128488:-_5-4	ACAD8	0	0
ACAD8_CCDS8498.1_ex2_11:134127012-134127035:+_5-2	ACAD8	564	1241
ACAD8_CCDS8498.1_ex5_11:134129537-134129560:+_5-5	ACAD8	608	1136
ACAD8_CCDS8498.1_ex3_11:134128416-134128439:-_5-3	ACAD8	368	616
ACAD8_CCDS8498.1_ex0_11:134123591-134123614:-_5-1	ACAD8	697	1835
ACAD9_CCDS3053.1_ex5_3:128616476-128616499:+_5-5	ACAD9	389	960
ACAD9_CCDS3053.1_ex0_3:128598636-128598659:-_5-1	ACAD9	178	732
ACAD9_CCDS3053.1_ex4_3:128615319-128615342:+_5-4	ACAD9	385	1732
ACAD9_CCDS3053.1_ex1_3:128603545-128603568:+_5-2	ACAD9	481	1805
ACAD9_CCDS3053.1_ex2_3:128612398-128612421:+_5-3	ACAD9	117	711
ACADL_CCDS2389.1_ex8_2:211082690-211082713:+_5-4	ACADL	227	755
ACADL_CCDS2389.1_ex7_2:211081160-211081183:-_5-3	ACADL	22	60
ACADL_CCDS2389.1_ex8_2:211082722-211082745:-_5-5	ACADL	490	890
ACADL_CCDS2389.1_ex6_2:211074937-211074960:-_5-1	ACADL	75	187
ACADL_CCDS2389.1_ex7_2:211081079-211081102:-_5-2	ACADL	390	1153
ACADM_CCDS44165.1_ex3_1:76198544-76198567:+_5-1	ACADM	204	726
ACADM_CCDS44165.1_ex6_1:76205685-76205708:+_5-3	ACADM	651	1569
ACADM_CCDS44165.1_ex6_1:76205664-76205687:+_5-2	ACADM	69	190
ACADM_CCDS44165.1_ex6_1:76205760-76205783:+_5-4	ACADM	409	1005
ACADM_CCDS44165.1_ex8_1:76215118-76215141:+_5-5	ACADM	269	333
ACADS_CCDS9207.1_ex2_12:121174909-121174932:-_5-3	ACADS	813	1992
ACADS_CCDS9207.1_ex4_12:121175748-121175771:+_5-5	ACADS	1115	1958
ACADS_CCDS9207.1_ex1_12:121164944-121164967:-_5-1	ACADS	601	1164
ACADS_CCDS9207.1_ex2_12:121174853-121174876:-_5-2	ACADS	235	717
ACADS_CCDS9207.1_ex4_12:121175681-121175704:-_5-4	ACADS	1155	2123
ACADSB_CCDS7634.1_ex2_10:124797339-124797362:+_5-2	ACADSB	0	12
ACADSB_CCDS7634.1_ex5_10:124802585-124802608:+_5-4	ACADSB	159	257
ACADSB_CCDS7634.1_ex5_10:124802658-124802681:-_5-5	ACADSB	438	747
ACADSB_CCDS7634.1_ex2_10:124797287-124797310:+_5-1	ACADSB	232	819
ACADSB_CCDS7634.1_ex3_10:124800034-124800057:+_5-3	ACADSB	378	1198
ACADVL_CCDS11090.1_ex7_17:7125290-7125313:+_5-5	ACADVL	251	750
ACADVL_CCDS11090.1_ex3_17:7123982-7124005:-_5-2	ACADVL	196	741
ACADVL_CCDS11090.1_ex4_17:7124128-7124151:-_5-3	ACADVL	265	719
ACADVL_CCDS11090.1_ex1_17:7123483-7123506:+_5-1	ACADVL	404	1631
ACADVL_CCDS11090.1_ex6_17:7124852-7124875:-_5-4	ACADVL	673	1295
ACAN_CCDS53970.1_ex3_15:89385066-89385089:+_5-1	ACAN	778	2254
ACAN_CCDS53970.1_ex4_15:89386844-89386867:-_5-2	ACAN	540	1339
ACAN_CCDS53970.1_ex6_15:89390543-89390566:-_5-3	ACAN	1276	1740
ACAN_CCDS53970.1_ex8_15:89392877-89392900:-_5-5	ACAN	707	1660
ACAN_CCDS53970.1_ex6_15:89390636-89390659:-_5-4	ACAN	1234	1774
ACAP1_CCDS11101.1_ex2_17:7245322-7245345:-_5-1	ACAP1	759	1170
ACAP1_CCDS11101.1_ex2_17:7245375-7245398:-_5-2	ACAP1	950	1604
ACAP1_CCDS11101.1_ex5_17:7246850-7246873:-_5-5	ACAP1	1001	1908
ACAP1_CCDS11101.1_ex5_17:7246719-7246742:+_5-3	ACAP1	682	1612
ACAP1_CCDS11101.1_ex5_17:7246824-7246847:+_5-4	ACAP1	583	1438
ACAP2_CCDS33924.1_ex11_3:195028036-195028059:-_5-3	ACAP2	225	641
ACAP2_CCDS33924.1_ex10_3:195027260-195027283:+_5-1	ACAP2	21	81
ACAP2_CCDS33924.1_ex20_3:195102716-195102739:-_5-5	ACAP2	12	116
ACAP2_CCDS33924.1_ex20_3:195102645-195102668:+_5-4	ACAP2	201	298
ACAP2_CCDS33924.1_ex10_3:195027304-195027327:-_5-2	ACAP2	409	1628
ACAP3_CCDS19.2_ex10_1:1233213-1233236:+_5-3	ACAP3	217	1169
ACAP3_CCDS19.2_ex13_1:1234006-1234029:-_5-4	ACAP3	731	1110
ACAP3_CCDS19.2_ex9_1:1231944-1231967:+_5-1	ACAP3	676	1868
ACAP3_CCDS19.2_ex20_1:1238321-1238344:-_5-5	ACAP3	397	1219
ACAP3_CCDS19.2_ex9_1:1231970-1231993:+_5-2	ACAP3	605	1707
ACAT1_CCDS8339.1_ex2_11:108004577-108004600:-_5-1	ACAT1	39	141
ACAT1_CCDS8339.1_ex4_11:108005873-108005896:-_5-2	ACAT1	17	95
ACAT1_CCDS8339.1_ex5_11:108009658-108009681:-_5-4	ACAT1	0	13
ACAT1_CCDS8339.1_ex6_11:108010823-108010846:+_5-5	ACAT1	19	248
ACAT1_CCDS8339.1_ex4_11:108005947-108005970:+_5-3	ACAT1	253	781
ACAT2_CCDS5268.1_ex3_6:160189643-160189666:+_5-2	ACAT2	7	39
ACAT2_CCDS5268.1_ex2_6:160188149-160188172:+_5-1	ACAT2	425	814
ACAT2_CCDS5268.1_ex4_6:160196298-160196321:-_5-4	ACAT2	9	59
ACAT2_CCDS5268.1_ex4_6:160196223-160196246:+_5-3	ACAT2	100	191
ACAT2_CCDS5268.1_ex4_6:160196320-160196343:-_5-5	ACAT2	74	258
ACBD3_CCDS1551.1_ex6_1:226353589-226353612:-_5-4	ACBD3	436	823
ACBD3_CCDS1551.1_ex5_1:226352508-226352531:-_5-2	ACBD3	78	249
ACBD3_CCDS1551.1_ex7_1:226374211-226374234:-_5-5	ACBD3	692	943
ACBD3_CCDS1551.1_ex5_1:226352583-226352606:-_5-3	ACBD3	53	445
ACBD3_CCDS1551.1_ex4_1:226349283-226349306:-_5-1	ACBD3	331	588
ACBD4_CCDS42348.1_ex1_17:43213878-43213901:-_5-1	ACBD4	227	935
ACBD4_CCDS42348.1_ex3_17:43214432-43214455:+_5-5	ACBD4	750	1162
ACBD4_CCDS42348.1_ex1_17:43213966-43213989:-_5-3	ACBD4	421	1013
ACBD4_CCDS42348.1_ex3_17:43214384-43214407:+_5-4	ACBD4	546	1406
ACBD4_CCDS42348.1_ex1_17:43213910-43213933:+_5-2	ACBD4	592	1534
ACBD5_CCDS44368.1_ex6_10:27506985-27507008:-_5-3	ACBD5	496	1159
ACBD5_CCDS44368.1_ex6_10:27506944-27506967:-_5-2	ACBD5	157	369
ACBD5_CCDS44368.1_ex10_10:27524084-27524107:-_5-5	ACBD5	19	19
ACBD5_CCDS44368.1_ex4_10:27499981-27500004:-_5-1	ACBD5	521	878
ACBD5_CCDS44368.1_ex8_10:27512265-27512288:-_5-4	ACBD5	50	427
ACBD6_CCDS1339.1_ex5_1:180461412-180461435:-_5-1	ACBD6	163	263
ACBD6_CCDS1339.1_ex7_1:180471214-180471237:-_5-4	ACBD6	875	1745
ACBD6_CCDS1339.1_ex5_1:180461490-180461513:-_5-2	ACBD6	237	581
ACBD6_CCDS1339.1_ex7_1:180471178-180471201:-_5-3	ACBD6	106	360
ACBD6_CCDS1339.1_ex7_1:180471289-180471312:-_5-5	ACBD6	660	2122
ACBD7_CCDS31153.1_ex1_10:15120742-15120765:-_5-3	ACBD7	762	1944
ACBD7_CCDS31153.1_ex2_10:15120959-15120982:-_5-5	ACBD7	86	80
ACBD7_CCDS31153.1_ex1_10:15120724-15120747:-_5-2	ACBD7	48	86
ACBD7_CCDS31153.1_ex1_10:15120710-15120733:-_5-1	ACBD7	11	62
ACBD7_CCDS31153.1_ex2_10:15120935-15120958:-_5-4	ACBD7	1	28
ACCS_CCDS7907.1_ex2_11:44094998-44095021:+_5-3	ACCS	197	640
ACCS_CCDS7907.1_ex7_11:44100275-44100298:-_5-5	ACCS	240	645
ACCS_CCDS7907.1_ex0_11:44089428-44089451:-_5-2	ACCS	233	469
ACCS_CCDS7907.1_ex5_11:44098846-44098869:-_5-4	ACCS	322	452
ACCS_CCDS7907.1_ex0_11:44089251-44089274:+_5-1	ACCS	449	1188
ACCSL_CCDS41636.1_ex0_11:44069678-44069701:+_5-1	ACCSL	49	82
ACCSL_CCDS41636.1_ex0_11:44070035-44070058:-_5-4	ACCSL	359	898
ACCSL_CCDS41636.1_ex4_11:44073262-44073285:-_5-5	ACCSL	1643	3386
ACCSL_CCDS41636.1_ex0_11:44069979-44070002:+_5-3	ACCSL	1091	2789
ACCSL_CCDS41636.1_ex0_11:44069791-44069814:-_5-2	ACCSL	206	266
ACD_CCDS10842.1_ex11_16:67694252-67694275:-_5-5	ACD	1157	2099
ACD_CCDS10842.1_ex10_16:67693882-67693905:-_5-3	ACD	720	1476
ACD_CCDS10842.1_ex11_16:67694136-67694159:-_5-4	ACD	1321	1902
ACD_CCDS10842.1_ex10_16:67693827-67693850:-_5-2	ACD	1219	2435
ACD_CCDS10842.1_ex9_16:67693662-67693685:-_5-1	ACD	391	1060
ACE_CCDS11637.1_ex12_17:61562660-61562683:+_5-2	ACE	483	1150
ACE_CCDS11637.1_ex12_17:61562639-61562662:+_5-1	ACE	443	915
ACE_CCDS11637.1_ex13_17:61564002-61564025:-_5-3	ACE	82	302
ACE_CCDS11637.1_ex15_17:61566004-61566027:-_5-5	ACE	498	1248
ACE_CCDS11637.1_ex14_17:61564389-61564412:-_5-4	ACE	517	1130
ACE2_CCDS14169.1_ex13_X:15607486-15607509:+_5-4	ACE2	716	1553
ACE2_CCDS14169.1_ex10_X:15599403-15599426:-_5-1	ACE2	711	1774
ACE2_CCDS14169.1_ex12_X:15605898-15605921:-_5-3	ACE2	54	182
ACE2_CCDS14169.1_ex11_X:15603596-15603619:-_5-2	ACE2	654	1256
ACE2_CCDS14169.1_ex15_X:15610401-15610424:-_5-5	ACE2	340	837
ACER1_CCDS12161.1_ex4_19:6312414-6312437:+_5-5	ACER1	461	680
ACER1_CCDS12161.1_ex3_19:6312269-6312292:+_5-3	ACER1	51	280
ACER1_CCDS12161.1_ex2_19:6309827-6309850:+_5-1	ACER1	249	888
ACER1_CCDS12161.1_ex4_19:6312389-6312412:+_5-4	ACER1	135	244
ACER1_CCDS12161.1_ex3_19:6312202-6312225:+_5-2	ACER1	282	1420
ACER2_CCDS34992.1_ex0_9:19409173-19409196:+_5-1	ACER2	474	1104
ACER2_CCDS34992.1_ex2_9:19424724-19424747:-_5-2	ACER2	38	112
ACER2_CCDS34992.1_ex3_9:19434941-19434964:+_5-3	ACER2	350	660
ACER2_CCDS34992.1_ex3_9:19434971-19434994:-_5-4	ACER2	1088	1348
ACER2_CCDS34992.1_ex3_9:19435060-19435083:+_5-5	ACER2	322	445
ACER3_CCDS8247.1_ex1_11:76637652-76637675:+_5-3	ACER3	131	902
ACER3_CCDS8247.1_ex0_11:76572096-76572119:-_5-1	ACER3	433	1022
ACER3_CCDS8247.1_ex5_11:76701596-76701619:+_5-5	ACER3	263	439
ACER3_CCDS8247.1_ex1_11:76637635-76637658:-_5-2	ACER3	649	1104
ACER3_CCDS8247.1_ex4_11:76696736-76696759:-_5-4	ACER3	0	2
ACHE_CCDS5709.1_ex3_7:100491450-100491473:+_5-3	ACHE	713	981
ACHE_CCDS5709.1_ex3_7:100491356-100491379:-_5-2	ACHE	406	1563
ACHE_CCDS5709.1_ex3_7:100491607-100491630:+_5-4	ACHE	179	575
ACHE_CCDS5709.1_ex3_7:100491172-100491195:+_5-1	ACHE	534	1656
ACHE_CCDS5709.1_ex3_7:100491681-100491704:-_5-5	ACHE	0	5
ACIN1_CCDS53887.1_ex7_14:23533356-23533379:-_5-2	ACIN1	134	824
ACIN1_CCDS53887.1_ex10_14:23538716-23538739:-_5-5	ACIN1	181	822
ACIN1_CCDS53887.1_ex8_14:23533625-23533648:-_5-3	ACIN1	492	1139
ACIN1_CCDS53887.1_ex10_14:23538701-23538724:+_5-4	ACIN1	290	1331
ACIN1_CCDS53887.1_ex7_14:23533312-23533335:-_5-1	ACIN1	403	1412
ACKR2_CCDS2706.1_ex0_3:42906140-42906163:-_5-1	ACKR2	42	74
ACKR2_CCDS2706.1_ex0_3:42906543-42906566:+_5-4	ACKR2	99	184
ACKR2_CCDS2706.1_ex0_3:42906580-42906603:+_5-5	ACKR2	718	1487
ACKR2_CCDS2706.1_ex0_3:42906482-42906505:-_5-3	ACKR2	445	832
ACKR2_CCDS2706.1_ex0_3:42906173-42906196:-_5-2	ACKR2	635	1114
ACKR3_CCDS2516.1_ex0_2:237489278-237489301:+_5-2	ACKR3	952	1736
ACKR3_CCDS2516.1_ex0_2:237489661-237489684:-_5-5	ACKR3	356	800
ACKR3_CCDS2516.1_ex0_2:237489328-237489351:-_5-3	ACKR3	884	1396
ACKR3_CCDS2516.1_ex0_2:237489438-237489461:-_5-4	ACKR3	1620	3240
ACKR3_CCDS2516.1_ex0_2:237489233-237489256:-_5-1	ACKR3	538	1027
ACKR4_CCDS3075.1_ex0_3:132319419-132319442:-_5-1	ACKR4	325	632
ACKR4_CCDS3075.1_ex0_3:132319805-132319828:-_5-5	ACKR4	413	867
ACKR4_CCDS3075.1_ex0_3:132319664-132319687:+_5-3	ACKR4	331	1830
ACKR4_CCDS3075.1_ex0_3:132319753-132319776:-_5-4	ACKR4	42	84
ACKR4_CCDS3075.1_ex0_3:132319523-132319546:-_5-2	ACKR4	92	302
ACLY_CCDS11412.1_ex17_17:40054877-40054900:+_5-1	ACLY	1094	3747
ACLY_CCDS11412.1_ex22_17:40063697-40063720:+_5-3	ACLY	660	2224
ACLY_CCDS11412.1_ex26_17:40068754-40068777:-_5-5	ACLY	421	1525
ACLY_CCDS11412.1_ex20_17:40061873-40061896:-_5-2	ACLY	95	632
ACLY_CCDS11412.1_ex24_17:40065902-40065925:+_5-4	ACLY	239	1226
ACMSD_CCDS2173.2_ex4_2:135621158-135621181:+_5-5	ACMSD	542	1207
ACMSD_CCDS2173.2_ex3_2:135619559-135619582:-_5-1	ACMSD	453	858
ACMSD_CCDS2173.2_ex4_2:135621143-135621166:+_5-4	ACMSD	913	1584
ACMSD_CCDS2173.2_ex4_2:135621016-135621039:-_5-2	ACMSD	220	892
ACMSD_CCDS2173.2_ex4_2:135621123-135621146:+_5-3	ACMSD	156	761
ACN9_CCDS5648.1_ex0_7:96747103-96747126:+_5-1	ACN9	276	1393
ACN9_CCDS5648.1_ex0_7:96747121-96747144:-_5-2	ACN9	419	1255
ACN9_CCDS5648.1_ex0_7:96747187-96747210:+_5-4	ACN9	325	950
ACN9_CCDS5648.1_ex1_7:96810328-96810351:+_5-5	ACN9	630	886
ACN9_CCDS5648.1_ex0_7:96747160-96747183:+_5-3	ACN9	0	1
ACO1_CCDS6525.1_ex1_9:32407297-32407320:-_5-1	ACO1	81	273
ACO1_CCDS6525.1_ex6_9:32420993-32421016:+_5-5	ACO1	76	373
ACO1_CCDS6525.1_ex1_9:32407412-32407435:-_5-2	ACO1	506	1309
ACO1_CCDS6525.1_ex6_9:32420920-32420943:-_5-4	ACO1	399	1202
ACO1_CCDS6525.1_ex4_9:32418346-32418369:+_5-3	ACO1	201	1041
ACO2_CCDS14017.1_ex1_22:41895849-41895872:+_5-1	ACO2	146	425
ACO2_CCDS14017.1_ex5_22:41911786-41911809:+_5-3	ACO2	471	1753
ACO2_CCDS14017.1_ex5_22:41911869-41911892:+_5-4	ACO2	233	825
ACO2_CCDS14017.1_ex6_22:41913578-41913601:+_5-5	ACO2	630	981
ACO2_CCDS14017.1_ex2_22:41903868-41903891:+_5-2	ACO2	548	1158
ACOT1_CCDS32117.1_ex0_14:74004275-74004298:+_4-2	ACOT1	825	1369
ACOT1_CCDS32117.1_ex0_14:74004487-74004510:-_4-3	ACOT1	685	1734
ACOT1_CCDS32117.1_ex1_14:74008251-74008274:+_4-4	ACOT1	423	1567
ACOT1_CCDS32117.1_ex0_14:74004234-74004257:-_4-1	ACOT1	633	1871
ACOT11_CCDS592.1_ex1_1:55050518-55050541:+_5-2	ACOT11	547	1584
ACOT11_CCDS592.1_ex7_1:55065030-55065053:-_5-5	ACOT11	625	1028
ACOT11_CCDS592.1_ex3_1:55058244-55058267:-_5-3	ACOT11	490	816
ACOT11_CCDS592.1_ex1_1:55050394-55050417:-_5-1	ACOT11	780	1967
ACOT11_CCDS592.1_ex7_1:55064986-55065009:-_5-4	ACOT11	437	974
ACOT12_CCDS4055.1_ex7_5:80640837-80640860:-_5-1	ACOT12	357	977
ACOT12_CCDS4055.1_ex8_5:80641751-80641774:-_5-2	ACOT12	149	821
ACOT12_CCDS4055.1_ex9_5:80643678-80643701:+_5-5	ACOT12	494	859
ACOT12_CCDS4055.1_ex9_5:80643652-80643675:+_5-4	ACOT12	355	1648
ACOT12_CCDS4055.1_ex8_5:80641780-80641803:+_5-3	ACOT12	35	223
ACOT13_CCDS4558.1_ex1_6:24698193-24698216:-_5-2	ACOT13	547	1431
ACOT13_CCDS4558.1_ex1_6:24698239-24698262:+_5-4	ACOT13	261	843
ACOT13_CCDS4558.1_ex1_6:24698267-24698290:-_5-5	ACOT13	192	738
ACOT13_CCDS4558.1_ex1_6:24698217-24698240:+_5-3	ACOT13	0	12
ACOT13_CCDS4558.1_ex1_6:24698174-24698197:-_5-1	ACOT13	360	997
ACOT2_CCDS9816.1_ex0_14:74036492-74036515:-_4-4	ACOT2	764	2853
ACOT2_CCDS9816.1_ex0_14:74036181-74036204:-_4-3	ACOT2	355	1106
ACOT2_CCDS9816.1_ex0_14:74036057-74036080:+_4-2	ACOT2	762	1458
ACOT2_CCDS9816.1_ex0_14:74036024-74036047:-_4-1	ACOT2	551	1396
ACOT4_CCDS9817.1_ex2_14:74061882-74061905:-_5-4	ACOT4	18	293
ACOT4_CCDS9817.1_ex0_14:74059064-74059087:+_5-1	ACOT4	660	1494
ACOT4_CCDS9817.1_ex2_14:74061840-74061863:-_5-3	ACOT4	284	781
ACOT4_CCDS9817.1_ex2_14:74061737-74061760:+_5-2	ACOT4	47	60
ACOT4_CCDS9817.1_ex2_14:74061957-74061980:+_5-5	ACOT4	123	488
ACOT6_CCDS32118.1_ex1_14:74086059-74086082:+_5-1	ACOT6	92	324
ACOT6_CCDS32118.1_ex1_14:74086155-74086178:+_5-3	ACOT6	460	921
ACOT6_CCDS32118.1_ex1_14:74086117-74086140:+_5-2	ACOT6	13	67
ACOT6_CCDS32118.1_ex1_14:74086200-74086223:+_5-4	ACOT6	308	976
ACOT6_CCDS32118.1_ex1_14:74086241-74086264:+_5-5	ACOT6	383	672
ACOT7_CCDS30573.1_ex7_1:6409807-6409830:-_5-5	ACOT7	735	1455
ACOT7_CCDS30573.1_ex6_1:6399632-6399655:+_5-4	ACOT7	924	1929
ACOT7_CCDS30573.1_ex4_1:6387460-6387483:-_5-1	ACOT7	913	2115
ACOT7_CCDS30573.1_ex5_1:6393522-6393545:+_5-2	ACOT7	268	840
ACOT7_CCDS30573.1_ex6_1:6399609-6399632:+_5-3	ACOT7	654	1214
ACOT8_CCDS13378.1_ex3_20:44477265-44477288:-_5-3	ACOT8	270	759
ACOT8_CCDS13378.1_ex4_20:44483872-44483895:-_5-5	ACOT8	863	1825
ACOT8_CCDS13378.1_ex4_20:44483800-44483823:+_5-4	ACOT8	384	1388
ACOT8_CCDS13378.1_ex3_20:44477086-44477109:+_5-1	ACOT8	224	532
ACOT8_CCDS13378.1_ex3_20:44477223-44477246:-_5-2	ACOT8	399	1041
ACOT9_CCDS35216.1_ex5_X:23724812-23724835:+_5-1	ACOT9	393	891
ACOT9_CCDS35216.1_ex6_X:23725998-23726021:-_5-2	ACOT9	288	530
ACOT9_CCDS35216.1_ex9_X:23740800-23740823:+_5-4	ACOT9	0	0
ACOT9_CCDS35216.1_ex6_X:23726037-23726060:+_5-3	ACOT9	76	465
ACOT9_CCDS35216.1_ex9_X:23740854-23740877:+_5-5	ACOT9	14	69
ACOX1_CCDS11734.1_ex10_17:73953617-73953640:+_5-4	ACOX1	272	1054
ACOX1_CCDS11734.1_ex7_17:73949560-73949583:+_5-1	ACOX1	418	1408
ACOX1_CCDS11734.1_ex12_17:73974696-73974719:-_5-5	ACOX1	192	1314
ACOX1_CCDS11734.1_ex8_17:73951740-73951763:-_5-2	ACOX1	54	517
ACOX1_CCDS11734.1_ex9_17:73951933-73951956:+_5-3	ACOX1	22	103
ACOX2_CCDS33775.1_ex7_3:58516215-58516238:+_5-1	ACOX2	427	877
ACOX2_CCDS33775.1_ex12_3:58520160-58520183:-_5-5	ACOX2	188	745
ACOX2_CCDS33775.1_ex12_3:58520126-58520149:-_5-4	ACOX2	771	1659
ACOX2_CCDS33775.1_ex7_3:58516326-58516349:+_5-2	ACOX2	384	1608
ACOX2_CCDS33775.1_ex8_3:58517004-58517027:-_5-3	ACOX2	305	1534
ACOX3_CCDS3401.1_ex15_4:8417618-8417641:-_5-4	ACOX3	635	974
ACOX3_CCDS3401.1_ex9_4:8398837-8398860:-_5-1	ACOX3	1106	1576
ACOX3_CCDS3401.1_ex13_4:8416053-8416076:+_5-3	ACOX3	475	1306
ACOX3_CCDS3401.1_ex16_4:8418091-8418114:+_5-5	ACOX3	450	589
ACOX3_CCDS3401.1_ex11_4:8407688-8407711:-_5-2	ACOX3	684	1310
ACOXL_CCDS46389.1_ex4_2:111556197-111556220:+_5-2	ACOXL	174	596
ACOXL_CCDS46389.1_ex4_2:111556241-111556264:-_5-3	ACOXL	802	1156
ACOXL_CCDS46389.1_ex6_2:111559262-111559285:+_5-4	ACOXL	348	1125
ACOXL_CCDS46389.1_ex3_2:111551668-111551691:+_5-1	ACOXL	308	1039
ACOXL_CCDS46389.1_ex7_2:111562855-111562878:-_5-5	ACOXL	332	1184
ACP1_CCDS1640.1_ex2_2:272254-272277:+_11-8	ACP1	265	594
ACP1_CCDS1639.1_ex2_2:272124-272147:+_11-5	ACP1	644	1394
ACP1_CCDS1639.1_ex2_2:272076-272099:+_11-3	ACP1	635	1515
ACP1_CCDS1639.1_ex3_2:275179-275202:+_11-11	ACP1	34	286
ACP1_CCDS1639.1_ex2_2:272054-272077:+_11-2	ACP1	611	1099
ACP1_CCDS1640.1_ex2_2:272289-272312:-_11-9	ACP1	363	620
ACP1_CCDS1639.1_ex3_2:275162-275185:+_11-10	ACP1	0	0
ACP1_CCDS1639.1_ex1_2:271916-271939:-_11-1	ACP1	207	301
ACP1_CCDS1639.1_ex2_2:272142-272165:-_11-6	ACP1	367	632
ACP1_CCDS1640.1_ex2_2:272209-272232:+_11-7	ACP1	489	1253
ACP1_CCDS1639.1_ex2_2:272092-272115:-_11-4	ACP1	867	2007
ACP2_CCDS44583.1_ex2_11:47269590-47269613:+_5-3	ACP2	405	604
ACP2_CCDS44583.1_ex1_11:47269221-47269244:+_5-2	ACP2	936	1863
ACP2_CCDS44583.1_ex2_11:47269638-47269661:-_5-4	ACP2	0	5
ACP2_CCDS44583.1_ex1_11:47269188-47269211:+_5-1	ACP2	634	839
ACP2_CCDS44583.1_ex2_11:47269653-47269676:+_5-5	ACP2	376	1181
ACP5_CCDS12265.1_ex2_19:11687589-11687612:+_5-2	ACP5	617	1216
ACP5_CCDS12265.1_ex2_19:11687607-11687630:-_5-3	ACP5	556	1636
ACP5_CCDS12265.1_ex2_19:11687631-11687654:+_5-4	ACP5	235	354
ACP5_CCDS12265.1_ex2_19:11687540-11687563:+_5-1	ACP5	17	237
ACP5_CCDS12265.1_ex3_19:11687990-11688013:+_5-5	ACP5	1277	3454
ACP6_CCDS928.1_ex8_1:147131816-147131839:-_5-1	ACP6	753	1392
ACP6_CCDS928.1_ex9_1:147141984-147142007:-_5-4	ACP6	400	920
ACP6_CCDS928.1_ex8_1:147131881-147131904:-_5-3	ACP6	44	52
ACP6_CCDS928.1_ex8_1:147131853-147131876:+_5-2	ACP6	280	972
ACP6_CCDS928.1_ex9_1:147142038-147142061:+_5-5	ACP6	691	1512
ACPL2_CCDS3116.1_ex2_3:140998258-140998281:+_5-2	ACPL2	517	938
ACPL2_CCDS3116.1_ex2_3:140998223-140998246:+_5-1	ACPL2	202	855
ACPL2_CCDS3116.1_ex3_3:141006155-141006178:+_5-3	ACPL2	206	331
ACPL2_CCDS3116.1_ex3_3:141006214-141006237:-_5-4	ACPL2	95	349
ACPL2_CCDS3116.1_ex4_3:141011223-141011246:+_5-5	ACPL2	304	1334
ACPP_CCDS3073.1_ex5_3:132061418-132061441:+_5-5	ACPP	532	1040
ACPP_CCDS3073.1_ex1_3:132047101-132047124:+_5-1	ACPP	349	903
ACPP_CCDS3073.1_ex4_3:132056325-132056348:-_5-4	ACPP	410	620
ACPP_CCDS3073.1_ex1_3:132047171-132047194:-_5-2	ACPP	1115	2012
ACPP_CCDS3073.1_ex2_3:132050496-132050519:+_5-3	ACPP	303	568
ACPT_CCDS12802.1_ex3_19:51294965-51294988:-_5-3	ACPT	376	1464
ACPT_CCDS12802.1_ex2_19:51294085-51294108:-_5-1	ACPT	476	981
ACPT_CCDS12802.1_ex4_19:51295341-51295364:-_5-4	ACPT	374	1763
ACPT_CCDS12802.1_ex3_19:51294926-51294949:+_5-2	ACPT	931	1803
ACPT_CCDS12802.1_ex5_19:51295518-51295541:+_5-5	ACPT	1090	2187
ACR_CCDS14101.1_ex1_22:51177845-51177868:+_5-2	ACR	320	891
ACR_CCDS14101.1_ex3_22:51182519-51182542:+_5-4	ACR	355	1507
ACR_CCDS14101.1_ex1_22:51177740-51177763:+_5-1	ACR	522	1982
ACR_CCDS14101.1_ex3_22:51182537-51182560:-_5-5	ACR	207	1197
ACR_CCDS14101.1_ex2_22:51178286-51178309:-_5-3	ACR	487	1235
ACRBP_CCDS8554.1_ex7_12:6755671-6755694:+_5-2	ACRBP	433	623
ACRBP_CCDS8554.1_ex8_12:6756023-6756046:+_5-5	ACRBP	305	917
ACRBP_CCDS8554.1_ex8_12:6755956-6755979:+_5-3	ACRBP	689	1936
ACRBP_CCDS8554.1_ex5_12:6753416-6753439:+_5-1	ACRBP	660	2033
ACRBP_CCDS8554.1_ex8_12:6756005-6756028:+_5-4	ACRBP	559	1683
ACRC_CCDS35326.1_ex6_X:70824339-70824362:-_5-5	ACRC	483	911
ACRC_CCDS35326.1_ex3_X:70814182-70814205:+_5-1	ACRC	239	902
ACRC_CCDS35326.1_ex6_X:70824138-70824161:+_5-3	ACRC	14	155
ACRC_CCDS35326.1_ex5_X:70817866-70817889:+_5-2	ACRC	58	108
ACRC_CCDS35326.1_ex6_X:70824282-70824305:-_5-4	ACRC	568	910
ACRV1_CCDS44759.1_ex2_11:125547867-125547890:-_5-4	ACRV1	453	1097
ACRV1_CCDS44759.1_ex2_11:125548122-125548145:-_5-5	ACRV1	611	1267
ACRV1_CCDS44759.1_ex2_11:125547853-125547876:+_5-3	ACRV1	238	737
ACRV1_CCDS44759.1_ex2_11:125547769-125547792:-_5-1	ACRV1	773	1928
ACRV1_CCDS44759.1_ex2_11:125547837-125547860:-_5-2	ACRV1	622	1621
ACSBG1_CCDS10298.1_ex11_15:78486966-78486989:-_5-4	ACSBG1	524	982
ACSBG1_CCDS10298.1_ex6_15:78474359-78474382:-_5-1	ACSBG1	591	1078
ACSBG1_CCDS10298.1_ex11_15:78487033-78487056:-_5-5	ACSBG1	522	1151
ACSBG1_CCDS10298.1_ex8_15:78475037-78475060:+_5-2	ACSBG1	566	1209
ACSBG1_CCDS10298.1_ex9_15:78485904-78485927:+_5-3	ACSBG1	411	981
ACSBG2_CCDS12159.1_ex6_19:6177225-6177248:+_5-5	ACSBG2	287	909
ACSBG2_CCDS12159.1_ex3_19:6156555-6156578:-_5-4	ACSBG2	45	328
ACSBG2_CCDS12159.1_ex3_19:6156467-6156490:-_5-3	ACSBG2	323	959
ACSBG2_CCDS12159.1_ex2_19:6151797-6151820:-_5-2	ACSBG2	973	3133
ACSBG2_CCDS12159.1_ex1_19:6147640-6147663:-_5-1	ACSBG2	339	806
ACSF2_CCDS11567.1_ex1_17:48538053-48538076:+_5-2	ACSF2	866	1519
ACSF2_CCDS11567.1_ex1_17:48538079-48538102:-_5-3	ACSF2	946	1633
ACSF2_CCDS11567.1_ex0_17:48503722-48503745:-_5-1	ACSF2	1118	2150
ACSF2_CCDS11567.1_ex2_17:48538666-48538689:+_5-4	ACSF2	496	977
ACSF2_CCDS11567.1_ex5_17:48539929-48539952:+_5-5	ACSF2	590	1651
ACSF3_CCDS10974.1_ex0_16:89167397-89167420:+_5-3	ACSF3	1220	1671
ACSF3_CCDS10974.1_ex0_16:89167421-89167444:-_5-4	ACSF3	3210	3558
ACSF3_CCDS10974.1_ex0_16:89167283-89167306:-_5-2	ACSF3	1112	1601
ACSF3_CCDS10974.1_ex0_16:89167261-89167284:-_5-1	ACSF3	838	1618
ACSF3_CCDS10974.1_ex2_16:89178512-89178535:+_5-5	ACSF3	244	1095
ACSL1_CCDS3839.1_ex18_4:185709784-185709807:-_5-4	ACSL1	68	256
ACSL1_CCDS3839.1_ex19_4:185724524-185724547:+_5-5	ACSL1	560	1106
ACSL1_CCDS3839.1_ex14_4:185697690-185697713:-_5-1	ACSL1	308	454
ACSL1_CCDS3839.1_ex17_4:185705115-185705138:+_5-3	ACSL1	52	355
ACSL1_CCDS3839.1_ex17_4:185705095-185705118:-_5-2	ACSL1	142	557
ACSL3_CCDS2455.1_ex2_2:223782768-223782791:+_5-2	ACSL3	240	733
ACSL3_CCDS2455.1_ex3_2:223783835-223783858:-_5-4	ACSL3	299	1528
ACSL3_CCDS2455.1_ex5_2:223787495-223787518:+_5-5	ACSL3	539	1763
ACSL3_CCDS2455.1_ex0_2:223773718-223773741:+_5-1	ACSL3	75	270
ACSL3_CCDS2455.1_ex3_2:223783804-223783827:-_5-3	ACSL3	970	2143
ACSL4_CCDS14548.1_ex11_X:108924515-108924538:+_5-4	ACSL4	247	155
ACSL4_CCDS14548.1_ex9_X:108921497-108921520:+_5-1	ACSL4	161	455
ACSL4_CCDS14548.1_ex9_X:108921520-108921543:-_5-2	ACSL4	141	613
ACSL4_CCDS14548.1_ex13_X:108926408-108926431:+_5-5	ACSL4	392	1307
ACSL4_CCDS14548.1_ex9_X:108921562-108921585:-_5-3	ACSL4	304	695
ACSL5_CCDS7572.1_ex6_10:114169361-114169384:-_5-5	ACSL5	122	343
ACSL5_CCDS7572.1_ex3_10:114164311-114164334:+_5-1	ACSL5	80	191
ACSL5_CCDS7572.1_ex4_10:114164558-114164581:-_5-4	ACSL5	144	330
ACSL5_CCDS7572.1_ex4_10:114164490-114164513:-_5-2	ACSL5	73	186
ACSL5_CCDS7572.1_ex4_10:114164535-114164558:+_5-3	ACSL5	418	1139
ACSL6_CCDS34228.1_ex15_5:131324540-131324563:+_5-3	ACSL6	557	1438
ACSL6_CCDS34228.1_ex18_5:131326622-131326645:-_5-5	ACSL6	866	1888
ACSL6_CCDS34228.1_ex12_5:131321098-131321121:-_5-1	ACSL6	374	1246
ACSL6_CCDS34228.1_ex15_5:131324506-131324529:+_5-2	ACSL6	247	963
ACSL6_CCDS34228.1_ex18_5:131326584-131326607:+_5-4	ACSL6	344	860
ACSM1_CCDS10587.1_ex12_16:20702368-20702391:-_5-5	ACSM1	177	623
ACSM1_CCDS10587.1_ex11_16:20696611-20696634:+_5-3	ACSM1	0	4
ACSM1_CCDS10587.1_ex8_16:20681243-20681266:+_5-1	ACSM1	639	1896
ACSM1_CCDS10587.1_ex12_16:20702333-20702356:-_5-4	ACSM1	24	175
ACSM1_CCDS10587.1_ex10_16:20693569-20693592:+_5-2	ACSM1	351	1031
ACSM2A_CCDS32401.1_ex5_16:20486723-20486746:-_5-3	ACSM2A	348	672
ACSM2A_CCDS32401.1_ex1_16:20476966-20476989:-_5-1	ACSM2A	1780	4504
ACSM2A_CCDS32401.1_ex6_16:20486989-20487012:+_5-4	ACSM2A	322	1087
ACSM2A_CCDS32401.1_ex6_16:20487075-20487098:-_5-5	ACSM2A	1085	1809
ACSM2A_CCDS32401.1_ex4_16:20482925-20482948:+_5-2	ACSM2A	528	1041
ACSM2B_CCDS10586.1_ex9_16:20565170-20565193:-_5-3	ACSM2B	308	909
ACSM2B_CCDS10586.1_ex6_16:20559471-20559494:-_5-1	ACSM2B	965	1989
ACSM2B_CCDS10586.1_ex12_16:20576034-20576057:+_5-5	ACSM2B	846	2533
ACSM2B_CCDS10586.1_ex9_16:20565123-20565146:-_5-2	ACSM2B	850	1518
ACSM3_CCDS10589.1_ex3_16:20792100-20792123:-_5-5	ACSM3	180	819
ACSM3_CCDS10589.1_ex1_16:20787219-20787242:+_5-4	ACSM3	272	838
ACSM3_CCDS10589.1_ex0_16:20781491-20781514:+_5-2	ACSM3	88	241
ACSM3_CCDS10589.1_ex0_16:20781547-20781570:-_5-3	ACSM3	707	1576
ACSM3_CCDS10589.1_ex0_16:20781478-20781501:+_5-1	ACSM3	20	99
ACSM4_CCDS44825.1_ex2_12:7463237-7463260:-_5-3	ACSM4	848	1823
ACSM4_CCDS44825.1_ex2_12:7463270-7463293:+_5-4	ACSM4	29	183
ACSM4_CCDS44825.1_ex0_12:7457042-7457065:+_5-1	ACSM4	476	731
ACSM4_CCDS44825.1_ex3_12:7469854-7469877:+_5-5	ACSM4	53	292
ACSM4_CCDS44825.1_ex1_12:7459317-7459340:+_5-2	ACSM4	181	593
ACSM5_CCDS10585.1_ex3_16:20432713-20432736:-_5-4	ACSM5	1029	3126
ACSM5_CCDS10585.1_ex2_16:20430545-20430568:-_5-1	ACSM5	560	1596
ACSM5_CCDS10585.1_ex3_16:20432639-20432662:+_5-3	ACSM5	323	977
ACSM5_CCDS10585.1_ex4_16:20435268-20435291:+_5-5	ACSM5	430	818
ACSM5_CCDS10585.1_ex2_16:20430751-20430774:-_5-2	ACSM5	261	1134
ACSS1_CCDS13167.1_ex10_20:25004126-25004149:-_5-4	ACSS1	268	637
ACSS1_CCDS13167.1_ex9_20:25003685-25003708:-_5-2	ACSS1	860	1440
ACSS1_CCDS13167.1_ex10_20:25004106-25004129:-_5-3	ACSS1	658	1184
ACSS1_CCDS13167.1_ex10_20:25004262-25004285:-_5-5	ACSS1	377	944
ACSS1_CCDS13167.1_ex9_20:25003627-25003650:-_5-1	ACSS1	487	667
ACSS2_CCDS13243.1_ex6_20:33502196-33502219:-_5-5	ACSS2	502	932
ACSS2_CCDS13243.1_ex3_20:33501219-33501242:-_5-4	ACSS2	210	625
ACSS2_CCDS13243.1_ex2_20:33500967-33500990:+_5-3	ACSS2	67	480
ACSS2_CCDS13243.1_ex0_20:33464544-33464567:-_5-1	ACSS2	297	905
ACSS2_CCDS13243.1_ex1_20:33470643-33470666:-_5-2	ACSS2	595	991
ACSS3_CCDS9022.1_ex0_12:81472101-81472124:+_5-2	ACSS3	691	1223
ACSS3_CCDS9022.1_ex0_12:81471997-81472020:-_5-1	ACSS3	646	995
ACSS3_CCDS9022.1_ex4_12:81537004-81537027:+_5-3	ACSS3	179	635
ACSS3_CCDS9022.1_ex5_12:81545676-81545699:+_5-5	ACSS3	362	700
ACSS3_CCDS9022.1_ex5_12:81545644-81545667:+_5-4	ACSS3	507	1157
ACTA1_CCDS1578.1_ex3_1:229568166-229568189:-_5-2	ACTA1	619	1446
ACTA1_CCDS1578.1_ex5_1:229568755-229568778:+_5-4	ACTA1	885	1254
ACTA1_CCDS1578.1_ex4_1:229568297-229568320:+_5-3	ACTA1	417	1298
ACTA1_CCDS1578.1_ex3_1:229568058-229568081:+_5-1	ACTA1	528	954
ACTA1_CCDS1578.1_ex5_1:229568772-229568795:-_5-5	ACTA1	1455	2148
ACTA2_CCDS7392.1_ex4_10:90701536-90701559:+_5-2	ACTA2	1143	2621
ACTA2_CCDS7392.1_ex5_10:90703658-90703681:-_5-4	ACTA2	473	1220
ACTA2_CCDS7392.1_ex3_10:90700977-90701000:+_5-1	ACTA2	471	731
ACTA2_CCDS7392.1_ex7_10:90708561-90708584:+_5-5	ACTA2	284	670
ACTA2_CCDS7392.1_ex4_10:90701574-90701597:-_5-3	ACTA2	440	890
ACTB_CCDS5341.1_ex3_7:5569017-5569040:-_5-4	ACTB	274	1238
ACTB_CCDS5341.1_ex2_7:5568239-5568262:-_5-1	ACTB	405	1248
ACTB_CCDS5341.1_ex3_7:5568790-5568813:-_5-3	ACTB	130	636
ACTB_CCDS5341.1_ex4_7:5569171-5569194:+_5-5	ACTB	171	1133
ACTBL2_CCDS34163.1_ex0_5:56777817-56777840:-_5-1	ACTBL2	760	1522
ACTBL2_CCDS34163.1_ex0_5:56778082-56778105:-_5-3	ACTBL2	677	1532
ACTBL2_CCDS34163.1_ex0_5:56778407-56778430:-_5-5	ACTBL2	635	1476
ACTBL2_CCDS34163.1_ex0_5:56778305-56778328:-_5-4	ACTBL2	222	875
ACTBL2_CCDS34163.1_ex0_5:56777996-56778019:-_5-2	ACTBL2	570	1626
ACTC1_CCDS10041.1_ex4_15:35085757-35085780:-_5-4	ACTC1	72	308
ACTC1_CCDS10041.1_ex4_15:35085716-35085739:+_5-3	ACTC1	416	1075
ACTC1_CCDS10041.1_ex5_15:35086873-35086896:+_5-5	ACTC1	992	1700
ACTC1_CCDS10041.1_ex4_15:35085662-35085685:+_5-2	ACTC1	500	919
ACTC1_CCDS10041.1_ex3_15:35084707-35084730:+_5-1	ACTC1	418	680
ACTG1_CCDS11782.1_ex3_17:79478996-79479019:-_5-3	ACTG1	653	1690
ACTG1_CCDS11782.1_ex2_17:79478503-79478526:+_5-1	ACTG1	25	214
ACTG1_CCDS11782.1_ex4_17:79479272-79479295:-_5-5	ACTG1	253	1230
ACTG1_CCDS11782.1_ex3_17:79479158-79479181:-_5-4	ACTG1	749	1911
ACTG1_CCDS11782.1_ex2_17:79478571-79478594:+_5-2	ACTG1	260	791
ACTG2_CCDS1930.1_ex4_2:74140613-74140636:+_6-4	ACTG2	505	941
ACTG2_CCDS1930.1_ex6_2:74143703-74143726:+_6-6	ACTG2	761	1660
ACTG2_CCDS1930.1_ex4_2:74140699-74140722:+_6-5	ACTG2	967	1677
ACTG2_CCDS1930.1_ex3_2:74136248-74136271:-_6-3	ACTG2	951	2451
ACTG2_CCDS1930.1_ex0_2:74128535-74128558:-_6-1	ACTG2	210	782
ACTG2_CCDS1930.1_ex1_2:74129505-74129528:+_6-2	ACTG2	333	708
ACTL10_CCDS33463.1_ex0_20:32255394-32255417:+_5-1	ACTL10	623	1089
ACTL10_CCDS33463.1_ex0_20:32255491-32255514:+_5-3	ACTL10	1238	2364
ACTL10_CCDS33463.1_ex0_20:32255758-32255781:+_5-5	ACTL10	934	1549
ACTL10_CCDS33463.1_ex0_20:32255451-32255474:+_5-2	ACTL10	1265	2305
ACTL10_CCDS33463.1_ex0_20:32255605-32255628:+_5-4	ACTL10	511	1681
ACTL6A_CCDS3231.1_ex2_3:179287976-179287999:+_5-1	ACTL6A	168	572
ACTL6A_CCDS3231.1_ex5_3:179294077-179294100:+_5-4	ACTL6A	35	363
ACTL6A_CCDS3231.1_ex5_3:179294023-179294046:+_5-2	ACTL6A	239	1491
ACTL6A_CCDS3231.1_ex5_3:179294057-179294080:-_5-3	ACTL6A	150	817
ACTL6A_CCDS3231.1_ex6_3:179294421-179294444:-_5-5	ACTL6A	72	242
ACTL6B_CCDS5702.1_ex10_7:100252724-100252747:+_5-4	ACTL6B	654	1710
ACTL6B_CCDS5702.1_ex7_7:100246234-100246257:-_5-1	ACTL6B	804	1858
ACTL6B_CCDS5702.1_ex11_7:100253073-100253096:-_5-5	ACTL6B	1019	1384
ACTL6B_CCDS5702.1_ex8_7:100246350-100246373:-_5-2	ACTL6B	1703	2224
ACTL6B_CCDS5702.1_ex8_7:100246430-100246453:-_5-3	ACTL6B	393	1077
ACTL7A_CCDS6772.1_ex0_9:111624973-111624996:+_5-4	ACTL7A	445	1010
ACTL7A_CCDS6772.1_ex0_9:111624723-111624746:-_5-2	ACTL7A	317	1069
ACTL7A_CCDS6772.1_ex0_9:111624700-111624723:+_5-1	ACTL7A	672	957
ACTL7A_CCDS6772.1_ex0_9:111625001-111625024:-_5-5	ACTL7A	356	1285
ACTL7A_CCDS6772.1_ex0_9:111624877-111624900:+_5-3	ACTL7A	631	1295
ACTL7B_CCDS6771.1_ex0_9:111618081-111618104:+_5-5	ACTL7B	334	1082
ACTL7B_CCDS6771.1_ex0_9:111617857-111617880:-_5-2	ACTL7B	198	812
ACTL7B_CCDS6771.1_ex0_9:111617668-111617691:+_5-1	ACTL7B	1185	1575
ACTL7B_CCDS6771.1_ex0_9:111617928-111617951:+_5-3	ACTL7B	688	2247
ACTL7B_CCDS6771.1_ex0_9:111618010-111618033:-_5-4	ACTL7B	346	1290
ACTL8_CCDS183.1_ex0_1:18149631-18149654:-_5-2	ACTL8	545	1061
ACTL8_CCDS183.1_ex0_1:18149689-18149712:+_5-3	ACTL8	649	1641
ACTL8_CCDS183.1_ex0_1:18149598-18149621:+_5-1	ACTL8	1058	1471
ACTL8_CCDS183.1_ex0_1:18149791-18149814:-_5-4	ACTL8	374	852
ACTL8_CCDS183.1_ex1_1:18152415-18152438:-_5-5	ACTL8	1517	2425
ACTL9_CCDS12207.1_ex0_19:8808473-8808496:-_5-1	ACTL9	989	1640
ACTL9_CCDS12207.1_ex0_19:8808508-8808531:+_5-2	ACTL9	925	1484
ACTL9_CCDS12207.1_ex0_19:8808750-8808773:-_5-4	ACTL9	613	1493
ACTL9_CCDS12207.1_ex0_19:8808690-8808713:+_5-3	ACTL9	928	1879
ACTL9_CCDS12207.1_ex0_19:8808897-8808920:-_5-5	ACTL9	844	1293
ACTN1_CCDS45129.1_ex9_14:69352260-69352283:+_5-1	ACTN1	499	1324
ACTN1_CCDS45129.1_ex14_14:69371424-69371447:+_5-3	ACTN1	201	670
ACTN1_CCDS45129.1_ex18_14:69387714-69387737:+_5-5	ACTN1	939	2555
ACTN1_CCDS45129.1_ex13_14:69369255-69369278:-_5-2	ACTN1	917	1992
ACTN1_CCDS45129.1_ex15_14:69376044-69376067:+_5-4	ACTN1	0	0
ACTN2_CCDS1613.1_ex10_1:236906313-236906336:+_5-5	ACTN2	599	1073
ACTN2_CCDS1613.1_ex5_1:236891034-236891057:+_5-3	ACTN2	87	277
ACTN2_CCDS1613.1_ex2_1:236882196-236882219:+_5-2	ACTN2	509	851
ACTN2_CCDS1613.1_ex9_1:236902693-236902716:-_5-4	ACTN2	329	1020
ACTN2_CCDS1613.1_ex1_1:236881167-236881190:-_5-1	ACTN2	114	335
ACTN4_CCDS12518.1_ex7_19:39200906-39200929:+_5-4	ACTN4	458	798
ACTN4_CCDS12518.1_ex5_19:39198802-39198825:-_5-2	ACTN4	514	1225
ACTN4_CCDS12518.1_ex8_19:39205106-39205129:+_5-5	ACTN4	852	1400
ACTN4_CCDS12518.1_ex6_19:39200040-39200063:-_5-3	ACTN4	917	1429
ACTN4_CCDS12518.1_ex4_19:39196731-39196754:-_5-1	ACTN4	51	169
ACTR10_CCDS32090.1_ex7_14:58686404-58686427:+_5-5	ACTR10	50	476
ACTR10_CCDS32090.1_ex5_14:58680375-58680398:+_5-4	ACTR10	175	848
ACTR10_CCDS32090.1_ex4_14:58678073-58678096:-_5-3	ACTR10	68	460
ACTR10_CCDS32090.1_ex2_14:58674653-58674676:-_5-1	ACTR10	28	275
ACTR10_CCDS32090.1_ex3_14:58675743-58675766:-_5-2	ACTR10	83	407
ACTR1A_CCDS7536.1_ex6_10:104245456-104245479:+_5-3	ACTR1A	268	816
ACTR1A_CCDS7536.1_ex8_10:104248859-104248882:-_5-5	ACTR1A	1037	2053
ACTR1A_CCDS7536.1_ex5_10:104244117-104244140:-_5-2	ACTR1A	629	1355
ACTR1A_CCDS7536.1_ex7_10:104247962-104247985:-_5-4	ACTR1A	164	630
ACTR1A_CCDS7536.1_ex5_10:104244013-104244036:-_5-1	ACTR1A	728	1583
ACTR1B_CCDS2033.1_ex7_2:98275840-98275863:-_5-3	ACTR1B	518	879
ACTR1B_CCDS2033.1_ex8_2:98277035-98277058:+_5-4	ACTR1B	290	1181
ACTR1B_CCDS2033.1_ex6_2:98275418-98275441:-_5-2	ACTR1B	141	646
ACTR1B_CCDS2033.1_ex8_2:98277099-98277122:-_5-5	ACTR1B	488	1511
ACTR1B_CCDS2033.1_ex5_2:98275082-98275105:-_5-1	ACTR1B	968	1274
ACTR2_CCDS1881.1_ex2_2:65473721-65473744:+_5-2	ACTR2	7	72
ACTR2_CCDS1881.1_ex4_2:65480869-65480892:+_5-5	ACTR2	50	643
ACTR2_CCDS1881.1_ex2_2:65473698-65473721:+_5-1	ACTR2	0	10
ACTR2_CCDS1881.1_ex3_2:65478177-65478200:-_5-3	ACTR2	10	87
ACTR2_CCDS1881.1_ex3_2:65478215-65478238:+_5-4	ACTR2	182	865
ACTR3_CCDS33277.1_ex4_2:114688888-114688911:+_5-2	ACTR3	4	43
ACTR3_CCDS33277.1_ex3_2:114684946-114684969:+_5-1	ACTR3	7	200
ACTR3_CCDS33277.1_ex5_2:114691899-114691922:+_5-3	ACTR3	185	820
ACTR3_CCDS33277.1_ex6_2:114697574-114697597:-_5-5	ACTR3	144	708
ACTR3_CCDS33277.1_ex5_2:114691957-114691980:-_5-4	ACTR3	39	75
ACTR3B_CCDS34782.1_ex2_7:152497649-152497672:-_5-3	ACTR3B	819	1804
ACTR3B_CCDS34782.1_ex2_7:152497621-152497644:-_5-2	ACTR3B	320	898
ACTR3B_CCDS34782.1_ex1_7:152480320-152480343:-_5-1	ACTR3B	9	22
ACTR3B_CCDS34782.1_ex2_7:152497711-152497734:-_5-4	ACTR3B	90	375
ACTR3B_CCDS34782.1_ex3_7:152498701-152498724:-_5-5	ACTR3B	643	1570
ACTR3C_CCDS47744.1_ex3_7:149986551-149986574:+_5-1	ACTR3C	573	2101
ACTR3C_CCDS47744.1_ex4_7:149990422-149990445:-_5-4	ACTR3C	162	588
ACTR3C_CCDS47744.1_ex3_7:149986620-149986643:+_5-2	ACTR3C	35	124
ACTR3C_CCDS47744.1_ex4_7:149990393-149990416:+_5-3	ACTR3C	280	675
ACTR3C_CCDS47744.1_ex4_7:149990445-149990468:-_5-5	ACTR3C	160	440
ACTR5_CCDS13308.1_ex0_20:37377232-37377255:+_5-1	ACTR5	553	2363
ACTR5_CCDS13308.1_ex1_20:37378803-37378826:+_5-4	ACTR5	457	1164
ACTR5_CCDS13308.1_ex0_20:37377410-37377433:-_5-2	ACTR5	602	1077
ACTR5_CCDS13308.1_ex1_20:37378745-37378768:+_5-3	ACTR5	370	906
ACTR5_CCDS13308.1_ex2_20:37380921-37380944:+_5-5	ACTR5	252	1015
ACTR6_CCDS9074.1_ex5_12:100604090-100604113:+_5-4	ACTR6	1	44
ACTR6_CCDS9074.1_ex1_12:100598799-100598822:-_5-1	ACTR6	105	295
ACTR6_CCDS9074.1_ex3_12:100601476-100601499:-_5-2	ACTR6	0	14
ACTR6_CCDS9074.1_ex7_12:100606270-100606293:-_5-5	ACTR6	2	64
ACTR6_CCDS9074.1_ex4_12:100603850-100603873:+_5-3	ACTR6	47	1052
ACTR8_CCDS2875.1_ex10_3:53912398-53912421:+_5-4	ACTR8	201	1070
ACTR8_CCDS2875.1_ex6_3:53910031-53910054:-_5-1	ACTR8	210	1073
ACTR8_CCDS2875.1_ex11_3:53913986-53914009:-_5-5	ACTR8	223	845
ACTR8_CCDS2875.1_ex9_3:53911715-53911738:-_5-3	ACTR8	187	325
ACTR8_CCDS2875.1_ex8_3:53911392-53911415:-_5-2	ACTR8	22	464
ACTRT1_CCDS14611.1_ex0_X:127185850-127185873:+_5-3	ACTRT1	241	768
ACTRT1_CCDS14611.1_ex0_X:127186024-127186047:+_5-5	ACTRT1	47	198
ACTRT1_CCDS14611.1_ex0_X:127185755-127185778:+_5-2	ACTRT1	338	789
ACTRT1_CCDS14611.1_ex0_X:127185631-127185654:-_5-1	ACTRT1	597	1649
ACTRT1_CCDS14611.1_ex0_X:127185947-127185970:+_5-4	ACTRT1	583	1325
ACTRT2_CCDS45.1_ex0_1:2938594-2938617:-_5-3	ACTRT2	1149	1471
ACTRT2_CCDS45.1_ex0_1:2938460-2938483:+_5-1	ACTRT2	1189	2535
ACTRT2_CCDS45.1_ex0_1:2938780-2938803:+_5-5	ACTRT2	1084	1473
ACTRT2_CCDS45.1_ex0_1:2938476-2938499:+_5-2	ACTRT2	695	1732
ACTRT2_CCDS45.1_ex0_1:2938654-2938677:+_5-4	ACTRT2	610	1239
ACTRT3_CCDS3206.1_ex1_3:169487189-169487212:-_5-5	ACTRT3	676	1707
ACTRT3_CCDS3206.1_ex1_3:169487125-169487148:-_5-4	ACTRT3	681	1271
ACTRT3_CCDS3206.1_ex0_3:169485927-169485950:+_5-1	ACTRT3	25	246
ACTRT3_CCDS3206.1_ex0_3:169485978-169486001:+_5-2	ACTRT3	1004	2253
ACTRT3_CCDS3206.1_ex0_3:169486100-169486123:-_5-3	ACTRT3	326	954
ACVR1_CCDS2206.1_ex6_2:158634758-158634781:-_5-4	ACVR1	936	1788
ACVR1_CCDS2206.1_ex6_2:158634678-158634701:-_5-3	ACVR1	122	528
ACVR1_CCDS2206.1_ex5_2:158630670-158630693:-_5-2	ACVR1	170	634
ACVR1_CCDS2206.1_ex4_2:158626934-158626957:+_5-1	ACVR1	281	1075
ACVR1_CCDS2206.1_ex7_2:158636891-158636914:-_5-5	ACVR1	1058	1519
ACVR1B_CCDS44893.2_ex1_12:52370216-52370239:-_5-2	ACVR1B	7	111
ACVR1B_CCDS44893.2_ex1_12:52370099-52370122:+_5-1	ACVR1B	350	1077
ACVR1B_CCDS44893.2_ex2_12:52374758-52374781:-_5-4	ACVR1B	219	725
ACVR1B_CCDS44893.2_ex2_12:52374832-52374855:+_5-5	ACVR1B	180	109
ACVR1B_CCDS44893.2_ex1_12:52370243-52370266:+_5-3	ACVR1B	353	963
ACVR1C_CCDS2205.1_ex4_2:158400994-158401017:-_5-2	ACVR1C	578	1131
ACVR1C_CCDS2205.1_ex3_2:158399284-158399307:-_5-1	ACVR1C	238	715
ACVR1C_CCDS2205.1_ex4_2:158401027-158401050:-_5-3	ACVR1C	319	1351
ACVR1C_CCDS2205.1_ex4_2:158401110-158401133:-_5-4	ACVR1C	27	103
ACVR1C_CCDS2205.1_ex7_2:158443697-158443720:-_5-5	ACVR1C	384	639
ACVR2A_CCDS33301.1_ex4_2:148672856-148672879:-_5-3	ACVR2A	30	134
ACVR2A_CCDS33301.1_ex3_2:148657374-148657397:-_5-1	ACVR2A	25	125
ACVR2A_CCDS33301.1_ex6_2:148676102-148676125:+_5-5	ACVR2A	0	13
ACVR2A_CCDS33301.1_ex6_2:148676082-148676105:-_5-4	ACVR2A	0	0
ACVR2A_CCDS33301.1_ex4_2:148672783-148672806:-_5-2	ACVR2A	24	51
ACVR2B_CCDS2679.1_ex1_3:38518811-38518834:+_5-1	ACVR2B	305	893
ACVR2B_CCDS2679.1_ex3_3:38519627-38519650:-_5-4	ACVR2B	496	1344
ACVR2B_CCDS2679.1_ex3_3:38519727-38519750:-_5-5	ACVR2B	259	639
ACVR2B_CCDS2679.1_ex1_3:38518930-38518953:-_5-2	ACVR2B	419	1352
ACVR2B_CCDS2679.1_ex1_3:38518963-38518986:+_5-3	ACVR2B	372	1127
ACVRL1_CCDS31804.1_ex2_12:52307445-52307468:-_5-2	ACVRL1	825	1721
ACVRL1_CCDS31804.1_ex2_12:52307537-52307560:+_5-3	ACVRL1	441	1224
ACVRL1_CCDS31804.1_ex1_12:52306935-52306958:-_5-1	ACVRL1	629	1044
ACVRL1_CCDS31804.1_ex4_12:52308291-52308314:-_5-5	ACVRL1	505	1865
ACVRL1_CCDS31804.1_ex4_12:52308229-52308252:+_5-4	ACVRL1	539	1149
ACY1_CCDS2844.1_ex2_3:52019412-52019435:-_5-2	ACY1	597	1344
ACY1_CCDS2844.1_ex3_3:52019884-52019907:-_5-3	ACY1	230	435
ACY1_CCDS2844.1_ex0_3:52018159-52018182:-_5-1	ACY1	933	1271
ACY1_CCDS2844.1_ex7_3:52021003-52021026:+_5-5	ACY1	378	655
ACY1_CCDS2844.1_ex6_3:52020670-52020693:-_5-4	ACY1	140	589
ACY3_CCDS8175.1_ex5_11:67414306-67414329:+_5-5	ACY3	298	1112
ACY3_CCDS8175.1_ex4_11:67413201-67413224:+_5-3	ACY3	170	674
ACY3_CCDS8175.1_ex3_11:67412753-67412776:-_5-2	ACY3	357	899
ACY3_CCDS8175.1_ex1_11:67412302-67412325:+_5-1	ACY3	95	359
ACY3_CCDS8175.1_ex4_11:67413328-67413351:+_5-4	ACY3	611	2217
ACYP1_CCDS9838.1_ex0_14:75520254-75520277:+_5-2	ACYP1	671	1125
ACYP1_CCDS45137.1_ex0_14:75520355-75520378:-_5-5	ACYP1	708	1518
ACYP1_CCDS9838.1_ex0_14:75520271-75520294:-_5-3	ACYP1	339	734
ACYP1_CCDS9838.1_ex0_14:75520237-75520260:-_5-1	ACYP1	114	406
ACYP1_CCDS9838.1_ex0_14:75520337-75520360:-_5-4	ACYP1	139	639
ACYP2_CCDS1850.1_ex2_2:54365839-54365862:-_5-4	ACYP2	1205	2559
ACYP2_CCDS1850.1_ex3_2:54531829-54531852:-_5-5	ACYP2	836	1926
ACYP2_CCDS1850.1_ex2_2:54365814-54365837:+_5-3	ACYP2	204	484
ACYP2_CCDS1850.1_ex2_2:54365790-54365813:+_5-2	ACYP2	207	420
ACYP2_CCDS1850.1_ex2_2:54365773-54365796:+_5-1	ACYP2	23	171
ADA_CCDS13335.1_ex9_20:43257695-43257718:+_5-5	ADA	341	623
ADA_CCDS13335.1_ex6_20:43252952-43252975:-_5-1	ADA	294	1240
ADA_CCDS13335.1_ex9_20:43257675-43257698:+_5-4	ADA	137	383
ADA_CCDS13335.1_ex8_20:43255136-43255159:-_5-3	ADA	431	1819
ADA_CCDS13335.1_ex7_20:43254194-43254217:+_5-2	ADA	489	1423
ADAD1_CCDS34058.1_ex1_4:123302262-123302285:-_5-3	ADAD1	689	1083
ADAD1_CCDS34058.1_ex1_4:123302154-123302177:-_5-2	ADAD1	307	1060
ADAD1_CCDS34058.1_ex0_4:123301375-123301398:-_5-1	ADAD1	506	1208
ADAD1_CCDS34058.1_ex3_4:123314766-123314789:-_5-4	ADAD1	79	53
ADAD1_CCDS34058.1_ex4_4:123317510-123317533:+_5-5	ADAD1	0	24
ADAD2_CCDS10944.1_ex2_16:84228058-84228081:-_5-3	ADAD2	227	465
ADAD2_CCDS10944.1_ex0_16:84225188-84225211:-_5-2	ADAD2	1561	2343
ADAD2_CCDS10944.1_ex0_16:84224981-84225004:-_5-1	ADAD2	777	1407
ADAD2_CCDS10944.1_ex2_16:84228097-84228120:-_5-4	ADAD2	1241	2919
ADAD2_CCDS10944.1_ex4_16:84228737-84228760:+_5-5	ADAD2	185	654
ADAL_CCDS32214.1_ex3_15:43632528-43632551:+_5-4	ADAL	68	330
ADAL_CCDS32214.1_ex1_15:43627959-43627982:-_5-1	ADAL	244	506
ADAL_CCDS32214.1_ex1_15:43627979-43628002:+_5-2	ADAL	381	675
ADAL_CCDS32214.1_ex3_15:43632499-43632522:+_5-3	ADAL	404	745
ADAL_CCDS32214.1_ex5_15:43638096-43638119:+_5-5	ADAL	240	719
ADAM10_CCDS10167.1_ex12_15:58971400-58971423:+_5-2	ADAM10	568	1331
ADAM10_CCDS10167.1_ex13_15:58974405-58974428:-_5-3	ADAM10	37	64
ADAM10_CCDS10167.1_ex11_15:58957368-58957391:-_5-1	ADAM10	407	716
ADAM10_CCDS10167.1_ex14_15:59009778-59009801:-_5-4	ADAM10	1145	2694
ADAM10_CCDS10167.1_ex14_15:59009863-59009886:-_5-5	ADAM10	0	44
ADAM11_CCDS11486.1_ex10_17:42850732-42850755:+_5-3	ADAM11	628	1328
ADAM11_CCDS11486.1_ex9_17:42850380-42850403:+_5-2	ADAM11	789	1869
ADAM11_CCDS11486.1_ex11_17:42851724-42851747:-_5-4	ADAM11	900	2595
ADAM11_CCDS11486.1_ex12_17:42851858-42851881:+_5-5	ADAM11	486	1641
ADAM11_CCDS11486.1_ex3_17:42847352-42847375:+_5-1	ADAM11	538	1720
ADAM12_CCDS7653.1_ex14_10:127789635-127789658:-_5-1	ADAM12	637	1221
ADAM12_CCDS7653.1_ex18_10:127824197-127824220:-_5-2	ADAM12	395	877
ADAM12_CCDS7653.1_ex20_10:127967520-127967543:-_5-5	ADAM12	131	324
ADAM12_CCDS7653.1_ex19_10:127843792-127843815:+_5-3	ADAM12	558	1477
ADAM12_CCDS7653.1_ex19_10:127843821-127843844:+_5-4	ADAM12	326	844
ADAM15_CCDS1084.1_ex1_1:155025210-155025233:-_5-1	ADAM15	468	907
ADAM15_CCDS1084.1_ex3_1:155026409-155026432:-_5-2	ADAM15	635	1789
ADAM15_CCDS1084.1_ex6_1:155028306-155028329:+_5-4	ADAM15	380	1375
ADAM15_CCDS1084.1_ex5_1:155026965-155026988:+_5-3	ADAM15	224	829
ADAM15_CCDS1084.1_ex8_1:155028569-155028592:+_5-5	ADAM15	206	739
ADAM17_CCDS1665.1_ex16_2:9676895-9676918:-_5-4	ADAM17	123	394
ADAM17_CCDS1665.1_ex17_2:9683339-9683362:+_5-5	ADAM17	365	969
ADAM17_CCDS1665.1_ex15_2:9675961-9675984:-_5-2	ADAM17	112	286
ADAM17_CCDS1665.1_ex16_2:9676854-9676877:-_5-3	ADAM17	2	69
ADAM17_CCDS1665.1_ex8_2:9650229-9650252:+_5-1	ADAM17	221	455
ADAM18_CCDS55225.1_ex2_8:39463828-39463851:+_5-2	ADAM18	1	11
ADAM18_CCDS55225.1_ex2_8:39463855-39463878:-_5-3	ADAM18	263	400
ADAM18_CCDS55225.1_ex3_8:39466627-39466650:-_5-4	ADAM18	0	8
ADAM18_CCDS55225.1_ex1_8:39442849-39442872:+_5-1	ADAM18	57	194
ADAM18_CCDS55225.1_ex4_8:39467011-39467034:-_5-5	ADAM18	318	666
ADAM19_CCDS4338.1_ex11_5:156929867-156929890:+_5-1	ADAM19	498	807
ADAM19_CCDS4338.1_ex17_5:156946915-156946938:+_5-4	ADAM19	470	1681
ADAM19_CCDS4338.1_ex17_5:156946846-156946869:-_5-3	ADAM19	658	1406
ADAM19_CCDS4338.1_ex12_5:156932788-156932811:-_5-2	ADAM19	371	923
ADAM19_CCDS4338.1_ex18_5:156957860-156957883:-_5-5	ADAM19	672	831
ADAM2_CCDS34884.1_ex12_8:39646189-39646212:+_5-2	ADAM2	203	433
ADAM2_CCDS34884.1_ex16_8:39682368-39682391:-_5-4	ADAM2	68	315
ADAM2_CCDS34884.1_ex14_8:39678515-39678538:-_5-3	ADAM2	174	222
ADAM2_CCDS34884.1_ex18_8:39694667-39694690:-_5-5	ADAM2	0	23
ADAM2_CCDS34884.1_ex11_8:39645674-39645697:+_5-1	ADAM2	338	1221
ADAM20_CCDS32111.1_ex0_14:70990503-70990526:-_5-1	ADAM20	82	155
ADAM20_CCDS32111.1_ex0_14:70990548-70990571:-_5-2	ADAM20	547	896
ADAM20_CCDS32111.1_ex0_14:70990840-70990863:-_5-4	ADAM20	291	971
ADAM20_CCDS32111.1_ex0_14:70991243-70991266:-_5-5	ADAM20	310	631
ADAM20_CCDS32111.1_ex0_14:70990649-70990672:+_5-3	ADAM20	489	1005
ADAM21_CCDS9804.1_ex0_14:70925235-70925258:-_5-5	ADAM21	3	85
ADAM21_CCDS9804.1_ex0_14:70925016-70925039:+_5-4	ADAM21	120	401
ADAM21_CCDS9804.1_ex0_14:70924542-70924565:+_5-1	ADAM21	64	364
ADAM21_CCDS9804.1_ex0_14:70924749-70924772:+_5-2	ADAM21	501	1160
ADAM21_CCDS9804.1_ex0_14:70924946-70924969:-_5-3	ADAM21	0	52
ADAM22_CCDS43608.1_ex11_7:87762202-87762225:-_5-4	ADAM22	360	1652
ADAM22_CCDS43608.1_ex1_7:87564459-87564482:+_5-1	ADAM22	332	1040
ADAM22_CCDS43608.1_ex10_7:87760670-87760693:-_5-3	ADAM22	226	474
ADAM22_CCDS43608.1_ex2_7:87607676-87607699:-_5-2	ADAM22	673	1069
ADAM22_CCDS43608.1_ex13_7:87765313-87765336:+_5-5	ADAM22	194	840
ADAM23_CCDS2369.1_ex5_2:207407996-207408019:-_5-4	ADAM23	67	429
ADAM23_CCDS2369.1_ex1_2:207310026-207310049:-_5-1	ADAM23	121	614
ADAM23_CCDS2369.1_ex2_2:207345945-207345968:+_5-2	ADAM23	579	1304
ADAM23_CCDS2369.1_ex3_2:207395631-207395654:+_5-3	ADAM23	105	212
ADAM23_CCDS2369.1_ex8_2:207414806-207414829:+_5-5	ADAM23	696	1107
ADAM28_CCDS34865.1_ex5_8:24170948-24170971:+_5-3	ADAM28	524	1440
ADAM28_CCDS34865.1_ex3_8:24167688-24167711:-_5-1	ADAM28	297	810
ADAM28_CCDS34865.1_ex8_8:24181384-24181407:+_5-5	ADAM28	244	504
ADAM28_CCDS34865.1_ex5_8:24171075-24171098:-_5-4	ADAM28	760	1197
ADAM28_CCDS34865.1_ex5_8:24170894-24170917:+_5-2	ADAM28	386	904
ADAM29_CCDS3823.1_ex0_4:175897600-175897623:-_5-5	ADAM29	510	1262
ADAM29_CCDS3823.1_ex0_4:175897541-175897564:+_5-4	ADAM29	39	159
ADAM29_CCDS3823.1_ex0_4:175897493-175897516:+_5-3	ADAM29	469	1101
ADAM29_CCDS3823.1_ex0_4:175896787-175896810:+_5-1	ADAM29	307	1057
ADAM29_CCDS3823.1_ex0_4:175896951-175896974:-_5-2	ADAM29	429	1265
ADAM30_CCDS907.1_ex0_1:120438076-120438099:+_5-3	ADAM30	343	910
ADAM30_CCDS907.1_ex0_1:120438634-120438657:-_5-5	ADAM30	103	115
ADAM30_CCDS907.1_ex0_1:120438479-120438502:+_5-4	ADAM30	22	210
ADAM30_CCDS907.1_ex0_1:120437885-120437908:-_5-2	ADAM30	326	917
ADAM30_CCDS907.1_ex0_1:120437760-120437783:+_5-1	ADAM30	454	712
ADAM32_CCDS47846.1_ex10_8:39044414-39044437:+_5-3	ADAM32	5	54
ADAM32_CCDS47846.1_ex10_8:39044459-39044482:+_5-4	ADAM32	365	1076
ADAM32_CCDS47846.1_ex5_8:39008919-39008942:+_5-1	ADAM32	475	893
ADAM32_CCDS47846.1_ex8_8:39022666-39022689:+_5-2	ADAM32	4	28
ADAM32_CCDS47846.1_ex11_8:39068651-39068674:+_5-5	ADAM32	74	289
ADAM33_CCDS13058.1_ex12_20:3654244-3654267:+_5-3	ADAM33	855	1763
ADAM33_CCDS13058.1_ex14_20:3654763-3654786:+_5-5	ADAM33	194	589
ADAM33_CCDS13058.1_ex10_20:3653478-3653501:-_5-1	ADAM33	615	1231
ADAM33_CCDS13058.1_ex14_20:3654715-3654738:-_5-4	ADAM33	403	916
ADAM33_CCDS13058.1_ex10_20:3653518-3653541:+_5-2	ADAM33	43	189
ADAM7_CCDS6045.1_ex9_8:24342856-24342879:+_5-4	ADAM7	101	39
ADAM7_CCDS6045.1_ex1_8:24300041-24300064:+_5-1	ADAM7	12	246
ADAM7_CCDS6045.1_ex10_8:24344758-24344781:-_5-5	ADAM7	885	1974
ADAM7_CCDS6045.1_ex7_8:24333941-24333964:-_5-3	ADAM7	338	1121
ADAM7_CCDS6045.1_ex5_8:24324408-24324431:-_5-2	ADAM7	263	433
ADAM8_CCDS31319.2_ex14_10:135085948-135085971:-_5-2	ADAM8	862	1339
ADAM8_CCDS31319.2_ex18_10:135087299-135087322:+_5-5	ADAM8	374	1125
ADAM8_CCDS31319.2_ex17_10:135086770-135086793:+_5-4	ADAM8	0	0
ADAM8_CCDS31319.2_ex15_10:135086322-135086345:+_5-3	ADAM8	584	1239
ADAM8_CCDS31319.2_ex13_10:135085748-135085771:-_5-1	ADAM8	512	1198
ADAM9_CCDS6112.1_ex5_8:38874916-38874939:+_5-3	ADAM9	517	924
ADAM9_CCDS6112.1_ex8_8:38880694-38880717:+_5-4	ADAM9	659	1336
ADAM9_CCDS6112.1_ex4_8:38873691-38873714:+_5-2	ADAM9	516	1393
ADAM9_CCDS6112.1_ex10_8:38884255-38884278:+_5-5	ADAM9	260	596
ADAM9_CCDS6112.1_ex4_8:38873645-38873668:+_5-1	ADAM9	463	829
ADAMDEC1_CCDS55212.1_ex3_8:24254851-24254874:+_5-1	ADAMDEC1	266	687
ADAMDEC1_CCDS55212.1_ex3_8:24254933-24254956:-_5-2	ADAMDEC1	135	249
ADAMDEC1_CCDS55212.1_ex6_8:24256397-24256420:+_5-4	ADAMDEC1	403	833
ADAMDEC1_CCDS55212.1_ex4_8:24255224-24255247:+_5-3	ADAMDEC1	316	877
ADAMDEC1_CCDS55212.1_ex6_8:24256464-24256487:-_5-5	ADAMDEC1	467	1179
ADAMTS1_CCDS33524.1_ex8_21:28216698-28216721:-_5-3	ADAMTS1	475	1027
ADAMTS1_CCDS33524.1_ex7_21:28214893-28214916:+_5-2	ADAMTS1	604	1824
ADAMTS1_CCDS33524.1_ex8_21:28216944-28216967:-_5-4	ADAMTS1	448	1161
ADAMTS1_CCDS33524.1_ex8_21:28217117-28217140:+_5-5	ADAMTS1	875	1436
ADAMTS1_CCDS33524.1_ex7_21:28214821-28214844:-_5-1	ADAMTS1	269	709
ADAMTS10_CCDS12206.1_ex10_19:8654774-8654797:-_5-2	ADAMTS10	293	708
ADAMTS10_CCDS12206.1_ex10_19:8654793-8654816:+_5-3	ADAMTS10	44	229
ADAMTS10_CCDS12206.1_ex11_19:8656728-8656751:+_5-4	ADAMTS10	931	2104
ADAMTS10_CCDS12206.1_ex12_19:8656940-8656963:-_5-5	ADAMTS10	629	1642
ADAMTS10_CCDS12206.1_ex9_19:8654418-8654441:+_5-1	ADAMTS10	239	736
ADAMTS12_CCDS34140.1_ex18_5:33662032-33662055:+_5-4	ADAMTS12	831	1147
ADAMTS12_CCDS34140.1_ex11_5:33630981-33631004:-_5-2	ADAMTS12	412	904
ADAMTS12_CCDS34140.1_ex10_5:33624413-33624436:-_5-1	ADAMTS12	773	1926
ADAMTS12_CCDS34140.1_ex15_5:33649065-33649088:-_5-3	ADAMTS12	506	1316
ADAMTS12_CCDS34140.1_ex21_5:33751551-33751574:-_5-5	ADAMTS12	533	1179
ADAMTS13_CCDS6970.1_ex5_9:136291337-136291360:+_5-1	ADAMTS13	541	1050
ADAMTS13_CCDS6970.1_ex16_9:136307525-136307548:+_5-5	ADAMTS13	274	888
ADAMTS13_CCDS6970.1_ex11_9:136301962-136301985:-_5-3	ADAMTS13	521	1250
ADAMTS13_CCDS6970.1_ex15_9:136305475-136305498:+_5-4	ADAMTS13	1170	2263
ADAMTS13_CCDS6970.1_ex9_9:136298627-136298650:+_5-2	ADAMTS13	39	89
ADAMTS14_CCDS7306.1_ex2_10:72462153-72462176:+_5-2	ADAMTS14	553	1724
ADAMTS14_CCDS7306.1_ex1_10:72434596-72434619:-_5-1	ADAMTS14	658	1314
ADAMTS14_CCDS7306.1_ex10_10:72498624-72498647:+_5-5	ADAMTS14	410	989
ADAMTS14_CCDS7306.1_ex4_10:72489096-72489119:+_5-3	ADAMTS14	1295	2179
ADAMTS14_CCDS7306.1_ex5_10:72489865-72489888:-_5-4	ADAMTS14	372	1573
ADAMTS15_CCDS8488.1_ex0_11:130319428-130319451:-_5-4	ADAMTS15	958	1460
ADAMTS15_CCDS8488.1_ex0_11:130318971-130318994:+_5-1	ADAMTS15	532	1212
ADAMTS15_CCDS8488.1_ex0_11:130319506-130319529:+_5-5	ADAMTS15	873	1831
ADAMTS15_CCDS8488.1_ex0_11:130319244-130319267:-_5-2	ADAMTS15	759	1313
ADAMTS15_CCDS8488.1_ex0_11:130319284-130319307:+_5-3	ADAMTS15	641	2293
ADAMTS16_CCDS43299.1_ex3_5:5182257-5182280:-_5-2	ADAMTS16	160	752
ADAMTS16_CCDS43299.1_ex6_5:5190178-5190201:-_5-4	ADAMTS16	728	1511
ADAMTS16_CCDS43299.1_ex4_5:5186342-5186365:+_5-3	ADAMTS16	625	947
ADAMTS16_CCDS43299.1_ex10_5:5222914-5222937:-_5-5	ADAMTS16	586	1113
ADAMTS16_CCDS43299.1_ex2_5:5146273-5146296:-_5-1	ADAMTS16	749	1567
ADAMTS17_CCDS10383.1_ex10_15:100672341-100672364:-_5-1	ADAMTS17	453	1772
ADAMTS17_CCDS10383.1_ex18_15:100821481-100821504:+_5-4	ADAMTS17	1273	1843
ADAMTS17_CCDS10383.1_ex16_15:100801738-100801761:-_5-2	ADAMTS17	385	1130
ADAMTS17_CCDS10383.1_ex17_15:100802552-100802575:+_5-3	ADAMTS17	510	987
ADAMTS17_CCDS10383.1_ex20_15:100881539-100881562:+_5-5	ADAMTS17	1176	2017
ADAMTS18_CCDS10926.1_ex21_16:77468313-77468336:-_5-5	ADAMTS18	109	280
ADAMTS18_CCDS10926.1_ex20_16:77465324-77465347:+_5-4	ADAMTS18	526	1431
ADAMTS18_CCDS10926.1_ex11_16:77369719-77369742:+_5-1	ADAMTS18	492	1298
ADAMTS18_CCDS10926.1_ex19_16:77401459-77401482:-_5-3	ADAMTS18	1268	3633
ADAMTS18_CCDS10926.1_ex13_16:77387708-77387731:-_5-2	ADAMTS18	74	349
ADAMTS19_CCDS4146.1_ex1_5:128796950-128796973:-_5-1	ADAMTS19	937	2054
ADAMTS19_CCDS4146.1_ex2_5:128844844-128844867:-_5-5	ADAMTS19	510	979
ADAMTS19_CCDS4146.1_ex1_5:128797285-128797308:-_5-4	ADAMTS19	343	956
ADAMTS19_CCDS4146.1_ex1_5:128797010-128797033:+_5-2	ADAMTS19	694	2047
ADAMTS19_CCDS4146.1_ex1_5:128797198-128797221:-_5-3	ADAMTS19	852	2140
ADAMTS2_CCDS34311.1_ex9_5:178771037-178771060:-_5-4	ADAMTS2	689	1328
ADAMTS2_CCDS34311.1_ex9_5:178771078-178771101:-_5-5	ADAMTS2	697	1744
ADAMTS2_CCDS34311.1_ex8_5:178700043-178700066:-_5-2	ADAMTS2	1299	2344
ADAMTS2_CCDS34311.1_ex9_5:178770991-178771014:-_5-3	ADAMTS2	618	795
ADAMTS2_CCDS34311.1_ex8_5:178699959-178699982:+_5-1	ADAMTS2	864	1209
ADAMTS20_CCDS31778.2_ex37_12:43944866-43944889:+_5-3	ADAMTS20	632	642
ADAMTS20_CCDS31778.2_ex37_12:43944919-43944942:+_5-4	ADAMTS20	264	559
ADAMTS20_CCDS31778.2_ex37_12:43944714-43944737:+_5-2	ADAMTS20	1497	3360
ADAMTS20_CCDS31778.2_ex27_12:43847726-43847749:-_5-1	ADAMTS20	200	486
ADAMTS20_CCDS31778.2_ex37_12:43945023-43945046:-_5-5	ADAMTS20	198	1260
ADAMTS3_CCDS3553.1_ex16_4:73188741-73188764:-_5-2	ADAMTS3	301	577
ADAMTS3_CCDS3553.1_ex12_4:73184373-73184396:+_5-1	ADAMTS3	0	0
ADAMTS3_CCDS3553.1_ex19_4:73414287-73414310:-_5-5	ADAMTS3	1	82
ADAMTS3_CCDS3553.1_ex17_4:73205394-73205417:-_5-4	ADAMTS3	109	580
ADAMTS3_CCDS3553.1_ex16_4:73188766-73188789:+_5-3	ADAMTS3	232	709
ADAMTS4_CCDS1223.1_ex8_1:161168100-161168123:-_5-5	ADAMTS4	587	1776
ADAMTS4_CCDS1223.1_ex8_1:161167945-161167968:-_5-4	ADAMTS4	231	904
ADAMTS4_CCDS1223.1_ex6_1:161166054-161166077:+_5-1	ADAMTS4	908	1763
ADAMTS4_CCDS1223.1_ex8_1:161167821-161167844:+_5-2	ADAMTS4	433	1016
ADAMTS4_CCDS1223.1_ex8_1:161167855-161167878:+_5-3	ADAMTS4	613	2243
ADAMTS5_CCDS13579.1_ex7_21:28338430-28338453:-_5-4	ADAMTS5	839	1435
ADAMTS5_CCDS13579.1_ex7_21:28338456-28338479:-_5-5	ADAMTS5	621	2084
ADAMTS5_CCDS13579.1_ex7_21:28338068-28338091:+_5-2	ADAMTS5	474	1561
ADAMTS5_CCDS13579.1_ex7_21:28337853-28337876:-_5-1	ADAMTS5	765	1988
ADAMTS5_CCDS13579.1_ex7_21:28338120-28338143:-_5-3	ADAMTS5	569	1921
ADAMTS6_CCDS3983.2_ex14_5:64587169-64587192:+_5-1	ADAMTS6	368	576
ADAMTS6_CCDS3983.2_ex22_5:64766627-64766650:-_5-5	ADAMTS6	1	61
ADAMTS6_CCDS3983.2_ex18_5:64747437-64747460:-_5-3	ADAMTS6	334	979
ADAMTS6_CCDS3983.2_ex18_5:64747404-64747427:+_5-2	ADAMTS6	506	1022
ADAMTS6_CCDS3983.2_ex20_5:64748559-64748582:+_5-4	ADAMTS6	1052	2236
ADAMTS7_CCDS32303.1_ex9_15:79064105-79064128:-_5-1	ADAMTS7	831	1787
ADAMTS7_CCDS32303.1_ex22_15:79092825-79092848:+_5-5	ADAMTS7	530	1121
ADAMTS7_CCDS32303.1_ex22_15:79092656-79092679:-_5-3	ADAMTS7	920	1507
ADAMTS7_CCDS32303.1_ex22_15:79092726-79092749:-_5-4	ADAMTS7	260	861
ADAMTS7_CCDS32303.1_ex9_15:79064126-79064149:+_5-2	ADAMTS7	1163	2310
ADAMTS8_CCDS41732.1_ex8_11:130297539-130297562:+_5-4	ADAMTS8	975	2117
ADAMTS8_CCDS41732.1_ex7_11:130289049-130289072:-_5-2	ADAMTS8	315	822
ADAMTS8_CCDS41732.1_ex8_11:130297925-130297948:-_5-5	ADAMTS8	596	1437
ADAMTS8_CCDS41732.1_ex6_11:130286869-130286892:-_5-1	ADAMTS8	517	1091
ADAMTS8_CCDS41732.1_ex8_11:130297460-130297483:-_5-3	ADAMTS8	726	1826
ADAMTS9_CCDS2903.1_ex37_3:64672579-64672602:+_5-4	ADAMTS9	619	1378
ADAMTS9_CCDS2903.1_ex37_3:64672353-64672376:+_5-1	ADAMTS9	695	2184
ADAMTS9_CCDS2903.1_ex37_3:64672605-64672628:+_5-5	ADAMTS9	641	1882
ADAMTS9_CCDS2903.1_ex37_3:64672536-64672559:+_5-3	ADAMTS9	411	799
ADAMTS9_CCDS2903.1_ex37_3:64672393-64672416:+_5-2	ADAMTS9	408	1491
ADAMTSL1_CCDS47954.1_ex1_9:18504883-18504906:-_5-1	ADAMTSL1	305	812
ADAMTSL1_CCDS47954.1_ex4_9:18622320-18622343:-_5-4	ADAMTSL1	1691	2758
ADAMTSL1_CCDS47954.1_ex3_9:18574175-18574198:-_5-2	ADAMTSL1	561	1011
ADAMTSL1_CCDS47954.1_ex4_9:18622347-18622370:-_5-5	ADAMTSL1	838	1193
ADAMTSL1_CCDS47954.1_ex4_9:18622270-18622293:+_5-3	ADAMTSL1	128	404
ADAMTSL2_CCDS6976.1_ex5_9:136405999-136406022:-_5-2	ADAMTSL2	855	1585
ADAMTSL2_CCDS6976.1_ex9_9:136420673-136420696:+_5-5	ADAMTSL2	1039	1551
ADAMTSL2_CCDS6976.1_ex5_9:136406081-136406104:-_5-3	ADAMTSL2	754	2199
ADAMTSL2_CCDS6976.1_ex6_9:136409653-136409676:+_5-4	ADAMTSL2	649	1715
ADAMTSL2_CCDS6976.1_ex3_9:136404947-136404970:-_5-1	ADAMTSL2	828	1878
ADAMTSL3_CCDS10326.1_ex12_15:84566626-84566649:-_5-3	ADAMTSL3	474	1015
ADAMTSL3_CCDS10326.1_ex7_15:84539605-84539628:-_5-2	ADAMTSL3	437	612
ADAMTSL3_CCDS10326.1_ex14_15:84582075-84582098:+_5-4	ADAMTSL3	734	1275
ADAMTSL3_CCDS10326.1_ex1_15:84373235-84373258:-_5-1	ADAMTSL3	174	634
ADAMTSL3_CCDS10326.1_ex17_15:84611697-84611720:-_5-5	ADAMTSL3	948	1402
ADAMTSL4_CCDS30852.1_ex5_1:150527956-150527979:+_5-5	ADAMTSL4	134	302
ADAMTSL4_CCDS30852.1_ex3_1:150526419-150526442:+_5-3	ADAMTSL4	299	929
ADAMTSL4_CCDS30852.1_ex3_1:150526260-150526283:-_5-2	ADAMTSL4	625	1224
ADAMTSL4_CCDS30852.1_ex4_1:150526872-150526895:-_5-4	ADAMTSL4	623	1463
ADAMTSL4_CCDS30852.1_ex2_1:150525663-150525686:-_5-1	ADAMTSL4	307	956
ADAMTSL5_CCDS12071.1_ex4_19:1507571-1507594:-_5-1	ADAMTSL5	397	953
ADAMTSL5_CCDS12071.1_ex5_19:1507995-1508018:-_5-3	ADAMTSL5	262	1038
ADAMTSL5_CCDS12071.1_ex5_19:1508100-1508123:-_5-4	ADAMTSL5	817	1805
ADAMTSL5_CCDS12071.1_ex4_19:1507616-1507639:+_5-2	ADAMTSL5	607	1763
ADAMTSL5_CCDS12071.1_ex9_19:1510704-1510727:-_5-5	ADAMTSL5	607	1362
ADAP1_CCDS5318.1_ex5_7:943876-943899:+_5-2	ADAP1	862	1090
ADAP1_CCDS5318.1_ex7_7:959661-959684:-_5-5	ADAP1	399	793
ADAP1_CCDS5318.1_ex5_7:943836-943859:+_5-1	ADAP1	886	1429
ADAP1_CCDS5318.1_ex6_7:944797-944820:-_5-3	ADAP1	315	1192
ADAP1_CCDS5318.1_ex7_7:959643-959666:-_5-4	ADAP1	325	663
ADAP2_CCDS11261.1_ex1_17:29250066-29250089:+_5-1	ADAP2	173	720
ADAP2_CCDS11261.1_ex4_17:29261192-29261215:+_5-3	ADAP2	267	802
ADAP2_CCDS11261.1_ex3_17:29258927-29258950:+_5-2	ADAP2	189	369
ADAP2_CCDS11261.1_ex5_17:29271969-29271992:+_5-4	ADAP2	93	105
ADAP2_CCDS11261.1_ex5_17:29272043-29272066:-_5-5	ADAP2	30	116
ADAR_CCDS1071.1_ex12_1:154570948-154570971:-_5-1	ADAR	387	1118
ADAR_CCDS1071.1_ex12_1:154571029-154571052:+_5-2	ADAR	334	1206
ADAR_CCDS1071.1_ex13_1:154573559-154573582:+_5-3	ADAR	732	2275
ADAR_CCDS1071.1_ex13_1:154573584-154573607:+_5-4	ADAR	556	1574
ADAR_CCDS1071.1_ex13_1:154573633-154573656:+_5-5	ADAR	193	833
ADARB1_CCDS33589.1_ex1_21:46596181-46596204:-_5-1	ADARB1	139	631
ADARB1_CCDS33589.1_ex1_21:46596304-46596327:-_5-2	ADARB1	402	1331
ADARB1_CCDS33589.1_ex2_21:46600312-46600335:-_5-5	ADARB1	541	1572
ADARB1_CCDS33589.1_ex1_21:46596330-46596353:+_5-3	ADARB1	477	1817
ADARB1_CCDS33589.1_ex1_21:46596401-46596424:+_5-4	ADARB1	853	2326
ADARB2_CCDS7058.1_ex7_10:1405639-1405662:+_5-3	ADARB2	316	938
ADARB2_CCDS7058.1_ex7_10:1405459-1405482:+_5-2	ADARB2	1182	2849
ADARB2_CCDS7058.1_ex7_10:1405351-1405374:+_5-1	ADARB2	1516	2568
ADARB2_CCDS7058.1_ex7_10:1405818-1405841:+_5-4	ADARB2	189	467
ADARB2_CCDS7058.1_ex7_10:1405853-1405876:-_5-5	ADARB2	470	1083
ADAT1_CCDS10922.1_ex4_16:75646727-75646750:+_5-2	ADAT1	493	1117
ADAT1_CCDS10922.1_ex7_16:75654170-75654193:-_5-4	ADAT1	366	413
ADAT1_CCDS10922.1_ex4_16:75646651-75646674:-_5-1	ADAT1	55	434
ADAT1_CCDS10922.1_ex5_16:75651031-75651054:+_5-3	ADAT1	298	650
ADAT1_CCDS10922.1_ex8_16:75654526-75654549:+_5-5	ADAT1	958	2650
ADAT2_CCDS43511.1_ex3_6:143755056-143755079:-_5-5	ADAT2	148	376
ADAT2_CCDS43511.1_ex2_6:143753721-143753744:+_5-1	ADAT2	276	1247
ADAT2_CCDS43511.1_ex3_6:143755006-143755029:-_5-4	ADAT2	218	605
ADAT2_CCDS43511.1_ex2_6:143753736-143753759:-_5-2	ADAT2	202	850
ADAT2_CCDS43511.1_ex3_6:143754955-143754978:+_5-3	ADAT2	67	485
ADAT3_CCDS12076.2_ex0_19:1912532-1912555:-_5-3	ADAT3	220	815
ADAT3_CCDS12076.2_ex0_19:1912180-1912203:-_5-1	ADAT3	326	1114
ADAT3_CCDS12076.2_ex0_19:1912590-1912613:-_5-4	ADAT3	891	2027
ADAT3_CCDS12076.2_ex0_19:1912331-1912354:-_5-2	ADAT3	320	2180
ADAT3_CCDS12076.2_ex0_19:1912683-1912706:-_5-5	ADAT3	174	1119
ADC_CCDS375.1_ex4_1:33560205-33560228:+_5-5	ADC	519	923
ADC_CCDS375.1_ex2_1:33557683-33557706:-_5-1	ADC	795	1387
ADC_CCDS375.1_ex3_1:33558927-33558950:-_5-3	ADC	436	1224
ADC_CCDS375.1_ex2_1:33557709-33557732:-_5-2	ADC	227	731
ADC_CCDS375.1_ex4_1:33560144-33560167:-_5-4	ADC	220	537
ADCK1_CCDS45144.1_ex0_14:78285438-78285461:+_5-2	ADCK1	254	987
ADCK1_CCDS45144.1_ex0_14:78285417-78285440:+_5-1	ADCK1	787	1822
ADCK1_CCDS45144.1_ex2_14:78353447-78353470:-_5-3	ADCK1	498	945
ADCK1_CCDS45144.1_ex2_14:78353531-78353554:+_5-4	ADCK1	385	786
ADCK1_CCDS45144.1_ex3_14:78365472-78365495:-_5-5	ADCK1	457	747
ADCK2_CCDS5861.1_ex0_7:140373221-140373244:+_5-1	ADCK2	419	912
ADCK2_CCDS5861.1_ex0_7:140373672-140373695:+_5-4	ADCK2	447	1576
ADCK2_CCDS5861.1_ex0_7:140373765-140373788:-_5-5	ADCK2	0	44
ADCK2_CCDS5861.1_ex0_7:140373313-140373336:-_5-2	ADCK2	821	1542
ADCK2_CCDS5861.1_ex0_7:140373591-140373614:-_5-3	ADCK2	512	1612
ADCK3_CCDS1557.1_ex4_1:227169806-227169829:+_5-4	ADCK3	662	1217
ADCK3_CCDS1557.1_ex6_1:227170619-227170642:-_5-5	ADCK3	1035	1937
ADCK3_CCDS1557.1_ex1_1:227152892-227152915:-_5-2	ADCK3	309	427
ADCK3_CCDS1557.1_ex2_1:227153418-227153441:-_5-3	ADCK3	870	1755
ADCK3_CCDS1557.1_ex1_1:227152871-227152894:-_5-1	ADCK3	1093	1724
ADCK4_CCDS12562.1_ex12_19:41220214-41220237:-_5-5	ADCK4	324	1259
ADCK4_CCDS12562.1_ex12_19:41220169-41220192:+_5-4	ADCK4	301	1256
ADCK4_CCDS12562.1_ex11_19:41220010-41220033:-_5-3	ADCK4	649	1372
ADCK4_CCDS12562.1_ex7_19:41209733-41209756:-_5-1	ADCK4	641	1195
ADCK4_CCDS12562.1_ex8_19:41211014-41211037:+_5-2	ADCK4	782	1920
ADCK5_CCDS34965.1_ex2_8:145608347-145608370:-_5-2	ADCK5	950	2270
ADCK5_CCDS34965.1_ex4_8:145616191-145616214:-_5-5	ADCK5	335	1075
ADCK5_CCDS34965.1_ex3_8:145615917-145615940:-_5-4	ADCK5	199	642
ADCK5_CCDS34965.1_ex2_8:145608314-145608337:+_5-1	ADCK5	440	1251
ADCK5_CCDS34965.1_ex3_8:145615896-145615919:-_5-3	ADCK5	461	1167
ADCY1_CCDS34631.1_ex0_7:45614606-45614629:+_5-2	ADCY1	268	611
ADCY1_CCDS34631.1_ex6_7:45699769-45699792:-_5-5	ADCY1	972	2207
ADCY1_CCDS34631.1_ex6_7:45699696-45699719:+_5-4	ADCY1	527	1218
ADCY1_CCDS34631.1_ex4_7:45688273-45688296:-_5-3	ADCY1	597	1663
ADCY1_CCDS34631.1_ex0_7:45614455-45614478:+_5-1	ADCY1	488	1001
ADCY10_CCDS1265.1_ex21_1:167847821-167847844:-_5-4	ADCY10	352	627
ADCY10_CCDS1265.1_ex24_1:167852801-167852824:+_5-5	ADCY10	459	1025
ADCY10_CCDS1265.1_ex15_1:167823575-167823598:+_5-1	ADCY10	315	993
ADCY10_CCDS1265.1_ex16_1:167825503-167825526:+_5-2	ADCY10	213	1000
ADCY10_CCDS1265.1_ex16_1:167825614-167825637:+_5-3	ADCY10	107	381
ADCY2_CCDS3872.2_ex8_5:7707851-7707874:+_5-4	ADCY2	23	128
ADCY2_CCDS3872.2_ex1_5:7414729-7414752:-_5-1	ADCY2	0	0
ADCY2_CCDS3872.2_ex9_5:7709390-7709413:-_5-5	ADCY2	843	2048
ADCY2_CCDS3872.2_ex2_5:7520950-7520973:-_5-2	ADCY2	532	1276
ADCY2_CCDS3872.2_ex5_5:7695914-7695937:-_5-3	ADCY2	658	1669
ADCY3_CCDS1715.1_ex16_2:25064227-25064250:+_5-3	ADCY3	462	1222
ADCY3_CCDS1715.1_ex20_2:25141347-25141370:-_5-5	ADCY3	797	1540
ADCY3_CCDS1715.1_ex15_2:25062791-25062814:-_5-2	ADCY3	1143	2226
ADCY3_CCDS1715.1_ex13_2:25059799-25059822:-_5-1	ADCY3	229	778
ADCY3_CCDS1715.1_ex18_2:25065130-25065153:+_5-4	ADCY3	262	319
ADCY4_CCDS9627.1_ex24_14:24803731-24803754:-_5-5	ADCY4	1441	2231
ADCY4_CCDS9627.1_ex18_14:24799401-24799424:+_5-2	ADCY4	972	1334
ADCY4_CCDS9627.1_ex23_14:24802053-24802076:+_5-4	ADCY4	1772	1113
ADCY4_CCDS9627.1_ex13_14:24795345-24795368:+_5-1	ADCY4	586	1442
ADCY4_CCDS9627.1_ex19_14:24800276-24800299:-_5-3	ADCY4	571	1082
ADCY5_CCDS3022.1_ex15_3:123047631-123047654:+_5-3	ADCY5	460	1270
ADCY5_CCDS3022.1_ex14_3:123046562-123046585:-_5-2	ADCY5	254	624
ADCY5_CCDS3022.1_ex11_3:123038577-123038600:+_5-1	ADCY5	539	1402
ADCY5_CCDS3022.1_ex18_3:123066707-123066730:+_5-5	ADCY5	797	1816
ADCY5_CCDS3022.1_ex16_3:123049814-123049837:+_5-4	ADCY5	157	320
ADCY6_CCDS8767.1_ex20_12:49177073-49177096:+_5-5	ADCY6	378	905
ADCY6_CCDS8767.1_ex20_12:49176435-49176458:+_5-2	ADCY6	290	953
ADCY6_CCDS8767.1_ex20_12:49176817-49176840:+_5-3	ADCY6	295	1161
ADCY6_CCDS8767.1_ex20_12:49176998-49177021:-_5-4	ADCY6	767	1373
ADCY6_CCDS8767.1_ex20_12:49176375-49176398:-_5-1	ADCY6	289	983
ADCY7_CCDS10741.1_ex6_16:50332891-50332914:-_5-3	ADCY7	899	1911
ADCY7_CCDS10741.1_ex4_16:50327317-50327340:+_5-2	ADCY7	628	1502
ADCY7_CCDS10741.1_ex1_16:50324528-50324551:+_5-1	ADCY7	328	830
ADCY7_CCDS10741.1_ex8_16:50334986-50335009:+_5-4	ADCY7	618	1141
ADCY7_CCDS10741.1_ex9_16:50338433-50338456:-_5-5	ADCY7	1057	2013
ADCY8_CCDS6363.1_ex15_8:131964112-131964135:-_5-2	ADCY8	305	1068
ADCY8_CCDS6363.1_ex17_8:132052127-132052150:-_5-4	ADCY8	754	1183
ADCY8_CCDS6363.1_ex11_8:131916232-131916255:-_5-1	ADCY8	58	261
ADCY8_CCDS6363.1_ex17_8:132051759-132051782:+_5-3	ADCY8	1045	2542
ADCY8_CCDS6363.1_ex17_8:132052414-132052437:-_5-5	ADCY8	946	1944
ADCY9_CCDS32382.1_ex9_16:4164921-4164944:-_5-2	ADCY9	868	2038
ADCY9_CCDS32382.1_ex9_16:4163799-4163822:-_5-1	ADCY9	18	356
ADCY9_CCDS32382.1_ex9_16:4165086-4165109:+_5-4	ADCY9	596	1926
ADCY9_CCDS32382.1_ex9_16:4165142-4165165:-_5-5	ADCY9	322	694
ADCY9_CCDS32382.1_ex9_16:4165002-4165025:+_5-3	ADCY9	680	1224
ADCYAP1_CCDS11825.1_ex2_18:908273-908296:-_5-4	ADCYAP1	562	1006
ADCYAP1_CCDS11825.1_ex2_18:908334-908357:-_5-5	ADCYAP1	938	1719
ADCYAP1_CCDS11825.1_ex2_18:908257-908280:+_5-3	ADCYAP1	792	1620
ADCYAP1_CCDS11825.1_ex1_18:907762-907785:+_5-2	ADCYAP1	0	0
ADCYAP1_CCDS11825.1_ex1_18:907693-907716:-_5-1	ADCYAP1	608	1014
ADCYAP1R1_CCDS5433.1_ex6_7:31124369-31124392:+_5-3	ADCYAP1R1	144	514
ADCYAP1R1_CCDS5433.1_ex2_7:31117633-31117656:+_5-1	ADCYAP1R1	680	2119
ADCYAP1R1_CCDS5433.1_ex7_7:31124960-31124983:-_5-4	ADCYAP1R1	325	758
ADCYAP1R1_CCDS5433.1_ex8_7:31125996-31126019:+_5-5	ADCYAP1R1	357	639
ADCYAP1R1_CCDS5433.1_ex2_7:31117691-31117714:+_5-2	ADCYAP1R1	399	892
ADD1_CCDS3363.1_ex4_4:2896410-2896433:-_5-2	ADD1	616	1438
ADD1_CCDS3363.1_ex5_4:2899937-2899960:-_5-3	ADD1	474	1722
ADD1_CCDS3363.1_ex3_4:2895738-2895761:+_5-1	ADD1	709	1567
ADD1_CCDS3363.1_ex7_4:2900975-2900998:+_5-5	ADD1	52	198
ADD1_CCDS3363.1_ex6_4:2900176-2900199:-_5-4	ADD1	627	1100
ADD2_CCDS1906.1_ex11_2:70923364-70923387:+_5-1	ADD2	568	1560
ADD2_CCDS1906.1_ex12_2:70931458-70931481:+_5-3	ADD2	0	19
ADD2_CCDS1906.1_ex13_2:70933429-70933452:-_5-5	ADD2	740	1641
ADD2_CCDS1906.1_ex11_2:70923499-70923522:+_5-2	ADD2	190	543
ADD2_CCDS1906.1_ex12_2:70931494-70931517:+_5-4	ADD2	1162	1463
ADD3_CCDS7561.1_ex4_10:111878446-111878469:-_5-3	ADD3	29	182
ADD3_CCDS7561.1_ex4_10:111878419-111878442:-_5-2	ADD3	222	643
ADD3_CCDS7561.1_ex2_10:111876106-111876129:-_5-1	ADD3	423	1103
ADD3_CCDS7561.1_ex5_10:111878965-111878988:+_5-4	ADD3	127	278
ADD3_CCDS7561.1_ex5_10:111879029-111879052:+_5-5	ADD3	141	242
ADH1A_CCDS3648.1_ex4_4:100205756-100205779:+_5-2	ADH1A	232	785
ADH1A_CCDS3648.1_ex3_4:100203682-100203705:-_5-1	ADH1A	389	604
ADH1A_CCDS3648.1_ex7_4:100208716-100208739:+_5-5	ADH1A	161	253
ADH1A_CCDS3648.1_ex6_4:100208090-100208113:-_5-4	ADH1A	198	948
ADH1A_CCDS3648.1_ex5_4:100205923-100205946:-_5-3	ADH1A	470	1610
ADH1B_CCDS34033.1_ex4_4:100237119-100237142:-_5-2	ADH1B	813	1478
ADH1B_CCDS34033.1_ex4_4:100237053-100237076:-_5-1	ADH1B	369	1038
ADH1B_CCDS34033.1_ex5_4:100237422-100237445:-_5-4	ADH1B	578	1630
ADH1B_CCDS34033.1_ex5_4:100237440-100237463:+_5-5	ADH1B	112	223
ADH1B_CCDS34033.1_ex4_4:100237255-100237278:+_5-3	ADH1B	455	1121
ADH4_CCDS34032.1_ex6_4:100062741-100062764:+_5-5	ADH4	639	1192
ADH4_CCDS34032.1_ex6_4:100062693-100062716:+_5-4	ADH4	522	965
ADH4_CCDS34032.1_ex5_4:100060217-100060240:+_5-2	ADH4	114	349
ADH4_CCDS34032.1_ex4_4:100057812-100057835:+_5-1	ADH4	227	369
ADH4_CCDS34032.1_ex5_4:100060262-100060285:+_5-3	ADH4	25	29
ADH5_CCDS47111.1_ex4_4:99998062-99998085:-_5-5	ADH5	8	98
ADH5_CCDS47111.1_ex6_4:100003237-100003260:+_5-3	ADH5	34	594
ADH5_CCDS47111.1_ex6_4:100003190-100003213:+_5-2	ADH5	52	470
ADH6_CCDS3647.1_ex3_4:100131250-100131273:+_5-2	ADH6	292	927
ADH6_CCDS3647.1_ex2_4:100130074-100130097:-_5-1	ADH6	465	581
ADH6_CCDS3647.1_ex6_4:100137316-100137339:-_5-5	ADH6	127	389
ADH6_CCDS3647.1_ex5_4:100134846-100134869:-_5-3	ADH6	12	204
ADH6_CCDS3647.1_ex5_4:100134890-100134913:-_5-4	ADH6	756	1374
ADH7_CCDS34034.1_ex5_4:100349264-100349287:-_5-4	ADH7	447	910
ADH7_CCDS34034.1_ex4_4:100349039-100349062:-_5-1	ADH7	317	574
ADH7_CCDS34034.1_ex5_4:100349238-100349261:+_5-3	ADH7	362	769
ADH7_CCDS34034.1_ex4_4:100349131-100349154:-_5-2	ADH7	368	883
ADH7_CCDS34034.1_ex6_4:100349699-100349722:-_5-5	ADH7	542	1537
ADHFE1_CCDS6190.2_ex5_8:67357461-67357484:+_5-2	ADHFE1	368	624
ADHFE1_CCDS6190.2_ex5_8:67357506-67357529:+_5-3	ADHFE1	242	1064
ADHFE1_CCDS6190.2_ex6_8:67359512-67359535:+_5-4	ADHFE1	122	342
ADHFE1_CCDS6190.2_ex4_8:67356894-67356917:-_5-1	ADHFE1	417	1353
ADHFE1_CCDS6190.2_ex7_8:67361168-67361191:-_5-5	ADHFE1	501	981
ADI1_CCDS1653.1_ex1_2:3504646-3504669:+_5-1	ADI1	610	1144
ADI1_CCDS1653.1_ex2_2:3517642-3517665:+_5-3	ADI1	35	134
ADI1_CCDS1653.1_ex3_2:3523141-3523164:-_5-5	ADI1	449	1345
ADI1_CCDS1653.1_ex1_2:3504745-3504768:-_5-2	ADI1	49	56
ADI1_CCDS1653.1_ex2_2:3517674-3517697:-_5-4	ADI1	217	584
ADIG_CCDS54461.1_ex0_20:37209972-37209995:+_5-1	ADIG	200	452
ADIG_CCDS54461.1_ex1_20:37214712-37214735:-_5-5	ADIG	704	1920
ADIG_CCDS54461.1_ex0_20:37209995-37210018:+_5-2	ADIG	199	673
ADIG_CCDS54461.1_ex1_20:37214657-37214680:+_5-3	ADIG	482	879
ADIG_CCDS54461.1_ex1_20:37214686-37214709:+_5-4	ADIG	373	1204
ADIPOQ_CCDS3284.1_ex1_3:186572028-186572051:-_5-3	ADIPOQ	171	705
ADIPOQ_CCDS3284.1_ex1_3:186571968-186571991:+_5-2	ADIPOQ	120	80
ADIPOQ_CCDS3284.1_ex1_3:186572178-186572201:+_5-5	ADIPOQ	787	1744
ADIPOQ_CCDS3284.1_ex0_3:186571002-186571025:-_5-1	ADIPOQ	1001	1664
ADIPOQ_CCDS3284.1_ex1_3:186572142-186572165:-_5-4	ADIPOQ	206	361
ADIPOR1_CCDS1430.1_ex4_1:202915658-202915681:-_5-4	ADIPOR1	224	588
ADIPOR1_CCDS1430.1_ex4_1:202915615-202915638:+_5-3	ADIPOR1	294	821
ADIPOR1_CCDS1430.1_ex4_1:202915555-202915578:+_5-1	ADIPOR1	243	702
ADIPOR1_CCDS1430.1_ex4_1:202915727-202915750:-_5-5	ADIPOR1	149	524
ADIPOR1_CCDS1430.1_ex4_1:202915589-202915612:-_5-2	ADIPOR1	209	457
ADIPOR2_CCDS8511.1_ex3_12:1889629-1889652:-_5-5	ADIPOR2	214	859
ADIPOR2_CCDS8511.1_ex2_12:1887011-1887034:+_5-2	ADIPOR2	457	1051
ADIPOR2_CCDS8511.1_ex1_12:1882072-1882095:-_5-1	ADIPOR2	305	453
ADIPOR2_CCDS8511.1_ex2_12:1887047-1887070:+_5-3	ADIPOR2	217	460
ADIPOR2_CCDS8511.1_ex2_12:1887087-1887110:-_5-4	ADIPOR2	289	749
ADIRF_CCDS7381.1_ex1_10:88729998-88730021:-_5-2	ADIRF	1617	3184
ADIRF_CCDS7381.1_ex2_10:88730265-88730288:-_5-5	ADIRF	579	1181
ADIRF_CCDS7381.1_ex2_10:88730232-88730255:-_5-3	ADIRF	590	1079
ADIRF_CCDS7381.1_ex1_10:88729975-88729998:+_5-1	ADIRF	490	1795
ADIRF_CCDS7381.1_ex2_10:88730247-88730270:-_5-4	ADIRF	666	1606
ADK_CCDS55716.1_ex4_10:76153993-76154016:-_5-2	ADK	136	602
ADK_CCDS55716.1_ex4_10:76154039-76154062:+_5-3	ADK	648	1345
ADK_CCDS55716.1_ex3_10:76074446-76074469:+_5-1	ADK	220	757
ADK_CCDS55716.1_ex5_10:76158230-76158253:-_5-4	ADK	91	485
ADK_CCDS55716.1_ex5_10:76158278-76158301:+_5-5	ADK	79	188
ADM_CCDS7801.1_ex1_11:10327555-10327578:+_5-3	ADM	1136	2445
ADM_CCDS7801.1_ex2_11:10327892-10327915:-_5-5	ADM	487	1506
ADM_CCDS7801.1_ex1_11:10327583-10327606:-_5-4	ADM	612	1563
ADM_CCDS7801.1_ex1_11:10327499-10327522:+_5-1	ADM	658	1475
ADM_CCDS7801.1_ex1_11:10327542-10327565:-_5-2	ADM	928	2051
ADM2_CCDS33682.1_ex1_22:50921151-50921174:+_5-5	ADM2	250	398
ADM2_CCDS33682.1_ex1_22:50921103-50921126:-_5-4	ADM2	599	1124
ADM2_CCDS33682.1_ex1_22:50921047-50921070:-_5-2	ADM2	899	1561
ADM2_CCDS33682.1_ex0_22:50920364-50920387:+_5-1	ADM2	707	1216
ADM2_CCDS33682.1_ex1_22:50921064-50921087:+_5-3	ADM2	2116	4487
ADM5_CCDS46146.1_ex1_19:50193425-50193448:-_5-3	ADM5	491	1047
ADM5_CCDS46146.1_ex1_19:50193407-50193430:-_5-2	ADM5	507	1397
ADM5_CCDS46146.1_ex1_19:50193507-50193530:-_5-4	ADM5	576	1028
ADM5_CCDS46146.1_ex1_19:50193563-50193586:+_5-5	ADM5	588	2428
ADM5_CCDS46146.1_ex1_19:50193389-50193412:+_5-1	ADM5	1270	2196
ADNP_CCDS13433.1_ex0_20:49510441-49510464:+_5-3	ADNP	127	461
ADNP_CCDS13433.1_ex0_20:49510599-49510622:+_5-4	ADNP	874	1495
ADNP_CCDS13433.1_ex0_20:49509755-49509778:+_5-1	ADNP	29	75
ADNP_CCDS13433.1_ex0_20:49510830-49510853:+_5-5	ADNP	914	1741
ADNP_CCDS13433.1_ex0_20:49510108-49510131:-_5-2	ADNP	590	1019
ADNP2_CCDS32853.1_ex2_18:77893973-77893996:-_5-2	ADNP2	39	388
ADNP2_CCDS32853.1_ex2_18:77893683-77893706:-_5-1	ADNP2	445	1846
ADNP2_CCDS32853.1_ex2_18:77894469-77894492:+_5-4	ADNP2	751	2189
ADNP2_CCDS32853.1_ex2_18:77894424-77894447:-_5-3	ADNP2	434	1338
ADNP2_CCDS32853.1_ex2_18:77894775-77894798:+_5-5	ADNP2	231	971
ADO_CCDS7266.2_ex0_10:64565001-64565024:-_5-2	ADO	555	1729
ADO_CCDS7266.2_ex0_10:64565080-64565103:+_5-3	ADO	565	985
ADO_CCDS7266.2_ex0_10:64565215-64565238:+_5-5	ADO	239	983
ADO_CCDS7266.2_ex0_10:64564899-64564922:-_5-1	ADO	288	966
ADO_CCDS7266.2_ex0_10:64565113-64565136:+_5-4	ADO	325	1431
ADORA1_CCDS1434.1_ex0_1:203098289-203098312:-_5-2	ADORA1	211	711
ADORA1_CCDS1434.1_ex1_1:203134486-203134509:+_5-5	ADORA1	463	753
ADORA1_CCDS1434.1_ex1_1:203134397-203134420:+_5-4	ADORA1	143	574
ADORA1_CCDS1434.1_ex0_1:203098161-203098184:+_5-1	ADORA1	160	745
ADORA1_CCDS1434.1_ex0_1:203098302-203098325:-_5-3	ADORA1	353	1296
ADORA2A_CCDS13826.1_ex1_22:24836649-24836672:+_5-4	ADORA2A	313	650
ADORA2A_CCDS13826.1_ex1_22:24836555-24836578:+_5-3	ADORA2A	564	1120
ADORA2A_CCDS13826.1_ex0_22:24829516-24829539:+_5-1	ADORA2A	747	1930
ADORA2A_CCDS13826.1_ex1_22:24836668-24836691:+_5-5	ADORA2A	272	860
ADORA2A_CCDS13826.1_ex0_22:24829565-24829588:-_5-2	ADORA2A	388	1508
ADORA2B_CCDS11173.1_ex0_17:15848854-15848877:-_5-2	ADORA2B	674	1332
ADORA2B_CCDS11173.1_ex1_17:15878235-15878258:-_5-4	ADORA2B	227	680
ADORA2B_CCDS11173.1_ex1_17:15878303-15878326:+_5-5	ADORA2B	896	1395
ADORA2B_CCDS11173.1_ex1_17:15878063-15878086:+_5-3	ADORA2B	311	1047
ADORA2B_CCDS11173.1_ex0_17:15848837-15848860:+_5-1	ADORA2B	962	1939
ADORA3_CCDS838.1_ex5_1:112045807-112045830:-_12-11	ADORA3	541	1470
ADORA3_CCDS839.1_ex0_1:112043167-112043190:-_12-9	ADORA3	203	118
ADORA3_CCDS41369.1_ex3_1:112031595-112031618:-_12-6	ADORA3	386	1014
ADORA3_CCDS41369.1_ex3_1:112031517-112031540:+_12-4	ADORA3	564	936
ADORA3_CCDS839.1_ex0_1:112042939-112042962:+_12-7	ADORA3	401	1052
ADORA3_CCDS41369.1_ex5_1:112106455-112106478:+_12-12	ADORA3	519	1650
ADORA3_CCDS41369.1_ex3_1:112031542-112031565:-_12-5	ADORA3	232	351
ADORA3_CCDS41369.1_ex3_1:112031411-112031434:-_12-2	ADORA3	237	990
ADORA3_CCDS839.1_ex0_1:112043089-112043112:+_12-8	ADORA3	388	1126
ADORA3_CCDS41369.1_ex3_1:112031373-112031396:-_12-1	ADORA3	496	1466
ADORA3_CCDS838.1_ex5_1:112045753-112045776:-_12-10	ADORA3	680	1295
ADORA3_CCDS41369.1_ex3_1:112031458-112031481:-_12-3	ADORA3	74	395
ADPGK_CCDS42057.1_ex6_15:73075831-73075854:+_5-4	ADPGK	435	1316
ADPGK_CCDS42057.1_ex3_15:73052845-73052868:-_5-3	ADPGK	736	1423
ADPGK_CCDS42057.1_ex2_15:73048702-73048725:+_5-1	ADPGK	1083	2448
ADPGK_CCDS42057.1_ex2_15:73048739-73048762:+_5-2	ADPGK	1136	1625
ADPGK_CCDS42057.1_ex6_15:73075854-73075877:+_5-5	ADPGK	993	2191
ADPRH_CCDS2990.1_ex0_3:119301139-119301162:+_5-2	ADPRH	535	1458
ADPRH_CCDS2990.1_ex1_3:119305286-119305309:+_5-5	ADPRH	201	670
ADPRH_CCDS2990.1_ex0_3:119301177-119301200:+_5-3	ADPRH	364	790
ADPRH_CCDS2990.1_ex1_3:119305236-119305259:-_5-4	ADPRH	667	1710
ADPRH_CCDS2990.1_ex0_3:119301105-119301128:+_5-1	ADPRH	477	919
ADPRHL1_CCDS9535.1_ex5_13:114098761-114098784:-_5-5	ADPRHL1	1062	2099
ADPRHL1_CCDS9535.1_ex3_13:114083355-114083378:-_5-1	ADPRHL1	758	1158
ADPRHL1_CCDS9535.1_ex5_13:114098738-114098761:-_5-4	ADPRHL1	1	109
ADPRHL1_CCDS9535.1_ex3_13:114083371-114083394:+_5-2	ADPRHL1	622	1092
ADPRHL1_CCDS9535.1_ex4_13:114088129-114088152:-_5-3	ADPRHL1	1184	2304
ADPRHL2_CCDS402.1_ex1_1:36556919-36556942:+_5-2	ADPRHL2	551	1276
ADPRHL2_CCDS402.1_ex0_1:36554638-36554661:-_5-1	ADPRHL2	408	636
ADPRHL2_CCDS402.1_ex2_1:36557332-36557355:-_5-3	ADPRHL2	198	356
ADPRHL2_CCDS402.1_ex3_1:36557505-36557528:-_5-5	ADPRHL2	135	456
ADPRHL2_CCDS402.1_ex2_1:36557391-36557414:-_5-4	ADPRHL2	433	1113
ADPRM_CCDS11159.2_ex0_17:10608544-10608567:+_5-4	ADPRM	174	333
ADPRM_CCDS11159.2_ex0_17:10608702-10608725:-_5-5	ADPRM	68	314
ADPRM_CCDS11159.2_ex0_17:10608397-10608420:+_5-2	ADPRM	201	410
ADPRM_CCDS11159.2_ex0_17:10608361-10608384:-_5-1	ADPRM	600	1748
ADPRM_CCDS11159.2_ex0_17:10608517-10608540:+_5-3	ADPRM	49	171
ADRA1A_CCDS34869.1_ex2_8:26722320-26722343:+_5-5	ADRA1A	398	1055
ADRA1A_CCDS34869.1_ex2_8:26721958-26721981:+_5-1	ADRA1A	1021	1714
ADRA1A_CCDS34869.1_ex2_8:26722060-26722083:-_5-3	ADRA1A	458	1110
ADRA1A_CCDS34869.1_ex2_8:26721991-26722014:-_5-2	ADRA1A	1328	2612
ADRA1A_CCDS34869.1_ex2_8:26722210-26722233:-_5-4	ADRA1A	393	739
ADRA1B_CCDS4347.1_ex0_5:159344554-159344577:-_5-4	ADRA1B	123	789
ADRA1B_CCDS4347.1_ex0_5:159344210-159344233:-_5-1	ADRA1B	388	969
ADRA1B_CCDS4347.1_ex0_5:159344469-159344492:+_5-3	ADRA1B	497	1132
ADRA1B_CCDS4347.1_ex0_5:159344316-159344339:-_5-2	ADRA1B	649	1221
ADRA1B_CCDS4347.1_ex0_5:159344676-159344699:+_5-5	ADRA1B	181	675
ADRA1D_CCDS13079.1_ex1_20:4229078-4229101:-_5-4	ADRA1D	1211	2027
ADRA1D_CCDS13079.1_ex1_20:4228862-4228885:+_5-2	ADRA1D	572	1103
ADRA1D_CCDS13079.1_ex1_20:4229341-4229364:-_5-5	ADRA1D	1060	2122
ADRA1D_CCDS13079.1_ex1_20:4228757-4228780:+_5-1	ADRA1D	955	1747
ADRA1D_CCDS13079.1_ex1_20:4228967-4228990:-_5-3	ADRA1D	941	1650
ADRA2A_CCDS7569.2_ex0_10:112838107-112838130:+_5-3	ADRA2A	641	1101
ADRA2A_CCDS7569.2_ex0_10:112838354-112838377:-_5-5	ADRA2A	1143	2182
ADRA2A_CCDS7569.2_ex0_10:112837968-112837991:-_5-1	ADRA2A	227	690
ADRA2A_CCDS7569.2_ex0_10:112838188-112838211:+_5-4	ADRA2A	641	1337
ADRA2A_CCDS7569.2_ex0_10:112838091-112838114:+_5-2	ADRA2A	1375	1197
ADRA2B_CCDS56129.1_ex0_2:96781467-96781490:+_5-4	ADRA2B	256	722
ADRA2B_CCDS56129.1_ex0_2:96781629-96781652:-_5-5	ADRA2B	1692	1724
ADRA2B_CCDS56129.1_ex0_2:96781278-96781301:+_5-2	ADRA2B	792	2222
ADRA2B_CCDS56129.1_ex0_2:96781203-96781226:+_5-1	ADRA2B	493	1628
ADRA2B_CCDS56129.1_ex0_2:96781430-96781453:+_5-3	ADRA2B	631	1155
ADRA2C_CCDS47004.1_ex0_4:3768419-3768442:+_5-1	ADRA2C	44	320
ADRA2C_CCDS47004.1_ex0_4:3768776-3768799:+_5-2	ADRA2C	0	1
ADRA2C_CCDS47004.1_ex0_4:3768830-3768853:-_5-3	ADRA2C	920	1434
ADRA2C_CCDS47004.1_ex0_4:3769103-3769126:+_5-5	ADRA2C	326	952
ADRA2C_CCDS47004.1_ex0_4:3768937-3768960:+_5-4	ADRA2C	414	1002
ADRB1_CCDS7586.1_ex0_10:115804467-115804490:-_5-2	ADRB1	437	1170
ADRB1_CCDS7586.1_ex0_10:115804596-115804619:-_5-5	ADRB1	304	944
ADRB1_CCDS7586.1_ex0_10:115804564-115804587:-_5-4	ADRB1	454	865
ADRB1_CCDS7586.1_ex0_10:115804535-115804558:+_5-3	ADRB1	506	1146
ADRB1_CCDS7586.1_ex0_10:115804377-115804400:-_5-1	ADRB1	742	1563
ADRB2_CCDS4292.1_ex0_5:148206507-148206530:+_5-1	ADRB2	601	1575
ADRB2_CCDS4292.1_ex0_5:148206563-148206586:-_5-2	ADRB2	457	1097
ADRB2_CCDS4292.1_ex0_5:148206726-148206749:+_5-4	ADRB2	0	0
ADRB2_CCDS4292.1_ex0_5:148206656-148206679:-_5-3	ADRB2	207	883
ADRB2_CCDS4292.1_ex0_5:148206762-148206785:-_5-5	ADRB2	728	1482
ADRB3_CCDS6099.1_ex1_8:37823468-37823491:+_5-2	ADRB3	775	1120
ADRB3_CCDS6099.1_ex1_8:37823750-37823773:+_5-5	ADRB3	603	994
ADRB3_CCDS6099.1_ex1_8:37823593-37823616:-_5-4	ADRB3	782	1959
ADRB3_CCDS6099.1_ex1_8:37823542-37823565:+_5-3	ADRB3	391	1022
ADRB3_CCDS6099.1_ex1_8:37823440-37823463:+_5-1	ADRB3	539	1835
ADRBK1_CCDS8156.1_ex10_11:67049395-67049418:-_5-5	ADRBK1	91	617
ADRBK1_CCDS8156.1_ex7_11:67048586-67048609:+_5-4	ADRBK1	1322	2138
ADRBK1_CCDS8156.1_ex5_11:67047335-67047358:-_5-2	ADRBK1	492	1449
ADRBK1_CCDS8156.1_ex3_11:67046947-67046970:+_5-1	ADRBK1	83	233
ADRBK1_CCDS8156.1_ex6_11:67048198-67048221:-_5-3	ADRBK1	639	1415
ADRBK2_CCDS13832.1_ex1_22:26000339-26000362:-_5-1	ADRBK2	424	1184
ADRBK2_CCDS13832.1_ex10_22:26083499-26083522:-_5-4	ADRBK2	248	1159
ADRBK2_CCDS13832.1_ex3_22:26057577-26057600:-_5-2	ADRBK2	217	1059
ADRBK2_CCDS13832.1_ex7_22:26070424-26070447:+_5-3	ADRBK2	238	805
ADRBK2_CCDS13832.1_ex10_22:26083522-26083545:-_5-5	ADRBK2	303	669
ADRM1_CCDS13496.1_ex3_20:60881759-60881782:+_5-5	ADRM1	983	2121
ADRM1_CCDS13496.1_ex1_20:60879568-60879591:-_5-4	ADRM1	850	2902
ADRM1_CCDS13496.1_ex0_20:60878809-60878832:+_5-2	ADRM1	74	556
ADRM1_CCDS13496.1_ex1_20:60879532-60879555:+_5-3	ADRM1	447	894
ADRM1_CCDS13496.1_ex0_20:60878740-60878763:+_5-1	ADRM1	596	714
ADSL_CCDS14001.1_ex3_22:40750297-40750320:-_5-4	ADSL	208	597
ADSL_CCDS14001.1_ex4_22:40754960-40754983:+_5-5	ADSL	334	666
ADSL_CCDS14001.1_ex3_22:40750276-40750299:-_5-3	ADSL	395	1284
ADSL_CCDS14001.1_ex3_22:40750255-40750278:-_5-2	ADSL	204	704
ADSL_CCDS14001.1_ex0_22:40742659-40742682:+_5-1	ADSL	73	616
ADSS_CCDS1624.1_ex9_1:244595883-244595906:-_5-2	ADSS	360	526
ADSS_CCDS1624.1_ex7_1:244587312-244587335:+_5-1	ADSS	116	245
ADSS_CCDS1624.1_ex12_1:244614987-244615010:-_5-5	ADSS	2	49
ADSS_CCDS1624.1_ex11_1:244600984-244601007:+_5-4	ADSS	0	47
ADSS_CCDS1624.1_ex10_1:244600167-244600190:-_5-3	ADSS	24	329
ADSSL1_CCDS9990.1_ex4_14:105206081-105206104:+_5-4	ADSSL1	247	736
ADSSL1_CCDS9990.1_ex1_14:105201438-105201461:-_5-2	ADSSL1	942	1248
ADSSL1_CCDS9990.1_ex5_14:105206935-105206958:+_5-5	ADSSL1	144	415
ADSSL1_CCDS9990.1_ex1_14:105201350-105201373:+_5-1	ADSSL1	257	750
ADSSL1_CCDS9990.1_ex3_14:105205706-105205729:-_5-3	ADSSL1	286	513
ADTRP_CCDS4521.1_ex4_6:11768591-11768614:-_5-4	ADTRP	207	591
ADTRP_CCDS4521.1_ex5_6:11778863-11778886:-_5-5	ADTRP	328	805
ADTRP_CCDS4521.1_ex4_6:11768470-11768493:+_5-2	ADTRP	132	660
ADTRP_CCDS4521.1_ex3_6:11766562-11766585:+_5-1	ADTRP	78	227
ADTRP_CCDS4521.1_ex4_6:11768498-11768521:-_5-3	ADTRP	837	1884
AEBP1_CCDS5476.1_ex0_7:44144447-44144470:-_5-2	AEBP1	764	1999
AEBP1_CCDS5476.1_ex2_7:44147037-44147060:+_5-3	AEBP1	130	552
AEBP1_CCDS5476.1_ex10_7:44149887-44149910:-_5-5	AEBP1	619	1108
AEBP1_CCDS5476.1_ex3_7:44147260-44147283:+_5-4	AEBP1	343	1335
AEBP1_CCDS5476.1_ex0_7:44144360-44144383:+_5-1	AEBP1	326	811
AEBP2_CCDS44841.1_ex3_12:19646794-19646817:-_5-5	AEBP2	1081	1554
AEBP2_CCDS44841.1_ex1_12:19615615-19615638:+_5-3	AEBP2	20	130
AEBP2_CCDS44841.1_ex1_12:19615569-19615592:-_5-1	AEBP2	499	915
AEBP2_CCDS44841.1_ex2_12:19626223-19626246:-_5-4	AEBP2	144	733
AEBP2_CCDS44841.1_ex1_12:19615584-19615607:+_5-2	AEBP2	322	1045
AEN_CCDS10344.1_ex1_15:89172542-89172565:-_5-5	AEN	500	1819
AEN_CCDS10344.1_ex0_15:89169829-89169852:-_5-3	AEN	795	1090
AEN_CCDS10344.1_ex0_15:89169804-89169827:-_5-2	AEN	994	2996
AEN_CCDS10344.1_ex0_15:89169633-89169656:-_5-1	AEN	154	551
AEN_CCDS10344.1_ex0_15:89169894-89169917:-_5-4	AEN	426	1262
AES_CCDS12101.1_ex4_19:3057723-3057746:+_5-4	AES	662	1399
AES_CCDS12101.1_ex5_19:3061186-3061209:+_5-5	AES	515	1892
AES_CCDS12101.1_ex2_19:3055684-3055707:-_5-2	AES	521	1110
AES_CCDS12101.1_ex2_19:3055697-3055720:-_5-3	AES	180	575
AES_CCDS12101.1_ex1_19:3054123-3054146:+_5-1	AES	484	1173
AFAP1_CCDS3397.1_ex8_4:7811327-7811350:+_5-2	AFAP1	490	1587
AFAP1_CCDS3397.1_ex12_4:7845045-7845068:+_5-4	AFAP1	256	978
AFAP1_CCDS3397.1_ex13_4:7857244-7857267:+_5-5	AFAP1	199	528
AFAP1_CCDS3397.1_ex11_4:7840309-7840332:-_5-3	AFAP1	434	779
AFAP1_CCDS3397.1_ex7_4:7802348-7802371:-_5-1	AFAP1	405	1004
AFAP1L1_CCDS34274.1_ex7_5:148689545-148689568:-_5-3	AFAP1L1	538	1443
AFAP1L1_CCDS34274.1_ex9_5:148695403-148695426:+_5-5	AFAP1L1	935	1635
AFAP1L1_CCDS34274.1_ex3_5:148680777-148680800:-_5-1	AFAP1L1	835	1833
AFAP1L1_CCDS34274.1_ex5_5:148685878-148685901:-_5-2	AFAP1L1	543	761
AFAP1L1_CCDS34274.1_ex7_5:148689630-148689653:-_5-4	AFAP1L1	0	7
AFAP1L2_CCDS31286.1_ex13_10:116075431-116075454:+_5-4	AFAP1L2	671	858
AFAP1L2_CCDS31286.1_ex11_10:116070121-116070144:+_5-2	AFAP1L2	493	1266
AFAP1L2_CCDS31286.1_ex11_10:116070167-116070190:-_5-3	AFAP1L2	1244	2053
AFAP1L2_CCDS31286.1_ex17_10:116100364-116100387:+_5-5	AFAP1L2	64	389
AFAP1L2_CCDS31286.1_ex10_10:116068233-116068256:+_5-1	AFAP1L2	852	1523
AFF1_CCDS3616.1_ex2_4:87968576-87968599:-_5-2	AFF1	1025	1287
AFF1_CCDS3616.1_ex2_4:87968362-87968385:+_5-1	AFF1	884	2221
AFF1_CCDS3616.1_ex10_4:88035619-88035642:+_5-5	AFF1	443	940
AFF1_CCDS3616.1_ex9_4:88029455-88029478:-_5-4	AFF1	475	1445
AFF1_CCDS3616.1_ex2_4:87968641-87968664:-_5-3	AFF1	326	1422
AFF2_CCDS14684.1_ex10_X:148037505-148037528:-_5-5	AFF2	450	1081
AFF2_CCDS14684.1_ex10_X:148037432-148037455:+_5-4	AFF2	213	274
AFF2_CCDS14684.1_ex10_X:148037361-148037384:-_5-3	AFF2	1183	1406
AFF2_CCDS14684.1_ex5_X:147924507-147924530:-_5-1	AFF2	82	148
AFF2_CCDS14684.1_ex7_X:147967498-147967521:-_5-2	AFF2	421	810
AFF3_CCDS33258.1_ex11_2:100217950-100217973:+_5-3	AFF3	196	1435
AFF3_CCDS33258.1_ex10_2:100210570-100210593:+_5-1	AFF3	446	1311
AFF3_CCDS33258.1_ex19_2:100623709-100623732:+_5-5	AFF3	120	570
AFF3_CCDS33258.1_ex10_2:100210724-100210747:-_5-2	AFF3	199	840
AFF3_CCDS33258.1_ex18_2:100623253-100623276:+_5-4	AFF3	592	1338
AFF4_CCDS4164.1_ex12_5:132234809-132234832:-_5-2	AFF4	95	512
AFF4_CCDS4164.1_ex10_5:132232732-132232755:-_5-1	AFF4	572	1605
AFF4_CCDS4164.1_ex18_5:132269970-132269993:+_5-4	AFF4	911	1625
AFF4_CCDS4164.1_ex18_5:132270095-132270118:-_5-5	AFF4	199	962
AFF4_CCDS4164.1_ex16_5:132262855-132262878:+_5-3	AFF4	65	266
AFG3L2_CCDS11859.1_ex9_18:12358897-12358920:+_5-2	AFG3L2	306	1391
AFG3L2_CCDS11859.1_ex11_18:12363799-12363822:-_5-4	AFG3L2	189	762
AFG3L2_CCDS11859.1_ex12_18:12367091-12367114:-_5-5	AFG3L2	527	785
AFG3L2_CCDS11859.1_ex10_18:12359998-12360021:-_5-3	AFG3L2	301	605
AFG3L2_CCDS11859.1_ex8_18:12356731-12356754:+_5-1	AFG3L2	118	985
AFM_CCDS3557.1_ex4_4:74352743-74352766:+_5-2	AFM	515	1106
AFM_CCDS3557.1_ex6_4:74354454-74354477:+_5-4	AFM	317	1008
AFM_CCDS3557.1_ex7_4:74357790-74357813:-_5-5	AFM	19	14
AFM_CCDS3557.1_ex4_4:74352797-74352820:+_5-3	AFM	305	924
AFM_CCDS3557.1_ex3_4:74351751-74351774:-_5-1	AFM	190	269
AFMID_CCDS32750.2_ex1_17:76187074-76187097:+_5-1	AFMID	403	1593
AFMID_CCDS32750.2_ex4_17:76200757-76200780:+_5-4	AFMID	2042	2804
AFMID_CCDS32750.2_ex4_17:76200786-76200809:-_5-5	AFMID	101	399
AFMID_CCDS32750.2_ex2_17:76198621-76198644:+_5-2	AFMID	288	917
AFMID_CCDS32750.2_ex2_17:76198664-76198687:-_5-3	AFMID	392	1067
AFP_CCDS3556.1_ex6_4:74310784-74310807:-_5-5	AFP	605	863
AFP_CCDS3556.1_ex4_4:74308045-74308068:-_5-4	AFP	66	228
AFP_CCDS3556.1_ex3_4:74306444-74306467:-_5-3	AFP	65	678
AFP_CCDS3556.1_ex2_4:74303981-74304004:-_5-1	AFP	0	0
AFP_CCDS3556.1_ex2_4:74304001-74304024:+_5-2	AFP	94	178
AFTPH_CCDS1878.1_ex0_2:64779585-64779608:+_5-4	AFTPH	688	802
AFTPH_CCDS1878.1_ex0_2:64778754-64778777:+_5-1	AFTPH	241	1107
AFTPH_CCDS1878.1_ex0_2:64779946-64779969:-_5-5	AFTPH	2	95
AFTPH_CCDS1878.1_ex0_2:64779139-64779162:+_5-3	AFTPH	34	133
AFTPH_CCDS1878.1_ex0_2:64778970-64778993:+_5-2	AFTPH	888	1756
AGA_CCDS3829.1_ex6_4:178360765-178360788:-_5-3	AGA	314	740
AGA_CCDS3829.1_ex8_4:178363401-178363424:-_5-5	AGA	210	687
AGA_CCDS3829.1_ex6_4:178360728-178360751:-_5-2	AGA	64	423
AGA_CCDS3829.1_ex4_4:178358623-178358646:-_5-1	AGA	58	142
AGA_CCDS3829.1_ex7_4:178361558-178361581:-_5-4	AGA	342	1116
AGAP1_CCDS2514.1_ex5_2:236659000-236659023:+_5-4	AGAP1	730	1748
AGAP1_CCDS2514.1_ex4_2:236653334-236653357:+_5-2	AGAP1	728	1728
AGAP1_CCDS2514.1_ex1_2:236617820-236617843:+_5-1	AGAP1	1198	1633
AGAP1_CCDS2514.1_ex4_2:236653400-236653423:-_5-3	AGAP1	177	312
AGAP1_CCDS2514.1_ex5_2:236659018-236659041:+_5-5	AGAP1	457	1130
AGAP2_CCDS44932.1_ex13_12:58126694-58126717:+_5-2	AGAP2	680	1255
AGAP2_CCDS44932.1_ex14_12:58127944-58127967:-_5-3	AGAP2	602	1681
AGAP2_CCDS44932.1_ex15_12:58128124-58128147:-_5-4	AGAP2	253	1026
AGAP2_CCDS44932.1_ex17_12:58129150-58129173:-_5-5	AGAP2	648	1557
AGAP2_CCDS44932.1_ex13_12:58126639-58126662:-_5-1	AGAP2	440	1405
AGAP3_CCDS43681.1_ex1_7:150813913-150813936:-_9-1	AGAP3	259	377
AGAP3_CCDS43681.1_ex2_7:150814218-150814241:+_9-3	AGAP3	1019	1635
AGAP3_CCDS43681.1_ex2_7:150814195-150814218:-_9-2	AGAP3	496	1536
AGAP3_CCDS43681.1_ex9_7:150825666-150825689:+_9-9	AGAP3	340	883
AGAP3_CCDS43681.1_ex7_7:150817206-150817229:-_9-8	AGAP3	767	1367
AGAP3_CCDS43681.1_ex5_7:150815316-150815339:-_9-4	AGAP3	1050	1455
AGAP3_CCDS43681.1_ex5_7:150815380-150815403:+_9-6	AGAP3	772	1099
AGAP3_CCDS43681.1_ex5_7:150815353-150815376:-_9-5	AGAP3	708	1303
AGAP3_CCDS43681.1_ex7_7:150817067-150817090:+_9-7	AGAP3	410	1070
AGAP5_CCDS44439.1_ex7_10:75457302-75457325:-_2-2	AGAP5	488	1448
AGAP6_CCDS44397.1_ex7_10:51768708-51768731:-_5-3	AGAP6	1022	2607
AGAP6_CCDS44397.1_ex7_10:51768810-51768833:-_5-5	AGAP6	230	540
AGAP7_CCDS41524.1_ex0_10:51465576-51465599:+_1-1	AGAP7	28	344
AGBL1_CCDS58398.1_ex8_15:86807925-86807948:-_5-4	AGBL1	108	155
AGBL1_CCDS58398.1_ex5_15:86800136-86800159:-_5-3	AGBL1	488	1482
AGBL1_CCDS58398.1_ex2_15:86702235-86702258:+_5-1	AGBL1	558	1040
AGBL1_CCDS58398.1_ex4_15:86790990-86791013:+_5-2	AGBL1	886	1474
AGBL1_CCDS58398.1_ex8_15:86808032-86808055:-_5-5	AGBL1	161	636
AGBL2_CCDS7944.1_ex9_11:47712015-47712038:+_5-2	AGBL2	483	1108
AGBL2_CCDS7944.1_ex9_11:47711907-47711930:+_5-1	AGBL2	882	2067
AGBL2_CCDS7944.1_ex9_11:47712210-47712233:+_5-4	AGBL2	164	4
AGBL2_CCDS7944.1_ex9_11:47712364-47712387:+_5-5	AGBL2	523	1345
AGBL2_CCDS7944.1_ex9_11:47712121-47712144:-_5-3	AGBL2	617	1669
AGBL3_CCDS47718.1_ex3_7:134701825-134701848:-_5-2	AGBL3	258	564
AGBL3_CCDS47718.1_ex5_7:134718972-134718995:+_5-3	AGBL3	61	684
AGBL3_CCDS47718.1_ex5_7:134719649-134719672:+_5-5	AGBL3	105	467
AGBL3_CCDS47718.1_ex5_7:134719032-134719055:+_5-4	AGBL3	308	1342
AGBL3_CCDS47718.1_ex2_7:134678268-134678291:-_5-1	AGBL3	308	852
AGBL4_CCDS44137.1_ex7_1:49128851-49128874:-_5-1	AGBL4	333	1168
AGBL4_CCDS44137.1_ex11_1:50163020-50163043:-_5-4	AGBL4	1095	2195
AGBL4_CCDS44137.1_ex8_1:49332861-49332884:-_5-2	AGBL4	519	1096
AGBL4_CCDS44137.1_ex10_1:49711452-49711475:+_5-3	AGBL4	150	348
AGBL4_CCDS44137.1_ex11_1:50163049-50163072:-_5-5	AGBL4	127	411
AGBL5_CCDS1732.3_ex4_2:27278019-27278042:-_5-4	AGBL5	1064	2414
AGBL5_CCDS1732.3_ex4_2:27278106-27278129:-_5-5	AGBL5	614	1406
AGBL5_CCDS1732.3_ex3_2:27277644-27277667:-_5-3	AGBL5	420	1022
AGBL5_CCDS1732.3_ex2_2:27276797-27276820:+_5-2	AGBL5	426	1135
AGBL5_CCDS1732.3_ex1_2:27276402-27276425:-_5-1	AGBL5	809	1335
AGER_CCDS4746.1_ex9_6:32151668-32151691:-_5-5	AGER	563	1330
AGER_CCDS4746.1_ex8_6:32151454-32151477:+_5-4	AGER	405	1285
AGER_CCDS4746.1_ex6_6:32150887-32150910:+_5-1	AGER	649	1429
AGER_CCDS4746.1_ex8_6:32151325-32151348:+_5-2	AGER	844	1051
AGER_CCDS4746.1_ex8_6:32151409-32151432:+_5-3	AGER	577	1036
AGFG1_CCDS2467.1_ex4_2:228389481-228389504:+_5-3	AGFG1	199	403
AGFG1_CCDS2467.1_ex4_2:228389592-228389615:-_5-4	AGFG1	121	236
AGFG1_CCDS2467.1_ex0_2:228337249-228337272:-_5-1	AGFG1	667	1664
AGFG1_CCDS2467.1_ex6_2:228398386-228398409:+_5-5	AGFG1	511	538
AGFG1_CCDS2467.1_ex3_2:228388604-228388627:+_5-2	AGFG1	105	180
AGFG2_CCDS5697.1_ex4_7:100151726-100151749:+_5-5	AGFG2	854	1680
AGFG2_CCDS5697.1_ex1_7:100146516-100146539:+_5-3	AGFG2	544	1206
AGFG2_CCDS5697.1_ex0_7:100137121-100137144:+_5-1	AGFG2	533	924
AGFG2_CCDS5697.1_ex3_7:100151059-100151082:-_5-4	AGFG2	6	91
AGFG2_CCDS5697.1_ex1_7:100146458-100146481:-_5-2	AGFG2	422	885
AGGF1_CCDS4035.1_ex4_5:76335451-76335474:-_5-4	AGGF1	100	435
AGGF1_CCDS4035.1_ex4_5:76335364-76335387:+_5-3	AGGF1	85	271
AGGF1_CCDS4035.1_ex2_5:76331501-76331524:-_5-2	AGGF1	137	642
AGGF1_CCDS4035.1_ex1_5:76330251-76330274:+_5-1	AGGF1	101	313
AGGF1_CCDS4035.1_ex5_5:76342206-76342229:+_5-5	AGGF1	250	831
AGK_CCDS5865.1_ex6_7:141315303-141315326:-_5-3	AGK	540	1325
AGK_CCDS5865.1_ex8_7:141333724-141333747:+_5-5	AGK	415	1340
AGK_CCDS5865.1_ex6_7:141315330-141315353:+_5-4	AGK	285	762
AGK_CCDS5865.1_ex3_7:141301036-141301059:-_5-1	AGK	28	218
AGK_CCDS5865.1_ex5_7:141313956-141313979:+_5-2	AGK	380	776
AGL_CCDS759.1_ex10_1:100343251-100343274:+_5-1	AGL	105	384
AGL_CCDS759.1_ex12_1:100346219-100346242:+_5-3	AGL	168	445
AGL_CCDS759.1_ex14_1:100346863-100346886:+_5-5	AGL	35	85
AGL_CCDS759.1_ex10_1:100343366-100343389:-_5-2	AGL	707	1168
AGL_CCDS759.1_ex12_1:100346307-100346330:-_5-4	AGL	0	46
AGMAT_CCDS160.1_ex6_1:15911300-15911323:+_5-5	AGMAT	216	921
AGMAT_CCDS160.1_ex5_1:15909825-15909848:-_5-3	AGMAT	236	1447
AGMAT_CCDS160.1_ex5_1:15909868-15909891:-_5-4	AGMAT	716	1932
AGMAT_CCDS160.1_ex5_1:15909786-15909809:+_5-2	AGMAT	468	1108
AGMAT_CCDS160.1_ex4_1:15906590-15906613:+_5-1	AGMAT	247	568
AGMO_CCDS34604.1_ex10_7:15584395-15584418:-_5-1	AGMO	543	1669
AGMO_CCDS34604.1_ex11_7:15599804-15599827:+_5-4	AGMO	987	1771
AGMO_CCDS34604.1_ex11_7:15599786-15599809:-_5-3	AGMO	611	987
AGMO_CCDS34604.1_ex11_7:15599845-15599868:-_5-5	AGMO	759	1339
AGMO_CCDS34604.1_ex10_7:15584415-15584438:-_5-2	AGMO	178	784
AGO1_CCDS398.1_ex2_1:36358261-36358284:-_5-2	AGO1	981	1548
AGO1_CCDS398.1_ex1_1:36354151-36354174:+_5-1	AGO1	291	1176
AGO1_CCDS398.1_ex9_1:36367647-36367670:-_5-5	AGO1	630	1496
AGO1_CCDS398.1_ex5_1:36359727-36359750:-_5-3	AGO1	315	1021
AGO1_CCDS398.1_ex8_1:36367124-36367147:+_5-4	AGO1	172	708
AGO2_CCDS55279.1_ex8_8:141566067-141566090:+_5-1	AGO2	184	529
AGO2_CCDS55279.1_ex10_8:141567216-141567239:-_5-3	AGO2	317	931
AGO2_CCDS55279.1_ex14_8:141572593-141572616:+_5-4	AGO2	645	805
AGO2_CCDS55279.1_ex9_8:141566301-141566324:+_5-2	AGO2	749	2442
AGO2_CCDS55279.1_ex14_8:141572640-141572663:+_5-5	AGO2	898	2089
AGO3_CCDS399.1_ex6_1:36474335-36474358:+_5-1	AGO3	72	222
AGO3_CCDS399.1_ex8_1:36475158-36475181:+_5-3	AGO3	134	512
AGO3_CCDS399.1_ex9_1:36479337-36479360:-_5-5	AGO3	299	1223
AGO3_CCDS399.1_ex7_1:36474509-36474532:+_5-2	AGO3	140	493
AGO3_CCDS399.1_ex9_1:36479323-36479346:+_5-4	AGO3	419	1062
AGO4_CCDS397.1_ex7_1:36297039-36297062:+_5-4	AGO4	62	483
[truncated: 88,710 more rows]

## Sheet: 8
sgRNA	gene	EGAN00001517723.sample	Human_gRNA_v1-W
A1BG_CCDS12976.1_ex4_19:58863655-58863678:+_5-2	A1BG	315	1438
A1BG_CCDS12976.1_ex4_19:58863697-58863720:-_5-3	A1BG	2070	1991
A1BG_CCDS12976.1_ex3_19:58862927-58862950:-_5-1	A1BG	3054	2643
A1BG_CCDS12976.1_ex4_19:58863866-58863889:+_5-4	A1BG	78	1099
A1BG_CCDS12976.1_ex5_19:58864367-58864390:-_5-5	A1BG	294	1121
A1CF_CCDS7241.1_ex6_10:52588014-52588037:-_5-1	A1CF	270	604
A1CF_CCDS7241.1_ex7_10:52595962-52595985:-_5-2	A1CF	0	5
A1CF_CCDS7241.1_ex9_10:52603844-52603867:-_5-5	A1CF	1799	2029
A1CF_CCDS7241.1_ex7_10:52596023-52596046:+_5-3	A1CF	321	1207
A1CF_CCDS7241.1_ex9_10:52603761-52603784:+_5-4	A1CF	0	47
A2M_CCDS44827.1_ex22_12:9252049-9252072:+_5-3	A2M	1560	940
A2M_CCDS44827.1_ex24_12:9254225-9254248:+_5-4	A2M	565	1066
A2M_CCDS44827.1_ex25_12:9256894-9256917:+_5-5	A2M	1475	2856
A2M_CCDS44827.1_ex18_12:9246130-9246153:+_5-1	A2M	841	1226
A2M_CCDS44827.1_ex22_12:9252012-9252035:+_5-2	A2M	2444	1903
A2ML1_CCDS8596.2_ex10_12:8994081-8994104:-_5-3	A2ML1	240	321
A2ML1_CCDS8596.2_ex11_12:8995845-8995868:-_5-4	A2ML1	595	1823
A2ML1_CCDS8596.2_ex2_12:8976351-8976374:+_5-1	A2ML1	1441	2031
A2ML1_CCDS8596.2_ex8_12:8990981-8991004:-_5-2	A2ML1	135	706
A2ML1_CCDS8596.2_ex11_12:8995893-8995916:+_5-5	A2ML1	928	611
A3GALT2_CCDS60080.1_ex2_1:33778149-33778172:+_5-5	A3GALT2	194	486
A3GALT2_CCDS60080.1_ex0_1:33773046-33773069:-_5-3	A3GALT2	403	1321
A3GALT2_CCDS60080.1_ex0_1:33772971-33772994:+_5-2	A3GALT2	692	1832
A3GALT2_CCDS60080.1_ex1_1:33777651-33777674:-_5-4	A3GALT2	465	1579
A3GALT2_CCDS60080.1_ex0_1:33772950-33772973:-_5-1	A3GALT2	674	1113
A4GALT_CCDS14041.1_ex0_22:43089610-43089633:-_5-4	A4GALT	623	935
A4GALT_CCDS14041.1_ex0_22:43089467-43089490:-_5-2	A4GALT	2502	1635
A4GALT_CCDS14041.1_ex0_22:43089421-43089444:+_5-1	A4GALT	768	2265
A4GALT_CCDS14041.1_ex0_22:43089831-43089854:+_5-5	A4GALT	307	734
A4GALT_CCDS14041.1_ex0_22:43089524-43089547:-_5-3	A4GALT	1121	1641
A4GNT_CCDS3097.1_ex1_3:137849873-137849896:+_5-4	A4GNT	346	857
A4GNT_CCDS3097.1_ex1_3:137849755-137849778:+_5-3	A4GNT	145	841
A4GNT_CCDS3097.1_ex1_3:137849975-137849998:-_5-5	A4GNT	214	835
A4GNT_CCDS3097.1_ex0_3:137843639-137843662:+_5-1	A4GNT	710	1144
A4GNT_CCDS3097.1_ex1_3:137849724-137849747:+_5-2	A4GNT	305	650
AAAS_CCDS53797.1_ex11_12:53709177-53709200:-_5-3	AAAS	0	8
AAAS_CCDS53797.1_ex13_12:53714441-53714464:+_5-5	AAAS	952	1294
AAAS_CCDS53797.1_ex11_12:53709154-53709177:+_5-2	AAAS	4	735
AAAS_CCDS53797.1_ex13_12:53714423-53714446:-_5-4	AAAS	93	873
AAAS_CCDS53797.1_ex8_12:53703443-53703466:-_5-1	AAAS	1131	974
AACS_CCDS9263.1_ex1_12:125558424-125558447:+_5-1	AACS	0	64
AACS_CCDS9263.1_ex2_12:125561055-125561078:+_5-2	AACS	1944	1966
AACS_CCDS9263.1_ex7_12:125591776-125591799:-_5-4	AACS	1432	1948
AACS_CCDS9263.1_ex8_12:125599087-125599110:-_5-5	AACS	337	978
AACS_CCDS9263.1_ex4_12:125576051-125576074:-_5-3	AACS	732	1048
AADAC_CCDS33877.1_ex4_3:151545476-151545499:+_5-4	AADAC	44	167
AADAC_CCDS33877.1_ex4_3:151545547-151545570:-_5-5	AADAC	1382	857
AADAC_CCDS33877.1_ex1_3:151535152-151535175:+_5-1	AADAC	1014	1102
AADAC_CCDS33877.1_ex1_3:151535327-151535350:+_5-3	AADAC	147	254
AADAC_CCDS33877.1_ex1_3:151535307-151535330:+_5-2	AADAC	3	218
AADACL2_CCDS3161.2_ex3_3:151463446-151463469:+_5-5	AADACL2	482	1319
AADACL2_CCDS3161.2_ex3_3:151463402-151463425:-_5-4	AADACL2	1401	1529
AADACL2_CCDS3161.2_ex1_3:151458562-151458585:-_5-2	AADACL2	339	423
AADACL2_CCDS3161.2_ex0_3:151451944-151451967:+_5-1	AADACL2	0	22
AADACL2_CCDS3161.2_ex2_3:151461893-151461916:+_5-3	AADACL2	9	305
AADACL3_CCDS41252.1_ex2_1:12785358-12785381:+_5-3	AADACL3	762	1130
AADACL3_CCDS41252.1_ex2_1:12785608-12785631:+_5-5	AADACL3	2	397
AADACL3_CCDS41252.1_ex2_1:12785258-12785281:+_5-1	AADACL3	723	1120
AADACL3_CCDS41252.1_ex2_1:12785419-12785442:-_5-4	AADACL3	65	438
AADACL3_CCDS41252.1_ex2_1:12785334-12785357:-_5-2	AADACL3	431	553
AADACL4_CCDS30590.1_ex1_1:12711250-12711273:+_5-2	AADACL4	488	932
AADACL4_CCDS30590.1_ex2_1:12721791-12721814:+_5-4	AADACL4	474	592
AADACL4_CCDS30590.1_ex0_1:12704714-12704737:-_5-1	AADACL4	330	934
AADACL4_CCDS30590.1_ex2_1:12721814-12721837:-_5-5	AADACL4	773	1371
AADACL4_CCDS30590.1_ex1_1:12711326-12711349:-_5-3	AADACL4	780	1424
AADAT_CCDS3814.1_ex10_4:171008288-171008311:-_5-3	AADAT	884	598
AADAT_CCDS3814.1_ex11_4:171009609-171009632:-_5-5	AADAT	174	111
AADAT_CCDS3814.1_ex8_4:170994468-170994491:+_5-2	AADAT	214	950
AADAT_CCDS3814.1_ex11_4:171009546-171009569:-_5-4	AADAT	1199	1499
AADAT_CCDS3814.1_ex8_4:170994416-170994439:+_5-1	AADAT	33	326
AAED1_CCDS35073.1_ex5_9:99417373-99417396:+_5-4	AAED1	2315	2101
AAED1_CCDS35073.1_ex5_9:99417399-99417422:+_5-5	AAED1	854	1117
AAED1_CCDS35073.1_ex4_9:99417018-99417041:-_5-3	AAED1	312	181
AAED1_CCDS35073.1_ex3_9:99413958-99413981:+_5-2	AAED1	13	85
AAED1_CCDS35073.1_ex2_9:99413754-99413777:+_5-1	AAED1	1350	702
AAGAB_CCDS42050.1_ex4_15:67501824-67501847:-_5-2	AAGAB	216	538
AAGAB_CCDS42050.1_ex6_15:67528322-67528345:-_5-5	AAGAB	814	993
AAGAB_CCDS42050.1_ex5_15:67524213-67524236:-_5-4	AAGAB	389	588
AAGAB_CCDS42050.1_ex3_15:67500938-67500961:+_5-1	AAGAB	2055	1147
AAGAB_CCDS42050.1_ex5_15:67524161-67524184:+_5-3	AAGAB	603	572
AAK1_CCDS1893.2_ex11_2:69748068-69748091:-_5-2	AAK1	1744	1619
AAK1_CCDS1893.2_ex20_2:69870036-69870059:-_5-5	AAK1	866	1215
AAK1_CCDS1893.2_ex15_2:69757767-69757790:-_5-4	AAK1	276	882
AAK1_CCDS1893.2_ex13_2:69754414-69754437:+_5-3	AAK1	2716	2798
AAK1_CCDS1893.2_ex10_2:69746228-69746251:-_5-1	AAK1	2008	2399
AAMDC_CCDS8254.1_ex1_11:77580845-77580868:+_5-4	AAMDC	1296	806
AAMDC_CCDS8254.1_ex0_11:77553633-77553656:+_5-1	AAMDC	871	1966
AAMDC_CCDS8254.1_ex1_11:77580763-77580786:-_5-2	AAMDC	237	1076
AAMDC_CCDS8254.1_ex1_11:77580785-77580808:-_5-3	AAMDC	1086	1550
AAMDC_CCDS8254.1_ex2_11:77583223-77583246:-_5-5	AAMDC	1605	1031
AAMP_CCDS33378.1_ex10_2:219134694-219134717:-_5-5	AAMP	539	2243
AAMP_CCDS33378.1_ex9_2:219134119-219134142:+_5-4	AAMP	790	1467
AAMP_CCDS33378.1_ex6_2:219131229-219131252:+_5-1	AAMP	51	1586
AAMP_CCDS33378.1_ex8_2:219132241-219132264:+_5-2	AAMP	223	1374
AAMP_CCDS33378.1_ex8_2:219132278-219132301:-_5-3	AAMP	562	1332
AANAT_CCDS11745.1_ex0_17:74464923-74464946:-_5-1	AANAT	1031	1643
AANAT_CCDS11745.1_ex1_17:74465314-74465337:-_5-4	AANAT	71	739
AANAT_CCDS11745.1_ex1_17:74465365-74465388:+_5-5	AANAT	1055	2389
AANAT_CCDS11745.1_ex0_17:74464970-74464993:-_5-2	AANAT	1398	1167
AANAT_CCDS11745.1_ex1_17:74465300-74465323:-_5-3	AANAT	760	1108
AAR2_CCDS13273.1_ex0_20:34827917-34827940:-_5-2	AAR2	1347	1253
AAR2_CCDS13273.1_ex0_20:34827975-34827998:+_5-3	AAR2	752	965
AAR2_CCDS13273.1_ex0_20:34828005-34828028:-_5-4	AAR2	0	207
AAR2_CCDS13273.1_ex0_20:34827888-34827911:+_5-1	AAR2	16	568
AAR2_CCDS13273.1_ex0_20:34828259-34828282:-_5-5	AAR2	118	550
AARD_CCDS34935.1_ex0_8:117950700-117950723:+_5-5	AARD	773	1628
AARD_CCDS34935.1_ex0_8:117950578-117950601:+_5-2	AARD	298	1483
AARD_CCDS34935.1_ex0_8:117950667-117950690:+_5-4	AARD	318	725
AARD_CCDS34935.1_ex0_8:117950565-117950588:-_5-1	AARD	948	1263
AARD_CCDS34935.1_ex0_8:117950645-117950668:+_5-3	AARD	651	1074
AARS_CCDS32474.1_ex16_16:70305735-70305758:-_5-3	AARS	306	1558
AARS_CCDS32474.1_ex10_16:70298929-70298952:-_5-1	AARS	0	1043
AARS_CCDS32474.1_ex13_16:70302238-70302261:+_5-2	AARS	372	1826
AARS_CCDS32474.1_ex18_16:70310945-70310968:-_5-5	AARS	68	822
AARS_CCDS32474.1_ex16_16:70305762-70305785:+_5-4	AARS	1538	1321
AARS2_CCDS34464.1_ex15_6:44274721-44274744:-_5-2	AARS2	200	1274
AARS2_CCDS34464.1_ex16_6:44275094-44275117:-_5-4	AARS2	383	1184
AARS2_CCDS34464.1_ex13_6:44274062-44274085:+_5-1	AARS2	234	3314
AARS2_CCDS34464.1_ex15_6:44274752-44274775:+_5-3	AARS2	397	420
AARS2_CCDS34464.1_ex20_6:44279950-44279973:-_5-5	AARS2	367	1052
AARSD1_CCDS58552.1_ex6_17:41108278-41108301:+_5-3	AARSD1	595	668
AARSD1_CCDS58552.1_ex9_17:41113311-41113334:-_5-2	AARSD1	1053	1320
AARSD1_CCDS58552.1_ex7_17:41108486-41108509:+_5-4	AARSD1	832	844
AARSD1_CCDS58552.1_ex10_17:41116157-41116180:-_5-1	AARSD1	810	1902
AARSD1_CCDS58552.1_ex7_17:41108542-41108565:-_5-5	AARSD1	993	1391
AASDH_CCDS3504.1_ex11_4:57244302-57244325:+_5-5	AASDH	123	460
AASDH_CCDS3504.1_ex9_4:57221497-57221520:-_5-2	AASDH	665	719
AASDH_CCDS3504.1_ex10_4:57237668-57237691:+_5-3	AASDH	815	1116
AASDH_CCDS3504.1_ex10_4:57237733-57237756:+_5-4	AASDH	291	705
AASDH_CCDS3504.1_ex7_4:57220310-57220333:+_5-1	AASDH	690	889
AASDHPPT_CCDS31664.1_ex0_11:105948583-105948606:-_5-2	AASDHPPT	469	599
AASDHPPT_CCDS31664.1_ex0_11:105948544-105948567:+_5-1	AASDHPPT	84	1297
AASDHPPT_CCDS31664.1_ex1_11:105950373-105950396:-_5-4	AASDHPPT	1043	2004
AASDHPPT_CCDS31664.1_ex1_11:105950310-105950333:-_5-3	AASDHPPT	492	294
AASDHPPT_CCDS31664.1_ex3_11:105962110-105962133:+_5-5	AASDHPPT	267	43
AASS_CCDS5783.1_ex22_7:121773585-121773608:-_5-5	AASS	592	1316
AASS_CCDS5783.1_ex13_7:121753231-121753254:+_5-2	AASS	267	563
AASS_CCDS5783.1_ex11_7:121741456-121741479:+_5-1	AASS	93	51
AASS_CCDS5783.1_ex15_7:121755121-121755144:+_5-3	AASS	1213	842
AASS_CCDS5783.1_ex16_7:121756696-121756719:+_5-4	AASS	908	1454
AATF_CCDS32632.1_ex2_17:35310322-35310345:+_5-4	AATF	84	851
AATF_CCDS32632.1_ex1_17:35307692-35307715:-_5-3	AATF	852	1241
AATF_CCDS32632.1_ex1_17:35307610-35307633:-_5-2	AATF	106	834
AATF_CCDS32632.1_ex2_17:35310574-35310597:+_5-5	AATF	258	723
AATF_CCDS32632.1_ex1_17:35307577-35307600:+_5-1	AATF	0	123
AATK_CCDS45807.1_ex4_17:79096992-79097015:-_5-3	AATK	1543	1678
AATK_CCDS45807.1_ex3_17:79095970-79095993:-_5-2	AATK	1659	2128
AATK_CCDS45807.1_ex7_17:79100225-79100248:-_5-5	AATK	784	1125
AATK_CCDS45807.1_ex5_17:79098584-79098607:-_5-4	AATK	1502	1002
AATK_CCDS45807.1_ex3_17:79095931-79095954:+_5-1	AATK	1695	1644
ABAT_CCDS10534.1_ex3_16:8844302-8844325:+_5-1	ABAT	960	738
ABAT_CCDS10534.1_ex3_16:8844340-8844363:+_5-2	ABAT	568	1327
ABAT_CCDS10534.1_ex6_16:8858667-8858690:-_5-3	ABAT	87	522
ABAT_CCDS10534.1_ex9_16:8862743-8862766:-_5-5	ABAT	784	1154
ABAT_CCDS10534.1_ex8_16:8862083-8862106:+_5-4	ABAT	1537	1262
ABCA1_CCDS6762.1_ex36_9:107593327-107593350:-_5-4	ABCA1	1090	1265
ABCA1_CCDS6762.1_ex28_9:107581892-107581915:+_5-1	ABCA1	792	1236
ABCA1_CCDS6762.1_ex29_9:107582304-107582327:-_5-3	ABCA1	964	1270
ABCA1_CCDS6762.1_ex43_9:107620822-107620845:-_5-5	ABCA1	1451	987
ABCA1_CCDS6762.1_ex28_9:107581948-107581971:+_5-2	ABCA1	876	1347
ABCA10_CCDS11684.1_ex30_17:67210930-67210953:+_5-4	ABCA10	1127	821
ABCA10_CCDS11684.1_ex20_17:67183873-67183896:-_5-1	ABCA10	47	575
ABCA10_CCDS11684.1_ex21_17:67186574-67186597:-_5-2	ABCA10	870	1196
ABCA10_CCDS11684.1_ex34_17:67217983-67218006:-_5-5	ABCA10	209	246
ABCA10_CCDS11684.1_ex23_17:67188722-67188745:-_5-3	ABCA10	631	400
ABCA12_CCDS33372.1_ex29_2:215855583-215855606:+_5-3	ABCA12	273	206
ABCA12_CCDS33372.1_ex31_2:215865634-215865657:+_5-4	ABCA12	837	1099
ABCA12_CCDS33372.1_ex32_2:215866357-215866380:+_5-5	ABCA12	0	60
ABCA12_CCDS33372.1_ex28_2:215854281-215854304:-_5-2	ABCA12	219	519
ABCA12_CCDS33372.1_ex26_2:215852498-215852521:+_5-1	ABCA12	2337	2423
ABCA13_CCDS47584.1_ex8_7:48278980-48279003:+_5-2	ABCA13	639	759
ABCA13_CCDS47584.1_ex16_7:48314774-48314797:+_5-4	ABCA13	1277	1289
ABCA13_CCDS47584.1_ex16_7:48315583-48315606:-_5-5	ABCA13	74	773
ABCA13_CCDS47584.1_ex16_7:48314257-48314280:+_5-3	ABCA13	121	476
ABCA13_CCDS47584.1_ex5_7:48266860-48266883:+_5-1	ABCA13	351	609
ABCA2_CCDS43909.1_ex31_9:139911691-139911714:-_5-2	ABCA2	1018	1010
ABCA2_CCDS43909.1_ex35_9:139912632-139912655:+_5-3	ABCA2	462	742
ABCA2_CCDS43909.1_ex37_9:139913372-139913395:-_5-5	ABCA2	875	1027
ABCA2_CCDS43909.1_ex27_9:139910559-139910582:+_5-1	ABCA2	1630	1342
ABCA2_CCDS43909.1_ex35_9:139912690-139912713:-_5-4	ABCA2	1431	1706
ABCA3_CCDS10466.1_ex18_16:2348501-2348524:-_5-1	ABCA3	743	1037
ABCA3_CCDS10466.1_ex25_16:2369697-2369720:+_5-4	ABCA3	1219	20
ABCA3_CCDS10466.1_ex21_16:2354103-2354126:+_5-2	ABCA3	1541	1435
ABCA3_CCDS10466.1_ex25_16:2369770-2369793:+_5-5	ABCA3	698	918
ABCA3_CCDS10466.1_ex22_16:2358534-2358557:+_5-3	ABCA3	585	1195
ABCA4_CCDS747.1_ex38_1:94528692-94528715:-_5-3	ABCA4	368	1065
ABCA4_CCDS747.1_ex37_1:94528128-94528151:+_5-2	ABCA4	679	1240
ABCA4_CCDS747.1_ex28_1:94508342-94508365:+_5-1	ABCA4	552	893
ABCA4_CCDS747.1_ex42_1:94546256-94546279:+_5-5	ABCA4	659	694
ABCA4_CCDS747.1_ex38_1:94528711-94528734:+_5-4	ABCA4	689	1103
ABCA5_CCDS11685.1_ex32_17:67300883-67300906:+_5-3	ABCA5	577	618
ABCA5_CCDS11685.1_ex35_17:67305496-67305519:+_5-5	ABCA5	407	706
ABCA5_CCDS11685.1_ex33_17:67302987-67303010:+_5-4	ABCA5	489	688
ABCA5_CCDS11685.1_ex22_17:67282094-67282117:+_5-1	ABCA5	200	235
ABCA5_CCDS11685.1_ex24_17:67283787-67283810:+_5-2	ABCA5	858	1019
ABCA6_CCDS11683.1_ex30_17:67121163-67121186:-_5-3	ABCA6	0	41
ABCA6_CCDS11683.1_ex27_17:67111582-67111605:-_5-2	ABCA6	760	1462
ABCA6_CCDS11683.1_ex32_17:67125796-67125819:-_5-4	ABCA6	114	481
ABCA6_CCDS11683.1_ex22_17:67106962-67106985:-_5-1	ABCA6	200	408
ABCA6_CCDS11683.1_ex35_17:67132250-67132273:+_5-5	ABCA6	583	304
ABCA7_CCDS12055.1_ex10_19:1045160-1045183:-_5-2	ABCA7	1238	1841
ABCA7_CCDS12055.1_ex20_19:1052067-1052090:+_5-5	ABCA7	920	1909
ABCA7_CCDS12055.1_ex18_19:1051155-1051178:+_5-4	ABCA7	2425	1381
ABCA7_CCDS12055.1_ex11_19:1046257-1046280:-_5-3	ABCA7	1313	1564
ABCA7_CCDS12055.1_ex3_19:1042137-1042160:+_5-1	ABCA7	1286	1711
ABCA8_CCDS11680.1_ex29_17:66924077-66924100:+_5-4	ABCA8	1326	994
ABCA8_CCDS11680.1_ex21_17:66902267-66902290:-_5-1	ABCA8	737	585
ABCA8_CCDS11680.1_ex29_17:66924136-66924159:+_5-5	ABCA8	1816	1372
ABCA8_CCDS11680.1_ex24_17:66914172-66914195:+_5-2	ABCA8	1787	2131
ABCA8_CCDS11680.1_ex28_17:66920855-66920878:-_5-3	ABCA8	370	658
ABCA9_CCDS11681.1_ex31_17:67031481-67031504:+_5-3	ABCA9	556	125
ABCA9_CCDS11681.1_ex32_17:67031846-67031869:-_5-5	ABCA9	979	981
ABCA9_CCDS11681.1_ex31_17:67031505-67031528:+_5-4	ABCA9	870	977
ABCA9_CCDS11681.1_ex31_17:67031450-67031473:+_5-2	ABCA9	0	0
ABCA9_CCDS11681.1_ex23_17:67022582-67022605:-_5-1	ABCA9	0	23
ABCB1_CCDS5608.1_ex17_7:87179861-87179884:-_5-2	ABCB1	556	882
ABCB1_CCDS5608.1_ex15_7:87179269-87179292:+_5-1	ABCB1	283	320
ABCB1_CCDS5608.1_ex22_7:87196271-87196294:-_5-5	ABCB1	5	72
ABCB1_CCDS5608.1_ex20_7:87190653-87190676:-_5-3	ABCB1	197	559
ABCB1_CCDS5608.1_ex22_7:87196148-87196171:-_5-4	ABCB1	180	504
ABCB10_CCDS1580.1_ex8_1:229676480-229676503:+_5-1	ABCB10	1269	1233
ABCB10_CCDS1580.1_ex9_1:229678075-229678098:-_5-2	ABCB10	1432	1496
ABCB10_CCDS1580.1_ex12_1:229694267-229694290:+_5-5	ABCB10	378	984
ABCB11_CCDS46444.1_ex18_2:169842760-169842783:-_5-2	ABCB11	1405	2136
ABCB11_CCDS46444.1_ex23_2:169869923-169869946:+_5-5	ABCB11	449	1324
ABCB11_CCDS46444.1_ex16_2:169833142-169833165:-_5-1	ABCB11	128	453
ABCB11_CCDS46444.1_ex22_2:169853154-169853177:-_5-4	ABCB11	723	674
ABCB11_CCDS46444.1_ex20_2:169850327-169850350:+_5-3	ABCB11	215	777
ABCB4_CCDS5605.1_ex23_7:87083877-87083900:-_5-4	ABCB4	650	1257
ABCB4_CCDS5605.1_ex13_7:87060823-87060846:+_5-1	ABCB4	929	1262
ABCB4_CCDS5605.1_ex17_7:87072977-87073000:+_5-2	ABCB4	813	301
ABCB4_CCDS5605.1_ex24_7:87092206-87092229:-_5-5	ABCB4	465	538
ABCB4_CCDS5605.1_ex22_7:87082254-87082277:-_5-3	ABCB4	575	799
ABCB5_CCDS5371.1_ex2_7:20721132-20721155:+_6-6	ABCB5	375	759
ABCB5_CCDS5371.1_ex0_7:20691170-20691193:+_6-2	ABCB5	194	548
ABCB5_CCDS5371.1_ex1_7:20698153-20698176:+_6-5	ABCB5	1133	579
ABCB5_CCDS5371.1_ex0_7:20691136-20691159:-_6-1	ABCB5	0	109
ABCB5_CCDS5371.1_ex0_7:20691212-20691235:+_6-3	ABCB5	0	36
ABCB5_CCDS5371.1_ex1_7:20698127-20698150:+_6-4	ABCB5	0	26
ABCB6_CCDS2436.1_ex15_2:220081125-220081148:+_5-3	ABCB6	503	748
ABCB6_CCDS2436.1_ex18_2:220083172-220083195:+_5-4	ABCB6	479	652
ABCB6_CCDS2436.1_ex14_2:220080858-220080881:+_5-2	ABCB6	789	1796
ABCB6_CCDS2436.1_ex18_2:220083276-220083299:+_5-5	ABCB6	672	1151
ABCB6_CCDS2436.1_ex14_2:220080836-220080859:-_5-1	ABCB6	1343	1436
ABCB7_CCDS14428.1_ex15_X:74375994-74376017:-_5-5	ABCB7	277	1492
ABCB7_CCDS14428.1_ex9_X:74293704-74293727:-_5-1	ABCB7	105	1727
ABCB7_CCDS14428.1_ex15_X:74375942-74375965:+_5-4	ABCB7	557	944
ABCB7_CCDS14428.1_ex9_X:74293741-74293764:-_5-2	ABCB7	108	560
ABCB7_CCDS14428.1_ex10_X:74295284-74295307:-_5-3	ABCB7	0	201
ABCB8_CCDS5913.1_ex5_7:150732708-150732731:-_5-4	ABCB8	538	1281
ABCB8_CCDS5913.1_ex6_7:150733026-150733049:-_5-5	ABCB8	1440	1695
ABCB8_CCDS5913.1_ex3_7:150731626-150731649:-_5-2	ABCB8	853	1323
ABCB8_CCDS5913.1_ex2_7:150731432-150731455:+_5-1	ABCB8	690	709
ABCB8_CCDS5913.1_ex4_7:150731823-150731846:+_5-3	ABCB8	442	230
ABCB9_CCDS58286.1_ex9_12:123444500-123444523:+_5-5	ABCB9	1762	1116
ABCB9_CCDS58286.1_ex9_12:123444226-123444249:-_5-3	ABCB9	603	1273
ABCB9_CCDS58286.1_ex7_12:123434395-123434418:+_5-1	ABCB9	876	545
ABCB9_CCDS58286.1_ex9_12:123444407-123444430:+_5-4	ABCB9	404	553
ABCB9_CCDS58286.1_ex7_12:123434450-123434473:-_5-2	ABCB9	2270	2534
ABCC1_CCDS42122.1_ex5_16:16126994-16127017:-_5-1	ABCC1	391	722
ABCC1_CCDS42122.1_ex7_16:16138396-16138419:+_5-3	ABCC1	660	1044
ABCC1_CCDS42122.1_ex16_16:16177311-16177334:+_5-5	ABCC1	0	291
ABCC1_CCDS42122.1_ex6_16:16130324-16130347:-_5-2	ABCC1	1328	941
ABCC1_CCDS42122.1_ex9_16:16142029-16142052:-_5-4	ABCC1	3084	2380
ABCC10_CCDS4896.1_ex0_6:43400767-43400790:+_5-3	ABCC10	831	1393
ABCC10_CCDS4896.1_ex6_6:43409645-43409668:-_5-5	ABCC10	764	1300
ABCC10_CCDS4896.1_ex0_6:43400379-43400402:+_5-1	ABCC10	1831	1361
ABCC10_CCDS4896.1_ex1_6:43402501-43402524:-_5-4	ABCC10	476	920
ABCC10_CCDS4896.1_ex0_6:43400561-43400584:+_5-2	ABCC10	512	1187
ABCC11_CCDS10732.1_ex17_16:48239361-48239384:-_5-2	ABCC11	1570	1078
ABCC11_CCDS10732.1_ex15_16:48234306-48234329:+_5-1	ABCC11	311	555
ABCC11_CCDS10732.1_ex19_16:48244986-48245009:-_5-3	ABCC11	984	1034
ABCC11_CCDS10732.1_ex24_16:48256598-48256621:+_5-5	ABCC11	169	381
ABCC11_CCDS10732.1_ex23_16:48250102-48250125:+_5-4	ABCC11	1144	1377
ABCC12_CCDS10730.1_ex25_16:48174665-48174688:-_5-2	ABCC12	1443	1439
ABCC12_CCDS10730.1_ex27_16:48177841-48177864:+_5-3	ABCC12	584	913
ABCC12_CCDS10730.1_ex27_16:48177956-48177979:-_5-5	ABCC12	337	990
ABCC12_CCDS10730.1_ex27_16:48177882-48177905:-_5-4	ABCC12	1070	766
ABCC12_CCDS10730.1_ex22_16:48167596-48167619:-_5-1	ABCC12	1992	2616
ABCC2_CCDS7484.1_ex5_10:101554194-101554217:+_5-3	ABCC2	872	711
ABCC2_CCDS7484.1_ex3_10:101553372-101553395:-_5-2	ABCC2	29	220
ABCC2_CCDS7484.1_ex14_10:101571346-101571369:-_5-5	ABCC2	1989	2204
ABCC2_CCDS7484.1_ex6_10:101556878-101556901:-_5-4	ABCC2	636	1005
ABCC2_CCDS7484.1_ex2_10:101552071-101552094:-_5-1	ABCC2	912	649
ABCC3_CCDS32681.1_ex7_17:48738310-48738333:+_5-5	ABCC3	1077	689
ABCC3_CCDS32681.1_ex6_17:48736602-48736625:-_5-4	ABCC3	676	933
ABCC3_CCDS32681.1_ex1_17:48733311-48733334:-_5-2	ABCC3	1839	1757
ABCC3_CCDS32681.1_ex3_17:48734423-48734446:+_5-3	ABCC3	1173	1287
ABCC3_CCDS32681.1_ex1_17:48733267-48733290:-_5-1	ABCC3	1188	991
ABCC4_CCDS45061.1_ex14_13:95860148-95860171:-_5-3	ABCC4	3188	2231
ABCC4_CCDS45061.1_ex17_13:95886862-95886885:-_5-5	ABCC4	23	303
ABCC4_CCDS45061.1_ex16_13:95863013-95863036:-_5-4	ABCC4	1050	548
ABCC4_CCDS45061.1_ex13_13:95858780-95858803:-_5-1	ABCC4	1617	877
ABCC4_CCDS45061.1_ex13_13:95858877-95858900:+_5-2	ABCC4	1516	1818
ABCC5_CCDS33898.1_ex3_3:183707087-183707110:+_5-4	ABCC5	965	978
ABCC5_CCDS33898.1_ex4_3:183732050-183732073:-_5-5	ABCC5	247	741
ABCC5_CCDS33898.1_ex2_3:183706425-183706448:-_5-1	ABCC5	673	599
ABCC5_CCDS33898.1_ex2_3:183706483-183706506:+_5-2	ABCC5	986	1517
ABCC5_CCDS33898.1_ex3_3:183707010-183707033:+_5-3	ABCC5	491	938
ABCC6_CCDS10568.1_ex18_16:16282818-16282841:-_10-3	ABCC6	824	1317
ABCC6_CCDS10568.1_ex21_16:16291900-16291923:-_10-4	ABCC6	1598	2215
ABCC6_CCDS10568.1_ex29_16:16315531-16315554:+_10-6	ABCC6	1426	1426
ABCC6_CCDS10568.1_ex15_16:16276732-16276755:-_10-1	ABCC6	1546	1520
ABCC6_CCDS10568.1_ex29_16:16315564-16315587:+_10-8	ABCC6	43	770
ABCC6_CCDS10568.1_ex29_16:16315617-16315640:-_10-10	ABCC6	364	643
ABCC6_CCDS10568.1_ex29_16:16315589-16315612:-_10-9	ABCC6	686	1368
ABCC6_CCDS10568.1_ex29_16:16315548-16315571:-_10-7	ABCC6	615	1182
ABCC6_CCDS10568.1_ex23_16:16297388-16297411:+_10-5	ABCC6	1025	1121
ABCC6_CCDS10568.1_ex17_16:16281043-16281066:-_10-2	ABCC6	1017	1974
ABCC8_CCDS31437.1_ex30_11:17464816-17464839:+_5-3	ABCC8	139	425
ABCC8_CCDS31437.1_ex34_11:17483198-17483221:+_5-4	ABCC8	1087	1451
ABCC8_CCDS31437.1_ex35_11:17485059-17485082:+_5-5	ABCC8	351	750
ABCC8_CCDS31437.1_ex27_11:17452374-17452397:+_5-2	ABCC8	564	793
ABCC8_CCDS31437.1_ex24_11:17449412-17449435:-_5-1	ABCC8	1038	1640
ABCC9_CCDS8693.1_ex25_12:22040805-22040828:-_5-1	ABCC9	1061	737
ABCC9_CCDS8693.1_ex30_12:22063203-22063226:+_5-2	ABCC9	221	409
ABCC9_CCDS8693.1_ex35_12:22078940-22078963:+_5-4	ABCC9	3377	2244
ABCC9_CCDS8693.1_ex34_12:22069870-22069893:-_5-3	ABCC9	702	1018
ABCC9_CCDS8693.1_ex36_12:22086780-22086803:-_5-5	ABCC9	344	408
ABCD1_CCDS14728.1_ex0_X:152991083-152991106:+_5-2	ABCD1	505	983
ABCD1_CCDS14728.1_ex0_X:152991557-152991580:+_5-5	ABCD1	282	1612
ABCD1_CCDS14728.1_ex0_X:152991257-152991280:+_5-4	ABCD1	200	876
ABCD1_CCDS14728.1_ex0_X:152991038-152991061:-_5-1	ABCD1	903	1333
ABCD1_CCDS14728.1_ex0_X:152991197-152991220:-_5-3	ABCD1	408	762
ABCD2_CCDS8734.1_ex9_12:40012598-40012621:+_5-1	ABCD2	511	676
ABCD2_CCDS8734.1_ex9_12:40012977-40013000:+_5-4	ABCD2	135	899
ABCD2_CCDS8734.1_ex9_12:40012811-40012834:-_5-3	ABCD2	967	738
ABCD2_CCDS8734.1_ex9_12:40012638-40012661:+_5-2	ABCD2	458	772
ABCD2_CCDS8734.1_ex9_12:40013274-40013297:-_5-5	ABCD2	559	639
ABCD3_CCDS44175.1_ex5_1:94940775-94940798:-_5-5	ABCD3	0	297
ABCD3_CCDS44175.1_ex1_1:94924178-94924201:-_5-1	ABCD3	451	809
ABCD3_CCDS44175.1_ex5_1:94940741-94940764:+_5-4	ABCD3	1428	1319
ABCD3_CCDS44175.1_ex4_1:94939380-94939403:-_5-3	ABCD3	96	107
ABCD3_CCDS44175.1_ex4_1:94939320-94939343:+_5-2	ABCD3	39	1320
ABCD4_CCDS9828.1_ex15_14:74764627-74764650:-_5-3	ABCD4	1476	1097
ABCD4_CCDS9828.1_ex10_14:74759489-74759512:+_5-1	ABCD4	152	645
ABCD4_CCDS9828.1_ex17_14:74766843-74766866:+_5-5	ABCD4	1218	1128
ABCD4_CCDS9828.1_ex14_14:74763055-74763078:+_5-2	ABCD4	425	522
ABCD4_CCDS9828.1_ex16_14:74766322-74766345:+_5-4	ABCD4	176	734
ABCE1_CCDS34071.1_ex7_4:146033406-146033429:-_5-4	ABCE1	0	29
ABCE1_CCDS34071.1_ex1_4:146026751-146026774:+_5-1	ABCE1	2	210
ABCE1_CCDS34071.1_ex8_4:146038520-146038543:-_5-5	ABCE1	28	1414
ABCE1_CCDS34071.1_ex2_4:146029173-146029196:-_5-2	ABCE1	15	784
ABCE1_CCDS34071.1_ex3_4:146030281-146030304:+_5-3	ABCE1	188	2007
ABCF1_CCDS34380.1_ex13_6:30552235-30552258:+_5-5	ABCF1	38	1279
ABCF1_CCDS34380.1_ex10_6:30551444-30551467:+_5-4	ABCF1	284	1480
ABCF1_CCDS34380.1_ex5_6:30546332-30546355:+_5-1	ABCF1	54	192
ABCF1_CCDS34380.1_ex10_6:30551395-30551418:+_5-3	ABCF1	1320	3545
ABCF1_CCDS34380.1_ex9_6:30550909-30550932:-_5-2	ABCF1	1116	1541
ABCF2_CCDS5922.1_ex12_7:150921110-150921133:+_5-4	ABCF2	442	913
ABCF2_CCDS5922.1_ex10_7:150919626-150919649:-_5-1	ABCF2	1534	1384
ABCF2_CCDS5922.1_ex11_7:150920918-150920941:+_5-3	ABCF2	2021	2234
ABCF2_CCDS5922.1_ex11_7:150920839-150920862:-_5-2	ABCF2	888	1333
ABCF2_CCDS5922.1_ex13_7:150921873-150921896:+_5-5	ABCF2	946	959
ABCF3_CCDS3254.1_ex5_3:183905755-183905778:+_5-2	ABCF3	1417	1230
ABCF3_CCDS3254.1_ex6_3:183906138-183906161:+_5-4	ABCF3	855	802
ABCF3_CCDS3254.1_ex4_3:183905479-183905502:-_5-1	ABCF3	602	978
ABCF3_CCDS3254.1_ex8_3:183906714-183906737:+_5-5	ABCF3	1804	1675
ABCF3_CCDS3254.1_ex6_3:183905942-183905965:+_5-3	ABCF3	1142	1515
ABCG1_CCDS13681.1_ex2_21:43691189-43691212:-_5-1	ABCG1	530	796
ABCG1_CCDS13681.1_ex6_21:43704760-43704783:-_5-5	ABCG1	1479	944
ABCG1_CCDS13681.1_ex5_21:43702448-43702471:+_5-3	ABCG1	1316	933
ABCG1_CCDS13681.1_ex6_21:43704708-43704731:+_5-4	ABCG1	282	597
ABCG1_CCDS13681.1_ex5_21:43702417-43702440:+_5-2	ABCG1	1518	1776
ABCG2_CCDS3628.1_ex9_4:89039397-89039420:-_5-1	ABCG2	605	294
ABCG2_CCDS3628.1_ex12_4:89053044-89053067:-_5-4	ABCG2	459	489
ABCG2_CCDS3628.1_ex11_4:89052232-89052255:-_5-3	ABCG2	50	548
ABCG2_CCDS3628.1_ex13_4:89053769-89053792:-_5-5	ABCG2	298	660
ABCG2_CCDS3628.1_ex10_4:89042831-89042854:-_5-2	ABCG2	74	551
ABCG4_CCDS8415.1_ex1_11:119024760-119024783:+_5-3	ABCG4	657	1554
ABCG4_CCDS8415.1_ex6_11:119027329-119027352:-_5-5	ABCG4	934	767
ABCG4_CCDS8415.1_ex4_11:119025505-119025528:-_5-4	ABCG4	799	763
ABCG4_CCDS8415.1_ex0_11:119020874-119020897:-_5-1	ABCG4	572	1195
ABCG4_CCDS8415.1_ex0_11:119020894-119020917:-_5-2	ABCG4	1328	1289
ABCG5_CCDS1814.1_ex11_2:44065081-44065104:-_5-5	ABCG5	2605	1558
ABCG5_CCDS1814.1_ex11_2:44065008-44065031:-_5-4	ABCG5	311	538
ABCG5_CCDS1814.1_ex5_2:44051553-44051576:-_5-1	ABCG5	908	628
ABCG5_CCDS1814.1_ex8_2:44055199-44055222:+_5-3	ABCG5	1695	1088
ABCG5_CCDS1814.1_ex7_2:44053606-44053629:+_5-2	ABCG5	1013	1543
ABCG8_CCDS1815.1_ex5_2:44079912-44079935:-_5-5	ABCG8	664	1328
ABCG8_CCDS1815.1_ex3_2:44078944-44078967:-_5-2	ABCG8	1812	1626
ABCG8_CCDS1815.1_ex3_2:44078875-44078898:-_5-1	ABCG8	1255	1262
ABCG8_CCDS1815.1_ex5_2:44079891-44079914:-_5-4	ABCG8	1818	1257
ABCG8_CCDS1815.1_ex4_2:44079544-44079567:+_5-3	ABCG8	1211	1725
ABHD1_CCDS1736.1_ex1_2:27351375-27351398:+_5-1	ABHD1	659	1329
ABHD1_CCDS1736.1_ex1_2:27351447-27351470:+_5-2	ABHD1	619	710
ABHD1_CCDS1736.1_ex3_2:27352184-27352207:+_5-4	ABHD1	291	797
ABHD1_CCDS1736.1_ex4_2:27352367-27352390:+_5-5	ABHD1	1908	1156
ABHD1_CCDS1736.1_ex2_2:27351978-27352001:+_5-3	ABHD1	1697	1047
ABHD10_CCDS2963.1_ex0_3:111698017-111698040:+_5-1	ABHD10	1513	2097
ABHD10_CCDS2963.1_ex1_3:111700730-111700753:-_5-3	ABHD10	20	127
ABHD10_CCDS2963.1_ex1_3:111700682-111700705:-_5-2	ABHD10	216	167
ABHD10_CCDS2963.1_ex1_3:111700748-111700771:+_5-4	ABHD10	935	423
ABHD10_CCDS2963.1_ex1_3:111700792-111700815:+_5-5	ABHD10	819	856
ABHD11_CCDS47607.1_ex4_7:73153027-73153050:-_5-5	ABHD11	1125	1776
ABHD11_CCDS47607.1_ex2_7:73151931-73151954:+_5-2	ABHD11	657	1146
ABHD11_CCDS47607.1_ex3_7:73152724-73152747:+_5-4	ABHD11	48	902
ABHD11_CCDS47607.1_ex2_7:73151989-73152012:-_5-3	ABHD11	747	962
ABHD11_CCDS47607.1_ex2_7:73151890-73151913:-_5-1	ABHD11	1013	830
ABHD12_CCDS13172.1_ex9_20:25300835-25300858:+_5-1	ABHD12	639	1690
ABHD12_CCDS13172.1_ex12_20:25371209-25371232:-_5-5	ABHD12	2049	1694
ABHD12_CCDS13172.1_ex11_20:25319971-25319994:-_5-3	ABHD12	1295	1313
ABHD12_CCDS13172.1_ex11_20:25319897-25319920:+_5-2	ABHD12	12	127
ABHD12_CCDS13172.1_ex12_20:25371156-25371179:+_5-4	ABHD12	2159	3596
ABHD12B_CCDS55916.1_ex6_14:51352534-51352557:-_5-5	ABHD12B	385	311
ABHD12B_CCDS55916.1_ex4_14:51348322-51348345:+_5-2	ABHD12B	487	679
ABHD12B_CCDS55916.1_ex3_14:51347235-51347258:-_5-1	ABHD12B	356	971
ABHD12B_CCDS55916.1_ex6_14:51352479-51352502:-_5-3	ABHD12B	175	721
ABHD12B_CCDS55916.1_ex6_14:51352493-51352516:+_5-4	ABHD12B	718	610
ABHD13_CCDS32007.1_ex0_13:108881926-108881949:+_5-3	ABHD13	902	737
ABHD13_CCDS32007.1_ex0_13:108881899-108881922:-_5-2	ABHD13	0	21
ABHD13_CCDS32007.1_ex0_13:108882004-108882027:+_5-4	ABHD13	194	236
ABHD13_CCDS32007.1_ex0_13:108881866-108881889:+_5-1	ABHD13	0	18
ABHD13_CCDS32007.1_ex0_13:108882265-108882288:-_5-5	ABHD13	0	72
ABHD14A_CCDS2843.1_ex1_3:52011954-52011977:-_5-1	ABHD14A	1096	969
ABHD14A_CCDS2843.1_ex2_3:52012300-52012323:+_5-3	ABHD14A	1147	1111
ABHD14A_CCDS2843.1_ex1_3:52012050-52012073:+_5-2	ABHD14A	1334	2116
ABHD14A_CCDS2843.1_ex2_3:52012345-52012368:+_5-4	ABHD14A	884	946
ABHD14A_CCDS2843.1_ex3_3:52014403-52014426:-_5-5	ABHD14A	256	598
ABHD14B_CCDS2842.1_ex1_3:52004012-52004035:+_5-2	ABHD14B	294	343
ABHD14B_CCDS2842.1_ex1_3:52004079-52004102:+_5-3	ABHD14B	535	1181
ABHD14B_CCDS2842.1_ex1_3:52004149-52004172:-_5-4	ABHD14B	3151	3080
ABHD14B_CCDS2842.1_ex1_3:52003983-52004006:+_5-1	ABHD14B	920	763
ABHD14B_CCDS2842.1_ex2_3:52005460-52005483:+_5-5	ABHD14B	1871	1611
ABHD15_CCDS32602.1_ex1_17:27893332-27893355:-_5-2	ABHD15	429	1091
ABHD15_CCDS32602.1_ex1_17:27893799-27893822:+_5-5	ABHD15	685	2267
ABHD15_CCDS32602.1_ex1_17:27893274-27893297:+_5-1	ABHD15	718	857
ABHD15_CCDS32602.1_ex1_17:27893400-27893423:-_5-3	ABHD15	1712	2696
ABHD15_CCDS32602.1_ex1_17:27893627-27893650:-_5-4	ABHD15	1459	2775
ABHD16A_CCDS4713.1_ex13_6:31660799-31660822:-_5-4	ABHD16A	1088	961
ABHD16A_CCDS4713.1_ex15_6:31664772-31664795:+_5-5	ABHD16A	1023	1448
ABHD16A_CCDS4713.1_ex12_6:31659655-31659678:+_5-3	ABHD16A	1216	2280
ABHD16A_CCDS4713.1_ex11_6:31659441-31659464:-_5-2	ABHD16A	619	1289
ABHD16A_CCDS4713.1_ex11_6:31659382-31659405:+_5-1	ABHD16A	672	662
ABHD16B_CCDS13539.1_ex0_20:62493289-62493312:+_5-3	ABHD16B	1697	1179
ABHD16B_CCDS13539.1_ex0_20:62493189-62493212:+_5-2	ABHD16B	1873	2214
ABHD16B_CCDS13539.1_ex0_20:62492991-62493014:-_5-1	ABHD16B	621	1542
ABHD16B_CCDS13539.1_ex0_20:62493430-62493453:+_5-4	ABHD16B	1336	1273
ABHD16B_CCDS13539.1_ex0_20:62493537-62493560:-_5-5	ABHD16B	1413	1356
ABHD17A_CCDS32867.1_ex4_19:1881336-1881359:+_5-5	ABHD17A	1077	2269
ABHD17A_CCDS32867.1_ex4_19:1881262-1881285:+_5-3	ABHD17A	787	1550
ABHD17A_CCDS32867.1_ex2_19:1880106-1880129:-_5-1	ABHD17A	543	1582
ABHD17B_CCDS35042.1_ex3_9:74489579-74489602:+_5-1	ABHD17B	531	1458
ABHD17B_CCDS35042.1_ex3_9:74489645-74489668:-_5-3	ABHD17B	3	93
ABHD17B_CCDS35042.1_ex3_9:74489604-74489627:-_5-2	ABHD17B	0	21
ABHD17B_CCDS35042.1_ex3_9:74489769-74489792:-_5-5	ABHD17B	19	142
ABHD17B_CCDS35042.1_ex3_9:74489711-74489734:+_5-4	ABHD17B	355	185
ABHD17C_CCDS45323.1_ex1_15:81041924-81041947:-_5-5	ABHD17C	1795	1462
ABHD17C_CCDS45323.1_ex1_15:81041908-81041931:-_5-4	ABHD17C	1015	1328
ABHD17C_CCDS45323.1_ex0_15:80987882-80987905:-_5-1	ABHD17C	2329	1917
ABHD17C_CCDS45323.1_ex1_15:81041849-81041872:-_5-3	ABHD17C	366	1128
ABHD17C_CCDS45323.1_ex0_15:80988038-80988061:+_5-2	ABHD17C	1804	1325
ABHD2_CCDS10348.1_ex2_15:89698665-89698688:+_5-2	ABHD2	46	236
ABHD2_CCDS10348.1_ex2_15:89698746-89698769:-_5-5	ABHD2	883	1081
ABHD2_CCDS10348.1_ex1_15:89695032-89695055:-_5-1	ABHD2	277	217
ABHD2_CCDS10348.1_ex2_15:89698694-89698717:+_5-3	ABHD2	1667	2141
ABHD2_CCDS10348.1_ex2_15:89698721-89698744:-_5-4	ABHD2	1670	1218
ABHD3_CCDS32802.1_ex7_18:19283541-19283564:+_5-1	ABHD3	2908	2896
ABHD3_CCDS32802.1_ex7_18:19283685-19283708:-_5-5	ABHD3	2322	1835
ABHD3_CCDS32802.1_ex7_18:19283569-19283592:+_5-2	ABHD3	439	410
ABHD3_CCDS32802.1_ex7_18:19283635-19283658:+_5-4	ABHD3	704	1002
ABHD3_CCDS32802.1_ex7_18:19283615-19283638:-_5-3	ABHD3	607	1303
ABHD4_CCDS9572.1_ex2_14:23072373-23072396:+_5-1	ABHD4	1838	2151
ABHD4_CCDS9572.1_ex2_14:23072515-23072538:+_5-3	ABHD4	680	839
ABHD4_CCDS9572.1_ex2_14:23072555-23072578:+_5-4	ABHD4	493	816
ABHD4_CCDS9572.1_ex2_14:23072477-23072500:-_5-2	ABHD4	1200	1196
ABHD4_CCDS9572.1_ex3_14:23072853-23072876:-_5-5	ABHD4	128	364
ABHD5_CCDS2711.1_ex2_3:43743815-43743838:-_5-1	ABHD5	0	5
ABHD5_CCDS2711.1_ex2_3:43743978-43744001:+_5-4	ABHD5	1055	1305
ABHD5_CCDS2711.1_ex2_3:43743907-43743930:+_5-2	ABHD5	422	771
ABHD5_CCDS2711.1_ex2_3:43744017-43744040:+_5-5	ABHD5	1652	960
ABHD5_CCDS2711.1_ex2_3:43743924-43743947:-_5-3	ABHD5	1329	1157
ABHD6_CCDS2887.1_ex2_3:58255058-58255081:+_5-3	ABHD6	3465	2887
ABHD6_CCDS2887.1_ex1_3:58252912-58252935:+_5-1	ABHD6	316	1028
ABHD6_CCDS2887.1_ex1_3:58253017-58253040:-_5-2	ABHD6	972	936
ABHD6_CCDS2887.1_ex3_3:58256750-58256773:-_5-5	ABHD6	204	850
ABHD6_CCDS2887.1_ex2_3:58255116-58255139:+_5-4	ABHD6	702	483
ABHD8_CCDS12355.1_ex3_19:17411913-17411936:-_5-1	ABHD8	607	1119
ABHD8_CCDS12355.1_ex3_19:17412302-17412325:+_5-5	ABHD8	633	967
ABHD8_CCDS12355.1_ex3_19:17412185-17412208:+_5-4	ABHD8	67	1137
ABHD8_CCDS12355.1_ex3_19:17412155-17412178:+_5-3	ABHD8	1418	1156
ABHD8_CCDS12355.1_ex3_19:17412108-17412131:-_5-2	ABHD8	1390	1203
ABI1_CCDS31169.1_ex6_10:27059179-27059202:+_5-2	ABI1	1245	1754
ABI1_CCDS31169.1_ex8_10:27112164-27112187:+_5-4	ABI1	366	599
ABI1_CCDS31169.1_ex5_10:27057833-27057856:+_5-1	ABI1	1689	1352
ABI1_CCDS31169.1_ex8_10:27112065-27112088:-_5-3	ABI1	367	277
ABI1_CCDS31169.1_ex9_10:27149695-27149718:+_5-5	ABI1	932	1975
ABI2_CCDS2358.1_ex3_2:204255829-204255852:-_5-2	ABI2	1309	655
ABI2_CCDS2358.1_ex4_2:204259432-204259455:-_5-3	ABI2	501	985
ABI2_CCDS2358.1_ex4_2:204259486-204259509:-_5-5	ABI2	1013	1679
ABI2_CCDS2358.1_ex4_2:204259462-204259485:-_5-4	ABI2	1446	1085
ABI2_CCDS2358.1_ex2_2:204245027-204245050:-_5-1	ABI2	686	972
ABI3_CCDS11546.1_ex2_17:47295169-47295192:-_5-2	ABI3	2449	2087
ABI3_CCDS11546.1_ex2_17:47295241-47295264:+_5-4	ABI3	323	969
ABI3_CCDS11546.1_ex2_17:47295113-47295136:+_5-1	ABI3	612	677
ABI3_CCDS11546.1_ex3_17:47296933-47296956:+_5-5	ABI3	449	369
ABI3_CCDS11546.1_ex2_17:47295206-47295229:-_5-3	ABI3	1327	1190
ABI3BP_CCDS46880.1_ex19_3:100567673-100567696:+_5-2	ABI3BP	440	815
ABI3BP_CCDS46880.1_ex33_3:100645253-100645276:+_5-5	ABI3BP	416	381
ABI3BP_CCDS46880.1_ex19_3:100567653-100567676:+_5-1	ABI3BP	875	1438
ABI3BP_CCDS46880.1_ex31_3:100617721-100617744:+_5-4	ABI3BP	191	310
ABI3BP_CCDS46880.1_ex24_3:100583695-100583718:+_5-3	ABI3BP	1850	337
ABL1_CCDS35165.1_ex1_9:133729502-133729525:+_5-1	ABL1	732	1254
ABL1_CCDS35165.1_ex7_9:133753843-133753866:-_5-5	ABL1	1045	1023
ABL1_CCDS35165.1_ex2_9:133730418-133730441:+_5-2	ABL1	284	413
ABL1_CCDS35165.1_ex3_9:133738282-133738305:+_5-4	ABL1	457	1086
ABL1_CCDS35165.1_ex3_9:133738200-133738223:+_5-3	ABL1	1081	1923
ABL2_CCDS30947.1_ex7_1:179090845-179090868:-_5-1	ABL2	527	1006
ABL2_CCDS30947.1_ex8_1:179095555-179095578:-_5-2	ABL2	1385	1505
ABL2_CCDS30947.1_ex9_1:179100556-179100579:+_5-4	ABL2	2321	1880
ABL2_CCDS30947.1_ex9_1:179100594-179100617:-_5-5	ABL2	1685	1352
ABL2_CCDS30947.1_ex8_1:179095735-179095758:-_5-3	ABL2	502	1345
ABLIM1_CCDS31288.1_ex11_10:116225536-116225559:-_5-1	ABLIM1	756	1422
ABLIM1_CCDS31288.1_ex11_10:116225558-116225581:+_5-2	ABLIM1	854	2026
ABLIM1_CCDS31288.1_ex13_10:116232848-116232871:+_5-3	ABLIM1	230	472
ABLIM1_CCDS31288.1_ex14_10:116233706-116233729:-_5-5	ABLIM1	37	310
ABLIM1_CCDS31288.1_ex14_10:116233632-116233655:+_5-4	ABLIM1	1	28
ABLIM2_CCDS47011.1_ex8_4:8037919-8037942:+_5-1	ABLIM2	516	768
ABLIM2_CCDS47011.1_ex8_4:8037938-8037961:+_5-2	ABLIM2	566	640
ABLIM2_CCDS47011.1_ex8_4:8037961-8037984:-_5-3	ABLIM2	885	570
ABLIM2_CCDS47011.1_ex8_4:8037982-8038005:-_5-4	ABLIM2	432	948
ABLIM2_CCDS47011.1_ex9_4:8046885-8046908:+_5-5	ABLIM2	457	460
ABLIM3_CCDS4294.1_ex2_5:148577900-148577923:+_5-1	ABLIM3	1201	1955
ABLIM3_CCDS4294.1_ex9_5:148617060-148617083:+_5-4	ABLIM3	247	51
ABLIM3_CCDS4294.1_ex4_5:148586678-148586701:+_5-3	ABLIM3	1079	674
ABLIM3_CCDS4294.1_ex9_5:148617123-148617146:+_5-5	ABLIM3	561	742
ABLIM3_CCDS4294.1_ex2_5:148577937-148577960:-_5-2	ABLIM3	558	1193
ABR_CCDS10999.1_ex5_17:915941-915964:+_11-3	ABR	1017	1073
ABR_CCDS10999.1_ex11_17:961251-961274:+_11-7	ABR	474	648
ABR_CCDS10999.1_ex5_17:915960-915983:-_11-4	ABR	110	474
ABR_CCDS10999.1_ex21_17:1028604-1028627:+_11-1	ABR	594	761
ABR_CCDS10999.1_ex6_17:916345-916368:-_11-6	ABR	191	453
ABR_CCDS10999.1_ex16_17:976879-976902:+_11-9	ABR	780	1313
ABR_CCDS10999.1_ex16_17:976855-976878:+_11-8	ABR	34	468
ABR_CCDS10999.1_ex5_17:915986-916009:+_11-5	ABR	1119	1953
ABR_CCDS10999.1_ex4_17:915124-915147:-_11-2	ABR	1839	1296
ABR_CCDS10999.1_ex18_17:986839-986862:+_11-11	ABR	1836	1965
ABR_CCDS10999.1_ex18_17:986812-986835:-_11-10	ABR	243	526
ABRA_CCDS6305.1_ex1_8:107781927-107781950:+_5-1	ABRA	453	2345
ABRA_CCDS6305.1_ex1_8:107782012-107782035:+_5-2	ABRA	2693	2214
ABRA_CCDS6305.1_ex1_8:107782285-107782308:-_5-5	ABRA	774	825
ABRA_CCDS6305.1_ex1_8:107782103-107782126:+_5-4	ABRA	168	263
ABRA_CCDS6305.1_ex1_8:107782078-107782101:-_5-3	ABRA	250	436
ABRACL_CCDS43509.1_ex1_6:139363916-139363939:-_4-3	ABRACL	317	253
ABRACL_CCDS43509.1_ex1_6:139363895-139363918:-_4-2	ABRACL	668	335
ABRACL_CCDS43509.1_ex1_6:139363939-139363962:+_4-4	ABRACL	284	544
ABRACL_CCDS43509.1_ex1_6:139363863-139363886:+_4-1	ABRACL	43	232
ABT1_CCDS4616.1_ex1_6:26598205-26598228:+_5-4	ABT1	11	937
ABT1_CCDS4616.1_ex0_6:26597412-26597435:-_5-2	ABT1	0	2027
ABT1_CCDS4616.1_ex1_6:26598142-26598165:-_5-3	ABT1	532	1075
ABT1_CCDS4616.1_ex1_6:26598267-26598290:-_5-5	ABT1	28	540
ABT1_CCDS4616.1_ex0_6:26597385-26597408:-_5-1	ABT1	739	1961
ABTB1_CCDS3045.1_ex9_3:127396619-127396642:-_5-4	ABTB1	819	1719
ABTB1_CCDS3045.1_ex8_3:127396330-127396353:-_5-2	ABTB1	431	450
ABTB1_CCDS3045.1_ex7_3:127396021-127396044:-_5-1	ABTB1	1936	941
ABTB1_CCDS3045.1_ex9_3:127396635-127396658:-_5-5	ABTB1	878	290
ABTB1_CCDS3045.1_ex9_3:127396538-127396561:+_5-3	ABTB1	1670	1879
ABTB2_CCDS7890.2_ex13_11:34194811-34194834:+_5-2	ABTB2	963	2065
ABTB2_CCDS7890.2_ex15_11:34226169-34226192:+_5-3	ABTB2	3317	2265
ABTB2_CCDS7890.2_ex16_11:34378449-34378472:+_5-4	ABTB2	2763	1584
ABTB2_CCDS7890.2_ex13_11:34194754-34194777:-_5-1	ABTB2	837	1491
ABTB2_CCDS7890.2_ex16_11:34379004-34379027:+_5-5	ABTB2	1841	1150
ACAA1_CCDS2673.1_ex8_3:38173441-38173464:-_5-4	ACAA1	1381	1291
ACAA1_CCDS2673.1_ex10_3:38178145-38178168:+_5-5	ACAA1	1879	1000
ACAA1_CCDS2673.1_ex7_3:38173098-38173121:-_5-3	ACAA1	207	354
ACAA1_CCDS2673.1_ex4_3:38168105-38168128:+_5-1	ACAA1	1819	1644
ACAA1_CCDS2673.1_ex5_3:38169304-38169327:-_5-2	ACAA1	601	603
ACAA2_CCDS11939.1_ex7_18:47323832-47323855:+_5-4	ACAA2	388	656
ACAA2_CCDS11939.1_ex7_18:47323875-47323898:+_5-5	ACAA2	567	1189
ACAA2_CCDS11939.1_ex6_18:47322164-47322187:+_5-3	ACAA2	1054	1174
ACAA2_CCDS11939.1_ex5_18:47320656-47320679:+_5-1	ACAA2	2620	1551
ACAA2_CCDS11939.1_ex6_18:47322134-47322157:+_5-2	ACAA2	146	604
ACACA_CCDS11317.1_ex36_17:35602062-35602085:-_5-3	ACACA	224	758
ACACA_CCDS11317.1_ex30_17:35583268-35583291:+_5-2	ACACA	1640	1683
ACACA_CCDS11317.1_ex27_17:35578744-35578767:+_5-1	ACACA	137	415
ACACA_CCDS11317.1_ex40_17:35608949-35608972:+_5-5	ACACA	1044	1272
ACACA_CCDS11317.1_ex37_17:35603874-35603897:-_5-4	ACACA	615	473
ACACB_CCDS31898.1_ex0_12:109577719-109577742:+_5-1	ACACB	2462	1927
ACACB_CCDS31898.1_ex0_12:109577758-109577781:+_5-2	ACACB	553	1129
ACACB_CCDS31898.1_ex12_12:109629453-109629476:+_5-4	ACACB	1003	969
ACACB_CCDS31898.1_ex17_12:109639499-109639522:-_5-5	ACACB	1251	1270
ACACB_CCDS31898.1_ex5_12:109611981-109612004:-_5-3	ACACB	1293	1588
ACAD10_CCDS31903.1_ex0_12:112130639-112130662:+_5-1	ACAD10	423	841
ACAD10_CCDS31903.1_ex5_12:112153664-112153687:+_5-2	ACAD10	1685	1433
ACAD10_CCDS31903.1_ex8_12:112167618-112167641:+_5-5	ACAD10	623	1067
ACAD10_CCDS31903.1_ex6_12:112159505-112159528:-_5-3	ACAD10	108	480
ACAD10_CCDS31903.1_ex7_12:112165845-112165868:-_5-4	ACAD10	1944	1750
ACAD11_CCDS3074.1_ex14_3:132350279-132350302:-_5-2	ACAD11	1153	1359
ACAD11_CCDS3074.1_ex15_3:132358429-132358452:+_5-3	ACAD11	835	1448
ACAD11_CCDS3074.1_ex19_3:132378471-132378494:-_5-5	ACAD11	371	1446
ACAD11_CCDS3074.1_ex13_3:132349354-132349377:-_5-1	ACAD11	207	949
ACAD11_CCDS3074.1_ex16_3:132360960-132360983:+_5-4	ACAD11	995	965
ACAD8_CCDS8498.1_ex3_11:134128465-134128488:-_5-4	ACAD8	0	0
ACAD8_CCDS8498.1_ex2_11:134127012-134127035:+_5-2	ACAD8	879	1241
ACAD8_CCDS8498.1_ex5_11:134129537-134129560:+_5-5	ACAD8	1756	1136
ACAD8_CCDS8498.1_ex3_11:134128416-134128439:-_5-3	ACAD8	761	616
ACAD8_CCDS8498.1_ex0_11:134123591-134123614:-_5-1	ACAD8	1761	1835
ACAD9_CCDS3053.1_ex5_3:128616476-128616499:+_5-5	ACAD9	126	960
ACAD9_CCDS3053.1_ex0_3:128598636-128598659:-_5-1	ACAD9	264	732
ACAD9_CCDS3053.1_ex4_3:128615319-128615342:+_5-4	ACAD9	1360	1732
ACAD9_CCDS3053.1_ex1_3:128603545-128603568:+_5-2	ACAD9	1149	1805
ACAD9_CCDS3053.1_ex2_3:128612398-128612421:+_5-3	ACAD9	1122	711
ACADL_CCDS2389.1_ex8_2:211082690-211082713:+_5-4	ACADL	307	755
ACADL_CCDS2389.1_ex7_2:211081160-211081183:-_5-3	ACADL	166	60
ACADL_CCDS2389.1_ex8_2:211082722-211082745:-_5-5	ACADL	819	890
ACADL_CCDS2389.1_ex6_2:211074937-211074960:-_5-1	ACADL	230	187
ACADL_CCDS2389.1_ex7_2:211081079-211081102:-_5-2	ACADL	238	1153
ACADM_CCDS44165.1_ex3_1:76198544-76198567:+_5-1	ACADM	492	726
ACADM_CCDS44165.1_ex6_1:76205685-76205708:+_5-3	ACADM	1180	1569
ACADM_CCDS44165.1_ex6_1:76205664-76205687:+_5-2	ACADM	0	190
ACADM_CCDS44165.1_ex6_1:76205760-76205783:+_5-4	ACADM	872	1005
ACADM_CCDS44165.1_ex8_1:76215118-76215141:+_5-5	ACADM	8	333
ACADS_CCDS9207.1_ex2_12:121174909-121174932:-_5-3	ACADS	2852	1992
ACADS_CCDS9207.1_ex4_12:121175748-121175771:+_5-5	ACADS	524	1958
ACADS_CCDS9207.1_ex1_12:121164944-121164967:-_5-1	ACADS	468	1164
ACADS_CCDS9207.1_ex2_12:121174853-121174876:-_5-2	ACADS	595	717
ACADS_CCDS9207.1_ex4_12:121175681-121175704:-_5-4	ACADS	1038	2123
ACADSB_CCDS7634.1_ex2_10:124797339-124797362:+_5-2	ACADSB	0	12
ACADSB_CCDS7634.1_ex5_10:124802585-124802608:+_5-4	ACADSB	415	257
ACADSB_CCDS7634.1_ex5_10:124802658-124802681:-_5-5	ACADSB	730	747
ACADSB_CCDS7634.1_ex2_10:124797287-124797310:+_5-1	ACADSB	710	819
ACADSB_CCDS7634.1_ex3_10:124800034-124800057:+_5-3	ACADSB	991	1198
ACADVL_CCDS11090.1_ex7_17:7125290-7125313:+_5-5	ACADVL	132	750
ACADVL_CCDS11090.1_ex3_17:7123982-7124005:-_5-2	ACADVL	461	741
ACADVL_CCDS11090.1_ex4_17:7124128-7124151:-_5-3	ACADVL	169	719
ACADVL_CCDS11090.1_ex1_17:7123483-7123506:+_5-1	ACADVL	738	1631
ACADVL_CCDS11090.1_ex6_17:7124852-7124875:-_5-4	ACADVL	863	1295
ACAN_CCDS53970.1_ex3_15:89385066-89385089:+_5-1	ACAN	1784	2254
ACAN_CCDS53970.1_ex4_15:89386844-89386867:-_5-2	ACAN	1287	1339
ACAN_CCDS53970.1_ex6_15:89390543-89390566:-_5-3	ACAN	878	1740
ACAN_CCDS53970.1_ex8_15:89392877-89392900:-_5-5	ACAN	2349	1660
ACAN_CCDS53970.1_ex6_15:89390636-89390659:-_5-4	ACAN	1119	1774
ACAP1_CCDS11101.1_ex2_17:7245322-7245345:-_5-1	ACAP1	652	1170
ACAP1_CCDS11101.1_ex2_17:7245375-7245398:-_5-2	ACAP1	1626	1604
ACAP1_CCDS11101.1_ex5_17:7246850-7246873:-_5-5	ACAP1	1216	1908
ACAP1_CCDS11101.1_ex5_17:7246719-7246742:+_5-3	ACAP1	291	1612
ACAP1_CCDS11101.1_ex5_17:7246824-7246847:+_5-4	ACAP1	1460	1438
ACAP2_CCDS33924.1_ex11_3:195028036-195028059:-_5-3	ACAP2	374	641
ACAP2_CCDS33924.1_ex10_3:195027260-195027283:+_5-1	ACAP2	0	81
ACAP2_CCDS33924.1_ex20_3:195102716-195102739:-_5-5	ACAP2	90	116
ACAP2_CCDS33924.1_ex20_3:195102645-195102668:+_5-4	ACAP2	40	298
ACAP2_CCDS33924.1_ex10_3:195027304-195027327:-_5-2	ACAP2	1277	1628
ACAP3_CCDS19.2_ex10_1:1233213-1233236:+_5-3	ACAP3	514	1169
ACAP3_CCDS19.2_ex13_1:1234006-1234029:-_5-4	ACAP3	713	1110
ACAP3_CCDS19.2_ex9_1:1231944-1231967:+_5-1	ACAP3	879	1868
ACAP3_CCDS19.2_ex20_1:1238321-1238344:-_5-5	ACAP3	629	1219
ACAP3_CCDS19.2_ex9_1:1231970-1231993:+_5-2	ACAP3	945	1707
ACAT1_CCDS8339.1_ex2_11:108004577-108004600:-_5-1	ACAT1	228	141
ACAT1_CCDS8339.1_ex4_11:108005873-108005896:-_5-2	ACAT1	313	95
ACAT1_CCDS8339.1_ex5_11:108009658-108009681:-_5-4	ACAT1	0	13
ACAT1_CCDS8339.1_ex6_11:108010823-108010846:+_5-5	ACAT1	125	248
ACAT1_CCDS8339.1_ex4_11:108005947-108005970:+_5-3	ACAT1	667	781
ACAT2_CCDS5268.1_ex3_6:160189643-160189666:+_5-2	ACAT2	0	39
ACAT2_CCDS5268.1_ex2_6:160188149-160188172:+_5-1	ACAT2	831	814
ACAT2_CCDS5268.1_ex4_6:160196298-160196321:-_5-4	ACAT2	58	59
ACAT2_CCDS5268.1_ex4_6:160196223-160196246:+_5-3	ACAT2	366	191
ACAT2_CCDS5268.1_ex4_6:160196320-160196343:-_5-5	ACAT2	447	258
ACBD3_CCDS1551.1_ex6_1:226353589-226353612:-_5-4	ACBD3	470	823
ACBD3_CCDS1551.1_ex5_1:226352508-226352531:-_5-2	ACBD3	11	249
ACBD3_CCDS1551.1_ex7_1:226374211-226374234:-_5-5	ACBD3	418	943
ACBD3_CCDS1551.1_ex5_1:226352583-226352606:-_5-3	ACBD3	493	445
ACBD3_CCDS1551.1_ex4_1:226349283-226349306:-_5-1	ACBD3	1069	588
ACBD4_CCDS42348.1_ex1_17:43213878-43213901:-_5-1	ACBD4	1171	935
ACBD4_CCDS42348.1_ex3_17:43214432-43214455:+_5-5	ACBD4	1353	1162
ACBD4_CCDS42348.1_ex1_17:43213966-43213989:-_5-3	ACBD4	783	1013
ACBD4_CCDS42348.1_ex3_17:43214384-43214407:+_5-4	ACBD4	925	1406
ACBD4_CCDS42348.1_ex1_17:43213910-43213933:+_5-2	ACBD4	275	1534
ACBD5_CCDS44368.1_ex6_10:27506985-27507008:-_5-3	ACBD5	1881	1159
ACBD5_CCDS44368.1_ex6_10:27506944-27506967:-_5-2	ACBD5	669	369
ACBD5_CCDS44368.1_ex10_10:27524084-27524107:-_5-5	ACBD5	23	19
ACBD5_CCDS44368.1_ex4_10:27499981-27500004:-_5-1	ACBD5	602	878
ACBD5_CCDS44368.1_ex8_10:27512265-27512288:-_5-4	ACBD5	22	427
ACBD6_CCDS1339.1_ex5_1:180461412-180461435:-_5-1	ACBD6	13	263
ACBD6_CCDS1339.1_ex7_1:180471214-180471237:-_5-4	ACBD6	423	1745
ACBD6_CCDS1339.1_ex5_1:180461490-180461513:-_5-2	ACBD6	1076	581
ACBD6_CCDS1339.1_ex7_1:180471178-180471201:-_5-3	ACBD6	404	360
ACBD6_CCDS1339.1_ex7_1:180471289-180471312:-_5-5	ACBD6	1244	2122
ACBD7_CCDS31153.1_ex1_10:15120742-15120765:-_5-3	ACBD7	2397	1944
ACBD7_CCDS31153.1_ex2_10:15120959-15120982:-_5-5	ACBD7	0	80
ACBD7_CCDS31153.1_ex1_10:15120724-15120747:-_5-2	ACBD7	1	86
ACBD7_CCDS31153.1_ex1_10:15120710-15120733:-_5-1	ACBD7	7	62
ACBD7_CCDS31153.1_ex2_10:15120935-15120958:-_5-4	ACBD7	1	28
ACCS_CCDS7907.1_ex2_11:44094998-44095021:+_5-3	ACCS	328	640
ACCS_CCDS7907.1_ex7_11:44100275-44100298:-_5-5	ACCS	1730	645
ACCS_CCDS7907.1_ex0_11:44089428-44089451:-_5-2	ACCS	293	469
ACCS_CCDS7907.1_ex5_11:44098846-44098869:-_5-4	ACCS	1225	452
ACCS_CCDS7907.1_ex0_11:44089251-44089274:+_5-1	ACCS	782	1188
ACCSL_CCDS41636.1_ex0_11:44069678-44069701:+_5-1	ACCSL	31	82
ACCSL_CCDS41636.1_ex0_11:44070035-44070058:-_5-4	ACCSL	415	898
ACCSL_CCDS41636.1_ex4_11:44073262-44073285:-_5-5	ACCSL	2402	3386
ACCSL_CCDS41636.1_ex0_11:44069979-44070002:+_5-3	ACCSL	3238	2789
ACCSL_CCDS41636.1_ex0_11:44069791-44069814:-_5-2	ACCSL	2	266
ACD_CCDS10842.1_ex11_16:67694252-67694275:-_5-5	ACD	1157	2099
ACD_CCDS10842.1_ex10_16:67693882-67693905:-_5-3	ACD	814	1476
ACD_CCDS10842.1_ex11_16:67694136-67694159:-_5-4	ACD	1072	1902
ACD_CCDS10842.1_ex10_16:67693827-67693850:-_5-2	ACD	1139	2435
ACD_CCDS10842.1_ex9_16:67693662-67693685:-_5-1	ACD	393	1060
ACE_CCDS11637.1_ex12_17:61562660-61562683:+_5-2	ACE	2200	1150
ACE_CCDS11637.1_ex12_17:61562639-61562662:+_5-1	ACE	673	915
ACE_CCDS11637.1_ex13_17:61564002-61564025:-_5-3	ACE	233	302
ACE_CCDS11637.1_ex15_17:61566004-61566027:-_5-5	ACE	1010	1248
ACE_CCDS11637.1_ex14_17:61564389-61564412:-_5-4	ACE	1051	1130
ACE2_CCDS14169.1_ex13_X:15607486-15607509:+_5-4	ACE2	1505	1553
ACE2_CCDS14169.1_ex10_X:15599403-15599426:-_5-1	ACE2	1309	1774
ACE2_CCDS14169.1_ex12_X:15605898-15605921:-_5-3	ACE2	50	182
ACE2_CCDS14169.1_ex11_X:15603596-15603619:-_5-2	ACE2	1572	1256
ACE2_CCDS14169.1_ex15_X:15610401-15610424:-_5-5	ACE2	496	837
ACER1_CCDS12161.1_ex4_19:6312414-6312437:+_5-5	ACER1	898	680
ACER1_CCDS12161.1_ex3_19:6312269-6312292:+_5-3	ACER1	34	280
ACER1_CCDS12161.1_ex2_19:6309827-6309850:+_5-1	ACER1	178	888
ACER1_CCDS12161.1_ex4_19:6312389-6312412:+_5-4	ACER1	48	244
ACER1_CCDS12161.1_ex3_19:6312202-6312225:+_5-2	ACER1	707	1420
ACER2_CCDS34992.1_ex0_9:19409173-19409196:+_5-1	ACER2	990	1104
ACER2_CCDS34992.1_ex2_9:19424724-19424747:-_5-2	ACER2	31	112
ACER2_CCDS34992.1_ex3_9:19434941-19434964:+_5-3	ACER2	374	660
ACER2_CCDS34992.1_ex3_9:19434971-19434994:-_5-4	ACER2	1566	1348
ACER2_CCDS34992.1_ex3_9:19435060-19435083:+_5-5	ACER2	788	445
ACER3_CCDS8247.1_ex1_11:76637652-76637675:+_5-3	ACER3	460	902
ACER3_CCDS8247.1_ex0_11:76572096-76572119:-_5-1	ACER3	676	1022
ACER3_CCDS8247.1_ex5_11:76701596-76701619:+_5-5	ACER3	723	439
ACER3_CCDS8247.1_ex1_11:76637635-76637658:-_5-2	ACER3	936	1104
ACER3_CCDS8247.1_ex4_11:76696736-76696759:-_5-4	ACER3	0	2
ACHE_CCDS5709.1_ex3_7:100491450-100491473:+_5-3	ACHE	887	981
ACHE_CCDS5709.1_ex3_7:100491356-100491379:-_5-2	ACHE	1592	1563
ACHE_CCDS5709.1_ex3_7:100491607-100491630:+_5-4	ACHE	252	575
ACHE_CCDS5709.1_ex3_7:100491172-100491195:+_5-1	ACHE	261	1656
ACHE_CCDS5709.1_ex3_7:100491681-100491704:-_5-5	ACHE	0	5
ACIN1_CCDS53887.1_ex7_14:23533356-23533379:-_5-2	ACIN1	661	824
ACIN1_CCDS53887.1_ex10_14:23538716-23538739:-_5-5	ACIN1	171	822
ACIN1_CCDS53887.1_ex8_14:23533625-23533648:-_5-3	ACIN1	640	1139
ACIN1_CCDS53887.1_ex10_14:23538701-23538724:+_5-4	ACIN1	248	1331
ACIN1_CCDS53887.1_ex7_14:23533312-23533335:-_5-1	ACIN1	49	1412
ACKR2_CCDS2706.1_ex0_3:42906140-42906163:-_5-1	ACKR2	0	74
ACKR2_CCDS2706.1_ex0_3:42906543-42906566:+_5-4	ACKR2	102	184
ACKR2_CCDS2706.1_ex0_3:42906580-42906603:+_5-5	ACKR2	1854	1487
ACKR2_CCDS2706.1_ex0_3:42906482-42906505:-_5-3	ACKR2	1649	832
ACKR2_CCDS2706.1_ex0_3:42906173-42906196:-_5-2	ACKR2	1030	1114
ACKR3_CCDS2516.1_ex0_2:237489278-237489301:+_5-2	ACKR3	1623	1736
ACKR3_CCDS2516.1_ex0_2:237489661-237489684:-_5-5	ACKR3	969	800
ACKR3_CCDS2516.1_ex0_2:237489328-237489351:-_5-3	ACKR3	2196	1396
ACKR3_CCDS2516.1_ex0_2:237489438-237489461:-_5-4	ACKR3	3378	3240
ACKR3_CCDS2516.1_ex0_2:237489233-237489256:-_5-1	ACKR3	805	1027
ACKR4_CCDS3075.1_ex0_3:132319419-132319442:-_5-1	ACKR4	263	632
ACKR4_CCDS3075.1_ex0_3:132319805-132319828:-_5-5	ACKR4	810	867
ACKR4_CCDS3075.1_ex0_3:132319664-132319687:+_5-3	ACKR4	621	1830
ACKR4_CCDS3075.1_ex0_3:132319753-132319776:-_5-4	ACKR4	0	84
ACKR4_CCDS3075.1_ex0_3:132319523-132319546:-_5-2	ACKR4	224	302
ACLY_CCDS11412.1_ex17_17:40054877-40054900:+_5-1	ACLY	1160	3747
ACLY_CCDS11412.1_ex22_17:40063697-40063720:+_5-3	ACLY	428	2224
ACLY_CCDS11412.1_ex26_17:40068754-40068777:-_5-5	ACLY	1437	1525
ACLY_CCDS11412.1_ex20_17:40061873-40061896:-_5-2	ACLY	181	632
ACLY_CCDS11412.1_ex24_17:40065902-40065925:+_5-4	ACLY	342	1226
ACMSD_CCDS2173.2_ex4_2:135621158-135621181:+_5-5	ACMSD	345	1207
ACMSD_CCDS2173.2_ex3_2:135619559-135619582:-_5-1	ACMSD	183	858
ACMSD_CCDS2173.2_ex4_2:135621143-135621166:+_5-4	ACMSD	993	1584
ACMSD_CCDS2173.2_ex4_2:135621016-135621039:-_5-2	ACMSD	1071	892
ACMSD_CCDS2173.2_ex4_2:135621123-135621146:+_5-3	ACMSD	1142	761
ACN9_CCDS5648.1_ex0_7:96747103-96747126:+_5-1	ACN9	369	1393
ACN9_CCDS5648.1_ex0_7:96747121-96747144:-_5-2	ACN9	1555	1255
ACN9_CCDS5648.1_ex0_7:96747187-96747210:+_5-4	ACN9	1034	950
ACN9_CCDS5648.1_ex1_7:96810328-96810351:+_5-5	ACN9	255	886
ACN9_CCDS5648.1_ex0_7:96747160-96747183:+_5-3	ACN9	0	1
ACO1_CCDS6525.1_ex1_9:32407297-32407320:-_5-1	ACO1	59	273
ACO1_CCDS6525.1_ex6_9:32420993-32421016:+_5-5	ACO1	4	373
ACO1_CCDS6525.1_ex1_9:32407412-32407435:-_5-2	ACO1	452	1309
ACO1_CCDS6525.1_ex6_9:32420920-32420943:-_5-4	ACO1	1040	1202
ACO1_CCDS6525.1_ex4_9:32418346-32418369:+_5-3	ACO1	962	1041
ACO2_CCDS14017.1_ex1_22:41895849-41895872:+_5-1	ACO2	81	425
ACO2_CCDS14017.1_ex5_22:41911786-41911809:+_5-3	ACO2	455	1753
ACO2_CCDS14017.1_ex5_22:41911869-41911892:+_5-4	ACO2	21	825
ACO2_CCDS14017.1_ex6_22:41913578-41913601:+_5-5	ACO2	575	981
ACO2_CCDS14017.1_ex2_22:41903868-41903891:+_5-2	ACO2	646	1158
ACOT1_CCDS32117.1_ex0_14:74004275-74004298:+_4-2	ACOT1	2476	1369
ACOT1_CCDS32117.1_ex0_14:74004487-74004510:-_4-3	ACOT1	1749	1734
ACOT1_CCDS32117.1_ex1_14:74008251-74008274:+_4-4	ACOT1	1189	1567
ACOT1_CCDS32117.1_ex0_14:74004234-74004257:-_4-1	ACOT1	1888	1871
ACOT11_CCDS592.1_ex1_1:55050518-55050541:+_5-2	ACOT11	1291	1584
ACOT11_CCDS592.1_ex7_1:55065030-55065053:-_5-5	ACOT11	587	1028
ACOT11_CCDS592.1_ex3_1:55058244-55058267:-_5-3	ACOT11	791	816
ACOT11_CCDS592.1_ex1_1:55050394-55050417:-_5-1	ACOT11	751	1967
ACOT11_CCDS592.1_ex7_1:55064986-55065009:-_5-4	ACOT11	397	974
ACOT12_CCDS4055.1_ex7_5:80640837-80640860:-_5-1	ACOT12	849	977
ACOT12_CCDS4055.1_ex8_5:80641751-80641774:-_5-2	ACOT12	284	821
ACOT12_CCDS4055.1_ex9_5:80643678-80643701:+_5-5	ACOT12	1308	859
ACOT12_CCDS4055.1_ex9_5:80643652-80643675:+_5-4	ACOT12	586	1648
ACOT12_CCDS4055.1_ex8_5:80641780-80641803:+_5-3	ACOT12	14	223
ACOT13_CCDS4558.1_ex1_6:24698193-24698216:-_5-2	ACOT13	1325	1431
ACOT13_CCDS4558.1_ex1_6:24698239-24698262:+_5-4	ACOT13	370	843
ACOT13_CCDS4558.1_ex1_6:24698267-24698290:-_5-5	ACOT13	477	738
ACOT13_CCDS4558.1_ex1_6:24698217-24698240:+_5-3	ACOT13	0	12
ACOT13_CCDS4558.1_ex1_6:24698174-24698197:-_5-1	ACOT13	1329	997
ACOT2_CCDS9816.1_ex0_14:74036492-74036515:-_4-4	ACOT2	2162	2853
ACOT2_CCDS9816.1_ex0_14:74036181-74036204:-_4-3	ACOT2	256	1106
ACOT2_CCDS9816.1_ex0_14:74036057-74036080:+_4-2	ACOT2	1607	1458
ACOT2_CCDS9816.1_ex0_14:74036024-74036047:-_4-1	ACOT2	1759	1396
ACOT4_CCDS9817.1_ex2_14:74061882-74061905:-_5-4	ACOT4	171	293
ACOT4_CCDS9817.1_ex0_14:74059064-74059087:+_5-1	ACOT4	436	1494
ACOT4_CCDS9817.1_ex2_14:74061840-74061863:-_5-3	ACOT4	344	781
ACOT4_CCDS9817.1_ex2_14:74061737-74061760:+_5-2	ACOT4	3	60
ACOT4_CCDS9817.1_ex2_14:74061957-74061980:+_5-5	ACOT4	442	488
ACOT6_CCDS32118.1_ex1_14:74086059-74086082:+_5-1	ACOT6	522	324
ACOT6_CCDS32118.1_ex1_14:74086155-74086178:+_5-3	ACOT6	1213	921
ACOT6_CCDS32118.1_ex1_14:74086117-74086140:+_5-2	ACOT6	4	67
ACOT6_CCDS32118.1_ex1_14:74086200-74086223:+_5-4	ACOT6	1112	976
ACOT6_CCDS32118.1_ex1_14:74086241-74086264:+_5-5	ACOT6	305	672
ACOT7_CCDS30573.1_ex7_1:6409807-6409830:-_5-5	ACOT7	1698	1455
ACOT7_CCDS30573.1_ex6_1:6399632-6399655:+_5-4	ACOT7	1621	1929
ACOT7_CCDS30573.1_ex4_1:6387460-6387483:-_5-1	ACOT7	804	2115
ACOT7_CCDS30573.1_ex5_1:6393522-6393545:+_5-2	ACOT7	468	840
ACOT7_CCDS30573.1_ex6_1:6399609-6399632:+_5-3	ACOT7	1456	1214
ACOT8_CCDS13378.1_ex3_20:44477265-44477288:-_5-3	ACOT8	427	759
ACOT8_CCDS13378.1_ex4_20:44483872-44483895:-_5-5	ACOT8	1801	1825
ACOT8_CCDS13378.1_ex4_20:44483800-44483823:+_5-4	ACOT8	605	1388
ACOT8_CCDS13378.1_ex3_20:44477086-44477109:+_5-1	ACOT8	573	532
ACOT8_CCDS13378.1_ex3_20:44477223-44477246:-_5-2	ACOT8	1022	1041
ACOT9_CCDS35216.1_ex5_X:23724812-23724835:+_5-1	ACOT9	1214	891
ACOT9_CCDS35216.1_ex6_X:23725998-23726021:-_5-2	ACOT9	1630	530
ACOT9_CCDS35216.1_ex9_X:23740800-23740823:+_5-4	ACOT9	0	0
ACOT9_CCDS35216.1_ex6_X:23726037-23726060:+_5-3	ACOT9	742	465
ACOT9_CCDS35216.1_ex9_X:23740854-23740877:+_5-5	ACOT9	138	69
ACOX1_CCDS11734.1_ex10_17:73953617-73953640:+_5-4	ACOX1	113	1054
ACOX1_CCDS11734.1_ex7_17:73949560-73949583:+_5-1	ACOX1	783	1408
ACOX1_CCDS11734.1_ex12_17:73974696-73974719:-_5-5	ACOX1	406	1314
ACOX1_CCDS11734.1_ex8_17:73951740-73951763:-_5-2	ACOX1	314	517
ACOX1_CCDS11734.1_ex9_17:73951933-73951956:+_5-3	ACOX1	0	103
ACOX2_CCDS33775.1_ex7_3:58516215-58516238:+_5-1	ACOX2	828	877
ACOX2_CCDS33775.1_ex12_3:58520160-58520183:-_5-5	ACOX2	481	745
ACOX2_CCDS33775.1_ex12_3:58520126-58520149:-_5-4	ACOX2	1316	1659
ACOX2_CCDS33775.1_ex7_3:58516326-58516349:+_5-2	ACOX2	688	1608
ACOX2_CCDS33775.1_ex8_3:58517004-58517027:-_5-3	ACOX2	971	1534
ACOX3_CCDS3401.1_ex15_4:8417618-8417641:-_5-4	ACOX3	474	974
ACOX3_CCDS3401.1_ex9_4:8398837-8398860:-_5-1	ACOX3	1811	1576
ACOX3_CCDS3401.1_ex13_4:8416053-8416076:+_5-3	ACOX3	517	1306
ACOX3_CCDS3401.1_ex16_4:8418091-8418114:+_5-5	ACOX3	246	589
ACOX3_CCDS3401.1_ex11_4:8407688-8407711:-_5-2	ACOX3	880	1310
ACOXL_CCDS46389.1_ex4_2:111556197-111556220:+_5-2	ACOXL	403	596
ACOXL_CCDS46389.1_ex4_2:111556241-111556264:-_5-3	ACOXL	959	1156
ACOXL_CCDS46389.1_ex6_2:111559262-111559285:+_5-4	ACOXL	632	1125
ACOXL_CCDS46389.1_ex3_2:111551668-111551691:+_5-1	ACOXL	709	1039
ACOXL_CCDS46389.1_ex7_2:111562855-111562878:-_5-5	ACOXL	299	1184
ACP1_CCDS1640.1_ex2_2:272254-272277:+_11-8	ACP1	831	594
ACP1_CCDS1639.1_ex2_2:272124-272147:+_11-5	ACP1	921	1394
ACP1_CCDS1639.1_ex2_2:272076-272099:+_11-3	ACP1	856	1515
ACP1_CCDS1639.1_ex3_2:275179-275202:+_11-11	ACP1	66	286
ACP1_CCDS1639.1_ex2_2:272054-272077:+_11-2	ACP1	620	1099
ACP1_CCDS1640.1_ex2_2:272289-272312:-_11-9	ACP1	1436	620
ACP1_CCDS1639.1_ex3_2:275162-275185:+_11-10	ACP1	0	0
ACP1_CCDS1639.1_ex1_2:271916-271939:-_11-1	ACP1	276	301
ACP1_CCDS1639.1_ex2_2:272142-272165:-_11-6	ACP1	441	632
ACP1_CCDS1640.1_ex2_2:272209-272232:+_11-7	ACP1	1202	1253
ACP1_CCDS1639.1_ex2_2:272092-272115:-_11-4	ACP1	1785	2007
ACP2_CCDS44583.1_ex2_11:47269590-47269613:+_5-3	ACP2	1614	604
ACP2_CCDS44583.1_ex1_11:47269221-47269244:+_5-2	ACP2	133	1863
ACP2_CCDS44583.1_ex2_11:47269638-47269661:-_5-4	ACP2	0	5
ACP2_CCDS44583.1_ex1_11:47269188-47269211:+_5-1	ACP2	994	839
ACP2_CCDS44583.1_ex2_11:47269653-47269676:+_5-5	ACP2	513	1181
ACP5_CCDS12265.1_ex2_19:11687589-11687612:+_5-2	ACP5	846	1216
ACP5_CCDS12265.1_ex2_19:11687607-11687630:-_5-3	ACP5	837	1636
ACP5_CCDS12265.1_ex2_19:11687631-11687654:+_5-4	ACP5	369	354
ACP5_CCDS12265.1_ex2_19:11687540-11687563:+_5-1	ACP5	18	237
ACP5_CCDS12265.1_ex3_19:11687990-11688013:+_5-5	ACP5	2205	3454
ACP6_CCDS928.1_ex8_1:147131816-147131839:-_5-1	ACP6	2438	1392
ACP6_CCDS928.1_ex9_1:147141984-147142007:-_5-4	ACP6	468	920
ACP6_CCDS928.1_ex8_1:147131881-147131904:-_5-3	ACP6	0	52
ACP6_CCDS928.1_ex8_1:147131853-147131876:+_5-2	ACP6	920	972
ACP6_CCDS928.1_ex9_1:147142038-147142061:+_5-5	ACP6	1214	1512
ACPL2_CCDS3116.1_ex2_3:140998258-140998281:+_5-2	ACPL2	1259	938
ACPL2_CCDS3116.1_ex2_3:140998223-140998246:+_5-1	ACPL2	642	855
ACPL2_CCDS3116.1_ex3_3:141006155-141006178:+_5-3	ACPL2	218	331
ACPL2_CCDS3116.1_ex3_3:141006214-141006237:-_5-4	ACPL2	261	349
ACPL2_CCDS3116.1_ex4_3:141011223-141011246:+_5-5	ACPL2	707	1334
ACPP_CCDS3073.1_ex5_3:132061418-132061441:+_5-5	ACPP	1412	1040
ACPP_CCDS3073.1_ex1_3:132047101-132047124:+_5-1	ACPP	382	903
ACPP_CCDS3073.1_ex4_3:132056325-132056348:-_5-4	ACPP	133	620
ACPP_CCDS3073.1_ex1_3:132047171-132047194:-_5-2	ACPP	3687	2012
ACPP_CCDS3073.1_ex2_3:132050496-132050519:+_5-3	ACPP	1127	568
ACPT_CCDS12802.1_ex3_19:51294965-51294988:-_5-3	ACPT	1418	1464
ACPT_CCDS12802.1_ex2_19:51294085-51294108:-_5-1	ACPT	719	981
ACPT_CCDS12802.1_ex4_19:51295341-51295364:-_5-4	ACPT	1562	1763
ACPT_CCDS12802.1_ex3_19:51294926-51294949:+_5-2	ACPT	1020	1803
ACPT_CCDS12802.1_ex5_19:51295518-51295541:+_5-5	ACPT	974	2187
ACR_CCDS14101.1_ex1_22:51177845-51177868:+_5-2	ACR	806	891
ACR_CCDS14101.1_ex3_22:51182519-51182542:+_5-4	ACR	1082	1507
ACR_CCDS14101.1_ex1_22:51177740-51177763:+_5-1	ACR	1421	1982
ACR_CCDS14101.1_ex3_22:51182537-51182560:-_5-5	ACR	581	1197
ACR_CCDS14101.1_ex2_22:51178286-51178309:-_5-3	ACR	739	1235
ACRBP_CCDS8554.1_ex7_12:6755671-6755694:+_5-2	ACRBP	176	623
ACRBP_CCDS8554.1_ex8_12:6756023-6756046:+_5-5	ACRBP	747	917
ACRBP_CCDS8554.1_ex8_12:6755956-6755979:+_5-3	ACRBP	1800	1936
ACRBP_CCDS8554.1_ex5_12:6753416-6753439:+_5-1	ACRBP	1088	2033
ACRBP_CCDS8554.1_ex8_12:6756005-6756028:+_5-4	ACRBP	2853	1683
ACRC_CCDS35326.1_ex6_X:70824339-70824362:-_5-5	ACRC	530	911
ACRC_CCDS35326.1_ex3_X:70814182-70814205:+_5-1	ACRC	463	902
ACRC_CCDS35326.1_ex6_X:70824138-70824161:+_5-3	ACRC	3	155
ACRC_CCDS35326.1_ex5_X:70817866-70817889:+_5-2	ACRC	0	108
ACRC_CCDS35326.1_ex6_X:70824282-70824305:-_5-4	ACRC	994	910
ACRV1_CCDS44759.1_ex2_11:125547867-125547890:-_5-4	ACRV1	910	1097
ACRV1_CCDS44759.1_ex2_11:125548122-125548145:-_5-5	ACRV1	1043	1267
ACRV1_CCDS44759.1_ex2_11:125547853-125547876:+_5-3	ACRV1	310	737
ACRV1_CCDS44759.1_ex2_11:125547769-125547792:-_5-1	ACRV1	2047	1928
ACRV1_CCDS44759.1_ex2_11:125547837-125547860:-_5-2	ACRV1	1341	1621
ACSBG1_CCDS10298.1_ex11_15:78486966-78486989:-_5-4	ACSBG1	904	982
ACSBG1_CCDS10298.1_ex6_15:78474359-78474382:-_5-1	ACSBG1	663	1078
ACSBG1_CCDS10298.1_ex11_15:78487033-78487056:-_5-5	ACSBG1	989	1151
ACSBG1_CCDS10298.1_ex8_15:78475037-78475060:+_5-2	ACSBG1	730	1209
ACSBG1_CCDS10298.1_ex9_15:78485904-78485927:+_5-3	ACSBG1	1296	981
ACSBG2_CCDS12159.1_ex6_19:6177225-6177248:+_5-5	ACSBG2	838	909
ACSBG2_CCDS12159.1_ex3_19:6156555-6156578:-_5-4	ACSBG2	448	328
ACSBG2_CCDS12159.1_ex3_19:6156467-6156490:-_5-3	ACSBG2	928	959
ACSBG2_CCDS12159.1_ex2_19:6151797-6151820:-_5-2	ACSBG2	2749	3133
ACSBG2_CCDS12159.1_ex1_19:6147640-6147663:-_5-1	ACSBG2	255	806
ACSF2_CCDS11567.1_ex1_17:48538053-48538076:+_5-2	ACSF2	426	1519
ACSF2_CCDS11567.1_ex1_17:48538079-48538102:-_5-3	ACSF2	981	1633
ACSF2_CCDS11567.1_ex0_17:48503722-48503745:-_5-1	ACSF2	1805	2150
ACSF2_CCDS11567.1_ex2_17:48538666-48538689:+_5-4	ACSF2	887	977
ACSF2_CCDS11567.1_ex5_17:48539929-48539952:+_5-5	ACSF2	410	1651
ACSF3_CCDS10974.1_ex0_16:89167397-89167420:+_5-3	ACSF3	1713	1671
ACSF3_CCDS10974.1_ex0_16:89167421-89167444:-_5-4	ACSF3	3784	3558
ACSF3_CCDS10974.1_ex0_16:89167283-89167306:-_5-2	ACSF3	602	1601
ACSF3_CCDS10974.1_ex0_16:89167261-89167284:-_5-1	ACSF3	408	1618
ACSF3_CCDS10974.1_ex2_16:89178512-89178535:+_5-5	ACSF3	711	1095
ACSL1_CCDS3839.1_ex18_4:185709784-185709807:-_5-4	ACSL1	5	256
ACSL1_CCDS3839.1_ex19_4:185724524-185724547:+_5-5	ACSL1	1051	1106
ACSL1_CCDS3839.1_ex14_4:185697690-185697713:-_5-1	ACSL1	66	454
ACSL1_CCDS3839.1_ex17_4:185705115-185705138:+_5-3	ACSL1	132	355
ACSL1_CCDS3839.1_ex17_4:185705095-185705118:-_5-2	ACSL1	781	557
ACSL3_CCDS2455.1_ex2_2:223782768-223782791:+_5-2	ACSL3	591	733
ACSL3_CCDS2455.1_ex3_2:223783835-223783858:-_5-4	ACSL3	819	1528
ACSL3_CCDS2455.1_ex5_2:223787495-223787518:+_5-5	ACSL3	1386	1763
ACSL3_CCDS2455.1_ex0_2:223773718-223773741:+_5-1	ACSL3	8	270
ACSL3_CCDS2455.1_ex3_2:223783804-223783827:-_5-3	ACSL3	1890	2143
ACSL4_CCDS14548.1_ex11_X:108924515-108924538:+_5-4	ACSL4	483	155
ACSL4_CCDS14548.1_ex9_X:108921497-108921520:+_5-1	ACSL4	372	455
ACSL4_CCDS14548.1_ex9_X:108921520-108921543:-_5-2	ACSL4	301	613
ACSL4_CCDS14548.1_ex13_X:108926408-108926431:+_5-5	ACSL4	300	1307
ACSL4_CCDS14548.1_ex9_X:108921562-108921585:-_5-3	ACSL4	114	695
ACSL5_CCDS7572.1_ex6_10:114169361-114169384:-_5-5	ACSL5	163	343
ACSL5_CCDS7572.1_ex3_10:114164311-114164334:+_5-1	ACSL5	142	191
ACSL5_CCDS7572.1_ex4_10:114164558-114164581:-_5-4	ACSL5	46	330
ACSL5_CCDS7572.1_ex4_10:114164490-114164513:-_5-2	ACSL5	12	186
ACSL5_CCDS7572.1_ex4_10:114164535-114164558:+_5-3	ACSL5	599	1139
ACSL6_CCDS34228.1_ex15_5:131324540-131324563:+_5-3	ACSL6	720	1438
ACSL6_CCDS34228.1_ex18_5:131326622-131326645:-_5-5	ACSL6	1840	1888
ACSL6_CCDS34228.1_ex12_5:131321098-131321121:-_5-1	ACSL6	633	1246
ACSL6_CCDS34228.1_ex15_5:131324506-131324529:+_5-2	ACSL6	1038	963
ACSL6_CCDS34228.1_ex18_5:131326584-131326607:+_5-4	ACSL6	997	860
ACSM1_CCDS10587.1_ex12_16:20702368-20702391:-_5-5	ACSM1	847	623
ACSM1_CCDS10587.1_ex11_16:20696611-20696634:+_5-3	ACSM1	0	4
ACSM1_CCDS10587.1_ex8_16:20681243-20681266:+_5-1	ACSM1	2515	1896
ACSM1_CCDS10587.1_ex12_16:20702333-20702356:-_5-4	ACSM1	8	175
ACSM1_CCDS10587.1_ex10_16:20693569-20693592:+_5-2	ACSM1	89	1031
ACSM2A_CCDS32401.1_ex5_16:20486723-20486746:-_5-3	ACSM2A	57	672
ACSM2A_CCDS32401.1_ex1_16:20476966-20476989:-_5-1	ACSM2A	3057	4504
ACSM2A_CCDS32401.1_ex6_16:20486989-20487012:+_5-4	ACSM2A	393	1087
ACSM2A_CCDS32401.1_ex6_16:20487075-20487098:-_5-5	ACSM2A	3422	1809
ACSM2A_CCDS32401.1_ex4_16:20482925-20482948:+_5-2	ACSM2A	715	1041
ACSM2B_CCDS10586.1_ex9_16:20565170-20565193:-_5-3	ACSM2B	691	909
ACSM2B_CCDS10586.1_ex6_16:20559471-20559494:-_5-1	ACSM2B	1167	1989
ACSM2B_CCDS10586.1_ex12_16:20576034-20576057:+_5-5	ACSM2B	396	2533
ACSM2B_CCDS10586.1_ex9_16:20565123-20565146:-_5-2	ACSM2B	757	1518
ACSM3_CCDS10589.1_ex3_16:20792100-20792123:-_5-5	ACSM3	577	819
ACSM3_CCDS10589.1_ex1_16:20787219-20787242:+_5-4	ACSM3	1722	838
ACSM3_CCDS10589.1_ex0_16:20781491-20781514:+_5-2	ACSM3	348	241
ACSM3_CCDS10589.1_ex0_16:20781547-20781570:-_5-3	ACSM3	2123	1576
ACSM3_CCDS10589.1_ex0_16:20781478-20781501:+_5-1	ACSM3	43	99
ACSM4_CCDS44825.1_ex2_12:7463237-7463260:-_5-3	ACSM4	1590	1823
ACSM4_CCDS44825.1_ex2_12:7463270-7463293:+_5-4	ACSM4	86	183
ACSM4_CCDS44825.1_ex0_12:7457042-7457065:+_5-1	ACSM4	317	731
ACSM4_CCDS44825.1_ex3_12:7469854-7469877:+_5-5	ACSM4	77	292
ACSM4_CCDS44825.1_ex1_12:7459317-7459340:+_5-2	ACSM4	300	593
ACSM5_CCDS10585.1_ex3_16:20432713-20432736:-_5-4	ACSM5	1022	3126
ACSM5_CCDS10585.1_ex2_16:20430545-20430568:-_5-1	ACSM5	1029	1596
ACSM5_CCDS10585.1_ex3_16:20432639-20432662:+_5-3	ACSM5	434	977
ACSM5_CCDS10585.1_ex4_16:20435268-20435291:+_5-5	ACSM5	153	818
ACSM5_CCDS10585.1_ex2_16:20430751-20430774:-_5-2	ACSM5	936	1134
ACSS1_CCDS13167.1_ex10_20:25004126-25004149:-_5-4	ACSS1	828	637
ACSS1_CCDS13167.1_ex9_20:25003685-25003708:-_5-2	ACSS1	956	1440
ACSS1_CCDS13167.1_ex10_20:25004106-25004129:-_5-3	ACSS1	1531	1184
ACSS1_CCDS13167.1_ex10_20:25004262-25004285:-_5-5	ACSS1	1763	944
ACSS1_CCDS13167.1_ex9_20:25003627-25003650:-_5-1	ACSS1	752	667
ACSS2_CCDS13243.1_ex6_20:33502196-33502219:-_5-5	ACSS2	1388	932
ACSS2_CCDS13243.1_ex3_20:33501219-33501242:-_5-4	ACSS2	368	625
ACSS2_CCDS13243.1_ex2_20:33500967-33500990:+_5-3	ACSS2	436	480
ACSS2_CCDS13243.1_ex0_20:33464544-33464567:-_5-1	ACSS2	752	905
ACSS2_CCDS13243.1_ex1_20:33470643-33470666:-_5-2	ACSS2	821	991
ACSS3_CCDS9022.1_ex0_12:81472101-81472124:+_5-2	ACSS3	1102	1223
ACSS3_CCDS9022.1_ex0_12:81471997-81472020:-_5-1	ACSS3	726	995
ACSS3_CCDS9022.1_ex4_12:81537004-81537027:+_5-3	ACSS3	399	635
ACSS3_CCDS9022.1_ex5_12:81545676-81545699:+_5-5	ACSS3	470	700
ACSS3_CCDS9022.1_ex5_12:81545644-81545667:+_5-4	ACSS3	745	1157
ACTA1_CCDS1578.1_ex3_1:229568166-229568189:-_5-2	ACTA1	1689	1446
ACTA1_CCDS1578.1_ex5_1:229568755-229568778:+_5-4	ACTA1	1333	1254
ACTA1_CCDS1578.1_ex4_1:229568297-229568320:+_5-3	ACTA1	488	1298
ACTA1_CCDS1578.1_ex3_1:229568058-229568081:+_5-1	ACTA1	786	954
ACTA1_CCDS1578.1_ex5_1:229568772-229568795:-_5-5	ACTA1	1571	2148
ACTA2_CCDS7392.1_ex4_10:90701536-90701559:+_5-2	ACTA2	1399	2621
ACTA2_CCDS7392.1_ex5_10:90703658-90703681:-_5-4	ACTA2	710	1220
ACTA2_CCDS7392.1_ex3_10:90700977-90701000:+_5-1	ACTA2	657	731
ACTA2_CCDS7392.1_ex7_10:90708561-90708584:+_5-5	ACTA2	1140	670
ACTA2_CCDS7392.1_ex4_10:90701574-90701597:-_5-3	ACTA2	459	890
ACTB_CCDS5341.1_ex3_7:5569017-5569040:-_5-4	ACTB	242	1238
ACTB_CCDS5341.1_ex2_7:5568239-5568262:-_5-1	ACTB	471	1248
ACTB_CCDS5341.1_ex3_7:5568790-5568813:-_5-3	ACTB	270	636
ACTB_CCDS5341.1_ex4_7:5569171-5569194:+_5-5	ACTB	587	1133
ACTBL2_CCDS34163.1_ex0_5:56777817-56777840:-_5-1	ACTBL2	577	1522
ACTBL2_CCDS34163.1_ex0_5:56778082-56778105:-_5-3	ACTBL2	1833	1532
ACTBL2_CCDS34163.1_ex0_5:56778407-56778430:-_5-5	ACTBL2	548	1476
ACTBL2_CCDS34163.1_ex0_5:56778305-56778328:-_5-4	ACTBL2	393	875
ACTBL2_CCDS34163.1_ex0_5:56777996-56778019:-_5-2	ACTBL2	1706	1626
ACTC1_CCDS10041.1_ex4_15:35085757-35085780:-_5-4	ACTC1	103	308
ACTC1_CCDS10041.1_ex4_15:35085716-35085739:+_5-3	ACTC1	490	1075
ACTC1_CCDS10041.1_ex5_15:35086873-35086896:+_5-5	ACTC1	1588	1700
ACTC1_CCDS10041.1_ex4_15:35085662-35085685:+_5-2	ACTC1	930	919
ACTC1_CCDS10041.1_ex3_15:35084707-35084730:+_5-1	ACTC1	432	680
ACTG1_CCDS11782.1_ex3_17:79478996-79479019:-_5-3	ACTG1	328	1690
ACTG1_CCDS11782.1_ex2_17:79478503-79478526:+_5-1	ACTG1	0	214
ACTG1_CCDS11782.1_ex4_17:79479272-79479295:-_5-5	ACTG1	644	1230
ACTG1_CCDS11782.1_ex3_17:79479158-79479181:-_5-4	ACTG1	524	1911
ACTG1_CCDS11782.1_ex2_17:79478571-79478594:+_5-2	ACTG1	341	791
ACTG2_CCDS1930.1_ex4_2:74140613-74140636:+_6-4	ACTG2	894	941
ACTG2_CCDS1930.1_ex6_2:74143703-74143726:+_6-6	ACTG2	1252	1660
ACTG2_CCDS1930.1_ex4_2:74140699-74140722:+_6-5	ACTG2	925	1677
ACTG2_CCDS1930.1_ex3_2:74136248-74136271:-_6-3	ACTG2	2017	2451
ACTG2_CCDS1930.1_ex0_2:74128535-74128558:-_6-1	ACTG2	714	782
ACTG2_CCDS1930.1_ex1_2:74129505-74129528:+_6-2	ACTG2	572	708
ACTL10_CCDS33463.1_ex0_20:32255394-32255417:+_5-1	ACTL10	868	1089
ACTL10_CCDS33463.1_ex0_20:32255491-32255514:+_5-3	ACTL10	4220	2364
ACTL10_CCDS33463.1_ex0_20:32255758-32255781:+_5-5	ACTL10	1372	1549
ACTL10_CCDS33463.1_ex0_20:32255451-32255474:+_5-2	ACTL10	1760	2305
ACTL10_CCDS33463.1_ex0_20:32255605-32255628:+_5-4	ACTL10	1473	1681
ACTL6A_CCDS3231.1_ex2_3:179287976-179287999:+_5-1	ACTL6A	284	572
ACTL6A_CCDS3231.1_ex5_3:179294077-179294100:+_5-4	ACTL6A	168	363
ACTL6A_CCDS3231.1_ex5_3:179294023-179294046:+_5-2	ACTL6A	556	1491
ACTL6A_CCDS3231.1_ex5_3:179294057-179294080:-_5-3	ACTL6A	5	817
ACTL6A_CCDS3231.1_ex6_3:179294421-179294444:-_5-5	ACTL6A	13	242
ACTL6B_CCDS5702.1_ex10_7:100252724-100252747:+_5-4	ACTL6B	498	1710
ACTL6B_CCDS5702.1_ex7_7:100246234-100246257:-_5-1	ACTL6B	2722	1858
ACTL6B_CCDS5702.1_ex11_7:100253073-100253096:-_5-5	ACTL6B	477	1384
ACTL6B_CCDS5702.1_ex8_7:100246350-100246373:-_5-2	ACTL6B	1623	2224
ACTL6B_CCDS5702.1_ex8_7:100246430-100246453:-_5-3	ACTL6B	910	1077
ACTL7A_CCDS6772.1_ex0_9:111624973-111624996:+_5-4	ACTL7A	964	1010
ACTL7A_CCDS6772.1_ex0_9:111624723-111624746:-_5-2	ACTL7A	904	1069
ACTL7A_CCDS6772.1_ex0_9:111624700-111624723:+_5-1	ACTL7A	1360	957
ACTL7A_CCDS6772.1_ex0_9:111625001-111625024:-_5-5	ACTL7A	1105	1285
ACTL7A_CCDS6772.1_ex0_9:111624877-111624900:+_5-3	ACTL7A	833	1295
ACTL7B_CCDS6771.1_ex0_9:111618081-111618104:+_5-5	ACTL7B	1814	1082
ACTL7B_CCDS6771.1_ex0_9:111617857-111617880:-_5-2	ACTL7B	758	812
ACTL7B_CCDS6771.1_ex0_9:111617668-111617691:+_5-1	ACTL7B	595	1575
ACTL7B_CCDS6771.1_ex0_9:111617928-111617951:+_5-3	ACTL7B	1383	2247
ACTL7B_CCDS6771.1_ex0_9:111618010-111618033:-_5-4	ACTL7B	839	1290
ACTL8_CCDS183.1_ex0_1:18149631-18149654:-_5-2	ACTL8	477	1061
ACTL8_CCDS183.1_ex0_1:18149689-18149712:+_5-3	ACTL8	1131	1641
ACTL8_CCDS183.1_ex0_1:18149598-18149621:+_5-1	ACTL8	1384	1471
ACTL8_CCDS183.1_ex0_1:18149791-18149814:-_5-4	ACTL8	352	852
ACTL8_CCDS183.1_ex1_1:18152415-18152438:-_5-5	ACTL8	1964	2425
ACTL9_CCDS12207.1_ex0_19:8808473-8808496:-_5-1	ACTL9	1249	1640
ACTL9_CCDS12207.1_ex0_19:8808508-8808531:+_5-2	ACTL9	1222	1484
ACTL9_CCDS12207.1_ex0_19:8808750-8808773:-_5-4	ACTL9	1451	1493
ACTL9_CCDS12207.1_ex0_19:8808690-8808713:+_5-3	ACTL9	1639	1879
ACTL9_CCDS12207.1_ex0_19:8808897-8808920:-_5-5	ACTL9	893	1293
ACTN1_CCDS45129.1_ex9_14:69352260-69352283:+_5-1	ACTN1	1944	1324
ACTN1_CCDS45129.1_ex14_14:69371424-69371447:+_5-3	ACTN1	259	670
ACTN1_CCDS45129.1_ex18_14:69387714-69387737:+_5-5	ACTN1	2957	2555
ACTN1_CCDS45129.1_ex13_14:69369255-69369278:-_5-2	ACTN1	1180	1992
ACTN1_CCDS45129.1_ex15_14:69376044-69376067:+_5-4	ACTN1	0	0
ACTN2_CCDS1613.1_ex10_1:236906313-236906336:+_5-5	ACTN2	577	1073
ACTN2_CCDS1613.1_ex5_1:236891034-236891057:+_5-3	ACTN2	32	277
ACTN2_CCDS1613.1_ex2_1:236882196-236882219:+_5-2	ACTN2	734	851
ACTN2_CCDS1613.1_ex9_1:236902693-236902716:-_5-4	ACTN2	674	1020
ACTN2_CCDS1613.1_ex1_1:236881167-236881190:-_5-1	ACTN2	898	335
ACTN4_CCDS12518.1_ex7_19:39200906-39200929:+_5-4	ACTN4	388	798
ACTN4_CCDS12518.1_ex5_19:39198802-39198825:-_5-2	ACTN4	1170	1225
ACTN4_CCDS12518.1_ex8_19:39205106-39205129:+_5-5	ACTN4	916	1400
ACTN4_CCDS12518.1_ex6_19:39200040-39200063:-_5-3	ACTN4	671	1429
ACTN4_CCDS12518.1_ex4_19:39196731-39196754:-_5-1	ACTN4	40	169
ACTR10_CCDS32090.1_ex7_14:58686404-58686427:+_5-5	ACTR10	446	476
ACTR10_CCDS32090.1_ex5_14:58680375-58680398:+_5-4	ACTR10	5	848
ACTR10_CCDS32090.1_ex4_14:58678073-58678096:-_5-3	ACTR10	18	460
ACTR10_CCDS32090.1_ex2_14:58674653-58674676:-_5-1	ACTR10	54	275
ACTR10_CCDS32090.1_ex3_14:58675743-58675766:-_5-2	ACTR10	1	407
ACTR1A_CCDS7536.1_ex6_10:104245456-104245479:+_5-3	ACTR1A	540	816
ACTR1A_CCDS7536.1_ex8_10:104248859-104248882:-_5-5	ACTR1A	1287	2053
ACTR1A_CCDS7536.1_ex5_10:104244117-104244140:-_5-2	ACTR1A	1359	1355
ACTR1A_CCDS7536.1_ex7_10:104247962-104247985:-_5-4	ACTR1A	77	630
ACTR1A_CCDS7536.1_ex5_10:104244013-104244036:-_5-1	ACTR1A	478	1583
ACTR1B_CCDS2033.1_ex7_2:98275840-98275863:-_5-3	ACTR1B	662	879
ACTR1B_CCDS2033.1_ex8_2:98277035-98277058:+_5-4	ACTR1B	1144	1181
ACTR1B_CCDS2033.1_ex6_2:98275418-98275441:-_5-2	ACTR1B	488	646
ACTR1B_CCDS2033.1_ex8_2:98277099-98277122:-_5-5	ACTR1B	638	1511
ACTR1B_CCDS2033.1_ex5_2:98275082-98275105:-_5-1	ACTR1B	968	1274
ACTR2_CCDS1881.1_ex2_2:65473721-65473744:+_5-2	ACTR2	9	72
ACTR2_CCDS1881.1_ex4_2:65480869-65480892:+_5-5	ACTR2	191	643
ACTR2_CCDS1881.1_ex2_2:65473698-65473721:+_5-1	ACTR2	0	10
ACTR2_CCDS1881.1_ex3_2:65478177-65478200:-_5-3	ACTR2	0	87
ACTR2_CCDS1881.1_ex3_2:65478215-65478238:+_5-4	ACTR2	50	865
ACTR3_CCDS33277.1_ex4_2:114688888-114688911:+_5-2	ACTR3	46	43
ACTR3_CCDS33277.1_ex3_2:114684946-114684969:+_5-1	ACTR3	0	200
ACTR3_CCDS33277.1_ex5_2:114691899-114691922:+_5-3	ACTR3	41	820
ACTR3_CCDS33277.1_ex6_2:114697574-114697597:-_5-5	ACTR3	25	708
ACTR3_CCDS33277.1_ex5_2:114691957-114691980:-_5-4	ACTR3	0	75
ACTR3B_CCDS34782.1_ex2_7:152497649-152497672:-_5-3	ACTR3B	1615	1804
ACTR3B_CCDS34782.1_ex2_7:152497621-152497644:-_5-2	ACTR3B	571	898
ACTR3B_CCDS34782.1_ex1_7:152480320-152480343:-_5-1	ACTR3B	0	22
ACTR3B_CCDS34782.1_ex2_7:152497711-152497734:-_5-4	ACTR3B	285	375
ACTR3B_CCDS34782.1_ex3_7:152498701-152498724:-_5-5	ACTR3B	404	1570
ACTR3C_CCDS47744.1_ex3_7:149986551-149986574:+_5-1	ACTR3C	734	2101
ACTR3C_CCDS47744.1_ex4_7:149990422-149990445:-_5-4	ACTR3C	37	588
ACTR3C_CCDS47744.1_ex3_7:149986620-149986643:+_5-2	ACTR3C	31	124
ACTR3C_CCDS47744.1_ex4_7:149990393-149990416:+_5-3	ACTR3C	957	675
ACTR3C_CCDS47744.1_ex4_7:149990445-149990468:-_5-5	ACTR3C	710	440
ACTR5_CCDS13308.1_ex0_20:37377232-37377255:+_5-1	ACTR5	1344	2363
ACTR5_CCDS13308.1_ex1_20:37378803-37378826:+_5-4	ACTR5	753	1164
ACTR5_CCDS13308.1_ex0_20:37377410-37377433:-_5-2	ACTR5	1197	1077
ACTR5_CCDS13308.1_ex1_20:37378745-37378768:+_5-3	ACTR5	366	906
ACTR5_CCDS13308.1_ex2_20:37380921-37380944:+_5-5	ACTR5	166	1015
ACTR6_CCDS9074.1_ex5_12:100604090-100604113:+_5-4	ACTR6	13	44
ACTR6_CCDS9074.1_ex1_12:100598799-100598822:-_5-1	ACTR6	70	295
ACTR6_CCDS9074.1_ex3_12:100601476-100601499:-_5-2	ACTR6	0	14
ACTR6_CCDS9074.1_ex7_12:100606270-100606293:-_5-5	ACTR6	0	64
ACTR6_CCDS9074.1_ex4_12:100603850-100603873:+_5-3	ACTR6	24	1052
ACTR8_CCDS2875.1_ex10_3:53912398-53912421:+_5-4	ACTR8	736	1070
ACTR8_CCDS2875.1_ex6_3:53910031-53910054:-_5-1	ACTR8	743	1073
ACTR8_CCDS2875.1_ex11_3:53913986-53914009:-_5-5	ACTR8	527	845
ACTR8_CCDS2875.1_ex9_3:53911715-53911738:-_5-3	ACTR8	10	325
ACTR8_CCDS2875.1_ex8_3:53911392-53911415:-_5-2	ACTR8	4	464
ACTRT1_CCDS14611.1_ex0_X:127185850-127185873:+_5-3	ACTRT1	727	768
ACTRT1_CCDS14611.1_ex0_X:127186024-127186047:+_5-5	ACTRT1	417	198
ACTRT1_CCDS14611.1_ex0_X:127185755-127185778:+_5-2	ACTRT1	722	789
ACTRT1_CCDS14611.1_ex0_X:127185631-127185654:-_5-1	ACTRT1	1520	1649
ACTRT1_CCDS14611.1_ex0_X:127185947-127185970:+_5-4	ACTRT1	1525	1325
ACTRT2_CCDS45.1_ex0_1:2938594-2938617:-_5-3	ACTRT2	916	1471
ACTRT2_CCDS45.1_ex0_1:2938460-2938483:+_5-1	ACTRT2	1771	2535
ACTRT2_CCDS45.1_ex0_1:2938780-2938803:+_5-5	ACTRT2	704	1473
ACTRT2_CCDS45.1_ex0_1:2938476-2938499:+_5-2	ACTRT2	755	1732
ACTRT2_CCDS45.1_ex0_1:2938654-2938677:+_5-4	ACTRT2	538	1239
ACTRT3_CCDS3206.1_ex1_3:169487189-169487212:-_5-5	ACTRT3	695	1707
ACTRT3_CCDS3206.1_ex1_3:169487125-169487148:-_5-4	ACTRT3	723	1271
ACTRT3_CCDS3206.1_ex0_3:169485927-169485950:+_5-1	ACTRT3	3	246
ACTRT3_CCDS3206.1_ex0_3:169485978-169486001:+_5-2	ACTRT3	1467	2253
ACTRT3_CCDS3206.1_ex0_3:169486100-169486123:-_5-3	ACTRT3	555	954
ACVR1_CCDS2206.1_ex6_2:158634758-158634781:-_5-4	ACVR1	1518	1788
ACVR1_CCDS2206.1_ex6_2:158634678-158634701:-_5-3	ACVR1	244	528
ACVR1_CCDS2206.1_ex5_2:158630670-158630693:-_5-2	ACVR1	225	634
ACVR1_CCDS2206.1_ex4_2:158626934-158626957:+_5-1	ACVR1	589	1075
ACVR1_CCDS2206.1_ex7_2:158636891-158636914:-_5-5	ACVR1	2119	1519
ACVR1B_CCDS44893.2_ex1_12:52370216-52370239:-_5-2	ACVR1B	162	111
ACVR1B_CCDS44893.2_ex1_12:52370099-52370122:+_5-1	ACVR1B	891	1077
ACVR1B_CCDS44893.2_ex2_12:52374758-52374781:-_5-4	ACVR1B	706	725
ACVR1B_CCDS44893.2_ex2_12:52374832-52374855:+_5-5	ACVR1B	416	109
ACVR1B_CCDS44893.2_ex1_12:52370243-52370266:+_5-3	ACVR1B	360	963
ACVR1C_CCDS2205.1_ex4_2:158400994-158401017:-_5-2	ACVR1C	1284	1131
ACVR1C_CCDS2205.1_ex3_2:158399284-158399307:-_5-1	ACVR1C	474	715
ACVR1C_CCDS2205.1_ex4_2:158401027-158401050:-_5-3	ACVR1C	675	1351
ACVR1C_CCDS2205.1_ex4_2:158401110-158401133:-_5-4	ACVR1C	2	103
ACVR1C_CCDS2205.1_ex7_2:158443697-158443720:-_5-5	ACVR1C	473	639
ACVR2A_CCDS33301.1_ex4_2:148672856-148672879:-_5-3	ACVR2A	1	134
ACVR2A_CCDS33301.1_ex3_2:148657374-148657397:-_5-1	ACVR2A	144	125
ACVR2A_CCDS33301.1_ex6_2:148676102-148676125:+_5-5	ACVR2A	0	13
ACVR2A_CCDS33301.1_ex6_2:148676082-148676105:-_5-4	ACVR2A	0	0
ACVR2A_CCDS33301.1_ex4_2:148672783-148672806:-_5-2	ACVR2A	96	51
ACVR2B_CCDS2679.1_ex1_3:38518811-38518834:+_5-1	ACVR2B	767	893
ACVR2B_CCDS2679.1_ex3_3:38519627-38519650:-_5-4	ACVR2B	725	1344
ACVR2B_CCDS2679.1_ex3_3:38519727-38519750:-_5-5	ACVR2B	128	639
ACVR2B_CCDS2679.1_ex1_3:38518930-38518953:-_5-2	ACVR2B	892	1352
ACVR2B_CCDS2679.1_ex1_3:38518963-38518986:+_5-3	ACVR2B	739	1127
ACVRL1_CCDS31804.1_ex2_12:52307445-52307468:-_5-2	ACVRL1	1020	1721
ACVRL1_CCDS31804.1_ex2_12:52307537-52307560:+_5-3	ACVRL1	947	1224
ACVRL1_CCDS31804.1_ex1_12:52306935-52306958:-_5-1	ACVRL1	594	1044
ACVRL1_CCDS31804.1_ex4_12:52308291-52308314:-_5-5	ACVRL1	843	1865
ACVRL1_CCDS31804.1_ex4_12:52308229-52308252:+_5-4	ACVRL1	1599	1149
ACY1_CCDS2844.1_ex2_3:52019412-52019435:-_5-2	ACY1	1512	1344
ACY1_CCDS2844.1_ex3_3:52019884-52019907:-_5-3	ACY1	276	435
ACY1_CCDS2844.1_ex0_3:52018159-52018182:-_5-1	ACY1	1074	1271
ACY1_CCDS2844.1_ex7_3:52021003-52021026:+_5-5	ACY1	897	655
ACY1_CCDS2844.1_ex6_3:52020670-52020693:-_5-4	ACY1	302	589
ACY3_CCDS8175.1_ex5_11:67414306-67414329:+_5-5	ACY3	607	1112
ACY3_CCDS8175.1_ex4_11:67413201-67413224:+_5-3	ACY3	705	674
ACY3_CCDS8175.1_ex3_11:67412753-67412776:-_5-2	ACY3	373	899
ACY3_CCDS8175.1_ex1_11:67412302-67412325:+_5-1	ACY3	76	359
ACY3_CCDS8175.1_ex4_11:67413328-67413351:+_5-4	ACY3	1139	2217
ACYP1_CCDS9838.1_ex0_14:75520254-75520277:+_5-2	ACYP1	974	1125
ACYP1_CCDS45137.1_ex0_14:75520355-75520378:-_5-5	ACYP1	2075	1518
ACYP1_CCDS9838.1_ex0_14:75520271-75520294:-_5-3	ACYP1	367	734
ACYP1_CCDS9838.1_ex0_14:75520237-75520260:-_5-1	ACYP1	68	406
ACYP1_CCDS9838.1_ex0_14:75520337-75520360:-_5-4	ACYP1	733	639
ACYP2_CCDS1850.1_ex2_2:54365839-54365862:-_5-4	ACYP2	2761	2559
ACYP2_CCDS1850.1_ex3_2:54531829-54531852:-_5-5	ACYP2	2308	1926
ACYP2_CCDS1850.1_ex2_2:54365814-54365837:+_5-3	ACYP2	291	484
ACYP2_CCDS1850.1_ex2_2:54365790-54365813:+_5-2	ACYP2	210	420
ACYP2_CCDS1850.1_ex2_2:54365773-54365796:+_5-1	ACYP2	309	171
ADA_CCDS13335.1_ex9_20:43257695-43257718:+_5-5	ADA	362	623
ADA_CCDS13335.1_ex6_20:43252952-43252975:-_5-1	ADA	652	1240
ADA_CCDS13335.1_ex9_20:43257675-43257698:+_5-4	ADA	272	383
ADA_CCDS13335.1_ex8_20:43255136-43255159:-_5-3	ADA	1458	1819
ADA_CCDS13335.1_ex7_20:43254194-43254217:+_5-2	ADA	1048	1423
ADAD1_CCDS34058.1_ex1_4:123302262-123302285:-_5-3	ADAD1	1233	1083
ADAD1_CCDS34058.1_ex1_4:123302154-123302177:-_5-2	ADAD1	1486	1060
ADAD1_CCDS34058.1_ex0_4:123301375-123301398:-_5-1	ADAD1	207	1208
ADAD1_CCDS34058.1_ex3_4:123314766-123314789:-_5-4	ADAD1	505	53
ADAD1_CCDS34058.1_ex4_4:123317510-123317533:+_5-5	ADAD1	258	24
ADAD2_CCDS10944.1_ex2_16:84228058-84228081:-_5-3	ADAD2	109	465
ADAD2_CCDS10944.1_ex0_16:84225188-84225211:-_5-2	ADAD2	2115	2343
ADAD2_CCDS10944.1_ex0_16:84224981-84225004:-_5-1	ADAD2	1412	1407
ADAD2_CCDS10944.1_ex2_16:84228097-84228120:-_5-4	ADAD2	1402	2919
ADAD2_CCDS10944.1_ex4_16:84228737-84228760:+_5-5	ADAD2	460	654
ADAL_CCDS32214.1_ex3_15:43632528-43632551:+_5-4	ADAL	238	330
ADAL_CCDS32214.1_ex1_15:43627959-43627982:-_5-1	ADAL	411	506
ADAL_CCDS32214.1_ex1_15:43627979-43628002:+_5-2	ADAL	409	675
ADAL_CCDS32214.1_ex3_15:43632499-43632522:+_5-3	ADAL	720	745
ADAL_CCDS32214.1_ex5_15:43638096-43638119:+_5-5	ADAL	900	719
ADAM10_CCDS10167.1_ex12_15:58971400-58971423:+_5-2	ADAM10	771	1331
ADAM10_CCDS10167.1_ex13_15:58974405-58974428:-_5-3	ADAM10	1	64
ADAM10_CCDS10167.1_ex11_15:58957368-58957391:-_5-1	ADAM10	447	716
ADAM10_CCDS10167.1_ex14_15:59009778-59009801:-_5-4	ADAM10	2366	2694
ADAM10_CCDS10167.1_ex14_15:59009863-59009886:-_5-5	ADAM10	0	44
ADAM11_CCDS11486.1_ex10_17:42850732-42850755:+_5-3	ADAM11	409	1328
ADAM11_CCDS11486.1_ex9_17:42850380-42850403:+_5-2	ADAM11	186	1869
ADAM11_CCDS11486.1_ex11_17:42851724-42851747:-_5-4	ADAM11	275	2595
ADAM11_CCDS11486.1_ex12_17:42851858-42851881:+_5-5	ADAM11	851	1641
ADAM11_CCDS11486.1_ex3_17:42847352-42847375:+_5-1	ADAM11	1275	1720
ADAM12_CCDS7653.1_ex14_10:127789635-127789658:-_5-1	ADAM12	1099	1221
ADAM12_CCDS7653.1_ex18_10:127824197-127824220:-_5-2	ADAM12	816	877
ADAM12_CCDS7653.1_ex20_10:127967520-127967543:-_5-5	ADAM12	123	324
ADAM12_CCDS7653.1_ex19_10:127843792-127843815:+_5-3	ADAM12	1731	1477
ADAM12_CCDS7653.1_ex19_10:127843821-127843844:+_5-4	ADAM12	647	844
ADAM15_CCDS1084.1_ex1_1:155025210-155025233:-_5-1	ADAM15	845	907
ADAM15_CCDS1084.1_ex3_1:155026409-155026432:-_5-2	ADAM15	1553	1789
ADAM15_CCDS1084.1_ex6_1:155028306-155028329:+_5-4	ADAM15	1155	1375
ADAM15_CCDS1084.1_ex5_1:155026965-155026988:+_5-3	ADAM15	433	829
ADAM15_CCDS1084.1_ex8_1:155028569-155028592:+_5-5	ADAM15	313	739
ADAM17_CCDS1665.1_ex16_2:9676895-9676918:-_5-4	ADAM17	378	394
ADAM17_CCDS1665.1_ex17_2:9683339-9683362:+_5-5	ADAM17	475	969
ADAM17_CCDS1665.1_ex15_2:9675961-9675984:-_5-2	ADAM17	11	286
ADAM17_CCDS1665.1_ex16_2:9676854-9676877:-_5-3	ADAM17	3	69
ADAM17_CCDS1665.1_ex8_2:9650229-9650252:+_5-1	ADAM17	361	455
ADAM18_CCDS55225.1_ex2_8:39463828-39463851:+_5-2	ADAM18	0	11
ADAM18_CCDS55225.1_ex2_8:39463855-39463878:-_5-3	ADAM18	121	400
ADAM18_CCDS55225.1_ex3_8:39466627-39466650:-_5-4	ADAM18	0	8
ADAM18_CCDS55225.1_ex1_8:39442849-39442872:+_5-1	ADAM18	90	194
ADAM18_CCDS55225.1_ex4_8:39467011-39467034:-_5-5	ADAM18	542	666
ADAM19_CCDS4338.1_ex11_5:156929867-156929890:+_5-1	ADAM19	208	807
ADAM19_CCDS4338.1_ex17_5:156946915-156946938:+_5-4	ADAM19	651	1681
ADAM19_CCDS4338.1_ex17_5:156946846-156946869:-_5-3	ADAM19	1056	1406
ADAM19_CCDS4338.1_ex12_5:156932788-156932811:-_5-2	ADAM19	386	923
ADAM19_CCDS4338.1_ex18_5:156957860-156957883:-_5-5	ADAM19	908	831
ADAM2_CCDS34884.1_ex12_8:39646189-39646212:+_5-2	ADAM2	994	433
ADAM2_CCDS34884.1_ex16_8:39682368-39682391:-_5-4	ADAM2	151	315
ADAM2_CCDS34884.1_ex14_8:39678515-39678538:-_5-3	ADAM2	5	222
ADAM2_CCDS34884.1_ex18_8:39694667-39694690:-_5-5	ADAM2	0	23
ADAM2_CCDS34884.1_ex11_8:39645674-39645697:+_5-1	ADAM2	620	1221
ADAM20_CCDS32111.1_ex0_14:70990503-70990526:-_5-1	ADAM20	446	155
ADAM20_CCDS32111.1_ex0_14:70990548-70990571:-_5-2	ADAM20	955	896
ADAM20_CCDS32111.1_ex0_14:70990840-70990863:-_5-4	ADAM20	513	971
ADAM20_CCDS32111.1_ex0_14:70991243-70991266:-_5-5	ADAM20	261	631
ADAM20_CCDS32111.1_ex0_14:70990649-70990672:+_5-3	ADAM20	414	1005
ADAM21_CCDS9804.1_ex0_14:70925235-70925258:-_5-5	ADAM21	1	85
ADAM21_CCDS9804.1_ex0_14:70925016-70925039:+_5-4	ADAM21	510	401
ADAM21_CCDS9804.1_ex0_14:70924542-70924565:+_5-1	ADAM21	97	364
ADAM21_CCDS9804.1_ex0_14:70924749-70924772:+_5-2	ADAM21	602	1160
ADAM21_CCDS9804.1_ex0_14:70924946-70924969:-_5-3	ADAM21	98	52
ADAM22_CCDS43608.1_ex11_7:87762202-87762225:-_5-4	ADAM22	972	1652
ADAM22_CCDS43608.1_ex1_7:87564459-87564482:+_5-1	ADAM22	1382	1040
ADAM22_CCDS43608.1_ex10_7:87760670-87760693:-_5-3	ADAM22	456	474
ADAM22_CCDS43608.1_ex2_7:87607676-87607699:-_5-2	ADAM22	1479	1069
ADAM22_CCDS43608.1_ex13_7:87765313-87765336:+_5-5	ADAM22	1174	840
ADAM23_CCDS2369.1_ex5_2:207407996-207408019:-_5-4	ADAM23	164	429
ADAM23_CCDS2369.1_ex1_2:207310026-207310049:-_5-1	ADAM23	701	614
ADAM23_CCDS2369.1_ex2_2:207345945-207345968:+_5-2	ADAM23	469	1304
ADAM23_CCDS2369.1_ex3_2:207395631-207395654:+_5-3	ADAM23	321	212
ADAM23_CCDS2369.1_ex8_2:207414806-207414829:+_5-5	ADAM23	901	1107
ADAM28_CCDS34865.1_ex5_8:24170948-24170971:+_5-3	ADAM28	1682	1440
ADAM28_CCDS34865.1_ex3_8:24167688-24167711:-_5-1	ADAM28	905	810
ADAM28_CCDS34865.1_ex8_8:24181384-24181407:+_5-5	ADAM28	499	504
ADAM28_CCDS34865.1_ex5_8:24171075-24171098:-_5-4	ADAM28	2165	1197
ADAM28_CCDS34865.1_ex5_8:24170894-24170917:+_5-2	ADAM28	455	904
ADAM29_CCDS3823.1_ex0_4:175897600-175897623:-_5-5	ADAM29	1058	1262
ADAM29_CCDS3823.1_ex0_4:175897541-175897564:+_5-4	ADAM29	285	159
ADAM29_CCDS3823.1_ex0_4:175897493-175897516:+_5-3	ADAM29	390	1101
ADAM29_CCDS3823.1_ex0_4:175896787-175896810:+_5-1	ADAM29	1448	1057
ADAM29_CCDS3823.1_ex0_4:175896951-175896974:-_5-2	ADAM29	1975	1265
ADAM30_CCDS907.1_ex0_1:120438076-120438099:+_5-3	ADAM30	974	910
ADAM30_CCDS907.1_ex0_1:120438634-120438657:-_5-5	ADAM30	1	115
ADAM30_CCDS907.1_ex0_1:120438479-120438502:+_5-4	ADAM30	209	210
ADAM30_CCDS907.1_ex0_1:120437885-120437908:-_5-2	ADAM30	382	917
ADAM30_CCDS907.1_ex0_1:120437760-120437783:+_5-1	ADAM30	433	712
[truncated: 89,424 more rows]

## Sheet: 9
sgRNA	gene	EGAN00001547683.sample	Human_gRNA_v1-W
[truncated: 90,709 more rows]
