# Supplementary material for: Genome-wide CRISPR/Cas9 deletion screen defines mitochondrial gene essentiality and identifies routes for tumour cell viability in hypoxia
Source: Commun Biol. 2021 May 21;4:615. doi: 10.1038/s42003-021-02098-x (PMC8140129; doi:10.1038/s42003-021-02098-x)
Supplement: Supplementary file 4 — Supplementary Data [file 42003_2021_2098_MOESM4_ESM.zip › NatCommsBio-Thomas et al-SuppData3-Rev#2-FINALLT.xlsx]

## Sheet: INDEX
Sheet Number	Conditions	Description	Repeat Number	sgRNA abundance
1	Hypoxia-glucose	Library vs Plasmid	1	Depleted
2	Hypoxia-glucose	Library vs Plasmid	1	Enriched
3	Hypoxia-glucose	Library vs Plasmid	2	Depleted
4	Hypoxia-glucose	Library vs Plasmid	2	Enriched
5	Hypoxia-glucose	Library vs Plasmid	3	Depleted
6	Hypoxia-glucose	Library vs Plasmid	3	Enriched
7	Hypoxia-glucose	Raw read counts	1
8	Hypoxia-glucose	Raw read counts	2
9	Hypoxia-glucose	Raw read counts	3

## Sheet: 1
Gene ID	FDR corrected p-value
ALG2	0.00223293
BCL2L1	0.00223293
GNB2L1	0.00223293
RPL13	0.00223293
RPL36	0.00223293
TCEB2	0.00223293
UBE2M	0.00223293
GPN2	0.00483806
HIST1H2BC	0.00483806
MCM2	0.00483806
RAN	0.00483806
PSMB4	0.00483806
RPL10A	0.00483806
RPLP1	0.00483806
RPS23	0.00483806
TPI1	0.00483806
WDR43	0.00483806
BIRC5	0.00483806
XRCC6	0.00483806
ZNF593	0.00483806
PPP1R8	0.00483806
SKP1	0.00483806
MED11	0.00483806
PDPK1	0.00483806
NUDT21	0.00564787
WDR77	0.00564787
HIST1H2AK	0.00564787
PRPF19	0.00564787
RPS4X	0.00564787
TUBA1B	0.00564787
PSMG4	0.00564787
HIST2H2AC	0.00564787
RRM1	0.00564787
HIST1H2BH	0.00564787
DNLZ	0.00564787
MYC	0.00564787
HNRNPK	0.00564787
HYPK	0.00564787
PSMB5	0.00564787
PSMD7	0.00564787
RBBP4	0.00564787
SF3B5	0.00564787
MEPCE	0.00564787
RPL27A	0.00564787
TRIAP1	0.00564787
POLR2E	0.0059172
GTPBP4	0.0059172
ROMO1	0.0059172
SRSF11	0.0059172
MAD2L2	0.0059172
EIF3G	0.00629997
TIMM23	0.00629997
VCP	0.00629997
ESPL1	0.00629997
PDCD2	0.00629997
TRAPPC3	0.00629997
GTF2H3	0.00629997
C19orf53	0.00629997
RPLP0	0.00629997
FANCA	0.00629997
RBMX	0.00629997
CCT4	0.00669867
GNL2	0.00691477
SPC24	0.00691477
SNRPB	0.00755248
HNRNPL	0.00755248
PSMA6	0.00755248
SBDS	0.00755248
C1orf109	0.00755248
RPS19	0.00755248
ELL	0.00771964
HSPA9	0.00818736
HIST2H3C	0.00818736
TSR2	0.00818736
SRSF2	0.00818736
CRCP	0.00818736
HIST1H2AJ	0.00818736
PUF60	0.00818736
EIF6	0.00842924
RRP9	0.00842924
FDX1L	0.00920395
FNTA	0.0094103
SNRPD3	0.0102299
EIF2B1	0.0105693
DYNC1I2	0.0105693
ARPC4	0.0118625
EXOC3	0.0118625
RPL28	0.0118625
CPSF4	0.0119849
RPL37A	0.0119849
CNOT3	0.0121523
IMP3	0.0121523
PSMB2	0.0121523
LDLR	0.0121523
MAT2A	0.0121523
SNAPC4	0.0121523
PI16	0.0125971
RPL35	0.0127075
CRKL	0.0127075
MRPL34	0.0127075
RPL3	0.0127075
WDR74	0.0128704
ANAPC10	0.0128704
MRPS21	0.0128704
MCM3AP	0.0128704
RPL11	0.0128704
HIST2H3A	0.0128704
CDC16	0.0128704
DHX36	0.0128704
ERCC3	0.0128704
GAK	0.0128704
GTF2B	0.0128704
HMGCR	0.0128704
NIFK	0.0128704
THOC3	0.0128704
RPS20	0.0128704
TUBA1C	0.0128704
RPAP1	0.0128704
MED30	0.0128704
SNAPC3	0.0128704
EIF1AX	0.0128704
GTF3A	0.0128704
MED17	0.0128704
GUK1	0.0128704
ATP6V0C	0.0128704
NUDC	0.0142071
PSMC4	0.0142071
EIF2B5	0.0142071
UBA52	0.0142071
MED20	0.0142071
TUBB	0.0142071
EP400	0.0142071
ARMC5	0.0142071
OGT	0.0142071
BCLAF1	0.0147931
RPL8	0.0147931
CCDC12	0.0147931
RRM2	0.0147931
PRELID1	0.0147931
SAE1	0.0147931
ERH	0.0147931
PWP2	0.0147931
SRSF7	0.0147931
PHB2	0.0147931
DDX49	0.0148277
EXOC5	0.015209
NHP2L1	0.0152382
CTPS1	0.0152668
RPS7	0.0156065
POP5	0.0156065
NUP155	0.0157933
MRPL41	0.0157933
MRPS25	0.0162004
SFPQ	0.0162004
ZNF259	0.0162004
TXNL4A	0.0165324
HIST1H2BJ	0.0165457
U2SURP	0.0165457
ALG1	0.0165967
DDX54	0.0165967
NELFCD	0.0165967
TWISTNB	0.0165967
CPSF3L	0.0165967
MCM5	0.0166742
LAMTOR2	0.0166742
RPA2	0.0166742
STRIP1	0.0168507
ATP6V1A	0.0169497
MPV17L2	0.0169497
SAFB	0.0172398
NIP7	0.0172454
FNDC3B	0.0176068
HIST2H2AA3	0.0176514
ATP5B	0.0176514
EXOSC6	0.0176514
STX18	0.0178442
TMED10	0.0182609
OCM2	0.0184078
NUP88	0.0188494
EIF3B	0.0188737
GAPDH	0.0188737
SF3B4	0.0188737
DDX56	0.0188737
EEF2	0.0188737
HIST1H2AH	0.0188737
PRPF38A	0.0188737
GNL3	0.0188737
MCM7	0.0188737
PFDN6	0.018901
EIF2B3	0.0189628
SMC4	0.0191615
TRNT1	0.0191859
RPL5	0.019425
ALYREF	0.019425
YAE1D1	0.019425
ITGAV	0.019425
CSTF3	0.0198795
INCENP	0.0199308
RPL27	0.0205204
PSMB3	0.0205204
PSMA7	0.0205335
POLR3K	0.0208352
STK38	0.0210693
XAB2	0.0212739
RPP25L	0.0212739
HNRNPU	0.0212739
HDAC3	0.0212739
PPM1D	0.0212739
YY1	0.0212739
FOLR1	0.0212739
DDX21	0.0213115
FAU	0.0214694
SDAD1	0.0217083
HIST1H4K	0.0217083
DDX18	0.0217083
RPL23	0.0217563
NFATC2IP	0.0217638
MFAP1	0.0217638
THOC2	0.0217964
HSP90AB1	0.022029
SF3B14	0.022029
HSCB	0.0222296
POLR1C	0.0229937
GRWD1	0.0233263
PRIM1	0.0235083
SF1	0.0235083
GFER	0.0239142
ING3	0.024069
ATP6V0B	0.0240751
POLR2L	0.0240751
WEE1	0.024081
CSK	0.024081
FARSB	0.0241239
ERCC2	0.0243772
RPL31	0.0243772
POLR2H	0.0246017
TIMM13	0.0250583
CDC27	0.0251204
RPL14	0.02544
UBE2D3	0.0260168
POM121C	0.0260168
CDT1	0.0265048
TRMT112	0.0265048
GRB2	0.0265048
USP7	0.028205
TINF2	0.028205
PSMA2	0.0282464
MARS2	0.0284181
KAT8	0.0284181
PSMB1	0.0284181
CSE1L	0.0293116
CSNK1A1	0.0293116
CCT7	0.0293116
CCT5	0.0293116
STRA13	0.0293116
DNAJC9	0.0293116
HMGA1	0.0293116
HIST1H2BE	0.0296041
EIF3D	0.0300568
EIF4A1	0.0302314
SNUPN	0.0302314
ARHGAP11A	0.0302829
MOCS3	0.0312952
ZWINT	0.0319105
CENPM	0.0323279
RPS11	0.0323279
G6PD	0.0323279
GSTA5	0.0323279
C12orf45	0.0323279
LYRM4	0.0323279
EBNA1BP2	0.0323279
ATP5G2	0.0324104
SF3B3	0.0330364
RBM14	0.0333532
HIST1H2BB	0.033796
NAT10	0.0340201
NDUFC2	0.0341
NHLRC2	0.0341
SDE2	0.0343407
MARS	0.0344793
NOP58	0.0344793
MDM4	0.0350906
NCL	0.0354673
NCAPH2	0.0355927
UQCRH	0.0361451
CIRH1A	0.0361451
HIGD2A	0.0361451
SOD1	0.0373215
CDC123	0.0376523
POLR3B	0.0376523
PLK1	0.0376523
POLR2D	0.0376523
PTPN23	0.0379218
WDR82	0.0384045
TTC27	0.0384204
GINS2	0.0384204
GPI	0.039386
GTF2E2	0.039386
TMED2	0.040531
HEATR1	0.040531
NCAPG	0.0406901
RPS3	0.0406901
VMP1	0.0406901
CIAPIN1	0.0406901
SLC7A6OS	0.0406901
ACTR8	0.0406901
GTF2F2	0.0409481
MDM2	0.0409481
NUP93	0.0409839
RTCB	0.0414004
CDC20	0.0414004
PRPF3	0.0414639
RPL15	0.0414639
GNB1L	0.0423981
MAX	0.0423981
NOP2	0.0434056
WDR55	0.0434056
IARS	0.044227
RBM48	0.044227
IK	0.044227
WDR33	0.044227
TIPIN	0.044227
PGAM4	0.0442288
TCP1	0.0442656
HUWE1	0.044337
CTAG1B	0.0443541
UBE2I	0.0443742
TPR	0.0446333
SUPT5H	0.0446333
RPA3	0.0446333
UTP20	0.0446333
ACTL6A	0.0446333
DRD5	0.0447688
NOM1	0.0456697
EWSR1	0.0458919
CCT2	0.0467013
ATP5A1	0.0467013
PPP1R12A	0.0467013
SOD2	0.0467013
ELAC2	0.0467013
WDR73	0.0467013
HNRNPC	0.0467772
PGK1	0.0468496
TOE1	0.0472316
BRIX1	0.0473047
C21orf59	0.0478583
RPS16	0.0483786
FERMT2	0.0483799
PSMG3	0.048622
VMA21	0.0487351
ECD	0.0491009
RPA1	0.0492575
CDC42	0.049272
NOL11	0.049272
POLR3C	0.049272
CIAO1	0.0496777
COPS6	0.050273
CDC23	0.050273
ATP5L	0.050273
PFDN2	0.0517248
ZNF559	0.0523433
GRASP	0.0524086
TRMT6	0.0526116
AURKB	0.0527802
CDC37	0.052783
SMG7	0.0528022
TOMM22	0.0528348
SRF	0.0528348
DHX8	0.0530066
POLR2I	0.0530066
UBR4	0.0530066
KARS	0.0530066
SLMO2	0.0530086
NUP85	0.05304
TONSL	0.0533774
SNAPC5	0.0534074
GABPA	0.0534954
ZFP36L1	0.0545401
RPL36A	0.0547238
CCDC115	0.0550949
POP1	0.0557666
CKAP5	0.0566222
AARS	0.0566222
TTC4	0.0568481
MASTL	0.0568481
EIF4A3	0.0568481
PHF5A	0.0568687
BAD	0.0568687
GEMIN2	0.0569298
EIF2B2	0.0571986
IMPDH2	0.0577897
ATL2	0.0577897
PAFAH1B1	0.0577897
NUS1	0.0577897
AMBN	0.0577897
FTSJ3	0.0577897
HCFC1	0.0577897
USB1	0.0577897
WDR12	0.0586093
SMPD4	0.0586093
SEC63	0.0586093
RPL13A	0.0586093
INTS1	0.0586093
PAK1IP1	0.0586093
ACOX1	0.0586093
PNKP	0.0587387
MED8	0.0587387
BCAS2	0.0595286
INO80	0.0595519
FAM96B	0.0599812
ANKRD39	0.060184
ELP5	0.060191
FAM107A	0.0602239
LIMS3	0.060534
TCF7	0.060534
MPDU1	0.060534
CDC45	0.060838
NARS	0.0608687
SNRPA1	0.0609879
THOC5	0.0612479
ATP6V1C1	0.0612479
GMPPB	0.0612479
DBR1	0.0612479
YPEL5	0.0614287
KRTAP4-11	0.0619987
POLD3	0.0620898
PAM16	0.0620898
RBM39	0.0620898
KIF18A	0.0622665
CPSF2	0.0622665
SETD1A	0.0627028
RPS8	0.0627613
GARS	0.0627613
HIST1H2BL	0.0627613
GTF2A2	0.0627613
EIF3C	0.0628831
KAT7	0.063224
TTF1	0.0632576
COPS5	0.063706
TUBGCP3	0.0644834
PTCHD4	0.0644834
RPS24	0.065733
DHDDS	0.065733
HIST1H2AL	0.0660729
FARSA	0.0660887
EIF2S3	0.0660887
SRPR	0.0670644
PHAX	0.0674209
HNRNPR	0.067726
HIST1H2BD	0.0681968
SUGP1	0.0684512
PRR13	0.0686234
DYNLT1	0.0691795
RBM25	0.0696463
HIST1H2AM	0.0696463
ANKRD17	0.069651
ZNF117	0.0698052
RANGAP1	0.0702587
ISCU	0.0705508
BUB3	0.0707968
RPL18A	0.0707968
NUP50	0.0707968
RPL18	0.0708809
SRP54	0.0708809
POP7	0.072639
RCC1	0.0738329
RHOQ	0.0741867
HSP90B1	0.0741867
HIST1H2BG	0.0741867
MED4	0.0758798
SDHB	0.0761145
RPLP2	0.0766378
PRPF31	0.0768207
EIF4G1	0.0768207
DDX55	0.0768207
PTPMT1	0.0770602
OIP5	0.0773666
PHB	0.0784598
HSPE1	0.0786279
DDB1	0.0792904
CMPK1	0.0792904
CPNE2	0.079554
HNRNPH1	0.0796113
ZBTB17	0.0805101
MRPL36	0.0825152
EIF3F	0.0826671
BMP5	0.0826671
PSMA1	0.0826671
PSMD3	0.0827674
SMARCA5	0.0827674
DHX33	0.0827674
PSMA5	0.0838042
CDC5L	0.0838483
SNAPC1	0.0841577
QARS	0.0847519
PRPF40A	0.0855963
SIGMAR1	0.0855963
SACM1L	0.0855963
DDX20	0.0855963
CHMP2A	0.0855963
C17orf49	0.0855963
PSMD1	0.0858928
ZNF131	0.0858928
SPC25	0.0858928
DMAP1	0.0858928
CPSF3	0.0858928
RBM22	0.0858928
UTP6	0.0860442
RPAIN	0.0863176
PAF1	0.0871498
RBM17	0.0872769
H3F3B	0.0877395
FCF1	0.0892517
NOP56	0.0898786
NXF1	0.0899783
UBE2O	0.0910697
TRAPPC1	0.0910697
CNTN1	0.0910697
TFAP2D	0.0910697
CLNS1A	0.0910697
TACC3	0.0910697
PPAN	0.0910697
LAMTOR4	0.0913414
ZBTB11	0.091876
BRD4	0.091876
PCBP1	0.0934342
PIGC	0.0950641
ATP6V1E1	0.0951389
TEKT4	0.0973551
NUDCD3	0.0979903
MED28	0.0984667
EIF2S2	0.0984667
PFDN5	0.0989808
CCDC84	0.0998516
EXOSC3	0.0998516
UGT2B11	0.0998516
PRMT1	0.100318
SPCS1	0.100506
CDK4	0.100607
IGBP1	0.101432
EXOSC2	0.10152
RBBP5	0.101589
AKIRIN2	0.101781
POLD1	0.102266
SYMPK	0.102266
HCFC1R1	0.10302
HIST1H4I	0.10302
ABT1	0.103743
MRPS16	0.103743
TNNI3	0.103743
DNM1L	0.103743
BANF1	0.103743
DYNC1H1	0.104196
TAMM41	0.104196
ANAPC11	0.104615
PES1	0.104615
ACTB	0.105142
INTS9	0.105142
TICAM2	0.105459
KLF16	0.105758
ATRIP	0.105758
PSMD11	0.105758
HUS1	0.105758
RPS21	0.105758
RTTN	0.105758
CPSF1	0.106695
COPE	0.107186
COASY	0.107439
TARS2	0.107439
OARD1	0.108387
POLR1B	0.108387
RRS1	0.108387
NUFIP1	0.108671
SPNS1	0.110104
TAF1	0.110104
WDR18	0.110104
MRPL17	0.11039
NCAPG2	0.11065
SAMM50	0.111104
MEA1	0.111104
EFTUD2	0.111141
PCYT1A	0.112029
CDK12	0.1123
SLC33A1	0.112526
BRD2	0.112585
CHMP4B	0.113133
POLR2A	0.113325
TMCO4	0.113325
COPB2	0.113325
RNF157	0.113325
PRPF8	0.113325
DOK4	0.113325
EIF2S1	0.113325
EAPP	0.113325
SRP9	0.113494
PPP1R15B	0.114378
EIF5B	0.114378
MRPL15	0.114378
MAD2L1	0.114527
PRCC	0.114527
POLR2F	0.114527
EXT1	0.114527
CENPP	0.114614
BOD1L1	0.114743
TPM4	0.115368
UBE2C	0.11547
OTUB1	0.1162
MAZ	0.116383
SNRNP25	0.116383
CDK1	0.116383
ZZZ3	0.117289
KRT3	0.117696
HAUS4	0.117696
NDC80	0.117696
TUBD1	0.11805
AIFM1	0.11805
TBP	0.11805
CENPQ	0.119183
CDK6	0.119183
CDC73	0.119183
ZNF429	0.119254
ANAPC1	0.119254
C1orf51	0.119549
KIAA1107	0.119607
ELP4	0.119796
FANCD2	0.120124
RNF168	0.120124
ARGLU1	0.120124
ACTR2	0.120124
DCTN5	0.120145
ZNF273	0.120145
DGCR8	0.120145
GTF2H4	0.120145
PLEKHM2	0.120145
HGS	0.120145
SRSF1	0.120145
PTCRA	0.120503
F8A3	0.120686
PPP4C	0.12082
PRPF38B	0.121338
PEX6	0.121338
TRIP4	0.121958
VARS	0.122058
AAMP	0.122334
C2orf49	0.122334
RNF113A	0.122745
OPA1	0.123437
POLR3A	0.123437
NELFB	0.123626
ORC6	0.12366
CRNKL1	0.124809
HMGCS1	0.124809
IFITM3	0.124809
ILF2	0.125254
WDR61	0.125254
ILF3	0.125254
MCM6	0.125254
DOCK4	0.125254
LARS	0.125254
CSTF1	0.125319
ZNF569	0.125379
PTPN11	0.125379
VPS29	0.125379
DHX15	0.125379
BANP	0.125379
GLE1	0.125379
LSM7	0.125379
DENND2D	0.125995
NR2C2AP	0.126084
PRMT5	0.127385
ZNF213	0.127564
EIF2B4	0.127564
CDK7	0.127564
TCEB1	0.127564
DCAF12L1	0.127685
MAGOHB	0.12771
TLN1	0.12771
GEMIN8	0.12771
MT1E	0.12771
EIF5A	0.12771
MRPS10	0.12771
ATP6V1G1	0.12771
PSMC3	0.12771
KPNA2	0.128233
WDR65	0.128337
PMPCA	0.12874
MTA1	0.129026
TRAM2	0.129854
PABPN1	0.129854
SMURF2	0.130226
SF3A3	0.130226
CDH5	0.130226
LAS1L	0.130226
AKTIP	0.130226
THRB	0.130434
NOL7	0.130724
POLA2	0.130724
DDOST	0.131114
SNRPD2	0.131463
PEX3	0.132041
RAP1B	0.132041
LACRT	0.132912
TAF6	0.132912
ZBTB8OS	0.133637
NPLOC4	0.133637
NELFA	0.133702
SLC39A7	0.133702
ZNF263	0.133991
RBPJL	0.1344
DDX51	0.1344
NOP14	0.13452
PA2G4	0.134666
RPS9	0.135396
ASNA1	0.135667
PRPF6	0.135871
TOMM40	0.135871
HIP1	0.135871
PCBP2	0.135871
PIGS	0.136129
AURKAIP1	0.136129
CKS2	0.136424
LSM2	0.136424
TUBGCP4	0.136431
UBE2D2	0.136431
FBXO22	0.136431
TICRR	0.136509
OSTC	0.136723
PHTF2	0.136723
FXN	0.137793
MARK1	0.13891
XPO1	0.13891
USP39	0.139066
PCNA	0.139066
FAM185A	0.139066
RPP14	0.139066
RUNDC3B	0.139223
WWTR1	0.139223
FAM131C	0.139504
HIRA	0.139504
STAC3	0.139504
TAF1L	0.139504
TOMM5	0.139504
BCL2L12	0.139504
CLMP	0.139504
METAP2	0.139952
LCTL	0.140799
ATP5J2	0.141522
GCSAML	0.14159
LSM4	0.142423
TTL	0.142423
MARCO	0.142423
TFPT	0.142423
PMF1-BGLAP	0.143102
C1orf122	0.143202
SRSF3	0.143355
EPRS	0.143355
HIST1H2BN	0.143379
CENPL	0.143379
EEF1A1	0.143379
EIF3A	0.143621
DRAP1	0.144708
CENPN	0.144708
RFC5	0.144876
KLHL7	0.145422
GGNBP2	0.145447
SLC1A4	0.145568
SLC25A38	0.145568
SNAPIN	0.145568
SOWAHC	0.145568
FIP1L1	0.145657
RNF41	0.145657
HIST3H3	0.145657
PPP1R11	0.145657
ELP3	0.145657
ABCB7	0.145657
C16orf80	0.145657
DAP3	0.145657
CHTOP	0.146457
RBX1	0.146457
HAUS3	0.146757
NCKAP1	0.147195
SMC2	0.148081
TRIM37	0.148135
ARIH1	0.149052
GPR89A	0.149576
PELO	0.149823
DR1	0.150156
DAD1	0.150156
MUC20	0.150475
TNPO1	0.150475
C1orf27	0.150508
TIMM44	0.150508
PRKAA2	0.150508
ZCRB1	0.150508
FANCM	0.150894
C19orf43	0.150894
CLPS	0.150894
SPCS3	0.150894
MSTO1	0.150894
PIF1	0.151285
TOMM20	0.151285
NOP16	0.151794
TARDBP	0.152295
URB2	0.152295
LCE2A	0.152295
CADM4	0.152342
TAL1	0.152481
RPS15	0.152481
YARS2	0.153405
RPL32	0.153772
HARS	0.154182
APRT	0.15468
NFS1	0.154777
LSMD1	0.154777
PSMB6	0.154777
CYP4Z1	0.154777
RPF2	0.15496
EDC4	0.15496
PGGT1B	0.15496
CALM2	0.15496
NDE1	0.155014
MED27	0.155678
CLDN6	0.155992
IL18RAP	0.156077
HFE2	0.156085
HAUS6	0.156528
HOXA13	0.157009
ENHO	0.157009
RAD17	0.158005
EXOSC4	0.158005
VEZT	0.158851
JUN	0.159286
MRPL9	0.159541
SLC35B2	0.159541
OLA1	0.159834
REV1	0.159945
C17orf70	0.159991
RPL4	0.160496
ATAD2	0.161277
SAP18	0.161363
DUT	0.162003
CENPC	0.162003
SLC39A8	0.162916
S100PBP	0.162979
XRCC3	0.162988
NKAP	0.162988
ZNF780B	0.163578
ZNF707	0.164156
GTF2IRD2B	0.164891
MYH9	0.165024
RAD50	0.165566
PMF1	0.166055
LEMD2	0.166773
AKIRIN1	0.167238
NEDD8	0.167955
COPA	0.167955
SNRPD1	0.168198
ARCN1	0.17051
YKT6	0.170521
SUPT6H	0.171411
SLFN12	0.171411
NSL1	0.171411
MT1B	0.171875
PSMD14	0.171935
MCRS1	0.17222
PTCH2	0.17222
DDX28	0.172255
DEXI	0.172255
HIST1H2AG	0.172255
ATP6V0D1	0.172277
MED15	0.172277
U2AF2	0.172277
PDCD11	0.172277
ORAOV1	0.17363
TBCB	0.173958
NCDN	0.173958
LAGE3	0.17504
PMVK	0.175146
SCNM1	0.175333
PQLC3	0.175451
ANAPC4	0.175451
TRAPPC2	0.175451
RPL22	0.175451
NDUFS3	0.175545
NUF2	0.17569
VCL	0.176045
TSSK3	0.176045
PRPF4	0.176045
TARS	0.176045
NOL9	0.176232
PPWD1	0.176232
BPTF	0.176232
UBA3	0.176232
DNAJA3	0.176232
IMP4	0.176232
ATP5D	0.176232
YARS	0.176232
RAC1	0.176232
MRPS23	0.176255
KRTAP5-10	0.176347
UBAP1	0.176488
EIF4G2	0.17655
TBCC	0.176555
NOL10	0.176555
GFM2	0.176999
FGL2	0.17814
WARS	0.17814
UBIAD1	0.17814
LONP1	0.17814
UTP23	0.178209
CDCA8	0.178209
UBL5	0.178657
NOC2L	0.178657
POLR2B	0.178657
NARFL	0.179529
RPS12	0.179529
NOL6	0.179924
CSNK2B	0.18024
HSPD1	0.18024
DDX11	0.180816
VPS25	0.180949
ALG8	0.180949
CDC6	0.180949
NPM1	0.180949
TPD52	0.180949
BRF1	0.180949
DAND5	0.180949
SRRT	0.180949
LUC7L3	0.182224
ATXN7L2	0.182364
FUBP1	0.182364
CHMP4C	0.182364
OXR1	0.182824
MRPS22	0.183578
GEMIN6	0.183636
EPM2AIP1	0.183636
DLX5	0.183636
METTL1	0.184146
WDTC1	0.184146
TSEN34	0.184146
THOP1	0.184146
FOXM1	0.184146
PDCD7	0.184146
AFF3	0.184393
RPL6	0.184892
MFN1	0.185961
KHSRP	0.185961
ETF1	0.186102
MRPL43	0.186102
CDK11A	0.186354
RFK	0.186401
IKBKAP	0.187413
METTL16	0.187413
RIOK2	0.187413
PMPCB	0.187477
IL36A	0.188194
TFB2M	0.188194
TIMM22	0.188194
CWC22	0.188229
PTMS	0.188343
PAXBP1	0.188343
HIST2H3D	0.188343
SPIC	0.188736
AGGF1	0.189213
TOP1	0.189213
WDR75	0.189213
PPP2CA	0.189213
BNIP1	0.189213
MIS18BP1	0.189213
RAB40A	0.189213
SARS2	0.189213
SF3A1	0.189213
CCDC138	0.189213
MRPL1	0.189213
ARHGEF38	0.189328
NFYA	0.189835
FAM200A	0.189835
GYPA	0.189835
C19orf25	0.190156
NUBP2	0.190373
HSPA14	0.190373
DPH3	0.191007
AATF	0.192089
DHFRL1	0.192944
NCAPD2	0.193197
NDUFB7	0.193238
MORC2	0.193238
TMEM50A	0.193238
TBC1D10C	0.193499
SPATA3	0.193625
MZT2A	0.194125
OXA1L	0.194125
EXOSC1	0.19434
MGAT4A	0.19434
LCE1F	0.19434
ZNF407	0.195165
NAPA	0.195453
VHL	0.195453
RAD51	0.195453
PISD	0.195453
MRPL47	0.195453
RPS5	0.195453
HJURP	0.195453
TCTE1	0.196208
RSPH10B2	0.196399
DTL	0.19644
CLASRP	0.19644
SMS	0.196465
PNN	0.196699
ZNHIT2	0.196905
PLEC	0.196905
MRPL52	0.196905
ACTR6	0.196905
SMG1	0.196905
NOC4L	0.196905
HIST1H4B	0.196963
G6PC2	0.198182
BPIFB1	0.19872
IGLON5	0.19872
PSTK	0.19888
FAM50A	0.199065
ARID2	0.199065
EIF1	0.199065
EGR2	0.199305
UBE2N	0.199305
TP53RK	0.200584
SARS	0.200584
SCG5	0.200584
RAD54L2	0.201049
LIPC	0.201922
HAUS7	0.201924
MRPS31	0.201924
TNFRSF12A	0.202062
CDIPT	0.202114
KRTAP19-3	0.202625
SNRPF	0.202803
UBE2T	0.20305
POLR3H	0.203345
SIAH1	0.203345
HIST1H4J	0.203345
RPS29	0.203413
PILRB	0.204044
OBP2B	0.204044
PSMD12	0.204169
CCDC94	0.204577
RFC4	0.204577
TOP3A	0.204577
PTK2	0.20475
MIOX	0.20475
SART3	0.205298
RBMXL1	0.205298
TAF8	0.205298
MPHOSPH8	0.205502
HP	0.205502
MAGEA6	0.206088
GEMIN5	0.206088
TSR3	0.206248
ELOF1	0.206248
DNAJB5	0.206626
TOP2A	0.207012
SUPT3H	0.207207
LRR1	0.207558
SMU1	0.208205
CLP1	0.208205
HIST1H2BK	0.208205
TRIM47	0.208205
RFC1	0.208205
CACTIN	0.208205
VMAC	0.209539
WDR36	0.210223
RAB6A	0.210223
TEAD1	0.211042
NOP9	0.211231
FBL	0.21168
ARHGDIB	0.211753
CASP9	0.212242
MRPS5	0.212876
BRCC3	0.213657
UBE2Z	0.213657
TMEM165	0.213657
CSF2	0.213657
VTI1B	0.213679
GTF3C4	0.214049
RAD51D	0.214439
ATR	0.214439
SKA3	0.214439
CCDC59	0.214594
CDC7	0.214594
METTL17	0.214639
SUMO2	0.215111
ISG20L2	0.215945
SMC6	0.215945
PLK4	0.215945
DCPS	0.215945
GINS1	0.216155
AASDHPPT	0.216155
KIF11	0.216155
TMEM150A	0.216981
PARN	0.217007
RNMT	0.217392
SLC2A1	0.218031
FNTB	0.218398
POP4	0.219787
PTTG1	0.219787
SCRT1	0.219787
SSRP1	0.219787
ST3GAL1	0.219787
DKC1	0.219787
PALB2	0.219787
ALDOA	0.219794
PWP1	0.219794
CENPF	0.219802
GPR89B	0.220029
SPRR4	0.220029
YIPF2	0.220625
TPX2	0.220999
RIF1	0.220999
ACTR10	0.221718
TYW5	0.221953
LGALS9	0.221953
CACYBP	0.221953
MRPL28	0.222263
UMOD	0.22265
EIF3M	0.223301
BTF3	0.223507
PGLS	0.223522
DHX37	0.223522
UGT2B17	0.224294
THAP11	0.224956
RIMBP3B	0.22526
GNGT1	0.225417
SRP19	0.225728
PGAM1	0.225799
SPDL1	0.225881
PTRH2	0.225881
DOLK	0.225881
DPM3	0.226007
LSM11	0.226007
EIF5	0.226043
HOXC11	0.226043
UPF2	0.226043
YEATS4	0.226043
AK2	0.226043
TRIM16L	0.22655
PPP1R10	0.22655
NBAS	0.22685
GBE1	0.22685
TUT1	0.22685
AKAP8L	0.226964
LETM2	0.227459
KCNK16	0.227459
WDR5	0.227459
NARS2	0.227459
KLHDC10	0.227558
CPSF6	0.229049
C6orf57	0.22969
ZDHHC13	0.22969
CLPSL1	0.22969
HSD17B12	0.22969
C9orf41	0.22969
FAM69A	0.229838
SLC6A8	0.230099
PITRM1	0.230522
GLRX2	0.230522
PPIL4	0.231397
DVL1	0.231397
NBPF4	0.231397
CFHR3	0.232064
CCSER1	0.232064
BAZ1B	0.232064
COX10	0.232064
HINFP	0.232064
SNF8	0.232123
TRIO	0.232123
BTBD9	0.232349
URB1	0.233223
WBSCR22	0.233223
TPM2	0.23433
PSMB7	0.23433
RBBP8	0.234894
HIST1H3G	0.234894
GALT	0.235006
MROH6	0.235257
PAICS	0.235368
TUBG2	0.237062
RXRG	0.237841
RNPC3	0.23811
RAPGEF6	0.23863
RMI2	0.238796
STX8	0.238984
MAPK1	0.238984
EFTUD1	0.238984
XRCC6BP1	0.238984
SLFNL1	0.238984
SEC62	0.238984
SSU72	0.238984
POU2F1	0.238984
HNRNPCL1	0.239316
C19orf70	0.239614
ATP1A1	0.239614
FZD2	0.239995
CHMP7	0.240143
HYI	0.240143
HES7	0.240143
NACA	0.240143
TMEM50B	0.240254
FANCF	0.240322
AGAP6	0.240888
FAM20B	0.241143
VPS28	0.241384
MED22	0.241724
XKR8	0.242193
MRP63	0.242791
ARL2BP	0.24339
GEMIN4	0.24339
SNRNP35	0.24339
KIAA0947	0.24339
GOSR2	0.24339
UXT	0.24339
GRXCR2	0.244275
XPR1	0.244275
CWF19L2	0.244275
RRP12	0.244709
C12orf10	0.244915
SMC1A	0.245063
HOXC10	0.245346
URI1	0.245486
KLRC2	0.246187
HS2ST1	0.246582
BTBD11	0.247918
HSBP1	0.248473
INTS3	0.248639
MOCS2	0.24915
FLCN	0.249703
HIST1H4H	0.249818
MED1	0.249837
SLC8A1	0.249837
PPIH	0.249837
GRAMD1C	0.249837
RABL2A	0.249837
ATP6V1B2	0.249837
RBBP7	0.249837
CCND1	0.249837
MCM4	0.249861
POMP	0.249861
WDHD1	0.250563
PIM1	0.250563
FKBP10	0.250934
TMEM30A	0.251159
MMS19	0.251159
NSF	0.251159
BRD8	0.251167
CMTR1	0.251167
SLC22A18AS	0.251452
BUD31	0.25182
PSMD13	0.252
CXCL3	0.252
FAM72D	0.252
DEFB128	0.252816
VDAC2	0.253443
ACTG1	0.253443
NXPE2	0.253525
NDC1	0.253894
KCNA1	0.253894
CDC40	0.254236
ACLY	0.254385
CCDC107	0.2545
INTS8	0.254512
SMG5	0.254678
PARS2	0.254678
GEMIN7	0.255721
HSF1	0.255721
SEC61A1	0.255922
TLK2	0.25609
MRGBP	0.25625
TREML4	0.257146
NCBP1	0.257319
NUP214	0.258315
LSM10	0.258413
CHCHD4	0.258413
CROCC	0.258544
SFN	0.25936
YWHAZ	0.25936
RPF1	0.25936
PPP1CB	0.260687
CDS2	0.260754
CREB3	0.260754
UFSP2	0.260908
TBL3	0.260908
ATP5F1	0.26092
PIGO	0.26099
CARD8	0.26099
SNX9	0.26099
ZNF207	0.26099
RIC8A	0.26099
CIR1	0.261982
MTX1	0.262159
COA3	0.262159
CTCF	0.262159
ACADL	0.262159
ABCB11	0.262159
RARS2	0.262159
CHRNB3	0.262317
RPS6	0.262555
STYK1	0.263092
NMD3	0.263216
RAB6C	0.263519
ORC4	0.263586
HLA-C	0.263586
KIAA1429	0.263782
TIMM50	0.263833
SULT6B1	0.263833
ST3GAL3	0.263833
MDN1	0.263833
HAUS1	0.263833
BTN3A3	0.263833
ADCK2	0.263833
BTAF1	0.264565
HTR1E	0.264565
ZNF417	0.264565
SNAPC2	0.264565
TTF2	0.264565
SRP72	0.264565
COG1	0.264565
IGF1R	0.264565
MBD2	0.264972
TPP1	0.264972
SKIV2L2	0.264972
TEKT2	0.265059
KRTAP4-2	0.266265
ERCC1	0.266265
TEAD3	0.266945
INTS12	0.266945
CRLF1	0.267135
CCT8	0.267558
MRPS2	0.267669
CD33	0.268708
ISCA2	0.270373
DPM2	0.270373
DDX23	0.270539
TSHB	0.270539
LIN54	0.270539
TOR1A	0.270539
LCT	0.270539
HYOU1	0.27155
TMEM258	0.272431
DDX41	0.272431
TRIM23	0.272431
RPGRIP1L	0.272431
MCUR1	0.272431
LIN52	0.272431
HOXC12	0.272431
FDPS	0.272431
XPOT	0.272431
NCF1	0.272431
SRSF6	0.272431
TBC1D22B	0.272607
UTP18	0.272995
CNOT1	0.272995
PELP1	0.273017
RP9	0.2733
TPH2	0.273447
COG8	0.273447
BTF3L4	0.273447
MMS22L	0.274391
RPL36AL	0.274391
TUBGCP6	0.274906
C5orf63	0.275121
CCDC74B	0.275121
N6AMT1	0.275121
C16orf90	0.275121
RAB1B	0.275121
UFL1	0.275121
NLE1	0.275153
ZNHIT6	0.275653
CFDP1	0.275653
COPZ1	0.275653
ITGB5	0.27566
GTF3C3	0.275798
RNASE12	0.276038
LRRN2	0.276038
WHAMM	0.276038
CAPZB	0.276245
ARHGAP1	0.276288
UPF1	0.27642
ASUN	0.276651
CERS5	0.276651
NUDT17	0.277032
RPP38	0.278992
MRPL44	0.280219
MED14	0.281007
EIF3H	0.281184
NFKBIE	0.281187
ZMYND12	0.282459
THRAP3	0.282459
MOGAT3	0.283076
PKMYT1	0.283076
OGFRL1	0.284293
UBE2H	0.284293
MRPL37	0.284293
EFNA3	0.284293
SSFA2	0.284571
ZNHIT3	0.28567
CFL2	0.286311
YTHDF2	0.286735
LCE3A	0.287165
PPP2CB	0.28741
AQP5	0.28741
SMG6	0.28741
SLC25A5	0.287436
MRPL51	0.287436
RER1	0.287571
DPAGT1	0.287571
DGCR14	0.287571
KPNB1	0.287571
VPS18	0.287571
PSG2	0.287571
RDH5	0.287571
PGD	0.287571
RSPO1	0.287571
XRCC5	0.287571
PTS	0.287965
EIF3I	0.288044
ATN1	0.288044
MRPS30	0.288625
ZBTB5	0.289223
SF3A2	0.292015
CREG1	0.292113
RGR	0.293245
FAM46B	0.293245
KRTAP4-7	0.293245
RCN2	0.293359
ATXN1L	0.29366
SEPHS2	0.293805
MRPS18C	0.293805
EFCAB14	0.293805
TDRD10	0.293805
CCNK	0.293805
HAUS8	0.293805
RFC3	0.293912
ZMAT5	0.294217
ATP6V1H	0.29475
KIAA0391	0.294838
WDR46	0.295489
ZNF730	0.296133
MBLAC1	0.296178
MRPL4	0.29666
RAD21	0.296746
FOXK1	0.296931
CINP	0.296931
MMACHC	0.297153
LOC729574	0.297153
CCDC53	0.297153
SPDYA	0.29728
ATP5J	0.297348
ABCE1	0.298842
KLHL9	0.298842
ZNRD1	0.298944
COX6B1	0.298949
SEH1L	0.298949
ABHD3	0.298949
DHX16	0.298949
PEAR1	0.299175
DCAF10	0.300374
SYF2	0.300374
TOMM70A	0.300374
INPP5B	0.300374
PDE4DIP	0.301188
TAF12	0.301564
TMEM179B	0.302105
BATF3	0.302133
PIAS4	0.302394
ISY1	0.302394
IER5L	0.302394
CHRFAM7A	0.302394
MVD	0.302394
FXYD5	0.302394
C6orf203	0.302394
PPP3R1	0.303019
MRPL24	0.303216
NDUFAF3	0.303632
MED25	0.303632
KCMF1	0.303782
JUNB	0.304583
CRLS1	0.304965
SLC9B1	0.305133
SBNO1	0.305133
S1PR2	0.30535
AMD1	0.305393
GABARAP	0.306011
GTF3C5	0.306409
DPF1	0.306409
METTL7B	0.30647
ACAP2	0.30647
DDX5	0.30647
NAA25	0.30647
RPL26	0.30647
ARHGAP29	0.30647
OPA3	0.30647
DDX24	0.30647
ATP5L2	0.30647
TRIP6	0.30647
NSUN4	0.30647
ENY2	0.30647
PAPD5	0.30647
PRKRA	0.306741
NFIL3	0.307017
SLC26A8	0.307729
MARCH5	0.308634
RSRC2	0.308634
MRPL32	0.308634
NPFFR2	0.308634
PXT1	0.308634
COQ4	0.308634
RCN1	0.308634
STRAP	0.308999
ASCC3	0.309175
MAD2L1BP	0.309175
MTPAP	0.309834
VDAC1	0.309834
TRIM43	0.309834
EYA3	0.309834
RPS14	0.309834
FUT8	0.309834
DENND6A	0.309834
C3orf36	0.309834
RHNO1	0.309884
PLSCR3	0.310996
ECSIT	0.311534
CCDC17	0.311534
NIPSNAP1	0.311729
COG3	0.312172
TRA2A	0.312417
SENP6	0.312452
UNC50	0.312452
CD48	0.314501
TM9SF4	0.314501
KRTAP19-8	0.314693
VPS41	0.314695
KIF18B	0.314695
CDC42SE1	0.314695
RANGRF	0.314695
TERF2IP	0.314695
KATNB1	0.315122
COPB1	0.315122
DAPK2	0.315285
PYROXD1	0.316028
CRCT1	0.31644
CCNE1	0.316775
WAPAL	0.31717
FKBP1A	0.31717
TSEN2	0.317442
FBXO5	0.317647
GSAP	0.317647
SEPW1	0.318356
NRD1	0.318854
B3GALNT1	0.319178
CCDC73	0.319178
SPECC1L	0.319178
TRRAP	0.319757
ATP5O	0.319757
ZFAND6	0.319757
CARNS1	0.319757
FEM1B	0.319926
C16orf13	0.320045
DYNLL1	0.320085
DIS3L2	0.320085
C9orf16	0.321002
PPOX	0.321073
ZFYVE26	0.321073
SLC16A4	0.321073
PHOX2B	0.321073
MED16	0.321349
NAP1L4	0.321494
SSX3	0.322077
SEC61B	0.322506
IMPA1	0.323098
NAIP	0.323098
IFNA1	0.323098
NUMA1	0.323098
GLTSCR2	0.323098
TYW1B	0.323277
RPL19	0.323277
DYNLL2	0.323277
FABP2	0.323277
PHC2	0.323277
SLC35A2	0.323447
RAB1A	0.323703
NOL12	0.323758
SKAP2	0.323888
PIGM	0.323888
VARS2	0.323888
RAE1	0.323888
CIB4	0.323888
DARS2	0.323888
MAG	0.323888
VOPP1	0.324008
UQCC1	0.324008
DNTTIP2	0.324008
FGFR1	0.324409
TXN	0.324409
C1orf54	0.324409
RHEB	0.32485
ACOT12	0.325829
SRFBP1	0.326064
TSLP	0.32623
NCR2	0.326401
DHRSX	0.326432
HIST1H4A	0.326693
SF3B1	0.326693
KRR1	0.326693
ARSB	0.326693
TLCD1	0.326693
SS18L2	0.326693
TMPRSS11E	0.327204
ZNF552	0.328685
NDUFS5	0.328686
U2AF1	0.328686
AKAP10	0.328686
DCAF5	0.328686
CYC1	0.329843
PPIL1	0.330047
SRP14	0.330047
ANKLE2	0.330047
CHMP6	0.330047
UBA6	0.33006
SLC39A11	0.330353
LEPROT	0.330353
ANXA8L1	0.330353
NAB1	0.330353
ZNF124	0.330353
RPE65	0.330353
NUP43	0.330353
HNRNPUL1	0.330365
LRTM2	0.330397
C9orf85	0.330397
NR0B2	0.330397
KRTAP5-3	0.330628
CENPA	0.330628
KRT86	0.330628
DNAJC7	0.330808
GPN3	0.331277
ID1	0.331277
TAB2	0.331419
SDR39U1	0.332045
ITPKA	0.332045
CDK2AP1	0.332045
DDX43	0.332437
CASP8	0.332531
ARHGEF10	0.332897
SLC26A3	0.332897
GRIN1	0.332897
EIF4EBP2	0.333637
CXCL17	0.33364
CCDC41	0.33364
MED21	0.33364
DERL2	0.33364
GNL3L	0.33364
SPG11	0.33364
C1orf56	0.334682
CDK2	0.335193
COQ2	0.335193
LYPLA2	0.335796
TAGLN2	0.335796
FTSJ2	0.335796
NUP160	0.336076
ZNF681	0.336076
SDK2	0.336183
NBL1	0.336183
KIT	0.336183
ZNF548	0.336183
CDRT1	0.336183
KIAA1841	0.336183
ARL2	0.337776
SMR3A	0.338694
CBLC	0.338694
LYG2	0.338694
MPZL1	0.338694
ADAMTSL5	0.338694
CNOT6L	0.339389
DDX47	0.339389
ASPA	0.339565
KIF4A	0.339565
DHX30	0.339694
FKBPL	0.340103
FAM86A	0.340518
PREB	0.340518
IGFBP7	0.34086
MRPL16	0.341319
LGALS7B	0.341319
CRYZL1	0.343544
GPS1	0.343648
LENG8	0.343648
PSMD4	0.343819
ILDR2	0.343914
TAF2	0.343928
VKORC1L1	0.344756
PIGH	0.344756
CDKL4	0.345466
UBE2Q2	0.345466
MRPL21	0.345698
ITGB3	0.345698
SNRNP200	0.346201
USPL1	0.346303
EXTL3	0.346425
HORMAD1	0.346425
CYBA	0.346425
URGCP	0.346548
C11orf73	0.347115
RHCE	0.347115
C1orf186	0.347192
SEMA6A	0.347192
KLHDC7B	0.347192
RPS27A	0.347192
DDX3X	0.347192
PNRC1	0.348267
GJA1	0.348267
EXOC1	0.348267
CEACAM4	0.348348
EML6	0.348665
FOLH1	0.348665
RNASEH2A	0.348665
SPRYD4	0.348755
TAF1C	0.349429
CD300LG	0.349429
TFDP1	0.350037
ARMC7	0.350096
NVL	0.350279
PDPN	0.350448
ELMOD2	0.351541
LARP4	0.352563
MAS1	0.352645
TTC1	0.352857
RNF139	0.353281
MTG2	0.353281
ARHGEF7	0.353281
ENDOG	0.353281
GATC	0.353516
NAA20	0.354062
HTATSF1	0.354062
MCTS1	0.354062
OCM	0.354062
POLR2G	0.354187
HNRNPA1	0.354505
HEATR3	0.354897
RPS18	0.355224
LENG1	0.355224
SEC16A	0.355224
TMEM70	0.355224
PEX7	0.355224
KDM2A	0.355224
AKNAD1	0.355224
THG1L	0.355224
FGFR1OP2	0.355224
RABGGTA	0.355309
HAUS2	0.356123
GTF2F1	0.356492
PIK3R3	0.356492
ETV4	0.356616
SPATA21	0.356616
RCOR2	0.356616
NFKBIB	0.356709
ETNPPL	0.356858
GMNN	0.356858
FAM76A	0.356858
CNPY2	0.356858
RPS15A	0.356858
LSM5	0.356858
ZNF501	0.356858
MYCN	0.356858
SLC12A6	0.356858
RFC2	0.356858
C10orf107	0.357107
ZDHHC7	0.357107
GTSE1	0.357107
ECH1	0.357373
NAPG	0.357736
USP46	0.357794
ITGB6	0.357794
CCL21	0.35805
MTX3	0.35829
DDX10	0.35829
TMEM180	0.358427
GABPB1	0.358427
PRSS21	0.358427
TUFM	0.358427
APOC1	0.358427
PRRC2A	0.358556
MOB4	0.358556
KIFC2	0.358704
RPL26L1	0.359118
GAR1	0.359118
GPR19	0.359118
LZTFL1	0.359118
NUP153	0.359404
DYNLRB1	0.360689
ACSL3	0.360689
VEGFA	0.360689
ZNF514	0.360689
TPT1	0.360689
UBTF	0.360689
SPATS1	0.360689
UBA1	0.360689
WSB2	0.360689
CDH6	0.360689
PDE11A	0.360689
CCNH	0.360689
LRRC41	0.360788
ORMDL2	0.360788
RB1CC1	0.360788
NSFL1C	0.360788
DNAJC8	0.360788
TMOD4	0.36101
PDE12	0.36101
KMT2E	0.36101
HERPUD2	0.361185
SC5D	0.361185
DCTN2	0.361185
DIS3	0.361185
BMI1	0.361532
COA5	0.362478
ATP2A2	0.362515
SPDYE4	0.362515
CCDC144NL	0.362515
SSTR2	0.362515
BRMS1	0.362515
DMC1	0.36312
POLR2M	0.36312
IPO9	0.363503
AQR	0.363503
THAP1	0.363544
SIX1	0.363544
RPL24	0.363544
F9	0.363704
SUB1	0.364136
CMTM6	0.364582
NAGPA	0.364582
YWHAE	0.3654
DPPA3	0.365516
TMEM55A	0.365516
ZFYVE16	0.365516
MRPS27	0.365516
ZNF699	0.366555
NDUFAB1	0.366559
PKM	0.367233
CNOT11	0.367843
CAMSAP3	0.367843
ANAPC7	0.367843
PDIK1L	0.368083
MEAF6	0.368356
RRH	0.368669
ADAT3	0.368941
GRN	0.368981
KRAS	0.36902
WDR3	0.369242
ZNF830	0.369242
TOR1AIP2	0.369242
CDRT15	0.369242
UPK3BL	0.369242
VWA7	0.369242
YIPF3	0.369242
HIST1H2AC	0.369734
RAB18	0.369734
GLO1	0.369734
SUPV3L1	0.369734
METTL21B	0.369799
RNH1	0.369799
MST1	0.369855
FLII	0.369855
TMEM209	0.369855
IGSF5	0.369855
LSM14A	0.369855
CLTC	0.370535
SNRNP27	0.371078
EXOC8	0.371078
METRN	0.37124
RTFDC1	0.371998
ANKRD34C	0.371998
SMC5	0.371998
PPT1	0.371998
TTI2	0.372619
FAM212B	0.372619
DHX38	0.372775
KPNA4	0.373058
KRTAP5-11	0.373058
NUDCD1	0.373472
NUTF2	0.373472
POLD2	0.373472
PLEKHA3	0.373472
RHBDL2	0.373472
ALG5	0.373472
RNF11	0.373472
THOC6	0.373582
NSA2	0.373582
TEX10	0.373582
UBE2K	0.373582
TRMT1L	0.373582
FAM167B	0.373582
URM1	0.373582
CWC27	0.373582
MYBBP1A	0.373582
SSR2	0.373582
FAM229A	0.373582
C9orf78	0.373582
TEK	0.373582
BAX	0.373582
SAFB2	0.373582
MED26	0.373582
ZNF530	0.373582
FAM104A	0.373582
MTURN	0.373582
SCAF1	0.373582
TBC1D31	0.373582
ZBTB2	0.373582
GRIN2A	0.373582
MAPK14	0.373582
NKX6-3	0.373582
ZNF664	0.373582
MCM10	0.373582
HRNR	0.373582
LRRC34	0.373582
COL11A2	0.373582
TAF1B	0.373854
NUP133	0.374219
TTC5	0.374219
EEF1G	0.374219
TRNP1	0.374489
FAP	0.375009
COX6A1	0.375183
PRSS3	0.375183
CRK	0.375183
ICT1	0.375183
ZC3H12A	0.375255
GNL1	0.375255
PTPRU	0.375255
FPR2	0.375255
ACVR2A	0.37586
FNBP4	0.376246
IL31RA	0.376246
NEK7	0.376246
PAPOLA	0.376246
RPP21	0.376246
SF3B2	0.376246
ZMYM2	0.376246
GLMN	0.376603
OTOA	0.376745
ETV7	0.376745
C1orf21	0.376879
SRPRB	0.376879
SYT15	0.376879
GBA	0.376879
C12orf57	0.377198
PRC1	0.377425
FNBP1L	0.377623
INIP	0.377623
RNF8	0.377623
SURF6	0.377623
TEN1	0.377623
CCDC23	0.377623
LSG1	0.377623
BRPF3	0.377623
C18orf54	0.377888
RANBP10	0.378878
CTDP1	0.379155
RBM8A	0.379155
MGME1	0.379155
USP33	0.379155
FAM149B1	0.379155
DIEXF	0.379155
SSR4	0.379155
LILRB1	0.379155
KNTC1	0.379155
SGOL1	0.379155
C14orf80	0.37936
CCL2	0.379644
GBGT1	0.379845
STT3A	0.380041
DNAJC10	0.380094
AHCYL2	0.380446
DIRAS3	0.38059
CAV2	0.380643
ARF4	0.380643
CCNB1	0.380929
CLTA	0.380929
NDUFAF6	0.380929
CD3EAP	0.382062
NRDE2	0.382576
ATF4	0.382636
WDR25	0.382636
AGR3	0.382636
MCCD1	0.382636
REXO2	0.382636
CNGA1	0.382636
IPCEF1	0.382636
IL1RL2	0.382636
COX20	0.382636
ZNF511	0.382979
CEP192	0.383475
HNRNPUL2	0.383475
[truncated: 6,124 more rows]

## Sheet: 2
Gene ID	FDR corrected p-value
SIRPB1	0.0999394
MRFAP1	0.0999394
TCF3	0.0999394
ESCO1	0.0999394
NF2	0.128735
MLLT6	0.14567
CYB5R3	0.160633
C5orf30	0.160633
BIRC2	0.175973
WSB1	0.175973
AHRR	0.175973
DOHH	0.175973
DNAJB8	0.190523
DMBX1	0.190523
RBCK1	0.193805
ANKRD2	0.193805
MARCH8	0.199634
OTC	0.199634
FAM222A	0.199634
TXNDC16	0.199634
TMEM120A	0.199634
NPBWR2	0.199634
FAM160B2	0.199634
DCLRE1C	0.199634
ASCL1	0.199634
MARCH11	0.199634
CPEB2	0.199634
PGR	0.199634
SIPA1L2	0.21261
GPRASP2	0.244746
HTRA4	0.248647
TMEM259	0.248647
FAM221A	0.260696
HOGA1	0.273909
DALRD3	0.273909
LYAR	0.273909
APOD	0.273909
IQSEC2	0.273909
RASD1	0.273909
SOX5	0.273909
NR2F1	0.273909
GPR39	0.273909
FBF1	0.273909
SIM2	0.273909
PSAPL1	0.273909
EPHB4	0.273909
DNAI2	0.273909
NUTM1	0.273909
KCNB1	0.273909
FCN1	0.273909
ZNF787	0.273909
LZTR1	0.273909
NAGK	0.273909
C11orf35	0.273909
CFD	0.273909
C5orf20	0.273909
HAND2	0.273909
ZNF391	0.273909
IRF8	0.273909
PPP1R14C	0.273909
C17orf72	0.273909
PRSS57	0.273909
TRIM38	0.273909
APOC3	0.273909
GMPPA	0.273909
RDX	0.274522
DEAF1	0.274522
ACSBG1	0.274522
HIST1H4F	0.274522
PCDHB6	0.274919
ZNF777	0.276775
SYPL2	0.277895
C1orf210	0.280723
SLIT1	0.280723
FOXD3	0.280723
MMP14	0.280723
ARHGAP31	0.280723
GPR162	0.280723
SHH	0.280723
SDC2	0.280723
AGBL2	0.280723
RUFY1	0.280723
TMEM178A	0.280723
AKAP14	0.280723
DYRK1A	0.281094
KCTD19	0.283863
HMBS	0.291762
TGM6	0.296643
SH3TC1	0.296643
ZRANB1	0.296643
SSC5D	0.298884
PCDHGA3	0.298884
KRTAP12-2	0.299453
HELT	0.299453
CASP14	0.299453
CDKL5	0.299453
GTDC1	0.299453
TMEM108	0.299453
FAM194A	0.299453
UBE3B	0.299453
NPS	0.299453
DUSP27	0.299453
CRTC2	0.299453
ZNF521	0.299453
FAM53A	0.299453
KIF13B	0.299453
ARL6	0.299453
APOBEC3H	0.299453
LPCAT4	0.299453
SLC30A4	0.299453
RNF13	0.299453
KLHDC3	0.299453
F10	0.299453
CDC14A	0.299453
PDSS2	0.299453
WNT16	0.299453
PPP2R5B	0.299453
ASXL1	0.299453
CMTM7	0.299453
SYNGR1	0.299453
PPP1R9A	0.299453
FLOT2	0.299453
AXIN2	0.299453
DLC1	0.299453
KIAA0141	0.299453
LRRTM2	0.300326
ABHD16B	0.300326
PSRC1	0.300326
TCTE3	0.300326
AIF1	0.300326
PIK3C2A	0.300326
TNFAIP8L3	0.303653
LEPREL1	0.304929
GRM6	0.304929
TBC1D4	0.304929
XG	0.304929
EBP	0.306807
CXorf38	0.30849
TMEM134	0.311494
TP53	0.318943
EMX2	0.318943
STAR	0.318943
PJA1	0.318943
SCRT2	0.320754
SEC23IP	0.320754
CCSER2	0.320754
SLC16A9	0.320754
TLX3	0.320754
USP21	0.320754
NTM	0.320754
EVI2B	0.320754
TXNDC11	0.320754
PURG	0.320754
SPRY2	0.320754
SYT10	0.320754
ASTN2	0.320754
C15orf65	0.320754
ZNF551	0.320754
DEFB132	0.320754
BID	0.320754
CCP110	0.320754
ZDHHC23	0.320754
UNC80	0.320754
MRPS31	0.320754
CNTN3	0.320754
NAALADL2	0.320754
PRTFDC1	0.320754
PGM1	0.320754
SRRM4	0.320754
APLP2	0.320754
KIDINS220	0.320754
SIRT2	0.320754
AWAT2	0.320754
C2CD4C	0.320754
ADCY4	0.320754
RAB9B	0.320754
PIWIL1	0.320754
EXD3	0.320754
GPR156	0.320754
HTR3D	0.320754
PITX3	0.320754
CHRNA2	0.320754
PCBP3	0.320754
HOMEZ	0.320754
SENP1	0.320754
ZNF865	0.320754
STS	0.320754
METRNL	0.320754
NINL	0.320754
ANO1	0.320754
DNAL4	0.320754
NYAP1	0.320754
CCL20	0.320754
SLC9A3	0.320754
MAMLD1	0.320754
CALB1	0.320754
SSMEM1	0.320754
IL12A	0.320754
CBFA2T2	0.320754
DCN	0.320754
ZSCAN23	0.320754
ENTPD2	0.320754
NLRP13	0.320754
ZBTB45	0.320754
ABHD2	0.320754
TNK2	0.320754
ISM1	0.320754
C1orf159	0.320754
ONECUT1	0.320754
SIM1	0.320754
PGF	0.320754
ANK1	0.320754
PIR	0.320754
AICDA	0.320754
NR2E1	0.320754
BRWD1	0.320754
CACNG1	0.320754
PLCH1	0.320754
THBS2	0.320754
HOXD1	0.320754
WDR20	0.320754
APOL2	0.320754
VASH1	0.320754
RSF1	0.320754
ARSH	0.320754
LUZP1	0.320754
ACE2	0.320754
AUTS2	0.320754
GMIP	0.320754
BDH1	0.320754
POFUT2	0.320854
ZNF510	0.320854
ECEL1	0.32133
DSC2	0.32133
TLR3	0.32133
TTLL9	0.32133
FBXL20	0.32133
CTBS	0.32133
C2CD2L	0.32133
TRIM58	0.32133
PLEKHF2	0.32133
CST9	0.32133
PPIL3	0.32133
BBX	0.32133
SPON2	0.323852
CHM	0.323852
ZDHHC12	0.323852
OIT3	0.323852
LMAN1L	0.323852
IMPACT	0.323852
FAM124A	0.323853
PLP1	0.323853
ZNF146	0.323853
AGAP3	0.323853
GNAL	0.323853
NTRK2	0.324256
PODNL1	0.324256
MCF2	0.324256
FUOM	0.324256
ODF3L2	0.324256
SASH3	0.324256
MBD1	0.324256
BRD9	0.324256
SPRED2	0.324256
CD5	0.324256
GPR133	0.324256
TRO	0.324256
CEP95	0.324256
FUT10	0.324256
HEG1	0.324441
KLHL13	0.324441
MYO10	0.327231
C10orf25	0.327231
NCOA5	0.327231
GLI2	0.327231
IL17REL	0.32809
ZNF268	0.32809
RGS12	0.32809
TTC7B	0.32809
PICALM	0.32809
FBXW7	0.32809
MOSPD1	0.32809
CEP85L	0.32809
BIVM	0.32809
SERPIND1	0.32809
TLR8	0.32809
AVP	0.32809
AFF2	0.32809
CHRNB2	0.32809
PRSS38	0.32809
CDC42EP2	0.32809
KCTD12	0.32809
SRXN1	0.32809
DLGAP2	0.32809
TAS2R38	0.32809
HEBP2	0.32809
COL4A3	0.32809
BTBD1	0.32809
IFNB1	0.32809
RBMXL3	0.32809
MAGEA11	0.32809
DNER	0.329565
OPTC	0.329565
UBXN7	0.329565
ZFP2	0.330146
SH2D3C	0.330146
SLC25A21	0.330146
RNFT2	0.330146
CD79A	0.330146
KAT2A	0.330146
UBD	0.330146
SYP	0.330146
WNT8B	0.330146
LRIT2	0.332011
EEF2K	0.332094
EVC2	0.332094
POMGNT1	0.333413
METTL10	0.334847
SFXN4	0.334847
ARL11	0.334847
CA10	0.334847
SND1	0.336602
CYYR1	0.336602
RAB39A	0.336602
F12	0.336602
ARHGAP25	0.339376
BEGAIN	0.339376
GCM2	0.339376
YPEL4	0.339821
MOK	0.339968
SLC26A2	0.339968
SYNJ1	0.339968
BLOC1S5	0.340878
SIRPG	0.340878
TMEM234	0.340878
TSC2	0.341308
PYGB	0.34204
PLK5	0.34204
TAS2R4	0.34239
KIAA0319	0.34239
PLEKHA1	0.34239
WIF1	0.34239
WDR93	0.343169
RHOBTB2	0.344401
C10orf113	0.344401
CPXM2	0.344465
GORASP1	0.344465
C5orf55	0.344465
ADRB1	0.344465
MID1	0.344465
ZNF737	0.344465
CSTB	0.344465
CALML5	0.344465
ECHS1	0.344465
ZNF347	0.344465
DEFB106B	0.344465
BTBD17	0.344465
GLYAT	0.344465
AGT	0.344465
SRGAP1	0.344465
MYH2	0.344465
KAT2B	0.344465
AP1B1	0.344465
TRAF3	0.344465
PPP1R3F	0.344465
ITGAL	0.344465
CPQ	0.344465
ADRM1	0.344465
ANKS1B	0.344465
NAT14	0.344465
MYL3	0.344465
KLK13	0.344465
KRT37	0.344465
BABAM1	0.344465
LANCL3	0.344465
MARCH6	0.344465
RBM38	0.344465
HIST3H2BB	0.344465
WDFY4	0.344465
PSME1	0.344465
HDDC3	0.344465
NUPR1L	0.344465
TDP2	0.344505
NKIRAS1	0.344505
SERPINE1	0.344505
NBR1	0.344505
FHIT	0.344505
AMELX	0.344505
SNIP1	0.344505
IMPA2	0.344505
FAM174B	0.344505
CSAG1	0.344505
TSC22D3	0.344505
FCRLA	0.344505
RARB	0.344885
ALX4	0.344885
MTMR10	0.344885
COL5A2	0.344885
SH3BP1	0.345176
GPR78	0.347991
ZNF746	0.347991
ITPKC	0.347991
CYP19A1	0.347991
GPR137C	0.347991
ARNT2	0.347991
ABCA3	0.347991
AHNAK2	0.347991
KIF12	0.347991
NTNG2	0.347991
EFCAB3	0.347991
TDO2	0.347991
SMYD1	0.347991
HMX2	0.347991
GNA11	0.347991
TMEM40	0.347991
SLC7A13	0.347991
TMEM220	0.347991
ATM	0.347991
HIST1H1D	0.347991
ARHGAP35	0.347991
DEPDC1	0.347991
SKI	0.347991
ZSCAN9	0.347991
MYD88	0.347991
CDPF1	0.347991
DMRT1	0.347991
GPR148	0.347991
TTLL10	0.347991
SCNN1D	0.347991
DDX25	0.347991
RBPJ	0.347991
TMEM176A	0.347991
BDH2	0.347991
SLC25A32	0.347991
KRT14	0.347991
FAIM2	0.347991
PROCR	0.347991
MAB21L2	0.347991
ZAR1L	0.347991
DNAJC27	0.347991
NLGN4Y	0.347991
VRK1	0.347991
ZFPM2	0.347991
RNF130	0.347991
USH1G	0.347991
INSL4	0.347991
ECSIT	0.347991
NAGA	0.347991
TOPAZ1	0.347991
CALCRL	0.347991
RAB11FIP1	0.347991
RORA	0.347991
KRTAP10-8	0.347991
KRTAP19-5	0.347991
CAPN10	0.347991
SLC17A4	0.347991
CBR3	0.347991
EPHA1	0.347991
RIMS3	0.347991
IL8	0.347991
CAPNS2	0.347991
KANSL2	0.347991
FAM184B	0.347991
C5orf58	0.347991
MYH7	0.347991
LAG3	0.347991
PIGF	0.347991
RAD54B	0.347991
SLC9C1	0.347991
SAMD5	0.347991
BCL6	0.347991
SGK223	0.347991
ETV2	0.347991
CHPF	0.347991
TARS2	0.347991
HSPA4L	0.347991
C11orf87	0.347991
RNF148	0.347991
SMARCA4	0.347991
HHEX	0.347991
TADA2A	0.347991
GPR55	0.347991
P4HA3	0.347991
PAMR1	0.347991
PTPRS	0.347991
PPID	0.347991
DLX1	0.347991
GPR37	0.347991
ZNF620	0.347991
ST8SIA2	0.347991
KRT72	0.347991
FOXA1	0.348086
CAPN3	0.348432
BTN1A1	0.3487
POLR3G	0.3487
PNMA5	0.3487
LRRTM4	0.3487
KDM4B	0.3487
KCTD3	0.3487
NUCB2	0.3487
NOTCH1	0.3487
TAS1R1	0.349744
CDC42BPA	0.349744
ADIRF	0.349744
RGAG1	0.349744
S100A11	0.349744
GATA2	0.349744
TP53BP1	0.349744
ING2	0.351397
TAS2R5	0.354369
GPR27	0.354369
SLC15A1	0.354369
ARL6IP4	0.354369
KLHL34	0.354369
STMN4	0.354369
XK	0.354369
DCAF12L2	0.354369
SPATA12	0.354369
ATP8B2	0.354369
GNRH2	0.354369
TXNDC2	0.354369
PARP4	0.354369
ACAP1	0.354412
MYOZ3	0.354412
TPRX1	0.356174
AP1AR	0.356174
SMARCD2	0.356251
MCOLN1	0.356251
KIAA1683	0.356251
IGIP	0.357357
PRAP1	0.357357
C11orf44	0.357357
APIP	0.358041
TRAF1	0.358041
HMX1	0.358041
L3MBTL2	0.358621
DNAH10	0.359369
GGACT	0.35996
DSCAM	0.35996
NLRP6	0.35996
NRIP1	0.35996
C12orf39	0.35996
ZNF282	0.35996
GPR35	0.35996
CADM3	0.35996
NEK6	0.35996
CLIP4	0.35996
TTC13	0.35996
CTSZ	0.35996
KLF6	0.35996
TBK1	0.35996
XXYLT1	0.35996
DUSP5	0.35996
SASH1	0.35996
ZSWIM2	0.360307
FAM229B	0.360823
PGLYRP2	0.360823
DCBLD2	0.360823
ZNF93	0.360823
RTP4	0.360823
NLN	0.360823
GBP7	0.361901
DUSP18	0.361901
NDST1	0.361901
HTR1B	0.361901
NKD2	0.362235
SFXN1	0.362235
NPC2	0.362235
VPS9D1	0.363299
RRP1B	0.363485
SLC52A3	0.364576
MICAL2	0.364576
SRGAP3	0.364576
F2RL3	0.364724
TMEM104	0.364724
MBOAT4	0.364994
MFSD9	0.364994
GALNT7	0.364994
CRYGS	0.365247
GFI1	0.365247
ACOX3	0.365247
KLF12	0.365247
LIN7B	0.365247
DZANK1	0.365247
C11orf53	0.365247
C10orf53	0.365247
IRGC	0.365247
MARCH2	0.365247
FMO5	0.365247
HDDC2	0.365247
GPR123	0.365247
MTMR2	0.365247
XAF1	0.365247
CCDC70	0.365479
LRSAM1	0.366166
SNX25	0.366166
CCNY	0.366166
MNDA	0.366166
KCNA4	0.366166
RIN2	0.366166
FAM175B	0.366166
HBQ1	0.366166
CNIH4	0.366166
HIF3A	0.366166
SPACA3	0.366166
PRDM1	0.366166
KRT19	0.366166
MSX1	0.366166
GFRA1	0.366166
NBEA	0.366166
ADAM7	0.366166
CNIH3	0.366166
BCL3	0.366166
FAM195B	0.366166
WNT7B	0.366166
PKDREJ	0.366671
KIRREL	0.366878
MRGPRG	0.367087
TGM7	0.367087
PDGFRL	0.367087
PRKCE	0.367087
DMRTC1B	0.367087
YBX2	0.367087
TFPI	0.367087
NANOS2	0.367087
SUCNR1	0.367087
MAMDC2	0.367087
SOHLH1	0.367087
USP53	0.367157
TRIM14	0.367689
TEPP	0.368166
FAM24A	0.369876
ARL5A	0.369876
HDX	0.369876
STRC	0.369876
LIPM	0.369876
CSF2RB	0.369876
RGS5	0.369876
L3MBTL3	0.369876
C9orf173	0.370057
NMT2	0.370057
ERG	0.371008
TIMP2	0.371008
GSG1	0.371008
SMIM10	0.371008
FRMD6	0.371796
FBXO48	0.371796
INSM1	0.371796
FOXF1	0.372978
ZNF79	0.372978
DSG1	0.373605
GSX2	0.373605
HFE	0.375062
FOS	0.375065
BSPH1	0.375065
FAM134A	0.375065
ARPC5L	0.375065
SOCS3	0.375065
LRRC24	0.375065
KRT8	0.375065
SMIM19	0.375065
FAM98A	0.375065
ESX1	0.375065
PCDH8	0.375065
PNLIPRP1	0.375065
ZNF490	0.375065
SERGEF	0.375065
FAM209A	0.375065
D2HGDH	0.375065
CALM1	0.375065
STK35	0.375065
ZNF566	0.375065
SH2D4A	0.375107
C4orf36	0.375432
MESDC1	0.37598
MEOX2	0.37598
SMARCA2	0.376169
TOB1	0.376169
C17orf62	0.376169
HS6ST3	0.376169
MS4A13	0.376169
TRPS1	0.376169
DNAH14	0.376169
PDE8A	0.376169
LIN28B	0.376169
SLC34A2	0.376169
ATPAF1	0.376169
ARG2	0.376861
C9orf129	0.377425
SFTPD	0.377425
PEG10	0.377425
THEM6	0.377425
NKX2-3	0.377425
ZNF488	0.377425
GAD2	0.377425
MYO1B	0.377425
SDR16C5	0.377425
COLGALT2	0.377425
TBCCD1	0.377425
TSPYL1	0.377425
LEMD3	0.377425
MSL3	0.377425
RALY	0.377425
GPATCH11	0.377425
STEAP4	0.377425
GPR173	0.377425
PLD1	0.377425
RGS18	0.377425
SERTM1	0.377425
OBSCN	0.377425
DEFB1	0.377425
NEK10	0.377425
DIRAS2	0.377425
H2AFV	0.377425
EPO	0.377425
PLCL1	0.377425
HDAC4	0.377425
DENND1B	0.377543
C9orf57	0.377543
KCNJ5	0.37886
NYNRIN	0.379078
FCAR	0.379123
OMG	0.379248
TMEM26	0.379763
ACTL7A	0.379933
PHF14	0.38056
ZNF438	0.380728
FOXRED2	0.381353
DUOX2	0.38226
SHISA2	0.38226
PDE6A	0.38226
SIAE	0.383334
STOX1	0.384246
NAALAD2	0.384837
KLF13	0.384859
EGLN3	0.384859
TNFSF13B	0.384859
ASIC5	0.384859
ASIC1	0.384859
HVCN1	0.384859
CBX6	0.384985
ST3GAL4	0.385122
BDKRB2	0.385122
ASB1	0.385131
BHLHE41	0.385131
TG	0.385131
FBXL5	0.385131
MIER1	0.385131
SH2D1B	0.385131
PNPO	0.386218
KIFC1	0.386218
SEPT2	0.38637
IL1A	0.38637
SYNE4	0.38637
TRIM43	0.38637
PCDHA2	0.38637
P2RX7	0.38637
KIAA1586	0.38637
TCEANC	0.38637
PKP4	0.38637
PSAP	0.38637
PDE6B	0.38637
S100A13	0.38637
FGD5	0.386633
TCF15	0.386633
SCN9A	0.386633
PRICKLE3	0.386633
CNR1	0.386633
PCDHA13	0.386633
PHOX2B	0.386633
EHF	0.386633
CHRNA3	0.386633
TNP2	0.386633
SCLT1	0.386633
RIT1	0.386633
USP20	0.386633
DEGS1	0.386633
GALR3	0.386633
STRIP2	0.387368
PRSS35	0.387712
ZDHHC21	0.387712
DTX4	0.387712
GRIN2B	0.387712
NPDC1	0.388203
ZNF497	0.388203
ATPAF2	0.388203
SLC25A35	0.388427
HSPA1L	0.388427
PPP1R3B	0.388427
LMTK2	0.388489
PHOX2A	0.388489
C8orf22	0.388489
QRICH2	0.388489
BAG5	0.388631
CTNNA2	0.388631
MFSD8	0.388631
MAGEE2	0.388631
KCNE1L	0.388631
C20orf96	0.388631
IQCD	0.388631
KRT7	0.388631
GPR98	0.388818
NFYB	0.388818
ZNF134	0.388818
MAPK7	0.389234
FMR1NB	0.389234
UBXN4	0.389516
BACH2	0.389516
VAMP5	0.389516
PAPSS2	0.389516
ZNF710	0.389516
ETNK1	0.389516
FIGF	0.389516
MGAT4B	0.389516
CD3E	0.389516
DDX60L	0.389516
CEBPB	0.389516
CARHSP1	0.389516
ZNF24	0.389516
AOAH	0.389516
AMDHD1	0.389516
SLC17A2	0.389516
KCNRG	0.389516
USP37	0.389516
PATE2	0.389516
PCYT1B	0.389516
OTUD7B	0.389516
DCT	0.389516
TRIM13	0.389516
LRRC16B	0.389516
ZNF808	0.389516
WIPI2	0.389516
HSDL2	0.389516
AIM1	0.389516
FAM90A1	0.389516
CXorf30	0.389516
SLC47A2	0.389516
SMOC2	0.389516
USP43	0.389516
TKTL2	0.389516
NOTCH2	0.389516
SLC6A14	0.389516
ZNF728	0.389516
TIGD6	0.389516
PPHLN1	0.389516
ZC3H12B	0.389516
ACSF2	0.389516
CNDP1	0.389516
CNGA4	0.389516
FGF6	0.389516
GPR84	0.389516
ZNF324B	0.389516
ZNF774	0.389516
ELAVL4	0.389516
C5orf47	0.389516
DGKQ	0.389516
TXNRD2	0.389516
KDM4D	0.389516
CD74	0.389516
LPCAT1	0.389516
FAM47A	0.389516
RIPK2	0.389516
RSRC2	0.389516
MAP3K13	0.389516
C19orf71	0.389516
NT5M	0.389516
DNMT3B	0.389516
RNASE8	0.389516
HIC2	0.389516
ANKRD46	0.389516
SERPINB1	0.389516
R3HDML	0.389516
ARHGAP28	0.389516
RAI2	0.389516
POU3F1	0.389516
CACNA1I	0.389516
SLC20A2	0.389516
CTSG	0.389516
NPTXR	0.389516
TYR	0.389516
SULT1C3	0.389516
BTN3A2	0.389516
FOXF2	0.389516
ODF2L	0.389516
CT47B1	0.389516
IGHMBP2	0.389516
TEAD4	0.389516
TPM2	0.389516
TAS1R3	0.389516
CTTNBP2	0.389516
NME6	0.389516
CNTN6	0.389516
TTC18	0.389516
FAM89A	0.389516
ZBTB21	0.389516
CLCN4	0.389516
TP53AIP1	0.389516
OSBPL1A	0.389516
EZH2	0.389516
NDUFA8	0.389516
MMP21	0.389516
HPS4	0.389516
IFITM2	0.389516
MRPS9	0.389516
HIST1H1C	0.389516
PHF11	0.389516
SLC7A11	0.389516
BET1L	0.389516
MAGEB18	0.389516
FNDC1	0.389516
TGFBI	0.389516
SUSD5	0.389516
PHGDH	0.389516
GJB1	0.389516
MMP2	0.389516
TSPAN14	0.389516
IL1RAPL1	0.389516
ACTL9	0.389516
TAF15	0.389516
ETV5	0.389516
NFATC4	0.389516
TCF25	0.390035
TNNC1	0.390287
CHST11	0.390287
C20orf194	0.390287
PLXNB1	0.390287
AANAT	0.390287
ABL2	0.390287
KCNH5	0.390287
KCNN3	0.390287
BCHE	0.390287
FAM180A	0.390287
NKX2-4	0.390287
TAGLN3	0.390287
LRRC63	0.390287
LYZL6	0.390287
ZNF628	0.390287
GPX6	0.390287
P2RY4	0.390989
WDR76	0.390989
C3orf20	0.390989
LRRIQ1	0.390989
MAPKAPK3	0.390989
RBMX2	0.390989
GIMAP2	0.390989
AVPR1A	0.390989
CAMK2G	0.391054
CHDH	0.391866
TPPP	0.391866
RTN4	0.392024
PPARG	0.392024
MTERFD2	0.392024
BPIFB2	0.392024
APOL1	0.392083
SOX6	0.392083
ABHD12B	0.392083
MAPK4	0.392083
PEX19	0.392083
NFATC1	0.392083
LRRC14B	0.392083
C16orf89	0.392083
HUNK	0.392083
SHROOM2	0.392083
MBD3	0.392083
MKRN3	0.392225
CPNE1	0.392225
TNFSF4	0.392225
ZNF705G	0.392225
ZNF624	0.392225
TNFSF8	0.392225
MVP	0.392225
SH3PXD2A	0.392225
COPZ1	0.392225
ARHGAP44	0.392225
TRIM45	0.392225
CDKN2C	0.392225
EFHD1	0.392225
TTC21B	0.392413
ZDHHC9	0.392413
GPC6	0.392413
IKZF3	0.392413
CRYM	0.392413
CWF19L2	0.392413
GSKIP	0.392413
PLCZ1	0.392413
CHST9	0.392413
MSMB	0.392413
NABP2	0.392413
TMEM133	0.392413
BRINP3	0.392413
EML5	0.392413
AZI1	0.392413
DDHD2	0.392413
HBS1L	0.392413
MYL1	0.392413
PENK	0.392413
PCCB	0.392413
DEK	0.392413
ZMAT3	0.392413
SLC22A14	0.392413
FGF12	0.392413
C4orf45	0.392413
SLC35G5	0.392413
ANKRD34A	0.392413
HSDL1	0.392413
ASMTL	0.392413
TRAPPC4	0.392413
EGFL8	0.392413
ROR2	0.392413
NRROS	0.392413
C14orf182	0.392413
PPCDC	0.392413
C18orf64	0.392413
TMPRSS11D	0.392413
IL20RA	0.392413
PLD5	0.392413
CD200R1	0.392413
NFAM1	0.392413
BLCAP	0.392413
FAXC	0.392413
PCDHB14	0.392413
CLUL1	0.392413
PRR15	0.392413
MAML2	0.392413
BFSP1	0.392413
ERAS	0.392413
CXXC11	0.392413
DYTN	0.392413
ACVR1	0.392413
SLC2A4RG	0.392413
C11orf16	0.392413
RAD9A	0.392413
FAM111B	0.392413
G6PC3	0.392413
XYLB	0.392413
C8B	0.392413
PPP1R3G	0.392413
PLAA	0.392413
FZD3	0.392413
TBX1	0.392413
ZNF177	0.392413
PROSER1	0.392413
SGIP1	0.392413
KERA	0.392413
FAM129C	0.392413
BPIFA3	0.392413
RABL5	0.392413
SMPX	0.392413
TMC4	0.392413
SPERT	0.392413
PRDM15	0.392413
CD38	0.392413
ZNF408	0.392413
MAP1A	0.392413
DMRT3	0.392413
PRAME	0.392413
FAM3C	0.392413
DDX26B	0.392413
NR1H3	0.392413
TCAP	0.392413
TMED9	0.392413
SCG3	0.392413
GNE	0.392413
LARP1B	0.392413
EBF3	0.392413
SEZ6	0.392413
C2orf42	0.392413
CASK	0.392413
ELSPBP1	0.392413
ABRA	0.392413
SORCS3	0.392413
CD80	0.392413
THYN1	0.392413
RALGPS1	0.392413
C16orf45	0.392413
CCDC108	0.392413
SERPINH1	0.392413
CDKL3	0.392413
PRSS1	0.392413
THAP9	0.392413
FLRT2	0.392413
KNDC1	0.392413
DAO	0.392413
TRPC5	0.392413
ZNF576	0.392413
SEL1L2	0.392413
C6orf10	0.392413
PTPRO	0.392413
MAP3K11	0.392413
VRK3	0.392413
PSPN	0.392413
CALU	0.392413
NRL	0.392413
SHROOM1	0.392441
C11orf88	0.392441
NF1	0.392441
TSPEAR	0.392648
LDOC1L	0.392648
MPZL3	0.392648
INPP5E	0.392648
FAM127B	0.392648
ATP2B4	0.392648
HRAS	0.393712
SKIV2L	0.393796
SNAP29	0.393796
TNR	0.393796
FAM118B	0.394503
S100A5	0.394736
CRAT	0.394736
APCDD1	0.394809
SLIT3	0.394809
BBS10	0.394809
PHTF1	0.394809
LYSMD2	0.394809
PCDHAC1	0.395569
CD44	0.395628
MC2R	0.395867
KRTAP9-1	0.395867
TIAF1	0.395867
ALDH1L2	0.395867
FAM92B	0.395867
FMO2	0.395867
KCNE1	0.395867
APOA5	0.395867
ZNF287	0.395867
PIK3C2B	0.395867
MPST	0.395867
MAGEB1	0.395867
LPL	0.39588
ZFR	0.395945
SPATA18	0.396312
HPDL	0.396312
SMO	0.396312
ZFAT	0.396312
GNPAT	0.396312
HSFY2	0.396312
MUC16	0.396312
MAML3	0.396312
RNF144A	0.396312
ZNF436	0.396333
NUDT16	0.396664
NLRP10	0.396664
LRRC61	0.396664
PYGO2	0.396664
RAB33A	0.396664
ICAM2	0.396664
MRGPRX1	0.396745
TBX4	0.396745
FAM114A1	0.396745
PCDHGA8	0.396745
LMX1B	0.396745
RSPH4A	0.396745
NGEF	0.396745
FITM1	0.396745
GPR126	0.396745
PDCD1LG2	0.396745
PCDHGA5	0.396745
ABHD6	0.396745
SELV	0.396745
PPM1L	0.396745
MPP3	0.396745
PIM2	0.396745
FAM71B	0.396745
SDCBP2	0.396745
DUSP2	0.396745
CYB5D2	0.396745
MEFV	0.396745
ZNF467	0.396745
TMEM35	0.396745
FECH	0.396745
APAF1	0.396745
MCOLN2	0.396745
TOLLIP	0.396745
DESI2	0.396745
KRTAP13-4	0.396745
SLC4A3	0.396745
DGKZ	0.396745
RNF24	0.396745
TMEM9B	0.396745
GATAD1	0.396745
HELQ	0.396745
USP14	0.396745
SGSM1	0.396745
TMEM14A	0.396745
PROKR2	0.396745
SEC14L3	0.396745
CDH4	0.396745
TWF1	0.396745
ANKRD33	0.396745
CLDN23	0.396745
MTL5	0.396745
CLEC9A	0.396745
UCMA	0.396745
FGF4	0.396745
MN1	0.396745
FSIP1	0.396745
SLC9C2	0.396745
ERVFRD-1	0.396745
DENND2C	0.396745
ZGPAT	0.396745
CYB5B	0.396745
RRP36	0.396745
SPA17	0.396745
SLC35E2B	0.396745
TRIM44	0.396745
TCF23	0.396745
IL2RB	0.396745
ZIC4	0.396745
ACER2	0.396745
CPLX4	0.396745
UGT1A3	0.396745
TFDP2	0.396745
SERPINA5	0.396745
SETD3	0.396745
SATL1	0.396745
CXorf66	0.396745
ARHGAP22	0.396745
CXXC5	0.396745
PKD1	0.396745
RCN3	0.397206
GNA14	0.397206
ASB13	0.397206
FOXI1	0.397206
UBQLN3	0.397206
CSNK1G2	0.397206
MS4A2	0.397206
ANKRD61	0.397206
ROBO4	0.397206
DTWD2	0.397206
VCAN	0.397206
ZNF140	0.397206
HDHD1	0.397206
NQO2	0.397206
EPB41L3	0.397206
SCYL2	0.397206
CPPED1	0.39759
CXorf27	0.39759
FGD1	0.39759
TMEM87A	0.39759
DCLK1	0.39759
LRRC15	0.397782
KRBA2	0.397951
ERP27	0.397951
ZNF239	0.397951
C20orf78	0.397951
LACTB	0.397951
WBSCR17	0.397951
ARPC1A	0.397951
BCL2L2	0.397951
SLC25A2	0.397951
BCL11B	0.397951
CCM2L	0.397951
SIGLEC8	0.397951
CA5B	0.397951
PTGIR	0.397951
NR2F2	0.397951
EHHADH	0.397951
TMX4	0.397951
HLA-DMB	0.397951
B3GALT5	0.397951
CD53	0.397951
POMT1	0.397951
SPINK6	0.397951
GALR2	0.397951
TADA1	0.397951
VAV1	0.397951
ATG4B	0.397951
PYY	0.397951
NGB	0.397951
HSPA12B	0.397951
VSX2	0.397951
RASL12	0.397951
PPP2R5A	0.397951
BCAS3	0.397951
GPR63	0.397951
MAFF	0.397961
PSMB11	0.398349
PAPD4	0.398404
C11orf30	0.398444
PITPNB	0.398444
WHSC1L1	0.398444
NUBP2	0.398444
CACNA1B	0.398444
GADD45A	0.398444
ING5	0.398444
JAG1	0.398444
KATNAL2	0.398444
PCDHB1	0.398444
BZRAP1	0.398444
MMP1	0.398444
TRMT13	0.398444
SH3BGR	0.398444
HSPA12A	0.398444
RASL11A	0.398444
KCNMB3	0.398444
TLR6	0.398444
IRG1	0.39938
RMND5B	0.39938
KRTAP13-1	0.399477
ZNF506	0.399477
CHRD	0.399477
NPY4R	0.399477
AASDH	0.399477
MXD1	0.399477
SLC22A2	0.399701
ALOX12	0.399701
HEBP1	0.399701
PCSK1N	0.400378
CRTAM	0.400378
ATF7IP2	0.400378
SELPLG	0.400378
ACTL10	0.400378
ATP5H	0.400378
FAM188B	0.400378
UBE2D2	0.400378
MACC1	0.400378
CDCA7	0.400378
PCDH1	0.400378
LGMN	0.400378
FAM26F	0.400378
TMEM225	0.400378
SPTLC3	0.400378
DMKN	0.400378
CCDC96	0.400378
CLEC14A	0.400378
ZNF677	0.400378
LRCH2	0.400378
ANXA1	0.400378
USP28	0.400378
TRIM77	0.400378
DOCK8	0.400378
LGI1	0.400378
SSSCA1	0.400378
CDKN1B	0.400378
HNF4A	0.400378
SLC43A3	0.400378
GTSCR1	0.400378
PTGER2	0.400378
KATNAL1	0.400378
MTNR1A	0.400378
RFX6	0.400378
ADAM32	0.400378
TMEM67	0.400437
PRMT6	0.400437
ZNF234	0.400754
CSN2	0.401349
KRTAP10-3	0.401912
ZNF692	0.401912
FAM98C	0.40206
DUOXA2	0.402079
PKP3	0.40243
C8G	0.40243
TNIP2	0.40243
CPA3	0.40243
ZNF420	0.402461
EN2	0.402988
SPOCK3	0.402988
TMEM223	0.402988
TSC22D1	0.402988
ZPBP2	0.403023
EPS8L1	0.403023
SH3BP5	0.403023
CYP46A1	0.403023
TTC30B	0.403023
ESPN	0.403023
PLEKHO2	0.403023
GTSF1	0.403023
C14orf183	0.403023
LONRF1	0.403023
PON1	0.403023
PLXNA3	0.403023
ASL	0.403023
NIPAL4	0.403023
RFPL4B	0.403023
CCDC113	0.403023
TMEM41A	0.403023
PPP1R32	0.403023
PCDHGB7	0.403023
PHYHIP	0.403023
MZB1	0.403023
APOC2	0.403023
ANKFN1	0.403023
ANKRD26	0.403023
CNOT8	0.403785
FREM1	0.403904
KRTAP3-3	0.40405
SERTAD1	0.40405
VSIG4	0.40405
CCRL2	0.40405
IRX4	0.404286
ALDH16A1	0.404286
ERCC4	0.404286
XPO5	0.404565
PIGR	0.404807
TLR2	0.404807
CXCR5	0.404807
IKZF2	0.404807
LRRC25	0.404807
EFHB	0.404982
CENPV	0.404982
ADRA1D	0.405087
MYOM2	0.405161
FUBP3	0.405161
GRPR	0.405578
SGTA	0.405578
MEOX1	0.405578
SLC17A3	0.405578
ANKRD6	0.405578
SNTB1	0.405578
REC8	0.405578
XBP1	0.405578
C9orf152	0.405578
BCL6B	0.405578
BGN	0.405578
ZMYND15	0.405578
NHLH2	0.405578
BEND7	0.405578
RASGRP3	0.405578
ZCCHC11	0.405578
FANCD2OS	0.405578
CEP78	0.405578
TEX14	0.405744
C12orf79	0.405744
CNDP2	0.405744
TM4SF5	0.405744
LPAR1	0.405797
GPAM	0.405797
LPIN1	0.405797
HIP1R	0.405797
NEURL1B	0.405797
LURAP1L	0.406275
SPATC1L	0.406275
ATP2A1	0.406275
USP49	0.406275
CRISPLD2	0.406275
LILRB3	0.406275
REPIN1	0.406802
CXCL11	0.406802
DOK5	0.406802
KRBOX1	0.406802
N4BP2L2	0.407567
XKR7	0.407567
UBR1	0.407567
FADS2	0.407567
CSNK2A1	0.407567
PRR4	0.407567
C20orf112	0.407567
SH3D21	0.407567
TAAR8	0.407567
REG1B	0.407567
C5orf60	0.407567
NAPB	0.407567
GRIK1	0.407567
CDH9	0.407567
STIM2	0.407567
RAB8B	0.407567
NLRP2	0.407567
CEACAM16	0.407832
ZNRF4	0.408039
SLC18A1	0.409839
CYP51A1	0.409839
PRR18	0.410283
ZNF729	0.410283
SAMSN1	0.410283
MTTP	0.410283
ATXN7L3	0.410283
CTDSP2	0.410283
FAM20A	0.410283
RBP2	0.410283
SPRY4	0.410283
CASQ2	0.410283
NADSYN1	0.410283
KIAA1199	0.410283
ARHGAP39	0.410283
MYRIP	0.410283
PRELID2	0.410283
VPREB3	0.410283
NPPB	0.410283
SLC17A9	0.410283
SLC25A52	0.410362
ANKRD66	0.410576
DOCK9	0.410576
ARHGAP6	0.410587
KIAA1919	0.410587
CYorf17	0.410587
SFTPC	0.410671
GRIP1	0.41075
SPRED3	0.411425
FAM169B	0.411697
C3orf27	0.411697
SNX5	0.411869
DES	0.411869
CLDN14	0.412178
EMX1	0.412178
GPR150	0.412178
FAM83C	0.412221
BTN2A1	0.4127
TTC23L	0.4127
GEMIN5	0.4127
AXDND1	0.412749
CLDN5	0.412839
DUSP16	0.412839
IFFO2	0.412839
CCNT1	0.412839
HOPX	0.412839
FBLN5	0.412839
SNX20	0.412839
NPY2R	0.412839
RETN	0.412839
MYBPC3	0.412839
NOX1	0.412839
BEND4	0.412839
APP	0.412839
NES	0.412839
ZNF14	0.412839
S1PR1	0.412839
EFCAB6	0.412839
IRF6	0.412839
CUL5	0.412839
HAPLN3	0.412839
FLT1	0.412839
KRTAP24-1	0.412839
GPR37L1	0.412839
P2RX1	0.412839
SPATA16	0.412839
FNDC5	0.412839
PSME2	0.412839
NTHL1	0.412839
CSRNP3	0.412839
PLA2G3	0.412839
B4GALNT2	0.412839
AGO2	0.412839
CEP68	0.413174
CEP41	0.413216
AFAP1L2	0.413488
SLITRK5	0.413488
RNF17	0.413719
SEPT1	0.413836
ZNF669	0.413893
BASP1	0.414027
BEND3	0.414027
CECR6	0.414027
RARRES2	0.414027
TRIM25	0.414027
VSTM2A	0.414027
DEGS2	0.414027
MGAT3	0.414027
EEPD1	0.414027
STX1A	0.414027
CRYBB3	0.414027
SLC9A9	0.414027
BRCA2	0.414027
FGF7	0.414027
PROSER2	0.414027
C3orf52	0.414027
IFNA14	0.414027
GBP3	0.414027
TAS2R60	0.414027
ZSCAN1	0.414027
ABCB8	0.414027
MPV17L	0.414027
ANHX	0.414027
DMBT1	0.414027
HOXB13	0.414027
FBXO4	0.414027
ACD	0.414027
HRASLS	0.414027
SPAG5	0.414027
DENND4C	0.414027
MAATS1	0.414027
CPA1	0.414042
MBOAT1	0.414042
KEAP1	0.414042
KIAA0368	0.414056
ANXA4	0.414463
PAG1	0.414463
HIRIP3	0.414463
EEF1A2	0.414463
RPS6KB2	0.414832
ZFP36L2	0.414832
EDNRB	0.414832
MYCT1	0.414832
GNB5	0.414832
KCNJ11	0.414832
HDGF	0.414832
MSH3	0.414832
EDN3	0.414832
HBM	0.414832
TNRC18	0.414965
AQP8	0.415119
VPS37B	0.415119
GALNT3	0.415119
SLC5A10	0.415445
ATE1	0.415504
TMEM156	0.415504
N4BP3	0.415504
CLEC6A	0.415912
SMYD3	0.415912
EIF2S1	0.415912
AMBP	0.415912
PCDHB13	0.416059
SRMS	0.417025
FAM50B	0.41709
LMAN2	0.41709
ZBTB43	0.417717
SAMD7	0.417744
PELI2	0.417744
CAV3	0.417744
C8orf76	0.417744
KCNC4	0.417744
GPR119	0.417744
SIX4	0.417744
ZNF660	0.417744
KAT6A	0.417744
MXD3	0.417744
GDI2	0.417744
MAP6	0.417744
LRRC56	0.417744
ING1	0.417744
GPR132	0.417744
KCNMB1	0.417744
ARSD	0.417744
UPK1B	0.417744
ZNF264	0.417744
RNASE9	0.417744
AQP4	0.41797
CCDC160	0.41797
ASIC3	0.418246
PCDH10	0.418262
RASGRF2	0.418341
RECQL5	0.418341
WIPF3	0.418341
GABRR1	0.418341
SCAMP5	0.418341
PTGS1	0.418341
TPSD1	0.418341
BAG2	0.418341
REXO4	0.418341
FAM173B	0.418341
SLC39A1	0.418341
FAM45A	0.418341
LPGAT1	0.418341
RORC	0.418341
MAPK11	0.418341
LRRC30	0.418341
METTL16	0.418341
C15orf56	0.418341
CEP44	0.418341
UNC5A	0.418341
KIAA0930	0.418341
PAX1	0.418341
COL9A2	0.418341
GRIK4	0.418341
NELL1	0.418341
SLC17A1	0.418341
MANEA	0.418341
TRPV6	0.418341
NRN1	0.418341
KCNG1	0.418341
NAA11	0.418341
STX17	0.418848
UTS2R	0.418848
TSKS	0.418848
TSPYL6	0.418848
PRKCG	0.418848
RAB11FIP2	0.418848
FOXL2	0.418848
ARHGAP15	0.418848
ZNF835	0.418848
DMWD	0.418848
SNED1	0.418848
YIPF6	0.418848
AZU1	0.418848
WBP4	0.418848
PPP1R16A	0.418848
IRF4	0.418848
CCM2	0.419432
GBX1	0.419555
DPF3	0.419659
PSMA8	0.419659
CDH17	0.419869
TMOD3	0.419869
METTL21C	0.419869
GDPD4	0.419869
SFRP2	0.41987
KIAA1109	0.41987
TNIP1	0.41987
VRTN	0.41987
CCL3	0.41987
SIGLEC9	0.41987
KIAA0391	0.41987
CMBL	0.41987
PUM1	0.41987
BARX2	0.41987
SLC25A39	0.41987
ATP13A4	0.41987
MCHR1	0.41987
ABCG5	0.41987
PPAPDC1A	0.41987
PIK3C2G	0.41987
CSN3	0.41987
TFG	0.419955
CCDC37	0.419955
WDR91	0.419955
MAGEE1	0.419955
ZNF75D	0.419955
FAM170B	0.420497
CH25H	0.420497
CRTC1	0.420497
SNX21	0.420497
FILIP1	0.420497
PLA2G4F	0.420497
ZNF195	0.420497
CATSPER3	0.420497
SRC	0.420497
RNF113B	0.421008
NLRP14	0.421008
SPACA1	0.421087
BPIFB3	0.421087
TMEM251	0.421087
ASRGL1	0.421872
CROT	0.422037
DEFB104A	0.422037
ZNF585B	0.422469
GP5	0.422792
SLAMF7	0.422792
AMN1	0.422792
ZNF596	0.422792
HELZ	0.422995
MORF4L1	0.422995
SEMA4D	0.422995
C1GALT1C1	0.422995
SCARF1	0.423222
COLQ	0.42344
PLA2G12A	0.423472
KCNE2	0.423472
ZNF680	0.423472
JAK2	0.423472
ACSS3	0.423472
CCDC149	0.423472
BEND6	0.423527
FAM187B	0.423527
ZNF845	0.423527
SEC24A	0.423527
JAKMIP2	0.423527
TRAFD1	0.423527
PPFIA1	0.423527
CDH18	0.423527
VWA5A	0.423527
CCDC148	0.423527
TBL1XR1	0.423527
SH2D4B	0.423527
ETNPPL	0.423527
DOK6	0.423527
SLC12A7	0.423527
KCNG2	0.423527
ZKSCAN8	0.423527
GLDN	0.423527
FAM166B	0.423527
RAB2B	0.423527
TGFBR3L	0.423527
CDC37L1	0.423527
AMER2	0.423527
NXPH4	0.423527
VSIG10	0.423527
SECISBP2L	0.423527
PET117	0.423527
STC2	0.423527
CACNA1G	0.423527
TMEM132A	0.423527
MATN4	0.423527
SLC5A9	0.423527
UPK2	0.424503
CPN2	0.424752
CHDC2	0.42489
THAP10	0.42489
HAVCR2	0.42489
RNASE11	0.42489
RHBDL3	0.42489
OTUD6A	0.425107
MKLN1	0.425107
NAT9	0.425267
JMJD4	0.425267
DPH7	0.425267
EME1	0.425267
GALNT6	0.425267
EMP2	0.425267
EGLN1	0.425267
PRSS33	0.425267
TRIM52	0.425267
ATF6	0.425267
SLC16A7	0.425267
SLC25A53	0.425267
RGL2	0.425267
TCTEX1D2	0.425267
ZNF80	0.425267
COL1A1	0.425267
FAM213B	0.425267
PLEKHM3	0.425267
RAPGEF4	0.425267
ZNF816-ZNF321P	0.425267
ZBTB20	0.425267
PURA	0.425267
PTPN14	0.425267
CLLU1OS	0.425267
CD7	0.425267
LCP2	0.425267
MADCAM1	0.425267
TBX15	0.425267
DDX3X	0.425267
KIAA1549L	0.425267
HOXA4	0.425267
HUS1B	0.425267
ZNF641	0.425267
CAT	0.425267
SOST	0.425267
VWC2	0.425267
FOPNL	0.425267
HILPDA	0.425267
ZNF280B	0.425267
NXF5	0.425267
DDR2	0.425267
SLC4A11	0.425267
RYR1	0.425267
TFAP2E	0.426084
KLHDC8B	0.426084
DPY19L2	0.426084
DBX2	0.426084
KHNYN	0.426084
S100A9	0.426212
BICD1	0.426534
CNTD2	0.426829
CERS2	0.427051
CDKN2A	0.42739
POPDC3	0.427575
PLAG1	0.427575
ADCK3	0.427575
EPX	0.427692
ELANE	0.427823
VAX2	0.427823
DNAH5	0.42833
LGI4	0.42833
MRGPRX4	0.42833
SH3D19	0.42833
ACKR2	0.428581
FBXO18	0.428868
CLEC5A	0.429109
C8orf47	0.429109
YME1L1	0.429637
FAM149A	0.429824
PTPRJ	0.429999
KLK1	0.429999
RNF223	0.429999
DSC3	0.430339
MORN5	0.430339
PYGM	0.430339
CHPT1	0.430668
MYOG	0.430668
HAT1	0.430668
CAMK1D	0.43084
ANKK1	0.43084
CD3D	0.43084
THEGL	0.43084
SERPINA6	0.43084
LHFPL5	0.43084
ALS2CR12	0.43084
SLC9A3R1	0.43084
SUSD2	0.430929
LIPN	0.430929
ADCYAP1R1	0.431061
ENOX1	0.431061
FRMD3	0.431061
ALDH8A1	0.431061
UBL3	0.431061
FAM177A1	0.431245
ZFP3	0.431245
DCUN1D3	0.431245
STC1	0.431245
TMEM170B	0.431245
WSCD1	0.431245
ABCC12	0.431516
TMEM2	0.431651
TRANK1	0.432244
ANO10	0.432269
COMMD2	0.432269
FGFRL1	0.432355
DGAT2	0.432355
ZNF441	0.432355
EML1	0.432355
ZMYM4	0.432355
IKZF5	0.432355
CCKAR	0.432355
ANXA7	0.432355
L3HYPDH	0.432355
PRR7	0.432355
FAM43A	0.432355
ADAP1	0.432355
ADRBK1	0.433286
CDA	0.433286
CHST13	0.433286
MC1R	0.433353
CTBP1	0.433353
FAF2	0.433353
LPHN1	0.433353
PHF7	0.433353
C5orf51	0.433353
FAM71D	0.433764
ANKRD13A	0.433764
SLC36A4	0.434622
KRT5	0.434661
CPN1	0.434783
ATP1A2	0.435596
CRMP1	0.436103
LSM14B	0.436133
WDR72	0.436424
GRPEL1	0.436472
EPHB6	0.436472
ZNF836	0.436472
ACPL2	0.436472
DHCR24	0.436472
NAP1L2	0.436472
PVRL1	0.436545
PTF1A	0.436863
AGMO	0.436863
MRAP2	0.436865
RPP40	0.436865
UBTD1	0.436865
KCNT2	0.437627
FANCG	0.437671
FBP2	0.437671
PNLIP	0.437671
GPR12	0.438072
AP3S1	0.438072
CTAGE1	0.438144
FOXS1	0.438201
IRS2	0.438201
TNFSF10	0.438201
ZNF645	0.438201
KRAS	0.438201
KIR2DL4	0.438201
IRF2BP2	0.438244
PFKFB1	0.438244
RBKS	0.438244
TCEAL6	0.438514
ZFAND4	0.438514
FETUB	0.438955
HPS3	0.438955
NKX2-2	0.439109
PMFBP1	0.439109
CACNB4	0.439109
MAGEC2	0.439109
B3GNT4	0.439169
NKX3-2	0.439169
NFKBIA	0.439169
SSTR4	0.439169
KIAA1147	0.439169
ACRV1	0.439169
PTK7	0.439169
C9orf142	0.439169
KXD1	0.439169
ESAM	0.439169
MARCH1	0.439169
TIRAP	0.439169
USP22	0.439169
HAO1	0.439169
CTLA4	0.439169
MRS2	0.439169
RNF43	0.439169
RNF5	0.439169
XCR1	0.439169
CDKL1	0.439169
DDX4	0.439169
PARVA	0.439169
ZNF626	0.439169
SLC6A1	0.439169
AGPAT5	0.439169
PBX3	0.439419
ZNF77	0.439419
ST6GAL1	0.439419
C8orf88	0.439487
C22orf31	0.439487
SYNPR	0.439487
MUC17	0.439487
STK17A	0.439627
SAMD13	0.439627
BLK	0.439627
BRINP1	0.439627
HINT1	0.439627
STON2	0.439627
CYP26A1	0.439627
FBXO8	0.439627
PALM2	0.439627
HIF1A	0.439627
RPS4Y2	0.439627
AP5B1	0.439627
SEMA6B	0.439627
NUP62CL	0.439627
RERGL	0.439627
RNF10	0.439627
[truncated: 6,217 more rows]

## Sheet: 3
Gene ID	FDR corrected p-value
BCL2L1	0.00234976
CENPM	0.00234976
GRWD1	0.00234976
HIST1H2AJ	0.00234976
PPP1R8	0.00234976
PSMB5	0.00234976
RPL13	0.00234976
RPS19	0.00234976
ALG2	0.00352464
BRF1	0.00352464
ESPL1	0.00352464
EXOSC6	0.00352464
RAN	0.00352464
RPL36	0.00352464
RPS9	0.00352464
WDR77	0.00352464
GNB2L1	0.00391641
HIST1H2AK	0.00391641
HIST2H2AC	0.00391641
MEPCE	0.00391641
NOP56	0.00391641
EIF3G	0.00411202
HSPA9	0.00411202
PPP4C	0.00411202
RRM1	0.00411202
TPI1	0.00411202
NIFK	0.00422955
PKMYT1	0.00422955
POLR2A	0.00422955
PSMG4	0.00422955
SRSF11	0.00422955
SRSF2	0.00422955
ARMC7	0.0048464
COPB2	0.0048464
BUD31	0.0048464
RPL10A	0.0048464
RPL8	0.0048464
COX4I1	0.0048464
IK	0.0048464
COPG1	0.0048464
NR2C2AP	0.0048464
PSMD12	0.0048464
SF3A3	0.0048464
POLR3A	0.0048464
RPP25L	0.0048464
SF3B5	0.0048464
MED11	0.0048464
RPL23	0.0048464
TUBA1C	0.0048464
CSNK1A1	0.0048464
MRPL34	0.0048464
SPC24	0.0048464
TRAPPC3	0.00539077
TOP2A	0.0055652
WDR33	0.0055652
RPL28	0.00561901
ELL	0.00561901
XAB2	0.00561901
UBE2C	0.00561901
NUS1	0.00561901
DMAP1	0.00577667
ANKLE2	0.00592137
FANCA	0.00623577
HIST1H2BH	0.00623577
SMC4	0.00623577
TRMT112	0.00623577
ARFRP1	0.00652719
CWC22	0.00652719
GNL3	0.00652719
TCP1	0.0067401
RPS7	0.0067401
ATP6V1A	0.0067401
HYPK	0.0067401
NARS	0.0067401
SNRPD1	0.0067401
POLR2H	0.0067401
TP53RK	0.0067401
EIF4A3	0.0067401
MRPS2	0.0067401
JUN	0.0067401
ATP5A1	0.0067401
OGT	0.0067401
RPS11	0.0067401
POLR2F	0.0067401
SIN3A	0.0069287
EIF1AX	0.00734295
EIF2B4	0.00734295
EIF3J	0.00750785
NIP7	0.00755277
GABPB1	0.00795722
HYOU1	0.00795722
TUBB	0.00795722
TAF6	0.00795722
UBA52	0.00812209
G6PD	0.00812209
SNRPB	0.00812209
CCNL1	0.00814915
NCAPG	0.00817527
MSTO1	0.00915927
FAU	0.00916414
PLK1	0.00916414
EIF2S1	0.00953464
LAMTOR2	0.00953464
POLR3H	0.0097094
RPS8	0.0101949
BIRC5	0.0101949
MAD2L1BP	0.0101949
SNRPD3	0.0101949
WDR12	0.0101949
HSPD1	0.0101949
EIF3C	0.0101949
SUPT6H	0.0101949
RPS18	0.0101949
PSMD3	0.0117488
PAF1	0.0117488
SNW1	0.0117488
EIF6	0.0120693
EAPP	0.0121148
NSL1	0.0121148
AARS	0.0121148
IMP3	0.0121148
MYBBP1A	0.0121148
ROMO1	0.0121148
SUPT5H	0.0121148
HEATR1	0.0121148
HNRNPL	0.0121148
HIST1H2AM	0.0121148
RBMX	0.0121148
FNTA	0.0121148
PRMT1	0.0121148
MARS	0.0121148
STX18	0.0121148
EEF2	0.0121404
DNAJC9	0.0121652
HIRA	0.0121788
EIF3I	0.0121788
SMU1	0.0121788
NELFCD	0.012202
PDCD7	0.0125233
POP5	0.0125233
RTCB	0.012814
SARS2	0.012937
MARS2	0.0130595
DHX36	0.0130595
RPS23	0.0130595
NFKBIE	0.0130595
UTP6	0.0130595
C19orf53	0.0130595
CDC23	0.0130595
HIST2H3C	0.0130595
HIST1H2BG	0.0130595
RPL3	0.0130595
ATP6V0C	0.0131443
DDX18	0.0131443
XRN2	0.0135468
MCM7	0.0135468
LAS1L	0.0135525
SBNO1	0.0135525
RPS24	0.0138079
MCM3	0.0138079
EXOSC3	0.0138079
SAE1	0.0138079
TSR2	0.0138079
DDX47	0.0138079
PTPMT1	0.013855
TINF2	0.0145596
HIST1H2BC	0.0147295
MOCS3	0.0148963
RCL1	0.0149318
POM121C	0.0151361
GPN2	0.0155879
CDC27	0.015866
PPCS	0.015866
RFC5	0.0161392
GNB2	0.0162851
GTPBP4	0.0164086
BANF1	0.0164086
CDK1	0.0164086
RPL15	0.0164086
NOL12	0.0164285
RRS1	0.0166425
POLD1	0.0168914
MFAP1	0.0171381
PSMB7	0.0171381
NOP2	0.0171381
PMF1-BGLAP	0.0171381
PSMB2	0.0171381
FDX1L	0.0171882
DDX56	0.0173591
TOMM20	0.0173591
ZNF259	0.0173591
TEN1	0.0174064
CLPS	0.0176324
PMF1	0.0176324
SNRPF	0.0177908
PSMA3	0.0177908
RPS16	0.0177908
SNAPC3	0.0180088
RPLP0	0.0180496
LETM1	0.0181615
DIMT1	0.0181615
RPS4X	0.0181615
PSMD11	0.0181615
CCT7	0.0181615
XRCC3	0.0181615
PHF5A	0.0181615
ABT1	0.0181615
MED20	0.0181615
CDC16	0.0181615
SNRNP70	0.0181615
PFDN6	0.0185042
PNN	0.0185042
NRF1	0.0185042
HAUS5	0.0185042
CRNKL1	0.0185042
USP32	0.0185042
CDCA8	0.0185042
DYNLRB1	0.0185042
UBE2I	0.0185061
FNTB	0.0185386
RPA2	0.0186617
SF3B3	0.0186617
WDR73	0.0186927
RUVBL2	0.0187239
KATNB1	0.0187239
LSM7	0.0191105
LYRM4	0.0191105
VPS28	0.0191105
PRPF40A	0.0191105
RPL11	0.0191105
RINT1	0.0191105
DCAF12L1	0.0191105
ARID2	0.0191105
PWP2	0.0191105
POLR2B	0.0191105
URB2	0.0191105
UTP20	0.0191105
ELP6	0.0191105
CPSF3L	0.0191105
HIST1H2BE	0.0191105
MDM4	0.0191105
PRPF19	0.0191105
ORAOV1	0.0192121
AURKB	0.0192121
GINS2	0.0192121
RHD	0.0192121
SNRPA1	0.0193016
FAM96B	0.0193016
ACTG1	0.0193016
HINFP	0.0193016
RPL4	0.0193016
DYNC1I2	0.0193016
RBM25	0.0193016
PPM1D	0.0193016
RPA1	0.019705
EFTUD1	0.019705
UBE2M	0.0198971
EIF3A	0.0198971
MAT2A	0.0198971
PHB2	0.0198971
MAD2L1	0.0199306
EIF5A	0.0199306
MED17	0.0199306
CHAF1A	0.0199306
UBA2	0.0199306
ANAPC10	0.0199306
DOLK	0.0199306
NOL6	0.020094
POLR2I	0.0201288
GNL3L	0.0201288
POLR1C	0.0201937
DNLZ	0.0202104
SPC25	0.0202978
CXXC1	0.0206661
NDUFS2	0.0207036
UQCRC1	0.0210666
TOP3A	0.0213561
IARS	0.0219951
URM1	0.0219951
SRP54	0.0219951
PRPF38B	0.0219951
CACTIN	0.0219951
SEC13	0.0220023
TANGO6	0.0220766
SSU72	0.0223171
SNAPC1	0.0223171
PSMD6	0.0223171
PPP1R12A	0.0223227
ZNF593	0.02235
PSMC4	0.0228556
PTBP1	0.0229886
HIST1H2BL	0.0231453
PDPK1	0.0231453
NCL	0.0231453
PRPF8	0.0232117
EXOSC9	0.0232117
PITRM1	0.0234027
CSTF3	0.0238646
TUBGCP4	0.0238995
SNUPN	0.0238995
NOP58	0.0238995
CPSF2	0.0238995
GNL2	0.0239183
ILF3	0.0247338
VSTM2B	0.024871
RRP1	0.0250674
LSM4	0.0255449
SAP18	0.0256966
TACC3	0.0259274
PEX6	0.0261562
ARGLU1	0.0263628
TTC27	0.0265484
SMNDC1	0.0268207
ALG14	0.0268474
DUT	0.0268474
VCP	0.0268474
CCNK	0.0269888
CENPA	0.0269888
GAPDH	0.0269888
C9orf114	0.0269888
RPP21	0.0269888
NOTCH2NL	0.027093
NPLOC4	0.027093
RPL14	0.0270975
OIP5	0.0273451
VDAC1	0.0276097
PRPF3	0.0282621
ARCN1	0.0285581
NDUFB7	0.0286301
PRR13	0.0286301
DDX20	0.0287203
COPS6	0.0287892
COPS8	0.0287892
POLR3K	0.0287892
TRNT1	0.0288697
SNRNP200	0.0288697
POLR2D	0.0288697
UBL5	0.0288697
RNMT	0.029199
MCM4	0.029199
RPL31	0.029199
ECSIT	0.029372
LUC7L3	0.0294381
SIGLEC11	0.029749
GTF2H3	0.0297898
SBDS	0.0297898
PRELID1	0.0303388
MRPS26	0.0304696
ATP5J2	0.0304696
THOC3	0.0304696
NHP2L1	0.0307768
DDOST	0.0307768
RPS3	0.0310567
HAUS4	0.0313881
DDX5	0.0313881
RRP9	0.0313881
RPS29	0.0313881
DCTN2	0.0313881
RNF103-CHMP3	0.0318088
C16orf80	0.0318368
SF3B4	0.0318368
LONP1	0.0318368
RPS5	0.0319749
NOM1	0.0319749
MT1E	0.032092
PGAM1	0.0330336
TOE1	0.0330805
PPP1CB	0.0330805
WDR70	0.0330805
ATP5B	0.0331279
HAUS8	0.0331571
RPL27A	0.0331571
CTDP1	0.0331571
KPNB1	0.0331571
NSA2	0.0331571
NAA20	0.0333116
HEXIM1	0.0334334
MFN2	0.0334334
MRPS12	0.0334334
EIF3D	0.0334334
RIOK2	0.0334334
AHCTF1	0.0334334
RMND1	0.0334334
HIST1H4J	0.0334334
MAX	0.0334334
KARS	0.0334334
BRD8	0.0334334
SEL1L	0.0334334
NUDT21	0.0336714
PISD	0.0340445
RPL27	0.0342818
USB1	0.0347103
USP5	0.0348223
GUK1	0.0355726
HIST1H2BD	0.0357093
SUPV3L1	0.0357093
EIF3F	0.0357093
RANGAP1	0.0358164
MRPS18A	0.0359972
CIAO1	0.0362059
SRPRB	0.0362393
RABGGTB	0.036404
WDR43	0.0366247
DHPS	0.0366247
TIMM13	0.0366247
MED9	0.0366247
IGBP1	0.0366247
EIF2B2	0.0366247
HAUS6	0.0367821
MRPS21	0.0369319
ARPC4	0.0369319
U2AF2	0.0369319
MAGEA6	0.0369319
DAD1	0.0369416
YEATS4	0.0371433
SRF	0.0374107
POLR1B	0.0374107
YARS	0.0374107
NCBP1	0.0380561
MYC	0.0382193
PPP1R15B	0.0384587
TXNDC9	0.0384587
DKC1	0.0384587
BOP1	0.0384587
SYS1	0.0384587
HSCB	0.0384587
PGK1	0.0384587
DPAGT1	0.0384587
NUP88	0.038667
PTPN11	0.038667
CMTR1	0.0388838
COPZ1	0.0388838
DDX54	0.0388838
C19orf40	0.0391436
HSF1	0.0391919
HIST1H2AH	0.0393565
BTAF1	0.0394965
TSR1	0.0395392
RRM2	0.0395392
PARS2	0.0395392
SEC61B	0.0395392
SENP6	0.0395392
PSMA7	0.0397169
EPRS	0.0397169
GINS1	0.0397169
NAA50	0.0397169
RBM39	0.0397169
SRSF3	0.0398383
HIST1H4H	0.0399327
WSB2	0.0399327
POP7	0.0399327
WDR74	0.0401162
SNRNP35	0.0404104
ELP2	0.040503
CKAP5	0.0407447
SNAPC2	0.0414206
SDAD1	0.0414206
CSK	0.0414241
RNF113A	0.0415621
IPO11	0.0417027
FXN	0.0417027
PSMD8	0.0417027
ZBTB11	0.0417027
KAT8	0.0420828
RPS15	0.0425828
SRBD1	0.0426038
HSPE1	0.0426038
INTS3	0.0426038
ARHGEF7	0.0426633
FTSJ3	0.0427814
OPA1	0.0427814
RPA3	0.043162
MAD2L2	0.0437684
EXOSC2	0.0438242
FBXO5	0.0439985
RPL36A	0.0440534
TPX2	0.0440534
RACGAP1	0.0458229
C19orf25	0.0458229
SARS	0.0461805
POTEJ	0.0461805
SSRP1	0.046269
XRCC2	0.046269
PACSIN1	0.046269
CDT1	0.046269
TOPBP1	0.0463634
SYVN1	0.0464343
UPF1	0.0464818
GET4	0.0464957
GAR1	0.0467034
DDX21	0.0467145
HIST1H2AL	0.0469559
AQR	0.0470018
DR1	0.0470018
YJEFN3	0.0470018
MRP63	0.0470018
MRPS16	0.0470018
SPRTN	0.0470018
CNOT3	0.0470018
MCM6	0.0480418
SEH1L	0.0481064
DDX39B	0.048467
TICRR	0.048467
WDR18	0.0485422
PPP1R7	0.0487256
SNRPB2	0.0489523
MCM3AP	0.0490139
NRD1	0.0491091
MRPL43	0.0491868
EIF2S3	0.0491868
NDUFB10	0.0494098
TFB2M	0.0502215
ZBTB9	0.0502215
SAP130	0.0507464
C7orf61	0.0507464
SUDS3	0.0508459
PBX2	0.0508528
KAT5	0.0508528
XRCC6	0.0508528
HUS1	0.0510154
PCBP2	0.051968
NDC80	0.0521796
PSMA1	0.0523903
RCAN3	0.0526277
ANAPC4	0.0526277
PRPF31	0.0526277
SRRT	0.0526277
PGD	0.0526751
EFTUD2	0.0526751
NAA15	0.0527372
NUP160	0.0527372
PDCD11	0.0527372
SKP1	0.0527372
TBL3	0.0527372
SRSF1	0.0528489
CNOT7	0.0533615
TUBD1	0.0533615
TOMM22	0.0533615
SAP30BP	0.0533615
NDUFC2	0.0535997
C14orf80	0.0535997
CD2AP	0.0537109
TLK2	0.0537109
GTF3A	0.0537109
WEE1	0.0537109
SF3B2	0.0537109
KANSL3	0.0538891
PTCD3	0.0539128
WAPAL	0.0540547
MCM5	0.0540547
KIF23	0.0541198
SART3	0.0543333
RPLP1	0.05439
RBM14	0.05439
POLR2L	0.05439
IPO9	0.05439
TSEN15	0.05439
PHB	0.05439
HIST1H2AG	0.0544574
RFC4	0.0544574
LARP4	0.054475
GTF3C3	0.054475
PFDN1	0.054475
INTS7	0.054475
ANAPC1	0.054475
KDM8	0.054475
DHX15	0.054475
RPUSD4	0.0545176
DBF4	0.0549734
MRPL17	0.0551599
PFDN5	0.0551817
PINX1	0.0552575
TBCB	0.0552575
PPA1	0.0552575
SOD1	0.0552575
CDC20	0.0554414
EIF4A1	0.0554414
RPLP2	0.0555311
CENPW	0.0555311
CCND3	0.0556115
RPS20	0.0556115
DPH3	0.0556115
RPS2	0.0556965
ARMC5	0.0557642
HNRNPU	0.0557655
IGF1R	0.0561189
ATP6V1E1	0.0562597
NUP133	0.0563612
UTP11L	0.0568526
SLMO2	0.0568667
SRFBP1	0.0568667
SNAPC5	0.0568667
DHDDS	0.0568667
METTL16	0.0568667
GTF2A1	0.057411
PSMG3	0.057411
YAP1	0.0578017
SAFB	0.0578091
MED28	0.0578091
RPL18	0.0578091
SLIRP	0.0578091
CLSPN	0.0579682
NOP14	0.0579682
PAK1IP1	0.0579682
CCT4	0.0579682
MRPL55	0.0581815
RBBP4	0.0581815
TANK	0.0581815
MRPS18C	0.0583196
RSPH10B2	0.0583196
VPS18	0.0583196
BUB3	0.0583196
HNRNPC	0.058485
GABARAP	0.058485
ANKRD17	0.058485
CCNB1	0.0590466
RPAP1	0.0590466
DHX9	0.0590767
KMT2D	0.0592894
TUBA1B	0.0597696
DNAJA3	0.0597696
EIF1	0.0597696
SMC2	0.0599383
SRPR	0.0599383
EEFSEC	0.0602438
NLE1	0.0602438
NUP153	0.0604724
DARS2	0.0604724
SRP9	0.0604724
BANP	0.0605242
PCNA	0.0606706
LSM5	0.0607482
BRIX1	0.0615564
SLC35B1	0.0615564
GTF2A2	0.0615564
RPS12	0.0623511
EIF2B5	0.0625003
ITGAV	0.0625232
SNRPD2	0.0626057
DHFRL1	0.0635071
MMS19	0.0635071
TARDBP	0.0641633
ING3	0.0642193
EYS	0.0642193
DGCR14	0.0648498
ATP5D	0.0648498
RRP12	0.0648515
OTUB1	0.0652011
GRB2	0.0652011
DAP3	0.0653352
WARS	0.0653352
PSMC6	0.0660861
INO80	0.0664129
OTOP1	0.0664129
ITGB5	0.0665924
TPR	0.066804
GLRX5	0.0676257
EXOSC1	0.0676257
PDCD2	0.0695766
FNDC3B	0.0705136
LRR1	0.0707491
SLC35B2	0.0713552
ZNF131	0.0718473
MPHOSPH8	0.072871
RPL18A	0.0733017
DDX49	0.0738202
TAZ	0.0744012
PRPF4	0.0744547
HMGA1	0.0744547
ABCE1	0.0744547
GTF2H2C	0.0744547
CSNK2B	0.0744951
GARS	0.0753468
EYA3	0.0753936
NEDD8	0.0753936
NOC4L	0.0753936
RABL2A	0.0759149
PAGE5	0.076268
PPAN	0.0763988
CHCHD3	0.0763988
NSF	0.0767553
ZWINT	0.0767553
TUBE1	0.077683
BCAP29	0.0777953
MTBP	0.0777953
NCBP2	0.0777953
MRPL21	0.0777953
LSM2	0.0778136
RBX1	0.0781234
PPP2R4	0.0781234
ZNF37A	0.078203
EIF2B3	0.0782907
PDE12	0.0783011
NELFA	0.0783986
PPP1R11	0.0783986
UBE2O	0.0784464
WDR25	0.0789284
NUBP2	0.0789284
HSP90AB1	0.0789284
RPL5	0.0789284
ACTR3	0.0791119
SKA3	0.0796995
HIST2H3A	0.0796995
ELP4	0.0796995
SARNP	0.0796995
LARP7	0.0796995
DHX16	0.0799852
SNF8	0.0799852
MED30	0.0799852
ANAPC2	0.0799852
TCEB2	0.0810812
ACTR1A	0.0810812
TBCD	0.0810812
KDELR2	0.0810812
APITD1	0.0812518
SMC1A	0.0812518
CSE1L	0.0812518
UBE2D3	0.0812518
ZFP69	0.0812518
ADSL	0.0819239
C1orf131	0.0819239
OSTC	0.0819239
RPF2	0.0821278
TRIM37	0.08344
AAMP	0.0846385
UBE2H	0.0846385
EIF3M	0.0846385
CMPK1	0.0846385
NUP155	0.0850991
STK38	0.0855221
TPT1	0.0855221
TMCO6	0.0855221
POP1	0.0855221
RPL35	0.0855221
TIMM9	0.0857571
TFDP1	0.0857571
GTF2E2	0.0859939
CDC45	0.0861712
STRA13	0.0861976
ATPIF1	0.0865606
DPH1	0.0876254
TAF1C	0.0876254
MRPL28	0.0876254
ATP2A2	0.0876254
TAF1B	0.0877711
POLR1A	0.0878013
CDK11A	0.087831
EIF3B	0.087831
TXNL4B	0.087831
SPATA5L1	0.087831
ENSA	0.0878339
MED22	0.0879895
WRAP53	0.0879895
HAUS7	0.0879895
GEMIN4	0.0879895
EIF4E	0.0883357
ATP6V1G1	0.0883357
IPO13	0.0885282
DNAJC11	0.0885282
ELP5	0.0885282
ETF1	0.089343
EIF4G2	0.0898702
GMPPB	0.0898839
CTU2	0.0899315
GPX8	0.0899315
METTL14	0.091319
WDR55	0.091682
TAF2	0.0924851
MAEA	0.0928591
DNTTIP2	0.0931832
TRAPPC1	0.0932805
PRPF6	0.0934532
QRSL1	0.0934532
HIST1H2AD	0.0938988
PAXBP1	0.0940478
HIST1H2BJ	0.0940478
LCE2A	0.0940478
ATF6B	0.0945443
HIST1H2BB	0.0948742
LOC729574	0.0948742
KCTD9	0.0949468
DYNLT1	0.0953102
PUF60	0.0955377
POLD3	0.0956702
ANKRD32	0.0960522
CPSF4	0.0960522
ERCC3	0.0960522
SELRC1	0.0960956
VHL	0.0963641
INTS9	0.0963641
DCLRE1B	0.0964202
KLF16	0.0965259
GEMIN5	0.0965259
MRPS23	0.0965924
TOMM70A	0.0965924
CRCP	0.09666
FIP1L1	0.09666
TAF3	0.09666
SAMM50	0.09666
MRPL36	0.09666
MED6	0.09666
TAF11	0.09666
LCMT1	0.09666
CLP1	0.09666
HDAC1	0.09666
WDHD1	0.09666
MATN1	0.09666
FBXW11	0.09666
CCDC84	0.0970328
ATP6V1C1	0.097874
MMS22L	0.0985638
WDR61	0.0985638
SF3A2	0.0985638
MRTO4	0.0985638
CENPN	0.0985638
TUFM	0.0985638
ZBTB7A	0.0985638
EIF4G1	0.0989183
NELFB	0.0989183
NSUN5	0.0989183
SPATA5	0.0990272
PRPF38A	0.099411
ARIH1	0.0994421
PPIL2	0.0995499
SEC61A1	0.100072
RAC1	0.100639
MRPS34	0.100639
GPKOW	0.100639
PCBP1	0.100929
PABPC1	0.101167
CPSF6	0.101167
ATP6V1B2	0.101167
COG8	0.101184
WDR75	0.101184
TMEM217	0.101505
RPS27A	0.101505
NRDE2	0.102312
RPL22L1	0.102615
CDC7	0.103248
RPL30	0.103311
NUDC	0.103349
RSL1D1	0.103349
IMP4	0.103349
C9orf78	0.103785
VMP1	0.103785
COA5	0.104473
SETD2	0.104512
POLR3B	0.104512
RHEB	0.104512
ERH	0.10486
WDR65	0.10486
PES1	0.105037
SPCS1	0.10539
RPL13A	0.10539
AES	0.105852
BCAS2	0.105893
KRR1	0.106259
CDK12	0.106259
TXNL4A	0.106666
HS2ST1	0.106666
ISCU	0.106771
CENPE	0.106937
RPL37A	0.107218
GPN1	0.10734
RAD23A	0.107572
CNPY2	0.107633
HJURP	0.107633
H2AFX	0.107646
GJA1	0.108977
DARS	0.108977
RAD21	0.109353
MAPK13	0.109499
TNFRSF8	0.109499
HK2	0.109883
METAP1	0.110265
THOC5	0.110961
GRPEL1	0.111872
P4HA2	0.112511
USP7	0.113256
ZNF559	0.113296
AURKA	0.114017
ISG20L2	0.114649
CCT8	0.114741
SNRPA	0.114909
MRGBP	0.114921
CDC42	0.114921
MCM2	0.115184
PPP1R2	0.115184
DPY19L2	0.115654
MIS12	0.115654
LIMS3	0.115787
SRSF6	0.115787
MRPL9	0.115787
ALDOA	0.115787
UBR4	0.115834
PKM	0.116125
BMI1	0.116388
SFPQ	0.116388
RAD50	0.116587
MRPL54	0.116587
ZNHIT2	0.116696
NVL	0.117701
ORC6	0.118361
WDR1	0.118361
ZBTB5	0.118361
SFN	0.118361
RBM12	0.119275
BRAT1	0.119275
PTRH2	0.119275
PRKRIP1	0.119296
CDC26	0.119828
ATP5J	0.120483
NUP93	0.120483
PHC1	0.120565
SNAPC4	0.120672
DAXX	0.120672
SEC16A	0.120672
FAM133B	0.120672
U2AF1	0.120672
SRSF7	0.120672
DAGLB	0.121485
GPBP1	0.121503
SSB	0.12186
FDXR	0.122012
CARS	0.122259
RPL32	0.122259
SEC11A	0.122259
UBIAD1	0.122259
NFE2L1	0.122358
CCT3	0.122426
AKIRIN2	0.122647
SKA2	0.122847
YAE1D1	0.122904
CHMP2A	0.123038
DHRSX	0.123038
RBM22	0.123764
PSMA2	0.123992
MRPS22	0.124087
GTF3C4	0.124087
SPCS3	0.124087
SPDL1	0.124132
COPB1	0.124238
SLC25A26	0.12516
KTI12	0.12516
MOB3B	0.125604
TRIM36	0.125688
NDUFS1	0.125851
CAPZB	0.126353
POLR2C	0.126804
RQCD1	0.126804
RPP38	0.127117
GNAQ	0.127117
HUWE1	0.127117
MRPL27	0.127148
RIC8A	0.127268
C19orf70	0.127368
WIPF2	0.127368
SMC6	0.12746
HDAC3	0.12746
RNPC3	0.12746
UBE4B	0.12822
LCE1F	0.128387
FARSA	0.128397
MRPS25	0.128849
DDX42	0.128966
HIST1H3I	0.129651
FBL	0.130599
TRRAP	0.130646
OTUD4	0.130965
KRTAP5-6	0.131177
FARSB	0.131501
UBAP2	0.131501
TMEM127	0.131575
CDC73	0.131746
MRPL24	0.131827
NDOR1	0.131827
PGS1	0.131827
MAK16	0.131827
PSMC3	0.1319
HIST2H2AA3	0.131923
INCENP	0.131923
TCF7	0.131923
SON	0.131923
PET117	0.131923
PPIH	0.131923
HIST1H4K	0.132092
GKAP1	0.133274
SRSF10	0.133393
TMCO2	0.133444
SF3B14	0.133486
CTU1	0.133509
TUT1	0.133979
CCNH	0.134001
SLC25A38	0.135286
HIST1H3A	0.1358
JUNB	0.1358
SF3A1	0.136456
TMED10	0.136456
TBCA	0.13656
SRP19	0.136626
B4GALT7	0.137193
VPS25	0.137927
SSBP1	0.138688
DDX55	0.138799
CNOT1	0.139342
PREB	0.139462
USP9X	0.139462
SP1	0.139462
IMPAD1	0.139462
ATP6V0B	0.139462
ADAT3	0.139462
KIAA0391	0.139462
CLTC	0.139892
SEMA4C	0.139892
MRPL23	0.139892
XRCC5	0.139892
TARS	0.139892
NUP85	0.140019
NHP2	0.141431
RAB1B	0.141701
E2F1	0.141701
TAF12	0.141701
DDX43	0.142813
INO80C	0.142813
MED27	0.143
RPAIN	0.143406
PARL	0.143998
USP10	0.143998
PPP1CA	0.143998
TONSL	0.144722
FOXM1	0.144722
NOP16	0.14475
MRPL38	0.145015
PIK3CA	0.145043
DDB1	0.14538
PSMB4	0.14548
TRMT5	0.145543
MRPL52	0.145543
RPS10	0.145994
ACTR2	0.145994
GINS3	0.146047
PPIL1	0.146047
RFT1	0.1462
ELAVL1	0.146702
PFDN2	0.146702
HIST2H3D	0.147195
EIF4B	0.147354
NOL7	0.147565
CLPP	0.147565
CDS2	0.147591
RHOQ	0.147591
THUMPD1	0.147591
COPA	0.147591
SUGP1	0.147646
ELP3	0.147646
C1GALT1	0.147646
HN1L	0.147937
GTF2H4	0.1487
EWSR1	0.1487
MYNN	0.1487
TMEM230	0.149064
VPS16	0.149064
NDUFA3	0.149104
TTI1	0.149141
TTC1	0.149141
ATL2	0.149295
DSN1	0.14981
COG3	0.149915
PRCC	0.149915
CSTF1	0.150857
C12orf45	0.150895
FERMT2	0.151076
UBA1	0.151076
ZNHIT3	0.151681
CDC37	0.152625
TXN	0.152846
PDCL2	0.152846
APC	0.153604
ZWILCH	0.153604
H2AFB3	0.153604
PSMD13	0.153708
TEKT4	0.153708
C16orf59	0.153855
HSD17B12	0.153855
SMG1	0.154253
C2orf76	0.154373
IL17A	0.154492
SDE2	0.154492
GTF2B	0.154492
LFNG	0.154492
NELFE	0.155632
C13orf45	0.155632
CASC3	0.156174
RPL19	0.156174
AHCY	0.156174
CCDC23	0.156289
POLR2G	0.156289
PSMG2	0.158633
SELK	0.158633
SERTAD3	0.158666
HIST1H3B	0.158666
SMG7	0.158874
KAT7	0.159005
N6AMT1	0.159396
FAM122A	0.159396
VBP1	0.159396
GAL3ST4	0.160824
MED26	0.160824
PELP1	0.160824
ZNF285	0.160935
TNFRSF12A	0.161164
RTFDC1	0.161283
ABCD1	0.161294
CHAF1B	0.161294
DHX33	0.162513
PSMD4	0.162714
MRPL18	0.162714
CTPS1	0.163031
RNASEH2C	0.163031
NDUFA5	0.163156
MUL1	0.163197
SLC39A7	0.163221
ELAC2	0.163253
EPPIN-WFDC6	0.163261
HIST1H2AC	0.163749
KCMF1	0.163749
DDX51	0.163864
NARS2	0.163979
CCDC121	0.164988
INTS10	0.164988
TPRKB	0.164988
TUBB2B	0.164988
DHX8	0.164988
HTATSF1	0.164988
PSMA6	0.164988
HSPA14	0.164988
TNPO3	0.164988
TIMM44	0.164988
FTSJ2	0.164988
CEP97	0.164988
NUFIP1	0.165106
ERCC2	0.165106
BRD2	0.166772
RAD17	0.166772
SNRNP25	0.167389
NCAPH	0.167872
HDAC5	0.167872
RPTOR	0.167872
FAM86A	0.168013
DPH2	0.16878
MTOR	0.169213
FAM32A	0.16928
GTF2IRD2	0.169315
C1QBP	0.169315
TIPIN	0.169351
SSX2	0.169351
ARL2	0.169764
EQTN	0.169959
C11orf57	0.170379
QARS	0.170444
RPL6	0.170478
TAMM41	0.170478
DEXI	0.170478
ATP6V0D1	0.170968
EXOC1	0.170968
APOO	0.170968
RGP1	0.170968
PIP5K1A	0.171648
CTNNBL1	0.171871
SF3B1	0.171871
GAK	0.172588
TMEM30A	0.172768
ARPP19	0.172768
RAD51	0.172862
UBAP2L	0.173019
PTK2	0.173309
CHMP4B	0.173309
NDC1	0.174723
TSSK3	0.174723
PRIM1	0.174846
NHLRC2	0.174966
CKLF	0.174966
CRCT1	0.174966
RTTN	0.174966
NCAPD2	0.175553
HAUS3	0.175903
PLK4	0.177041
BCL2L12	0.177041
RPP14	0.177247
IFIT5	0.177675
THOC6	0.177675
ENHO	0.178005
RBBP6	0.178038
MDN1	0.179617
RPS6KB1	0.17996
CHEK1	0.17996
GNB1L	0.17996
DCTN5	0.180363
POP4	0.180363
CIRH1A	0.180363
PI4K2A	0.180704
PLRG1	0.182076
NOL9	0.182491
NDUFS3	0.182491
WBP11	0.182491
HMGCR	0.182491
RARS2	0.182512
ITGB1	0.182679
KDSR	0.182822
PPIG	0.18367
MRPS14	0.18367
RPE	0.185904
DRG1	0.186482
UGP2	0.186567
CLTA	0.186599
DHX35	0.186777
HIBCH	0.187451
MFSD2A	0.187918
NFE2L3	0.189347
CARD10	0.190193
RNF11	0.190203
RBM17	0.190203
HTR1D	0.190203
PSG8	0.190786
ECD	0.190895
NDUFA13	0.190895
NUDCD3	0.190994
ATP5F1	0.190994
ATP6AP1	0.190994
IARS2	0.191105
LRRC73	0.192262
CTAG1B	0.192262
TESK2	0.192262
RPL23A	0.192262
DYDC1	0.192262
CCIN	0.192262
RNF8	0.192514
TUBGCP3	0.192585
POLA2	0.192829
METTL17	0.19284
GSG2	0.193855
TWISTNB	0.193855
RAE1	0.194036
DGCR8	0.194036
FOXP2	0.194036
THRAP3	0.194036
RNASEH2A	0.194577
TCHH	0.194577
POLR3C	0.194854
GEMIN8	0.19537
NARFL	0.19537
RPL7L1	0.197057
MZT2B	0.197769
COQ4	0.19908
CPSF3	0.199604
SART1	0.199727
DOCK6	0.2
NSMCE2	0.2
SEC62	0.2
TXNDC17	0.2
UBE2N	0.200247
FANCC	0.201342
PIK3C2A	0.202281
FHOD1	0.202423
SETD1A	0.203044
LAMTOR4	0.203044
CHMP6	0.203677
CLDN6	0.204001
NEDD1	0.204334
PAM16	0.204334
MVK	0.204334
TELO2	0.204334
TJP1	0.204605
C15orf41	0.204736
TUBGCP2	0.204861
CDIPT	0.204861
ZMAT2	0.204912
RAB10	0.205159
CRLS1	0.205239
THAP11	0.205914
SS18L2	0.206827
EXT1	0.207499
SLC30A9	0.207808
CDK7	0.207953
NDUFA11	0.207953
PSMD14	0.207953
CFC1B	0.209011
VWA7	0.209318
ANLN	0.209386
HLA-DRA	0.209588
PSTK	0.209588
ZNRD1	0.209699
TTC19	0.211942
ARV1	0.212251
UTP15	0.212371
MDM2	0.212371
C3orf17	0.212371
ANAPC11	0.212371
SLC10A5	0.212444
POU2F1	0.212444
ALG10B	0.212566
HNRNPK	0.213287
ACTR10	0.213615
SF1	0.214027
GCM1	0.21419
TUBGCP5	0.215074
NACA	0.215074
EVA1C	0.215074
TADA2A	0.215074
PPRC1	0.215793
ETV3	0.215793
PHAX	0.215826
ZC3H18	0.216502
TMEM242	0.216733
EXOC8	0.21728
GABPA	0.218523
ROPN1B	0.218709
SOD2	0.219506
UQCRC2	0.220892
ACOXL	0.220923
NDUFAB1	0.220923
ARPC3	0.221555
MIDN	0.221555
OSBP	0.222024
C1orf122	0.22259
SRP14	0.222639
TUBG2	0.222681
USP1	0.222952
FAM72D	0.223976
TMPO	0.224072
VARS	0.224175
PRDM10	0.224873
CHTF8	0.224873
DBI	0.225051
HARS	0.22613
SPATA21	0.227256
RRAGC	0.22737
GGPS1	0.227767
GMPS	0.228271
ATRIP	0.228271
CLASRP	0.228271
TRIAP1	0.229644
SDHC	0.229644
ZNF124	0.229644
GAL3ST2	0.229644
ASNA1	0.229644
CDC5L	0.229644
KIAA2013	0.229644
EXOSC8	0.229644
RCC1	0.230228
MCMBP	0.230454
OBP2B	0.230502
EIF5	0.230632
UGDH	0.230632
GPN3	0.230851
UQCRH	0.231402
BYSL	0.231402
VCPIP1	0.231402
ZNF830	0.231516
ATP5H	0.231516
UBE2V1	0.232962
COPS2	0.233055
ZNF414	0.23426
SRRM1	0.234525
GRIN2D	0.234525
PADI3	0.235097
ATP5L	0.235097
PMPCA	0.235097
MAPK1	0.235097
UBB	0.235097
SMPD4	0.235141
HNRNPA1	0.236194
PIGO	0.236602
KRTAP21-1	0.236602
RPL26L1	0.236828
NPAT	0.236828
CCT6A	0.237587
ACRC	0.238359
FRS3	0.238541
OGFOD1	0.238541
CCDC43	0.238756
DEF6	0.238937
RAD51C	0.240297
SMARCAL1	0.240297
PRSS3	0.241676
ALKBH1	0.241819
NDUFS8	0.241819
CD86	0.243618
UTP23	0.246212
TMED2	0.246519
SPINK7	0.246519
DGKA	0.247548
MINOS1	0.247548
PSMB6	0.247548
RPS21	0.247885
RNF168	0.248565
PADI4	0.248565
ZFP36L1	0.248565
HMGN5	0.248577
USP39	0.248767
SELL	0.248767
KCNJ13	0.248872
AARD	0.248884
YY1	0.249611
RPF1	0.249611
NDUFC1	0.249714
SMS	0.249818
LGALS9C	0.250189
EXOC3	0.250338
KLRC2	0.250402
SKIV2L2	0.250659
ZBTB17	0.250659
COG1	0.251799
C11orf83	0.251799
TIMM50	0.251799
RRP15	0.251799
ARTN	0.251799
MPLKIP	0.252569
DHX37	0.252688
CCDC115	0.252817
KDM2A	0.252817
ADCK4	0.253597
DPY30	0.253923
THOC2	0.254235
NCAPG2	0.254444
JTB	0.254848
MIEF1	0.254848
EIF2B1	0.254848
SWSAP1	0.255635
FOXN2	0.256015
GFER	0.256015
RRP7A	0.256183
CXCL16	0.256543
CCDC17	0.256555
TXNRD1	0.256555
GPAT2	0.256555
VKORC1L1	0.256555
GBE1	0.256555
NOL11	0.256555
RAPGEF1	0.256715
UFSP2	0.256848
WDR82	0.256848
HCFC1	0.257116
DCP2	0.257369
OBFC1	0.257369
CCDC130	0.257451
SIRT1	0.258366
GEMIN2	0.259076
NUP214	0.25967
CCAR1	0.259763
PRDM6	0.259843
SOAT1	0.260163
RANBP3L	0.260483
MED4	0.260544
EGFR	0.260544
DBR1	0.260544
NDE1	0.260925
CD69	0.26129
RBM4	0.26129
MORF4L2	0.261312
HGS	0.261632
HIST1H2BM	0.261632
TTC4	0.261791
MSL1	0.262365
MRPL44	0.263528
HSPB7	0.263528
TOMM5	0.263686
NCKAP1	0.263686
C2CD3	0.263787
NUP54	0.264407
COX17	0.264738
AMBN	0.265057
ALG5	0.265057
ATAD3A	0.265057
PLAUR	0.26586
GTF2H1	0.2662
KCNIP3	0.2662
C2orf49	0.267274
C18orf21	0.267515
EIF2S2	0.267536
HAUS1	0.267536
NAPG	0.267577
C6orf1	0.268689
ATP6V1H	0.26887
CINP	0.26887
DDX23	0.269484
CLNS1A	0.269506
DDX24	0.269626
FIGN	0.270048
CRBN	0.270235
TAF1	0.271037
MRPL51	0.271457
NUP62	0.273106
ERCC1	0.273106
LARP1	0.273106
PPWD1	0.27318
ZC3HC1	0.273921
LACTB2	0.273921
IRS1	0.273921
GTF3C5	0.273946
SLC25A41	0.274
HDDC2	0.274202
SUPT16H	0.274286
WDR5	0.274493
ACTB	0.274493
PALMD	0.274766
COX6A1	0.275045
LMNA	0.275676
LAMC1	0.275699
PIM1	0.276188
HIST1H4I	0.276188
SCP2	0.276188
TPD52	0.276188
ZNF114	0.276188
IKBKAP	0.27655
NAPA	0.27655
OXR1	0.27655
C7orf25	0.277922
MED29	0.277922
TMEM179B	0.278063
BEST4	0.278518
PPP1R35	0.278593
CIR1	0.278939
C9orf24	0.278939
MRPL53	0.278939
MTAP	0.278939
UBE2D2	0.279043
ARHGAP29	0.279169
PA2G4	0.279169
EXT2	0.279169
TRAPPC11	0.279169
ZBTB8OS	0.279169
TEX28	0.279169
DONSON	0.279169
PMVK	0.279169
SLC6A8	0.279169
UBR2	0.279169
RABGAP1L	0.279169
IDI1	0.279169
NDUFAF4	0.280568
GOSR1	0.280748
COQ9	0.280748
GGNBP2	0.281224
RGS13	0.281331
KIAA1586	0.281675
MCAT	0.282332
METTL7A	0.282332
ATAD3C	0.282332
EFNA3	0.282509
PREPL	0.282686
BRI3	0.282702
NDUFA2	0.282702
ZFP91	0.282702
UGGT1	0.282702
BRF2	0.282755
CYP3A43	0.282825
NADK	0.283247
HCST	0.28347
FANCI	0.284351
ZNF706	0.284351
MEF2BNB	0.284351
PPP2CA	0.28449
DPM3	0.28467
COX6C	0.284778
INTS5	0.284778
EXOC5	0.285169
CYCS	0.285169
F2R	0.285169
GADD45GIP1	0.285487
SLC30A7	0.285496
FANCM	0.285573
POLR2E	0.285573
CDK9	0.28628
PIGV	0.286352
ATG4C	0.28668
TMEM199	0.286845
FEM1B	0.286975
COMMD6	0.287168
GNL1	0.287168
PEX19	0.287168
FBXO22	0.287539
C1QC	0.287539
ZNF468	0.287539
KRTAP4-11	0.287539
CARTPT	0.287539
ATP5O	0.287539
ELMO3	0.287944
PSME4	0.288268
PYROXD1	0.288499
ANKRA2	0.288616
MC4R	0.288616
HIST1H2BN	0.288865
UBE2D1	0.288865
YPEL5	0.289217
DRD5	0.289217
CHD5	0.289241
C12orf10	0.289539
DNAJC17	0.290049
ADPRM	0.290079
WWTR1	0.290079
PDIA3	0.290079
TGFB2	0.290079
CCDC152	0.290256
NUP50	0.290256
LDHA	0.290256
ORC4	0.29157
NAT10	0.291718
DEPDC1	0.291972
RPS15A	0.291972
PFN1	0.292254
JPH2	0.292344
USP8	0.292418
NUP188	0.292418
NGDN	0.292418
HEXIM2	0.292418
HRC	0.292491
FKBP2	0.292676
PSMA4	0.293086
METAP2	0.29309
EFCAB11	0.293221
UBE2Q2	0.293221
OCIAD2	0.293221
RANBP3	0.293365
GPR173	0.293414
PIN1	0.293414
SDC4	0.293414
PRPF40B	0.293414
MTG2	0.295094
DNAJC8	0.296256
HMGCS1	0.297635
RPRD1B	0.298514
TEX10	0.29852
NOC2L	0.298672
SGSM2	0.29889
NCAPH2	0.29889
TCEA1	0.29889
KIAA1429	0.299531
THAP3	0.299531
PYHIN1	0.299531
MT1B	0.300112
RPL22	0.300112
ZNF574	0.300112
MRPS33	0.300112
RER1	0.300112
TMEM50A	0.300305
GNAO1	0.300762
DOCK11	0.300762
SGOL1	0.300762
CWC27	0.301088
TRIP13	0.301088
TAF7	0.301088
KRTAP4-2	0.301088
SPATS1	0.301088
SIVA1	0.30182
CHMP3	0.301905
LST1	0.301905
WTAP	0.301905
RBBP5	0.301905
RPL7	0.301905
MED24	0.302373
PXT1	0.302373
UPF2	0.302404
OTUD5	0.30323
DTYMK	0.30323
NFIA	0.30323
PPA2	0.30323
ASS1	0.30323
EIF5AL1	0.30323
C16orf90	0.30323
FKBP6	0.303734
UBE2D4	0.303734
POLRMT	0.303734
MRPL14	0.303734
KLHL7	0.303734
ARL6IP6	0.304819
SSX1	0.305783
LSG1	0.306191
WASF2	0.306231
TMEM109	0.306231
HNRNPH1	0.306358
RPS6	0.306358
PGM3	0.306965
GPR114	0.307274
MYO6	0.308285
STRAP	0.308639
RIOK1	0.308639
SNX8	0.308639
TMEM232	0.308639
FANCE	0.308639
CACNA2D1	0.308913
ACOX1	0.309896
ATR	0.309896
SLCO5A1	0.310074
NCOA3	0.310074
H2AFJ	0.310074
SFSWAP	0.310699
CENPT	0.310699
FAM96A	0.310804
EEF1A1	0.311269
RPL12	0.311269
TRIM73	0.311269
KRTCAP2	0.311269
TOP1	0.311684
FCRL6	0.311762
MRPL10	0.312306
PNO1	0.312306
MRPS27	0.312922
RMND5A	0.313368
KIAA1522	0.313368
HBP1	0.313643
PEX14	0.313643
SNX17	0.313643
FAM178B	0.313643
GTF2E1	0.313643
EDN2	0.313651
SLC45A3	0.313651
USP17L10	0.314119
MOGS	0.315974
CLPSL2	0.316212
NLGN2	0.318447
RDM1	0.318447
TIMM22	0.318447
ILF2	0.318447
RNF128	0.318447
TCEB1	0.318447
DIEXF	0.318447
CPLX2	0.318447
NSDHL	0.318499
ZFR	0.318929
BUB1B	0.319457
TBP	0.319457
F8A3	0.319607
GLMN	0.319899
TAC3	0.320736
C19orf52	0.321564
ZNF585A	0.321564
WDR17	0.322373
RSPRY1	0.322948
KNOP1	0.322948
MAL	0.322948
TRAPPC8	0.322948
EIF5B	0.323252
PMPCB	0.32328
THBS3	0.32328
SNRNP48	0.323511
FCF1	0.323667
LEMD3	0.323667
TRERF1	0.323667
NFIC	0.323667
CCDC22	0.323667
RTEL1	0.323667
USE1	0.323667
CWC25	0.323746
CDKN2C	0.323746
C9orf172	0.324358
ERI1	0.324436
PCDH11X	0.324622
NPY1R	0.324622
SLCO1C1	0.324674
AGXT2	0.324674
C8orf4	0.325242
MROH1	0.3255
NOXRED1	0.325597
ANKRD39	0.325628
ARL2BP	0.325874
MRPL39	0.326224
POMZP3	0.326224
SUB1	0.326224
C19orf48	0.326452
CACNA2D2	0.326452
KLHDC7A	0.326452
HLA-DQA2	0.32678
FUBP1	0.326846
ARHGAP11B	0.327104
KRTAP5-11	0.327104
CCDC7	0.327108
FOSL1	0.327373
TGS1	0.328957
DCPS	0.329057
ZNF641	0.329072
WFDC3	0.329072
PIGC	0.329394
OCM	0.329394
ISCA2	0.329829
C19orf83	0.330203
RAB18	0.330614
LRCH4	0.330614
NDUFB2	0.330623
PPM1K	0.330623
TSTD1	0.330888
PTP4A1	0.330996
DDA1	0.331257
SLC16A8	0.331633
CAND1	0.332141
NDUFS5	0.332207
ALG1	0.333848
VPS29	0.334889
SLBP	0.334937
ABCB7	0.334937
SLC7A6OS	0.334937
FKBPL	0.335042
CHCHD4	0.335058
SERPINA1	0.335058
ORC3	0.335058
HNRNPH3	0.335058
PABPN1	0.335299
UBE2T	0.33576
UTP14A	0.336473
CDH8	0.336642
EXOSC7	0.33684
ADAT2	0.337154
DDX46	0.338882
CMTR2	0.339259
UBA3	0.339566
CEBPZ	0.339566
DGKI	0.339566
PRR22	0.339566
MRPL41	0.340195
IQCF3	0.340195
GJA9	0.340195
HIGD1B	0.340195
CCDC107	0.340195
FOXA3	0.340426
MRPL37	0.341194
LIN52	0.341194
EMP1	0.341194
DTL	0.341657
XPO1	0.341657
ZNF112	0.343081
TMED3	0.343081
PAQR7	0.343526
RCE1	0.343526
YWHAZ	0.343707
SLC39A9	0.343707
ENO1	0.344152
PTPRF	0.344152
CDK2AP1	0.344152
AARS2	0.344152
LSM10	0.344288
XKR8	0.344288
UBR5	0.344636
MNAT1	0.344861
TFAP4	0.344865
SACM1L	0.344986
INTS4	0.345535
DSEL	0.345536
MS4A5	0.345536
LARS	0.346074
MRPL49	0.346074
SEPW1	0.346074
GPER1	0.346074
GTPBP8	0.346074
UFM1	0.346074
PNISR	0.346074
BCAP31	0.346668
UNCX	0.347057
RGS21	0.347144
ATXN7L3B	0.347144
EDC4	0.347144
UBE2R2	0.347144
SNN	0.347144
PSMC5	0.347144
LRP1B	0.347144
DDX11	0.347144
VPS35	0.347144
TARS2	0.347144
EIF3L	0.347165
HMGXB4	0.347303
FEM1C	0.347313
ABCF1	0.347313
EIF4A2	0.347313
CCT2	0.347678
ESF1	0.347719
RFC3	0.348083
MICB	0.348641
C7orf26	0.348641
ZEB2	0.349044
MIF4GD	0.349044
RBBP8	0.349175
C2orf53	0.349509
HIST2H4A	0.349736
CD1E	0.349736
HOXD13	0.349736
DCTN3	0.350041
HLA-B	0.350041
CDK4	0.350041
ALDH1A2	0.350041
MRPL20	0.350041
PLAA	0.351312
RPRD2	0.351646
LARP6	0.351646
PPP2R3C	0.351646
FOXN1	0.352109
SRP72	0.352109
SCO2	0.352109
LMBRD2	0.352109
DERL2	0.352109
PCYT1A	0.352109
TBC1D22B	0.352109
TSEN2	0.352393
PLVAP	0.352393
CDK6	0.352516
COMMD7	0.353428
LTV1	0.353798
CDC123	0.353984
CDH6	0.353984
REXO2	0.354001
DDX59	0.354697
TBC1D30	0.355147
PRKAG1	0.355147
TAL1	0.356357
RAD51B	0.356357
CCDC53	0.356357
NAA25	0.356357
ALG13	0.356461
YIPF3	0.356461
AURKAIP1	0.356461
GJC3	0.356605
MRPL32	0.356605
PIK3C3	0.35664
AK2	0.35691
CCDC146	0.35708
ILVBL	0.357121
NPEPL1	0.357121
LCE3A	0.357121
BIRC6	0.357336
BOLA1	0.357336
TIAL1	0.357336
STAMBPL1	0.357336
EIF3CL	0.358143
ASH2L	0.359246
EIF2AK1	0.359246
ARNT	0.359592
POLD2	0.359592
ATP13A1	0.359592
HINT2	0.360582
C6orf89	0.360582
FAM216A	0.360582
STYX	0.360582
FAM192A	0.360582
MCCD1	0.361356
UBE2J2	0.361657
KRTAP21-2	0.361657
PPIE	0.36228
IMPA1	0.362442
EXOSC5	0.363483
C6orf223	0.363562
PCID2	0.363562
ZNF211	0.363562
PABPC5	0.363611
TMA16	0.363762
CHTOP	0.364936
TRAPPC6B	0.364936
ABCB5	0.365161
MRPS31	0.365161
MMGT1	0.365334
MMP15	0.366175
ANKRD18A	0.366175
TRMT61A	0.36681
PDE7A	0.366838
RERE	0.366838
TRAF4	0.367426
ZCCHC13	0.367426
UVRAG	0.367426
TRIM16L	0.367988
HIST2H2AB	0.368297
KIN	0.368297
GPATCH1	0.369567
TENC1	0.369967
RFPL2	0.370669
CPSF1	0.37118
LAPTM5	0.37118
DPP4	0.37118
MYO1A	0.37118
TRIM62	0.37118
SEPSECS	0.371214
MXI1	0.37135
KIAA1841	0.371536
ATP8A2	0.371717
AMACR	0.371717
ZFYVE20	0.371717
HNRNPM	0.371783
NAGPA	0.371916
RSRC1	0.371916
RPS13	0.372228
CNFN	0.372298
EPHX4	0.372298
CPNE2	0.372298
CTSA	0.372298
BAG1	0.372298
SCUBE3	0.372298
GRSF1	0.372298
GOT2	0.372298
DHRS11	0.372298
CDNF	0.372298
CCL27	0.372298
HSPA5	0.372298
TREML1	0.372531
HADHA	0.372558
[truncated: 6,549 more rows]

## Sheet: 4
Gene ID	FDR corrected p-value
USP28	0.0600649
SLC6A11	0.0600649
NF2	0.0600649
SLC22A15	0.0801499
TP53	0.163342
KIAA0141	0.168196
PATE1	0.168196
ECHDC3	0.168196
PEPD	0.189036
HMX3	0.199145
TGM5	0.205753
MCOLN1	0.205753
CBY1	0.205753
GALNT16	0.216675
KCNB1	0.216675
AIM2	0.216675
SERPINA9	0.216675
VGLL4	0.216675
TMEM108	0.216675
ST8SIA1	0.216675
SUV39H1	0.216675
FAM71F1	0.216675
SMIM8	0.216675
SIPA1L2	0.224559
DSC2	0.224559
ANKRD2	0.224559
C5AR1	0.239143
BET1L	0.239665
NEK6	0.239665
PCDHGB3	0.239665
TMEM132B	0.239665
OPTC	0.239665
SOCS3	0.239665
RABL6	0.239665
TSC22D3	0.239665
L3MBTL3	0.239665
PTCHD3	0.239665
C11orf35	0.247866
GALNT12	0.253753
ZFR2	0.253753
TAF5L	0.263758
STS	0.263758
TNNT3	0.268281
TMEM190	0.269763
DLG3	0.276918
FAM50B	0.276918
PCED1A	0.278838
CXXC5	0.281964
ZNF449	0.281964
PRDM15	0.281964
SLC34A1	0.281964
PHOSPHO2	0.281964
LZTR1	0.285988
ARID3A	0.289397
KIAA1377	0.289397
IGFL2	0.289397
NAGK	0.289397
FAM20C	0.289397
STC1	0.296359
SIGLECL1	0.296359
GDI1	0.296359
ARHGAP36	0.296359
TSPAN32	0.296359
C14orf177	0.296359
KRT72	0.296359
TAF15	0.300797
NYX	0.301372
GUCA1B	0.301372
SDCBP2	0.301372
ELSPBP1	0.301372
ZFP2	0.301372
COLEC12	0.312967
ASIC3	0.312967
SLC9B2	0.312967
NME7	0.312967
GRM6	0.312967
ZNF24	0.312967
DENND1A	0.312967
WEE2	0.312967
PHACTR3	0.312967
ANKRD13A	0.312967
RBP2	0.312967
KIRREL	0.312967
USP22	0.312967
NPBWR2	0.312967
ATXN7	0.312967
GMEB2	0.312967
KCNH2	0.312967
TUBAL3	0.312967
ZNF347	0.312967
ZSCAN1	0.312967
VENTX	0.312967
TRAF2	0.312967
MYCT1	0.312967
FAM218A	0.312967
IDH1	0.312967
FAM26D	0.312967
KLHDC3	0.312967
TCF23	0.312967
ROR2	0.312967
SEC24B	0.312967
ZNF679	0.312967
TMEM134	0.312967
HAAO	0.312967
ZNF467	0.312967
CASP3	0.312967
DYSF	0.312967
GC	0.312967
ASTN2	0.312967
APOC3	0.312967
TMEM87A	0.312967
CST3	0.312967
OTOP3	0.312967
PLA2G5	0.312967
PLAC1	0.312967
PBLD	0.312967
OSBPL11	0.312967
ACP1	0.312967
ATP1B4	0.312967
ADAM9	0.312967
AHRR	0.312967
SCN3B	0.312967
IRAK3	0.312967
ASB10	0.312967
RYR3	0.312967
KDM5D	0.312967
KLK11	0.312967
TERT	0.312967
CNTN2	0.312967
CYorf17	0.312967
SECISBP2L	0.312967
XPNPEP2	0.312967
DLX4	0.312967
JAM2	0.312967
NUDT2	0.312967
TATDN3	0.312967
ITGB1BP2	0.312967
VIPR2	0.312967
KCNIP1	0.312967
PPM1H	0.312967
ZNF710	0.312967
DSCAM	0.312967
SELO	0.312967
PLEKHH3	0.317356
LPAR1	0.317769
ECHS1	0.317769
TRAPPC10	0.317769
PDCD1	0.317769
RDX	0.317769
MS4A4A	0.317769
ELOVL7	0.317769
PDE6A	0.317769
ZNF514	0.317769
BDKRB1	0.317769
TBC1D17	0.317769
GPR149	0.317769
IGF2	0.317769
AGR2	0.317769
HADHB	0.317769
SLC37A2	0.317769
OOSP2	0.317769
ASCL3	0.317769
CD1A	0.317769
KRAS	0.317769
SH3BGR	0.317769
C11orf31	0.317769
SLC2A4RG	0.317769
EMD	0.317769
PPAP2C	0.317769
SLC4A10	0.317892
TNP2	0.317892
ZCCHC3	0.317892
CNTNAP3B	0.317892
SLC36A1	0.317892
EXOC6B	0.317892
KRTAP12-3	0.317892
N4BP3	0.317892
EID2B	0.317892
MACF1	0.317892
PCDHA9	0.317892
PYCARD	0.317892
ALDH2	0.317892
DYNC2H1	0.317892
GFI1	0.317892
ABCC12	0.317892
ZNF518B	0.317892
COL1A1	0.317892
NEB	0.317892
GPR174	0.317892
C7orf62	0.317892
MSRB3	0.317892
SEMA4B	0.317892
WNT9A	0.317892
ATOX1	0.317892
SHH	0.317892
LAMA1	0.317892
GPR27	0.317892
GRAMD1A	0.317892
PCDHAC2	0.317892
ZNF558	0.317892
GPLD1	0.317892
STRA6	0.317892
ACTRT1	0.317892
TCF12	0.317892
HIATL1	0.317892
APLP2	0.317892
C8orf74	0.317892
OBSCN	0.317892
TET1	0.317892
SORD	0.317892
MAGEB4	0.317892
TNFAIP1	0.317892
THEGL	0.325172
CHMP1B	0.325172
HEG1	0.325172
GHSR	0.325172
RBM47	0.325172
PNPLA3	0.325172
EGFLAM	0.325172
ADAP1	0.325172
EBP	0.325172
CABP1	0.325172
CCK	0.325172
DNAJB5	0.325172
DNER	0.325172
RIPK3	0.325172
C11orf87	0.325172
MMP10	0.325172
TRIM17	0.325172
FAM174B	0.325172
MMP3	0.325172
CDK17	0.325172
ACACB	0.325172
KANK2	0.325172
HELT	0.325172
FAM131B	0.325172
ZNF620	0.325172
LRRC14B	0.325172
RIPK1	0.325172
ACSS1	0.325172
LUZP1	0.325172
F10	0.325172
ARSE	0.326581
RPS4Y1	0.329591
SERPINH1	0.329591
CHI3L2	0.329591
PNPLA5	0.329591
CYP11A1	0.329591
KCNJ16	0.329591
BCAS1	0.329591
SUSD2	0.329591
FAM198A	0.329591
FAM124B	0.329591
GABRA6	0.329591
MPG	0.329591
ZNF615	0.329741
HNF4G	0.329741
ZNF821	0.329741
CHRNB2	0.329741
SELPLG	0.329741
LMF1	0.329741
RBFOX2	0.329741
UPK3A	0.329741
OPN5	0.329741
ATP8B1	0.329741
SLC39A8	0.330967
LSMEM1	0.330967
SLCO4C1	0.330967
HSD17B2	0.330967
ZNF324	0.330967
LANCL3	0.330967
TRPC6	0.330967
CT47B1	0.331058
NEU4	0.331058
FAM184B	0.331058
MAGEE1	0.331058
SOS1	0.331058
ZNF709	0.331058
TMEM100	0.331058
BTN2A1	0.331058
C21orf58	0.331153
TMEM33	0.331464
XK	0.331464
RFPL3	0.331464
SP140	0.332215
CPXM2	0.332215
TM4SF5	0.332215
OSBPL1A	0.332215
TYRP1	0.332215
ARFGAP2	0.333508
RAD9A	0.333508
PITPNA	0.333508
GALR1	0.333508
CRADD	0.333508
KLHL28	0.333508
TAS2R3	0.333508
PSRC1	0.333508
SLC35G5	0.333508
KCTD19	0.334164
HMOX1	0.334435
GLIPR1L1	0.334435
GPR124	0.335993
SYNPR	0.337795
SLC16A12	0.337795
ZNF750	0.337795
PTGIR	0.337795
RXFP2	0.340465
REPIN1	0.340465
DPYS	0.340465
TMEM186	0.340465
GPR39	0.340465
DMGDH	0.340686
TMEM184A	0.342442
DPYSL4	0.342442
CYP2W1	0.343584
SSC5D	0.343584
GRIK4	0.343584
DNAAF3	0.343584
SUN1	0.343584
C2orf73	0.34479
FAM120C	0.345073
IL17REL	0.34573
WDR54	0.345954
ZNF57	0.346605
DOPEY1	0.348272
HSD17B1	0.348272
FAM122C	0.348272
KLHDC9	0.348272
SPRY2	0.348272
CFHR1	0.348272
DEFB1	0.348272
THSD1	0.348272
DTNA	0.348272
GRAP2	0.348272
ROBO1	0.348272
STARD13	0.348272
MAGEA11	0.348272
TMEM14E	0.348272
COL5A2	0.348272
LGALS3BP	0.348272
ACSBG1	0.348272
OTC	0.348272
C1orf101	0.348272
MELK	0.348272
CD99	0.348272
TNMD	0.348272
ZNF524	0.348272
PIPOX	0.348272
FIZ1	0.348272
ZNF677	0.348272
CCP110	0.348272
MORC4	0.348272
ITPRIP	0.348272
KHNYN	0.348272
LMBRD2	0.348272
GNA11	0.348272
ASCL1	0.348272
HIST1H4F	0.348272
ODAM	0.348272
FERMT1	0.348272
HOXB7	0.348272
NLRP8	0.348272
C9orf163	0.348272
MYH13	0.348272
RBCK1	0.348272
SCARF1	0.348272
RXRG	0.348272
RP2	0.348272
SLC22A14	0.348272
AP5S1	0.348272
PLCB1	0.348272
KCNH6	0.348272
TLX3	0.348272
CCPG1	0.348272
NOTCH3	0.348272
CAV1	0.348369
MBP	0.348369
RND3	0.348369
BRWD1	0.348397
XIRP1	0.348397
METTL25	0.348397
SWAP70	0.348397
TM7SF3	0.348397
ASMT	0.348397
BTN2A2	0.348397
MEX3D	0.348397
ADAM7	0.348397
CC2D2A	0.348397
PPM1L	0.348397
RCBTB1	0.348397
BLOC1S6	0.348397
ESRRB	0.348397
GZMB	0.348397
ITCH	0.348397
OSGEPL1	0.348397
CLEC4F	0.348397
BTBD1	0.348397
BLOC1S5	0.348397
DDO	0.348397
SIDT1	0.348397
SLC25A22	0.348397
PLEKHA1	0.348397
CSRP1	0.348397
POLR2M	0.348397
ACN9	0.348397
CAB39L	0.348397
EVA1B	0.348397
PCDHAC1	0.348397
CDH26	0.348397
POMGNT1	0.348397
ZNF512	0.348397
CD38	0.348397
PIM2	0.348397
AIRE	0.348397
GPX6	0.348397
SCT	0.348397
ACTC1	0.348397
TMEM200B	0.348397
CDKN1B	0.348397
SEMA6C	0.348397
U2AF1L4	0.348397
VAX1	0.348397
TCF15	0.349176
FCRL2	0.349176
DSG1	0.349176
EFNB2	0.349176
ACYP2	0.349176
RD3L	0.349176
TNFRSF10D	0.349176
WDR49	0.349176
TSSC4	0.349176
C20orf26	0.349176
AMER2	0.349176
ACTL7B	0.349176
HAND1	0.349176
XKR9	0.349176
CEBPA	0.349176
IL25	0.349176
GNRH2	0.349176
ZNF787	0.349176
NEMF	0.349176
BBS12	0.349176
ABCA3	0.349176
MYCBPAP	0.349176
SCNN1A	0.349176
C1orf65	0.349176
PPP2R5B	0.349176
CD274	0.349176
SUPT20H	0.349176
HAO1	0.349176
CTRL	0.349176
RARB	0.349176
MSN	0.349176
CCDC96	0.349176
AP1B1	0.349176
LYSMD2	0.349176
GPC4	0.349176
TRAK1	0.349176
PQLC1	0.349176
PCDHB1	0.349176
RGS9BP	0.349176
MFN1	0.349176
ARSI	0.349176
OPHN1	0.349176
JUP	0.349176
C15orf43	0.349176
CNDP2	0.349176
C9orf152	0.349176
NLRC4	0.349176
AJUBA	0.349176
CSRNP2	0.349176
PSME1	0.349176
CASP9	0.349176
DDX3Y	0.349176
NR4A2	0.349176
EPC1	0.349176
ANXA1	0.349176
ZNF853	0.349176
NXPE4	0.349176
IFNA14	0.349176
METTL9	0.349176
SNPH	0.349176
CHPF2	0.349176
TAS2R60	0.349533
VPREB3	0.351108
ADAMTS20	0.351108
WBP2NL	0.351108
HGFAC	0.351271
MOV10L1	0.351271
GIMAP1	0.351271
SCNN1D	0.351453
SOX11	0.351453
ZDHHC9	0.351453
THEMIS	0.351453
KNDC1	0.351453
RPTN	0.351453
PROKR2	0.351512
METRN	0.351512
RADIL	0.351721
TBC1D2B	0.351721
DAPK1	0.351721
EEF1G	0.35271
SLC15A3	0.35271
PAQR5	0.35271
ALDH3B2	0.35271
EDC3	0.35271
SMTN	0.35271
PVRL1	0.35271
DZIP1	0.35271
C5orf20	0.35271
FZD6	0.35271
T	0.35271
NHS	0.35271
MPV17L	0.35271
ZNF282	0.35271
ZNF48	0.35271
GDF6	0.353206
VSTM5	0.353206
TAS2R42	0.353563
CAB39	0.353563
C1QTNF1	0.353563
RARRES2	0.353563
CD300LD	0.353563
ITPKC	0.353584
HMGB2	0.353584
FAM159B	0.353584
PORCN	0.353584
ACVR1B	0.353584
PLD3	0.353584
UCHL3	0.353584
ZNF784	0.353623
MCC	0.353623
DNAJC19	0.353623
TSPYL5	0.354741
ZFHX4	0.354741
VPS9D1	0.354741
STK24	0.354843
FMOD	0.355284
ATG9A	0.355466
PRLHR	0.35687
AP1G1	0.356887
ANKRD30B	0.356925
TRIM7	0.356925
BDH2	0.356925
CASZ1	0.356925
DENND4C	0.356925
APOBEC3G	0.357276
DNAH10	0.357514
DZANK1	0.357514
HIST1H4L	0.358215
LRRC61	0.358215
DIRAS1	0.358215
TRABD	0.358215
PAH	0.358215
HMP19	0.358215
MMP14	0.358215
KCNJ3	0.358215
ZNF431	0.358215
WIF1	0.358649
ZNF256	0.359264
TMEM74B	0.359264
LSM14B	0.359264
TTLL6	0.359264
MMP26	0.359264
ZNF460	0.359264
LHCGR	0.359264
DUSP18	0.359264
ZNF177	0.359264
NFE2L2	0.359264
MRVI1	0.359264
FBRSL1	0.359264
BHLHE40	0.359345
MPST	0.359345
CCDC112	0.359345
FABP7	0.359585
ERN1	0.359585
TBC1D9	0.359585
ADH6	0.359585
C15orf32	0.359585
SBF2	0.359585
PLEKHA6	0.359585
AK9	0.359585
CADM2	0.359585
CLEC9A	0.361585
SH3D19	0.361585
BICD1	0.361585
HMBS	0.361585
DSCR3	0.361585
MAPK3	0.361585
CPNE9	0.361585
SPTBN2	0.361585
GGCT	0.361585
CLEC3B	0.361585
C11orf44	0.361585
PLSCR4	0.361585
DNPH1	0.361585
CMC4	0.361585
SLC25A6	0.361585
SECTM1	0.361585
SH3GL2	0.364354
TRABD2B	0.364354
NGF	0.364354
ITGA4	0.364354
ZUFSP	0.364354
ABCC6	0.364354
RLN3	0.364354
C5orf64	0.364354
ARIH2	0.364354
LCP2	0.364354
PRLH	0.364354
KLHL34	0.364763
KCNMB2	0.364763
OSBP2	0.364763
ABCC4	0.364763
GPX7	0.364763
C9orf91	0.364763
ASAP2	0.364763
MGAT4B	0.364763
KLF3	0.364763
ZNF134	0.364763
NAA35	0.364763
BPIFA1	0.364763
ROBO4	0.364763
E2F7	0.364763
SRGAP3	0.364763
ACSL1	0.364763
TRIB3	0.364763
TTC12	0.364763
IQCK	0.364763
C15orf62	0.364763
CLCN7	0.364763
NQO2	0.364763
EHD4	0.364763
GHRH	0.364763
APOA1BP	0.364763
MAGEC2	0.364763
NCOA2	0.364763
MSLN	0.364763
COLQ	0.364763
LGR5	0.364763
KCNJ2	0.364763
MAOB	0.364763
TEP1	0.364763
MBD1	0.364763
SELM	0.364763
LMO2	0.364763
USP11	0.364763
NT5E	0.364763
NKD2	0.364763
BBS4	0.364763
GATA6	0.364763
STRIP2	0.364763
QPRT	0.364763
PTX4	0.364763
NYAP1	0.364763
TMEM38B	0.364763
KLHL40	0.364763
CCT8L2	0.364763
BTN3A2	0.364763
SFTA3	0.364763
COL6A2	0.364763
TRPV6	0.364763
S100Z	0.364763
CTBP2	0.364763
KLHL23	0.364763
TRPS1	0.364763
PRAMEF18	0.364763
LRRC31	0.364763
IP6K2	0.365892
TCF21	0.365892
AR	0.365892
CAT	0.365892
TEX2	0.365892
C2orf54	0.365892
ETS1	0.365892
MUSK	0.366264
NEBL	0.366461
NEXN	0.366461
FUNDC1	0.366461
FGF10	0.366461
MZB1	0.366461
NOC4L	0.366461
AMN	0.366461
LHPP	0.366461
AFAP1	0.366461
NRSN2	0.366461
GZF1	0.366461
USP50	0.366461
AP2A1	0.366461
TSEN54	0.366849
CSGALNACT2	0.368262
ADH1B	0.368818
CCDC77	0.368818
ARSF	0.369541
SLC26A5	0.369541
NR2F1	0.369541
MTTP	0.369541
TRUB1	0.369541
ATP13A4	0.369783
BTBD8	0.36997
ZNF557	0.36997
SLC6A1	0.370603
FAM49A	0.370603
KCNC2	0.370603
SULT4A1	0.370603
ZDHHC1	0.370603
CTXN2	0.371335
SCGB1D2	0.371335
NTNG2	0.372865
IRX1	0.372891
GSDMB	0.37362
TMEM194A	0.37362
INPP5E	0.37362
RASA3	0.37362
AICDA	0.37362
TMEM99	0.37362
SEC14L2	0.37362
ZNF596	0.37362
BSPRY	0.37362
TRMT2A	0.37362
FAM110C	0.37362
TOB1	0.37362
PRKAG1	0.37362
FREM3	0.37362
DDX60	0.37362
ASPRV1	0.37362
ALAS2	0.37362
POU3F2	0.37362
PCDHB15	0.37362
NGEF	0.37362
SIM2	0.37362
SLC34A2	0.37362
ZNF488	0.37362
GATA2	0.37362
C1QC	0.37362
CALHM1	0.37362
BTBD11	0.37362
LEPREL1	0.37362
SLCO1B3	0.37362
MPPED1	0.37362
CEBPB	0.37362
ZFHX3	0.37362
BPY2C	0.37362
SNX30	0.37362
ZNF670	0.374479
KRTAP15-1	0.374479
EPSTI1	0.374479
GRB10	0.374999
TRAPPC4	0.374999
ENOSF1	0.375171
FKBP15	0.375745
SOX21	0.376422
EVC2	0.376422
MAGEB6	0.376422
AGR3	0.376422
ZMYND10	0.376422
SOX13	0.376422
VWC2	0.376422
PACSIN2	0.376422
FAM9B	0.376422
HIST1H1B	0.376422
ME3	0.376422
PRR23C	0.376422
GLDN	0.376422
PRRG4	0.376422
TPBGL	0.376422
FSCN3	0.376422
PARP4	0.376422
GXYLT1	0.376422
LNX2	0.376422
MYOZ3	0.376422
PRR12	0.376422
GPAM	0.376422
CR2	0.376422
NAP1L2	0.376422
BFSP2	0.376422
ARHGAP19	0.376422
TG	0.377087
UHMK1	0.377634
COLCA2	0.377634
PRKG2	0.377634
SPA17	0.377634
CNTN3	0.377634
PCTP	0.377634
INPP4B	0.377634
CYP27C1	0.377634
TACR2	0.377701
ATG4B	0.377701
ACP6	0.377701
SERPINB9	0.377701
CMAS	0.377701
TMLHE	0.378119
RIPK2	0.378119
TNF	0.378741
ELOVL1	0.378741
TAC4	0.379106
TTC9B	0.37963
ETNPPL	0.37963
NUDT15	0.37963
NTM	0.380273
PLK5	0.380602
STK36	0.380602
CXorf27	0.380602
SCAMP4	0.380602
FBXO45	0.380602
KIAA1199	0.380602
TRIM68	0.380602
APOA4	0.380602
IGFBP4	0.380602
SUN2	0.380602
NAALADL2	0.380602
STAT4	0.380602
TMEM14C	0.381808
C1orf226	0.381808
TAOK1	0.381808
MAGOHB	0.381808
AMELY	0.381808
PICALM	0.381808
C5	0.381808
DCX	0.381808
SOX12	0.381808
PRMT10	0.381808
UBQLNL	0.381808
KRT14	0.381808
TXNDC5	0.381808
PPARA	0.381808
IL1RAPL1	0.382719
ARHGAP28	0.383583
TMEM8C	0.383583
PANX2	0.383583
PCDH15	0.383583
C11orf85	0.383583
PYGO2	0.383583
AKAP4	0.383583
ZNF418	0.38423
ZNF232	0.38423
UBAP1L	0.38423
SIRPB1	0.38423
CLCN1	0.385084
PPP6R2	0.385285
KRT25	0.385285
MGMT	0.386392
SLC1A2	0.386656
EVL	0.386656
GJD4	0.386656
NKX2-4	0.387602
GAS6	0.387682
BBC3	0.387682
SHISA9	0.387682
CCER1	0.387682
KIAA0922	0.388141
MDH1	0.388141
POU4F1	0.388141
DYRK3	0.388141
EDNRB	0.388141
CCR2	0.388141
PIGP	0.388141
SPHKAP	0.388141
GABRB3	0.388141
SLC32A1	0.388141
GIMAP5	0.388141
TMEM41A	0.388141
ITIH4	0.388141
KLK9	0.388141
FRMD7	0.388141
SCOC	0.388141
SLC7A7	0.388141
NFASC	0.388141
NUB1	0.388141
TNKS2	0.388141
TRADD	0.388141
NLGN4X	0.38828
FOXP1	0.38828
USP34	0.38828
AMBRA1	0.38828
AGTPBP1	0.38828
AMOT	0.38828
ATM	0.38828
MFHAS1	0.38828
TPM2	0.38828
THY1	0.38828
TPCN1	0.38828
TUSC3	0.38828
KCNT1	0.38828
FGF9	0.38828
GPR137C	0.38828
KCTD12	0.38828
NMUR1	0.38828
NIPSNAP3B	0.38828
SPRED1	0.38855
C9orf92	0.38855
FUBP3	0.389293
PTX3	0.389293
ZNF521	0.391004
PCDHB8	0.391004
RALGAPA2	0.391004
LOC100653515	0.391004
TK1	0.391004
HDHD2	0.391004
C5orf22	0.391004
KRT26	0.391004
ZBTB7C	0.391004
TBCK	0.391004
RAD1	0.392191
YIPF6	0.39293
MND1	0.39293
FNDC1	0.39293
SASH3	0.39293
AFTPH	0.39293
JMJD7	0.39293
FHOD3	0.39293
PRKCDBP	0.39293
PINLYP	0.39293
ASB9	0.39293
FNDC3A	0.39293
NTF3	0.39293
EEPD1	0.39293
CDC25C	0.39293
AMMECR1	0.39293
MDK	0.39293
VAC14	0.39293
VSTM2A	0.39293
PPCDC	0.39293
CLDN1	0.39293
IL23R	0.39293
TFPI	0.39293
SIGLEC15	0.39293
ARHGEF40	0.39293
ROBO2	0.39293
FAT2	0.39325
STXBP4	0.39325
TMEM31	0.39325
POPDC2	0.39325
SLC30A4	0.393567
ESYT1	0.393567
CD300A	0.393567
EDEM1	0.393567
RPGR	0.39494
OLFM4	0.39526
PRRG2	0.395533
ARMCX5	0.395533
TNK2	0.395533
RSPO4	0.395997
STAP2	0.396678
LAPTM4B	0.396678
PKNOX2	0.396678
GNAS	0.396956
CYP4V2	0.397307
LRIT3	0.397484
NPY	0.397484
STEAP1B	0.397484
HACE1	0.397484
GPD1L	0.397484
CALCRL	0.397484
CAPZA3	0.397484
LSP1	0.397484
SLC16A3	0.397484
MYOM1	0.397484
LRRC37B	0.397484
TADA2B	0.398193
DAOA	0.398193
CREG1	0.398193
RTCA	0.398193
HIST3H2A	0.398193
NRK	0.398193
C14orf142	0.398193
MKS1	0.398231
CCDC13	0.398231
VAPA	0.398231
FAM170B	0.398231
NT5C1B	0.398231
PKP1	0.398231
HLCS	0.398231
RAB14	0.398231
PRRT2	0.398231
BCDIN3D	0.398231
ADH7	0.398231
PIH1D2	0.398231
C1QTNF6	0.398231
CNTD1	0.398231
GRPR	0.398231
PLCE1	0.398231
RNF208	0.398231
PARPBP	0.398231
PITPNM1	0.398231
RPS6KA3	0.398231
CPXM1	0.398231
PRSS45	0.398231
C2orf16	0.398231
SLC22A4	0.398231
KLF14	0.398231
BMX	0.398231
RNF224	0.398231
BAHD1	0.398231
TBX19	0.398231
CUEDC2	0.398231
MC2R	0.398231
CDK3	0.398231
ZNF695	0.398231
ESRRG	0.398231
COPS4	0.398231
FYN	0.398231
KIRREL2	0.398231
ASTN1	0.398231
RYR1	0.398231
BCL2	0.398231
KIF1A	0.398231
SPSB1	0.398231
CHST7	0.398231
DFNB31	0.398231
PAX9	0.398231
CLDN4	0.398231
CTNS	0.398231
XPA	0.398231
C14orf180	0.398231
NOVA2	0.398231
DDIT4L	0.398231
GPR123	0.398231
CST2	0.398231
GPC5	0.398231
NETO2	0.398231
ZNF384	0.398231
UBE2L3	0.398231
FST	0.398231
DNMT3A	0.398231
TNPO2	0.398231
CLU	0.398231
KLRC3	0.398231
CLDN14	0.398231
TFDP2	0.398231
B3GNT7	0.398231
ARMC2	0.398231
AGXT	0.398231
ENTPD8	0.398231
SPN	0.398231
EPB41L1	0.398231
CMTM1	0.398231
MLIP	0.398231
ACAA1	0.398231
CCNB3	0.398231
CETN1	0.398231
ITFG2	0.398231
ANKS1B	0.398231
MFSD9	0.398231
C18orf32	0.398231
PLA2G16	0.398231
TMEM17	0.398231
DISP1	0.398231
CCDC117	0.398231
NID2	0.398231
PACRGL	0.398231
SLAIN1	0.398231
SMCO4	0.398231
FAM69B	0.398618
SLC39A5	0.398668
GALNTL6	0.398668
C2orf70	0.398668
KCTD5	0.398668
TMEM126A	0.398668
EPHB4	0.398668
SLMO1	0.399003
BTBD10	0.400716
C1QTNF7	0.400716
MDFIC	0.400716
FOXA2	0.400716
NAT16	0.400716
TARM1	0.400716
METTL23	0.400716
WDR16	0.400716
CX3CR1	0.400716
KRT4	0.400716
PARP12	0.400716
SP140L	0.400978
BCAM	0.400978
IDH3B	0.400978
CPNE7	0.400978
ZNF628	0.401152
IFNE	0.401152
LRTOMT	0.401152
AKNA	0.402029
KCNN3	0.402029
CRTAP	0.402762
PAK3	0.402895
TTC8	0.402972
ANGPT4	0.402972
CDK13	0.402972
SCIN	0.402972
GIMAP7	0.402972
FSHB	0.402972
GLB1L2	0.402972
SLC16A7	0.402972
SLC13A3	0.402972
FAM109B	0.402972
HSFY2	0.402972
DTX1	0.402972
ERCC5	0.402972
KIF12	0.403033
TRPM5	0.403033
ZNF850	0.403033
GRM5	0.403033
STRBP	0.403033
IFFO2	0.403033
RAPGEF6	0.403033
SFXN5	0.403033
GBP2	0.403033
PTEN	0.403033
IQCA1	0.403033
SORCS2	0.403033
GOLGA1	0.403033
CPLX4	0.403033
COL5A3	0.403033
SMYD3	0.403033
ZNF334	0.403033
MMP20	0.403033
MYT1	0.403033
JMJD4	0.403033
TLR10	0.403033
TLDC2	0.403033
MYL5	0.403033
DISP2	0.403033
SLC19A3	0.403033
HTR3B	0.403347
SPACA7	0.403373
CTDSPL2	0.403373
IL5RA	0.403373
MRGPRE	0.403373
FOXR1	0.403373
CDK5RAP1	0.403373
CPA4	0.403373
SH2D3C	0.403373
KLHL1	0.403373
TP53I3	0.403373
C5orf38	0.403373
SPTY2D1	0.403373
MAPK8IP1	0.403373
FOXF2	0.403373
PHYHIPL	0.403373
TRAM1L1	0.403373
GRIN3B	0.403373
GPM6B	0.403373
CYP1B1	0.403373
MOXD1	0.403373
FBXL13	0.403373
CARD18	0.403373
PPIF	0.403373
YDJC	0.403373
PAX3	0.403373
SKAP2	0.403393
IZUMO4	0.403888
PRKG1	0.403888
SPI1	0.403888
LZTS3	0.403888
HAVCR1	0.403888
SPARC	0.403888
LGI3	0.403888
FAM13C	0.403888
FGL1	0.403888
CPED1	0.403888
GNRHR	0.403888
DNHD1	0.403888
OXGR1	0.403888
BIK	0.403888
CDC37L1	0.403888
PAK7	0.403888
LRRC2	0.403888
DAPL1	0.403888
GPR143	0.403888
CORO2A	0.403888
GPR21	0.403888
CNTNAP1	0.403888
DEFB123	0.403888
C9orf139	0.403888
FTSJ1	0.403888
TBL1X	0.403888
CBLN3	0.403888
SFI1	0.403888
PLEKHG4B	0.403888
AMIGO2	0.403888
KIF3C	0.403888
LGI4	0.403888
PADI1	0.403888
ADCY10	0.403888
SLC22A3	0.403888
ODF3B	0.403888
G0S2	0.403888
PEX5L	0.403888
MKKS	0.403888
LRRC8D	0.403888
MAGEA9B	0.403888
TLR9	0.403888
EGR3	0.403888
STARD6	0.403888
CBX6	0.403888
CCDC80	0.403888
FAM154A	0.403888
TNFAIP3	0.403888
TMEM214	0.403888
PHKA2	0.403888
SSH1	0.403888
SLC5A11	0.403888
C9orf40	0.403888
MYLK	0.403888
RNF152	0.403888
FGF22	0.403888
MASP1	0.403888
IGJ	0.403888
C20orf202	0.403888
POR	0.403888
ASB1	0.403888
ARHGAP27	0.403888
CELF6	0.403888
ADAMTS6	0.403888
KAZN	0.403888
KLHL42	0.403888
SGTA	0.403888
C22orf24	0.403888
USP29	0.403888
LINGO1	0.403888
IGFL4	0.403888
PIR	0.403888
GJC2	0.403888
ARID5B	0.403888
EDA2R	0.403888
CAPN3	0.403888
GPR101	0.403888
P4HA1	0.403888
GJA3	0.403888
APOBEC3F	0.403888
ECHDC1	0.403888
STX1A	0.403888
ADC	0.403888
KRTAP24-1	0.403888
FAM65B	0.403888
AVP	0.403888
PCDHA3	0.403888
MOSPD2	0.403888
GCGR	0.403888
PPP1R3D	0.403888
PSEN2	0.403888
PEX3	0.403888
ANKRD6	0.403888
PARVG	0.403888
B3GALT1	0.403888
TRIM21	0.403888
HNRNPA3	0.403888
HNRNPAB	0.403888
HIRIP3	0.403888
TMEM55B	0.403888
GMDS	0.403888
SLC35A1	0.403888
COL8A1	0.403888
IPO8	0.403888
XKR6	0.403888
DZIP3	0.403888
FOXK2	0.403888
FSTL5	0.403888
ZNF331	0.403888
CDON	0.403888
HIST1H2BA	0.403888
GAS8	0.403888
SASH1	0.403888
NFIX	0.403888
CSDC2	0.403888
TEX33	0.403888
ZNF394	0.403888
MSL3	0.403888
RALA	0.403888
FMN1	0.403888
HMOX2	0.403888
ITM2C	0.403888
BCAT2	0.403888
HEY2	0.403888
SYTL4	0.403888
MYL3	0.403888
MMD	0.403888
FASLG	0.403888
TCN1	0.403888
CD7	0.403888
ZNF746	0.403888
ANKRD12	0.403888
TEX13B	0.403888
DEAF1	0.403888
TMEM86B	0.403888
PCDHB10	0.403888
VSIG1	0.403888
ELL3	0.403888
DUOX1	0.403888
RNF130	0.403888
IQCF6	0.403888
PLCL1	0.403888
GPR45	0.403888
KLK14	0.403888
LRRC55	0.403888
ST7	0.403888
BZW1	0.403888
ZNF785	0.403888
SH3BP4	0.403888
JAG1	0.403888
UBE2NL	0.403976
CLK4	0.403976
UNC119B	0.403976
RNFT2	0.403976
MLH1	0.403976
NGFRAP1	0.403976
DOCK7	0.403976
MYO5B	0.403976
DPYSL5	0.403976
TMEM260	0.403976
DHX32	0.403976
UBE3B	0.403976
UAP1L1	0.403976
GUCD1	0.403976
EID3	0.403976
AZU1	0.404039
SFMBT1	0.404054
SFRP1	0.404054
FBXO32	0.404054
PRKAG3	0.404054
TMEM141	0.404054
IL11	0.404054
RIN3	0.404054
SIX6	0.404054
TEX15	0.404054
KRT222	0.404644
MAL	0.404644
LRP10	0.404644
PCDHGA12	0.404644
GDPD5	0.404644
MOCOS	0.404866
P2RX7	0.404866
ZNF614	0.404866
DUSP5	0.404866
IKZF2	0.404866
LRRIQ3	0.404866
TGFBR2	0.404866
LRP6	0.404866
BPGM	0.404866
SEC23B	0.404866
NR2E1	0.404866
A2M	0.404866
PATL2	0.404866
LY6G6D	0.404866
ESYT2	0.404866
NF1	0.404866
MYBPC1	0.404866
PYCR1	0.404866
STX2	0.404866
BAALC	0.404866
ADAMTSL1	0.404866
TTC7A	0.404866
TBATA	0.404866
SPATA31D1	0.404866
TSPAN3	0.404866
C17orf105	0.404866
AASS	0.405341
STOX1	0.405362
APOC4	0.405362
SHKBP1	0.405362
GALNT7	0.405362
PRAP1	0.405362
DNPEP	0.405362
NRGN	0.405622
NTN4	0.405622
PPM1B	0.405622
FITM1	0.405622
STMN3	0.405622
CRYM	0.405782
MARCH11	0.406075
MAGEE2	0.406216
SLC7A14	0.406291
EEF2K	0.406291
OTUD7A	0.406291
NLRP14	0.406291
ARHGEF18	0.406291
LMX1A	0.406291
DCAF5	0.406291
TMEM132E	0.406336
KCNG2	0.406336
ERMP1	0.406336
LILRB2	0.406336
GABRD	0.406577
SNX27	0.406577
OSCAR	0.407029
SCG2	0.407419
CLIC6	0.407419
THBS1	0.407781
HRH3	0.408418
KIR2DL4	0.408418
DBNDD2	0.40863
AP1S3	0.408866
PTTG1IP	0.408866
PTPN14	0.408866
DGKB	0.408866
ZNF630	0.409282
TMEM37	0.409404
TLX2	0.409404
SLC2A8	0.409404
ABHD14B	0.41029
LGR4	0.41029
PAM	0.41029
IBSP	0.41029
UTS2R	0.41029
F2RL2	0.41029
KLF1	0.41029
ROBO3	0.41029
DMRT3	0.41029
DTNB	0.41029
RASSF7	0.41029
STC2	0.41029
SCRG1	0.41029
GTSCR1	0.41029
YPEL3	0.41029
ABCA1	0.41029
GPR137B	0.41029
XKRX	0.410546
KCNMB1	0.410783
SMARCC1	0.41095
INA	0.41095
TMEM184B	0.41095
C2orf61	0.41095
POFUT2	0.41095
JADE1	0.41095
MYOD1	0.410973
NHLRC1	0.410973
ETV7	0.410973
MAK	0.410973
EPB41L4A	0.410973
ZNF264	0.410973
SERPIND1	0.410973
KIT	0.410973
LCNL1	0.410973
ZFYVE28	0.410973
PRODH	0.410973
CALY	0.410973
UBE2E2	0.410973
DUOX2	0.410973
MRPL3	0.410973
RRP1B	0.410973
MTFP1	0.410973
IGF1	0.410973
SLC27A5	0.410973
PLA2G3	0.410973
RNF165	0.410973
H1FOO	0.410973
FCAMR	0.410973
OSR2	0.410973
FAM188B	0.410973
AS3MT	0.410973
ITLN2	0.411014
TMX4	0.411304
GSX1	0.4117
DCBLD1	0.4117
TSPAN14	0.412429
RNF32	0.412429
DLGAP1	0.412429
GK5	0.412429
AMER1	0.412429
LGALS8	0.412429
HTRA2	0.412429
DUSP13	0.412429
SETD4	0.412429
ZNF865	0.412429
PTPLAD1	0.412429
RAB2B	0.412429
SERPINF1	0.412429
MVP	0.412429
CHRNA2	0.412429
SIX1	0.413252
MAGIX	0.413328
SLC25A39	0.413328
IWS1	0.413469
HRH4	0.413469
TRHDE	0.413469
SFRP5	0.413469
TRPV1	0.413469
TSGA13	0.413469
SMIM6	0.413469
CADM4	0.413542
C9orf116	0.413883
NBEAL1	0.413883
SUMF1	0.413883
POU6F2	0.413955
MORN2	0.414315
LIN9	0.414315
NEGR1	0.414315
FMR1NB	0.414315
ZSCAN2	0.414315
C13orf45	0.414383
RFFL	0.414383
TIGD6	0.414432
SIPA1L3	0.414432
SLC38A9	0.414432
ZNF703	0.414432
ANKRD22	0.414432
ADARB2	0.414432
ZNF74	0.414432
MNS1	0.414432
FOXS1	0.414432
MAPK7	0.414432
MARCH4	0.414432
FAM219B	0.414432
HRAS	0.414432
NOS2	0.414432
ANKMY2	0.414432
CCDC150	0.414432
BBX	0.414432
CAMK2B	0.414432
ERO1L	0.414432
DDC	0.414432
BCL2A1	0.414432
SLC7A10	0.414432
ARHGEF10L	0.414432
PPP1R3G	0.414432
EPN3	0.414432
TC2N	0.414432
MAP4K1	0.414432
PIRT	0.414432
GRIA3	0.414432
SYAP1	0.414432
KLK5	0.414432
ZNF644	0.414432
OTUD6A	0.414432
GJB7	0.414432
RSPO2	0.414432
PRICKLE3	0.414432
PPP2R5D	0.414432
UBE3C	0.414432
REPS2	0.414432
DKK2	0.414432
TMEM252	0.414432
SLIT2	0.414432
RABGAP1L	0.414432
CDC42EP4	0.414432
KRT7	0.414432
ZNF22	0.414432
MXD4	0.414432
GPR15	0.414432
REEP3	0.414432
SDS	0.414432
IAH1	0.414432
IL13RA1	0.414432
SPATS2L	0.414432
SLC26A3	0.414432
CCDC108	0.414432
CDA	0.414432
POF1B	0.414432
C12orf61	0.414432
KCNMA1	0.414432
UBTD1	0.414432
SLC20A2	0.414432
CCDC42B	0.414432
PRX	0.414432
DSG3	0.414432
PRR23A	0.414432
CCDC153	0.414432
SLC7A9	0.414432
NRP2	0.414432
SH2D4A	0.414432
THADA	0.414432
ROM1	0.414432
SYNE3	0.414432
C10orf126	0.414432
IGFBP5	0.414432
SAT1	0.414432
HDAC8	0.414432
CA13	0.414432
TMEM207	0.414432
SCRN1	0.414432
IFIT1	0.414432
ESRRA	0.414432
UBXN7	0.414432
CALD1	0.414432
SEMA3C	0.414432
LIPM	0.414432
APOF	0.414432
ZNF860	0.414432
ADAM17	0.414432
CEACAM1	0.414432
LIME1	0.414432
MATN4	0.414432
CRTC3	0.414432
UBA7	0.414432
ENDOD1	0.414432
FAM200B	0.414586
HS6ST3	0.414586
UTF1	0.414586
GABARAPL1	0.414586
ARMS2	0.414692
PRTFDC1	0.414692
FGB	0.414692
SLC25A35	0.414692
TGDS	0.414692
HCN4	0.414692
CCDC114	0.414692
ZBBX	0.414692
NKX6-3	0.414692
FRAT1	0.414692
NEIL3	0.414692
RPS4Y2	0.414692
SIN3B	0.414692
FBXL14	0.414692
ZG16	0.414692
FAM168A	0.415267
WDR44	0.415267
GEM	0.415267
SLFN13	0.415267
CDR2	0.415267
LYZL4	0.415267
FAM199X	0.415267
OSR1	0.415267
ASMTL	0.415267
RNASE1	0.415267
MAP7D1	0.415267
ZNF292	0.415267
FMN2	0.415267
ZBED6	0.415267
CHRNA10	0.415267
BCAS4	0.415267
LTBP1	0.415267
RFPL4B	0.415267
LMLN	0.415267
C12orf23	0.415267
ANHX	0.415267
ZNF260	0.415417
DUOXA1	0.415748
BID	0.416074
AIM1	0.416074
LOXL3	0.416128
IPO4	0.416128
RBFOX1	0.416128
KCNK1	0.416128
HSFX2	0.416128
SPOCK3	0.416128
DDHD2	0.416128
CDK16	0.416128
PRIMA1	0.416128
PYGL	0.416334
SEPT10	0.416433
ZDHHC6	0.416433
TAB1	0.416433
C15orf48	0.416433
DDX26B	0.416433
PRSS38	0.416433
RPL10L	0.416433
LNX1	0.416433
VN1R2	0.416433
RASL11B	0.416433
EFCAB3	0.416433
STAB2	0.416433
NSG1	0.416433
CRIM1	0.416433
SUPT7L	0.416433
CAMKK1	0.416433
CHD9	0.416433
SLC25A47	0.416433
GPR62	0.416433
PRSS35	0.416433
LILRB4	0.416433
TRPC3	0.416611
FZD2	0.416619
MSMO1	0.416619
GSPT2	0.416619
SMPX	0.416619
ZNF19	0.416619
KIRREL3	0.416619
BSG	0.416619
SLC39A1	0.416619
LSM1	0.416619
ERC2	0.416619
HSPB3	0.416619
C6orf195	0.416619
ZNF268	0.416619
FXR1	0.416619
KRTAP12-2	0.416619
OLFM1	0.416619
KEAP1	0.416619
PODXL	0.416619
VWC2L	0.416619
FAM47B	0.416619
LYNX1	0.416619
BCL2L11	0.416619
CXCL13	0.416619
AEBP1	0.416619
TBX15	0.416619
FAM163A	0.416619
GTF3C6	0.416619
FAM118A	0.416619
WNT8B	0.416619
C1QL4	0.416619
ZNF729	0.416619
PLXNB3	0.416619
MMP1	0.416619
HS3ST4	0.416619
FAM180A	0.416619
ZBTB33	0.416619
DLL1	0.416619
SREBF1	0.416619
TMPRSS13	0.416619
FGFBP2	0.416619
PCDHGA5	0.416619
FSCB	0.416619
FIGF	0.416619
ATL1	0.416619
FAM173B	0.416619
ECEL1	0.416619
FIBIN	0.416619
PDCD10	0.416619
KCTD3	0.416619
LRRC7	0.416619
FUT11	0.416619
C8B	0.416619
TYR	0.416619
MAP3K9	0.416619
PCDHGA10	0.416619
SLC25A24	0.416619
MID1	0.416619
TACC2	0.416619
MIOX	0.416619
HMBOX1	0.416619
CXorf56	0.416619
ADK	0.416619
REC8	0.416619
CCSAP	0.416619
PRRC2B	0.416619
TNN	0.416619
IL18R1	0.416619
WFIKKN2	0.416619
ANKRD10	0.416619
MT3	0.416619
HELZ2	0.416619
PLCD4	0.416619
MRAP	0.416619
ALOX5AP	0.416619
SLC25A48	0.416619
XDH	0.416619
ASPDH	0.416619
ST6GAL1	0.416619
MLPH	0.416619
PRNP	0.416619
MTHFD2L	0.416619
DENND6A	0.416619
CCR10	0.416619
DCAF8L2	0.416619
PDE6C	0.416619
CYS1	0.416619
PREX2	0.416619
PBK	0.416619
KCNMB3	0.416619
MTRF1	0.416619
LOXL2	0.416619
CCL8	0.416619
MYO6	0.416619
RFX1	0.416619
AIF1L	0.416619
TMEM97	0.416619
IDNK	0.416619
C18orf54	0.416619
ZFAND2B	0.416619
GSTK1	0.416619
ZPBP	0.416619
LRIF1	0.416619
FAM92A1	0.416619
NCK2	0.416619
ARMCX2	0.416619
ZNF280C	0.416619
CRIPAK	0.416619
RETSAT	0.416673
PDE1B	0.416673
DLL3	0.417103
WIPF1	0.418238
TMTC1	0.418238
LRRFIP2	0.418238
INO80D	0.418288
WNT10A	0.418288
KIAA0408	0.418288
SPSB4	0.418288
FAM211B	0.418288
CPEB4	0.418288
OTOS	0.418496
FUT7	0.418636
TATDN2	0.418636
RIN2	0.418636
RASL10A	0.418636
VRK2	0.418636
SYT14	0.418636
NPAP1	0.418636
TMCC1	0.418636
CNTN5	0.418636
ZNF221	0.418636
PRPH2	0.418636
BMP7	0.418636
ALAS1	0.418862
DNAAF2	0.419228
TPO	0.419228
PYGB	0.419228
TDRP	0.419228
UTY	0.419228
VWF	0.419228
ADAMTS16	0.419228
IFIT2	0.419228
SMAD1	0.419228
TRPM1	0.419228
ZRANB1	0.419228
COL4A1	0.419228
ZDHHC12	0.41949
TTC22	0.420019
SHISA2	0.42007
MGAT4A	0.42007
PNPLA7	0.42007
CCKAR	0.42007
KDM4E	0.42007
SNCAIP	0.42007
EVI5	0.42007
CHRDL1	0.42007
DLX6	0.42007
VAPB	0.42007
TRIP12	0.42007
CDKN1C	0.42007
KLHL30	0.42007
SYP	0.42007
RASSF8	0.42007
TMEM200C	0.42007
ADAMTS19	0.42007
NHLH1	0.42007
CCDC39	0.42007
KDM4D	0.42007
AKAP9	0.42007
AKAP7	0.42007
FAM19A3	0.42007
SKIL	0.42007
SLC2A9	0.42007
FLYWCH2	0.42007
FDXACB1	0.42007
HYAL3	0.42007
XRCC4	0.42007
C10orf25	0.42007
CHRNA1	0.42007
TNR	0.42007
FXYD4	0.42007
TMEM143	0.42007
SULT1C2	0.42007
ROCK2	0.42007
CHP2	0.42007
COL27A1	0.42007
MYO10	0.42007
NSMF	0.42007
CST4	0.42007
TNS1	0.42007
DYX1C1	0.42007
MANBA	0.42007
NEUROD6	0.42007
POLR3D	0.42007
NSUN3	0.42007
MAP3K3	0.42007
ANO5	0.42007
HAMP	0.42007
MEIS1	0.42007
SALL4	0.42007
PIP4K2A	0.42007
SLAMF9	0.42007
TAS1R1	0.42007
DIXDC1	0.42007
KIAA0247	0.42007
OSBPL5	0.42007
IL36A	0.42007
ZNF611	0.42007
SH2D6	0.42007
GPR183	0.42007
TAS2R16	0.42007
TENM1	0.42007
GMIP	0.42007
KANK1	0.42007
ZNF420	0.42007
FGF6	0.42007
AGBL2	0.42007
SCN4A	0.42007
VSX1	0.42007
IL17RE	0.42007
CCL3	0.42007
DUS4L	0.42007
RNASE10	0.42007
EXD1	0.42007
CYP2C9	0.42007
GXYLT2	0.42007
MAS1	0.42007
C11orf94	0.42007
RIIAD1	0.42007
STMND1	0.42007
ZNF433	0.42007
ARX	0.42007
TAS2R38	0.42007
NAT1	0.42007
HECW2	0.42007
ESRP1	0.42007
TTC13	0.42007
GDAP1	0.42007
PLCB4	0.42007
ELOVL3	0.42007
KCNJ5	0.42007
RAB30	0.42007
ZNF782	0.4201
ZNF470	0.420498
HAND2	0.420564
TGFB1I1	0.421092
H2BFWT	0.421534
LAMA2	0.421597
SNAP25	0.421597
MMP11	0.421803
DGKQ	0.421822
PEBP1	0.421822
TSC2	0.421822
BPIFB3	0.422139
SLC52A3	0.422139
ZNF30	0.422139
SPACA1	0.422139
GPD2	0.422139
ERBB2IP	0.422212
HNRNPA2B1	0.422212
TEKT5	0.422212
SDPR	0.422212
LHFP	0.422212
FAM26E	0.422212
SYT4	0.422212
CDCA7	0.422212
PPAPDC3	0.422793
CDRT1	0.422793
SLC22A11	0.422993
C1QL1	0.422993
MFAP3L	0.423281
IRS2	0.423281
IPP	0.423281
SLC6A14	0.423281
CAPSL	0.423281
LTA4H	0.423444
FOXI2	0.423444
RAMP1	0.423444
PVR	0.423444
DCT	0.423444
IRF7	0.423444
KIAA0226	0.423602
PLAGL1	0.423602
LRRC16B	0.423602
ZG16B	0.423602
CEP72	0.423602
LRRC16A	0.423602
CLDN11	0.423626
STARD10	0.423626
ANKRD28	0.424036
IGFBP3	0.424036
TXN	0.424036
CMTM8	0.424104
MAGEC3	0.424104
CACNB2	0.424121
PTPRE	0.424121
ZNF202	0.424121
ISG15	0.424121
NPS	0.424121
ARSG	0.424254
TMEM8A	0.424774
GSC	0.424774
CSTF2T	0.424774
IL1F10	0.424774
TPSD1	0.424774
RLBP1	0.424774
SHB	0.424774
DPYSL3	0.424774
JMJD7-PLA2G4B	0.424774
NFKBIL1	0.424774
PABPC3	0.424774
STAP1	0.424774
CORO2B	0.424774
POU3F4	0.424774
PFN3	0.424774
ITGB1BP1	0.424774
PABPC4	0.424774
DCHS2	0.424774
CDHR3	0.424774
FSD2	0.424774
GRID1	0.424774
VCAM1	0.424979
XXYLT1	0.425015
KPNA1	0.42675
VSIG4	0.42675
STARD9	0.426939
TM4SF20	0.426939
ZDBF2	0.426939
SLC2A13	0.426967
ELFN1	0.426967
CA12	0.426967
CHAD	0.426967
PIFO	0.427218
NUAK1	0.427407
UROS	0.427597
SRP14	0.427597
SLC6A13	0.427597
TPRN	0.427597
HES2	0.427597
CKM	0.427597
GFRA2	0.427597
[truncated: 6,514 more rows]

## Sheet: 5
Gene ID	FDR corrected p-value
ALG2	0.00203171
ARFRP1	0.00203171
AURKB	0.00203171
CENPM	0.00203171
DDX56	0.00203171
EIF4A3	0.00203171
EIF6	0.00203171
GAPDH	0.00203171
HIST1H2AK	0.00203171
HIST1H2BH	0.00203171
MARS	0.00203171
MED11	0.00203171
MEPCE	0.00203171
NHP2L1	0.00203171
PPM1D	0.00203171
PPP1R8	0.00203171
PRMT5	0.00203171
PSMB5	0.00203171
PSMG4	0.00203171
RPL13	0.00203171
RPP25L	0.00203171
SBDS	0.00203171
SF3B5	0.00203171
SRSF7	0.00203171
TBCB	0.00203171
TPI1	0.00203171
ATP6V0C	0.00253973
DNLZ	0.00253973
EEF2	0.00253973
EXOSC6	0.00253973
GNB2L1	0.00253973
MARS2	0.00253973
POLR2A	0.00253973
RPS8	0.00253973
HIST1H2AJ	0.00253973
CKAP5	0.00253973
FNTA	0.00253973
HIST2H2AA3	0.00253973
PRPF19	0.00253973
PSMB4	0.00253973
PUF60	0.00253973
RPL18A	0.00253973
RPL36	0.00253973
RRM1	0.00253973
SDHC	0.00253973
SNAPC3	0.00253973
AARS	0.00261219
DHX37	0.00261219
EIF3D	0.00261219
EIF3G	0.00261219
GRWD1	0.00261219
GTPBP4	0.00261219
HIST1H2AH	0.00261219
MRPL34	0.00261219
NCL	0.00261219
NUDT21	0.00261219
PDE4DIP	0.00261219
PPP4C	0.00261219
RAN	0.00261219
RPS19	0.00261219
SAE1	0.00261219
SF1	0.00261219
TUBB	0.00261219
UBE2M	0.00261219
YARS	0.00261219
REXO2	0.00261219
ATP5J2	0.00261219
CTDP1	0.00261219
HNRNPK	0.00261219
HSPA9	0.00261219
HYPK	0.00261219
NOP56	0.00261219
PSMC3	0.00261219
WDR74	0.00261219
ATP5D	0.00279361
BRF1	0.00279361
COPB2	0.00279361
CRCP	0.00279361
FNTB	0.00279361
MRP63	0.00279361
MRPL21	0.00279361
PAK1IP1	0.00279361
POP5	0.00279361
PSMB2	0.00279361
SNRNP25	0.00279361
SNRPD1	0.00279361
SRSF2	0.00279361
ATP6V1A	0.00287824
CCND3	0.00287824
FDX1L	0.00287824
GPX4	0.00287824
HIST2H3C	0.00287824
IKBKAP	0.00287824
LRR1	0.00287824
NUP133	0.00287824
PLK1	0.00287824
PMF1	0.00287824
PSMA6	0.00287824
PSMG3	0.00287824
RPL18	0.00287824
RPL23	0.00287824
RPS9	0.00287824
TINF2	0.00287824
UBE2I	0.00287824
WDR33	0.00287824
WDR77	0.00287824
MRPL36	0.00287824
SOD2	0.00287824
RPS3	0.00287824
UBE2C	0.00287824
CCT4	0.00296942
RPL37A	0.00296942
TAF6	0.00296942
WDR43	0.00296942
SF3B3	0.00304757
CHMP2A	0.00311531
EIF3B	0.00311531
ANAPC10	0.00317457
CDC20	0.00317457
CPSF4	0.00317457
CTU2	0.00317457
EIF1AX	0.00317457
ESPL1	0.00317457
FAU	0.00317457
LSM4	0.00317457
MAD2L2	0.00317457
MOCS3	0.00317457
MRPS21	0.00317457
NR2C2AP	0.00317457
PPIL2	0.00317457
PRPF31	0.00317457
RBBP4	0.00317457
RBM14	0.00317457
ROMO1	0.00317457
TIMM44	0.00317457
WDR12	0.00317457
CCT3	0.00322682
CDC23	0.00322682
COPB1	0.00322682
FARSA	0.00322682
GTPBP8	0.00322682
MTG1	0.00322682
NCBP2	0.00322682
POLR1B	0.00322682
POP1	0.00322682
PPAN	0.00322682
PRPF38A	0.00322682
RAD51C	0.00322682
SFPQ	0.00322682
TICRR	0.00322682
TRNT1	0.00322682
TUBA1B	0.00322682
XRCC5	0.00322682
LONP1	0.00327331
NIP7	0.00327331
NOP58	0.00327331
PAM16	0.00327331
PRMT1	0.00327331
PSMB1	0.00327331
RPL11	0.00327331
RPL28	0.00327331
RPL8	0.00327331
XRCC6	0.00327331
GPN2	0.0033149
IMP3	0.0033149
NUDCD3	0.0033149
DDOST	0.00335234
OGT	0.00335234
DPM3	0.0033862
DDX42	0.00341699
NOP16	0.00341699
RPLP0	0.00341699
TUT1	0.00341699
YPEL5	0.00341699
LAS1L	0.00344517
PHB2	0.00344517
GNL3	0.00347069
LSM7	0.00347069
POLD1	0.00347069
PTPMT1	0.00347069
RPA3	0.00347069
SLMO2	0.00347069
C19orf53	0.00349446
CCNK	0.00349446
CSNK1A1	0.00349446
GEMIN8	0.00349446
NCAPG2	0.00349446
NIFK	0.00349446
PRPF8	0.00349446
TRMT112	0.00349446
UBA52	0.00349446
UTP20	0.00349446
ARIH1	0.00351641
ATP5A1	0.00351641
JUN	0.00351641
PDCD2	0.00351641
RTCB	0.00353673
SNRPB	0.00353673
MDM4	0.0035556
EIF3I	0.00357291
ORAOV1	0.00357291
PSMD2	0.00358932
GAK	0.00360466
MAX	0.00360466
BIRC5	0.00361905
CAPZB	0.00361905
DR1	0.00361905
EXOC3	0.00361905
HEATR1	0.00361905
PSMD12	0.00361905
PSMD6	0.00361905
TPX2	0.00361905
TSR2	0.00361905
WDR18	0.00363256
HIST2H2AC	0.00364507
MYC	0.00364507
PCNA	0.00364507
RPS7	0.00364507
USP7	0.00364507
POLR3K	0.00365707
CDIPT	0.0036684
CHD4	0.00367912
DDX5	0.00367912
MED26	0.00367912
COPS5	0.00379606
MED22	0.00379606
RPL35	0.00379606
XAB2	0.00379606
DNTTIP2	0.00380295
GTF3C4	0.00380295
RPL3	0.00380295
LSM2	0.00380951
SF3A3	0.00380951
SF3B14	0.00381574
PSMD1	0.0038215
CDK12	0.00382716
G6PD	0.00382716
HSCB	0.00382716
PLK4	0.00382716
SARS2	0.00382716
SLC35B2	0.00382716
TTC27	0.00382716
CHMP4B	0.00401718
ELL	0.00401718
MRGBP	0.00401718
SRSF11	0.00401718
AAMP	0.00401824
BCL2L1	0.00401824
ERCC3	0.00401824
INCENP	0.00401824
RPS11	0.00401824
GPI	0.00401926
TRIM37	0.00401926
ALYREF	0.00402023
PDPK1	0.00402023
POLR2F	0.00402023
GLRX5	0.00402117
KATNB1	0.00402117
VPS28	0.00402117
POLR2L	0.00402191
ARPC4	0.00402277
CCDC107	0.00402277
DEXI	0.00402277
DTL	0.00402277
GINS1	0.00402277
IARS	0.00402277
TIMM13	0.0040236
DDX54	0.0040244
IK	0.00402503
RPL36A	0.00402503
THOC3	0.00402503
FAM96B	0.00402577
MED17	0.00402577
CCNL1	0.00402648
RPL31	0.00402648
TPT1	0.00402648
EFTUD2	0.00402717
RPL13A	0.00402717
RRS1	0.00402717
DAD1	0.00409844
HMGCR	0.00409844
RPA2	0.00409844
C1QBP	0.00409844
RPL27	0.00409844
SPC24	0.00416677
CDK6	0.00422995
CENPA	0.00422995
CARS	0.00422995
U2SURP	0.00422995
ABT1	0.00453958
DKC1	0.00453958
ILF3	0.00453958
POLR3A	0.00453958
CDK9	0.00470986
EIF3A	0.00470986
FAM50A	0.00470986
NAT10	0.00470986
HTATSF1	0.00470986
ARL2	0.0047216
MCM3AP	0.0047216
ALDOA	0.0047216
BUD31	0.0047216
HIST1H2BL	0.0047216
SNRPA1	0.0047216
BTAF1	0.0047216
RFC5	0.0047216
RUVBL2	0.0047216
NCAPG	0.0047216
RPLP1	0.00488176
HIRA	0.00503752
NOP2	0.00503752
POLR2I	0.00503752
EXOSC2	0.00513415
ZNHIT3	0.00522829
MRPL41	0.00531987
NUP93	0.00531987
PDE12	0.00532358
PES1	0.00532358
ZBTB8OS	0.00532358
MFAP1	0.00532358
HJURP	0.00540947
BUB3	0.00568394
MED24	0.00568394
NUP88	0.00568394
ARMC7	0.00568394
DPH3	0.00568394
LETM1	0.00568394
SSRP1	0.00568394
EP400	0.00568394
JMJD6	0.00568394
MCM2	0.00571135
HNRNPL	0.00571135
PSMD11	0.00571135
NELFB	0.00571135
PRPF38B	0.00571135
NOTCH2NL	0.00571135
MFN2	0.00571135
SS18L2	0.00585737
ELP6	0.00585737
PARS2	0.00585737
SF3B4	0.00585737
RHOQ	0.00585737
VPS18	0.00585737
TIMM10	0.00600958
TWISTNB	0.00603167
GNL2	0.00609514
GNB1L	0.0061159
ELP5	0.00619669
TCEB2	0.00619669
HNRNPU	0.00629633
FIP1L1	0.00643372
TOMM22	0.00643372
PRELID1	0.00651994
SNAPC4	0.00651994
LARS	0.00651994
QRSL1	0.00651994
CDC16	0.00651994
NELFCD	0.00651994
COQ4	0.00651994
NOL6	0.00651994
NSL1	0.00651994
RPL15	0.00651994
DHDDS	0.00651994
DYNC1I2	0.00651994
CIAO1	0.00651994
UBE2D3	0.00651994
MRPL43	0.00672012
SAFB	0.00672012
PHB	0.00672012
KIF23	0.00672012
RPL5	0.00672012
GRPEL1	0.00672012
ANAPC1	0.00672012
HIST1H2BD	0.00672012
PCBP1	0.00672012
ABCE1	0.00672012
NARS	0.00672012
PSMD4	0.00672012
ATP5B	0.00672012
CCNA2	0.00672012
SNW1	0.00672012
TUBGCP4	0.00672012
NCKAP1	0.00683542
EIF2S1	0.00717775
TBL3	0.00717775
MED20	0.00717775
DDX51	0.00717775
NHP2	0.00717775
TOP2A	0.00717775
IMP4	0.00718549
VHL	0.00721546
CDT1	0.00721546
NFS1	0.00721546
ANAPC4	0.00721546
SNAPC2	0.00721546
ACTL6A	0.00721546
BPTF	0.00721546
HIST1H2BC	0.00721546
ATP6V0D1	0.00721546
MED27	0.00721546
NRD1	0.00721546
CMPK1	0.00721546
RPL10A	0.00721546
DYNLRB1	0.00721546
TTC1	0.00721546
IGF1R	0.00721546
NPLOC4	0.00721546
MVD	0.00728148
BRD4	0.00732294
PISD	0.00732294
ATP2A2	0.00735774
PSMC4	0.00736322
CDC42	0.00754038
MYH9	0.00754857
EEFSEC	0.00754857
SRP19	0.00761172
TUFM	0.00761172
NAA50	0.00767055
PFN1	0.00767672
METTL17	0.00767672
PPIL1	0.00770684
ATP5F1	0.00786033
CHEK1	0.00786033
EIF3J	0.00786033
ACTB	0.00786033
SDE2	0.00786033
HSP90AB1	0.00786033
BYSL	0.00786033
SUGP1	0.00786033
GTF2A2	0.00786033
TANGO6	0.00786033
BRIX1	0.00786033
DOLK	0.00786033
OIP5	0.00788725
CCDC115	0.00789831
CRNKL1	0.00789831
MRPL23	0.00789831
HSF1	0.00789831
RBM17	0.00789831
WDR73	0.00789831
EIF5A	0.00789831
ISCA2	0.00789831
FBL	0.00789831
NOB1	0.00790367
TRAPPC8	0.00790367
RPS24	0.00790367
TOE1	0.00790367
SLC39A10	0.00790497
SYVN1	0.00797594
THOC2	0.00797594
CWC22	0.00797682
MRPL52	0.0080021
QARS	0.0080021
TUBD1	0.0080021
C19orf52	0.0080021
NRF1	0.0080021
MDN1	0.00802539
VCP	0.00804843
SMU1	0.00820441
MAD2L1BP	0.00820441
MCM7	0.0082261
MPDU1	0.00824693
DNAJC9	0.00824693
TMED2	0.00826804
RRP9	0.0083096
METAP1	0.0083096
POLR2G	0.0083096
NSF	0.00833005
PGD	0.00834914
NOLC1	0.00834914
THAP1	0.00843225
UBIAD1	0.00856796
MRPL55	0.00856796
WDHD1	0.00856796
SARS	0.00856796
SNAPC5	0.00856796
AQR	0.00856796
EIF3F	0.00856796
KRTAP4-11	0.00856796
PRPF4	0.0086221
CPSF2	0.0086221
SF3A2	0.0086221
CHTOP	0.0086573
DHX36	0.0086573
PGGT1B	0.00868909
MRPL28	0.00868909
SRPR	0.00868909
SNRPD3	0.00868909
PPP2R4	0.00880098
RNPC3	0.00880098
PHAX	0.00880098
SRSF1	0.00880098
INTS9	0.00881359
CCT7	0.00881359
PSMB7	0.00882632
DCAF12L1	0.00882632
ZBTB17	0.0088578
DDX20	0.0088578
THRAP3	0.00900568
RAC1	0.00914747
TXNL4A	0.00914747
PNN	0.00919874
SMG6	0.00919874
RPS12	0.00920034
NDUFA11	0.00920034
CSK	0.00920034
TP53RK	0.00920034
EIF1	0.00920034
RANGAP1	0.00920034
ISG20L2	0.00920034
DCLRE1B	0.00920034
NUTF2	0.00920034
PINX1	0.00920034
SIN3A	0.00920034
DAP3	0.00920034
PSME3	0.00920034
HIST2H3D	0.00923104
POLR2C	0.00929666
SRSF3	0.0093442
MRPS18B	0.0093633
PGK1	0.0093633
SLC35B1	0.0093633
POLR2H	0.0093633
PTBP1	0.0093753
RPL27A	0.0093753
RPL36AL	0.0093753
UPF1	0.0093753
CNOT3	0.00938289
GFER	0.00938289
SMC6	0.00938289
LIMS3	0.00938289
SNRNP40	0.00938289
LARP7	0.00940081
RPF2	0.00940081
DDX18	0.00940081
PSMA7	0.00940081
METAP2	0.00940081
DNAJA3	0.00945657
C14orf80	0.00945657
EIF2S3	0.00950058
WWTR1	0.0095934
MRPL9	0.00965253
IPO13	0.00982798
EXOSC4	0.00982798
ALG1	0.00982798
KTI12	0.00982798
TRIM73	0.00986947
ITGB5	0.00988771
SYS1	0.00988771
ZNF131	0.0099126
LYRM4	0.00996893
CDK1	0.00999332
FBXO5	0.00999813
SUPT5H	0.00999813
KDM8	0.00999813
RSL1D1	0.00999813
MAGEA6	0.00999813
NDUFB9	0.00999813
RAD51	0.00999813
METTL1	0.00999813
NUDC	0.0100977
CDC123	0.0102644
TACC3	0.0102644
NEDD8	0.0102644
RBM25	0.0102864
SRP9	0.0102864
HNRNPH1	0.0103084
RRP12	0.0104562
TONSL	0.0104562
ACAP3	0.0105956
ZNF593	0.0105956
MSTO1	0.0105956
RPL19	0.0105956
MCM3	0.0105956
TCP1	0.0105956
ZNHIT2	0.0106156
CDC5L	0.0108237
TTC4	0.0109583
CRKL	0.0112387
TAF10	0.0112387
TPR	0.0113562
UBL5	0.0114728
PRIM1	0.0115409
PREB	0.0115409
ALG14	0.0115409
RPS5	0.0115409
AURKA	0.0115409
POLRMT	0.0115409
RPAP1	0.011571
HAUS5	0.0115773
CLPSL2	0.0115773
RPS20	0.0115773
MRPS16	0.0115773
CENPC	0.0115794
PRPF40A	0.0117621
TTF1	0.0117621
MRPS12	0.0117621
RPUSD4	0.0117621
RPS16	0.0119668
FNBP4	0.0120121
CCDC84	0.0120121
USB1	0.0120121
C9orf114	0.0120121
PRPF6	0.0120121
CCT8	0.0120121
USP39	0.0120121
CYCS	0.0120121
WBSCR22	0.0120121
VDAC1	0.0120784
ATMIN	0.0121181
HAUS7	0.0121838
SEC13	0.0121838
OTUB1	0.0121838
ARMC5	0.0123778
PIGL	0.0126482
JUNB	0.0126725
DUT	0.0126745
DCTN5	0.0126745
SOD1	0.0126745
NUP85	0.0126745
WEE1	0.0126745
SNRPF	0.0126745
RAD50	0.0126745
SYMPK	0.0127325
DDX49	0.0127325
FTSJ2	0.0127325
HIST1H4K	0.0127325
SMG5	0.0128924
DDX55	0.012982
E4F1	0.012982
ELAC2	0.012982
DNM1L	0.012982
AASDHPPT	0.0130286
EIF3C	0.0130506
DTYMK	0.0130723
FANCE	0.0131425
PELO	0.0131425
DIEXF	0.0132061
TMED10	0.0132061
NSMCE2	0.0132061
DDX10	0.0133335
GINS4	0.0133335
PPP1R12A	0.0133335
SNRNP200	0.0133335
TOP3A	0.0133335
ELP4	0.0133335
CENPK	0.0133754
EXOSC3	0.0133754
MRPS30	0.0133754
PTK2	0.0133754
BOP1	0.0133754
TRIAP1	0.0133754
POLR2B	0.0133953
SKP1	0.0133966
TFDP1	0.0133966
CCT5	0.0133966
TRAPPC1	0.0134278
EIF2B4	0.0135161
POT1	0.013577
UXT	0.013577
RPP21	0.0136187
DHPS	0.0136488
LSMD1	0.0137013
TUBA1C	0.0137423
NDC1	0.0138169
KANSL3	0.013902
ATP6V0B	0.0139309
CPSF1	0.0139309
CDC27	0.0139485
GTF2E2	0.0139485
U2AF2	0.0139882
HIST1H2BJ	0.0142441
TAF1C	0.0142441
CCL26	0.0143048
DDX39B	0.0143101
PHF23	0.0143258
PKMYT1	0.0143258
CPSF3	0.0143258
COPS6	0.0145706
NAPA	0.0145706
LEMD2	0.0146963
HAUS6	0.0146963
POLR2D	0.0146963
POLR2E	0.0146963
TAF1	0.0147687
ACTR10	0.0147687
CDK11A	0.0148368
RRP1	0.0150006
FERMT2	0.0150889
MTBP	0.0150889
YAP1	0.0152669
GEMIN2	0.0152669
PFDN2	0.0152669
RPP38	0.0153606
POLR3C	0.0153606
COX6B1	0.0153606
RPS23	0.0153606
NOM1	0.0153941
ADAT2	0.0153963
BANF1	0.0155713
HINFP	0.0155713
DDX21	0.0155713
NUP155	0.0155713
NUP160	0.0155713
RPA1	0.0155713
HIST1H2AM	0.0155713
NDUFC2	0.0155952
DHX33	0.0155952
NUP214	0.0156274
LCE2A	0.0157318
OBFC1	0.0157318
POM121C	0.0157533
ERH	0.0157571
RRM2	0.0157571
DHX16	0.0157571
MAD2L1	0.0157883
GMPPB	0.0158602
MAT2A	0.0158602
GATC	0.0158721
HNRNPF	0.0158721
KAT8	0.0160313
DYNC1H1	0.0161306
SMC4	0.0161306
EXOSC9	0.0161306
DHX30	0.0161997
YKT6	0.016239
RAB1B	0.0162586
PFDN5	0.0162781
SEC63	0.016317
SETD1A	0.0163458
ILF2	0.01648
DCPS	0.01648
EIF4A1	0.01648
PKM	0.0165275
USP36	0.0167472
RRN3	0.0168226
HSPD1	0.0169072
UTP11L	0.0169199
CLSPN	0.0169895
UBTF	0.0170109
MT1B	0.0170109
DDX47	0.0170109
COPA	0.0170109
NOC2L	0.0170468
RNF8	0.0170468
NDUFB7	0.0171828
DPM2	0.0171828
NCAPH2	0.0174204
ATP6V1E1	0.0174204
CLTC	0.017595
TXNDC17	0.0175973
FARSB	0.0175973
DYNLL1	0.0177334
CCDC94	0.0177684
BAZ1B	0.0177684
WAPAL	0.0177684
XPO1	0.0177733
HIST1H4J	0.0178246
C17orf49	0.0178407
TAMM41	0.0178407
CPSF3L	0.0180997
CRLS1	0.0180997
MRPL17	0.0181497
ZNF335	0.0182715
RPE	0.0184059
TRAPPC3	0.0184059
PWP2	0.0184109
ZWINT	0.018531
INTS7	0.0185566
SART3	0.0185566
HSD17B12	0.0187314
PSMA5	0.0187314
GTF2A1	0.0187451
RBMX	0.0187451
CENPN	0.0187451
RBM48	0.0187451
TAF12	0.0188542
SAFB2	0.0189612
PCID2	0.0190539
MRPS23	0.0190539
MPV17L2	0.0192213
XRCC3	0.0192229
LAMTOR2	0.019226
PMPCB	0.0195651
ERCC2	0.0195651
CDC37	0.0196781
PTCD3	0.0197223
NCAPD2	0.0197589
NVL	0.0197589
WDR83	0.0197686
SRPRB	0.0197751
WDR55	0.0197751
NOSIP	0.0197751
GTF2B	0.0197751
NOL12	0.0197751
WDR75	0.0198965
EIF2S2	0.0198965
VPS25	0.0198965
NPM1	0.0198965
UPK3BL	0.0198965
MRPL38	0.0199723
RIOK2	0.0199723
YBX1	0.0199723
C6orf106	0.0199752
TUBGCP5	0.0199752
GTF3C5	0.0199752
POTEJ	0.0199886
INTS1	0.0202304
MYBBP1A	0.0202304
LGALS9C	0.0207797
SKA2	0.0208852
TRRAP	0.0209901
CMTR1	0.0210295
NFKBIE	0.0210754
ATR	0.0210754
FANCA	0.0211136
PAFAH1B1	0.0211136
DPAGT1	0.0211186
C3orf17	0.0211661
TEN1	0.0211661
DHX9	0.0212209
RPS29	0.0212209
MAD1L1	0.0212209
IGBP1	0.0212209
HAUS4	0.0212209
NDUFB4	0.021248
CDC73	0.021248
DPH2	0.021248
SPATA5L1	0.021248
RCC1	0.0212542
NACA	0.0214869
ZNF259	0.0214869
SENP6	0.0214925
SF3B2	0.0216499
NCAPD3	0.0216499
SMG7	0.0216499
EXTL3	0.0216552
MRPS10	0.0217227
POLA2	0.0218176
RPL24	0.0218176
HCFC1R1	0.0218322
USP5	0.0218322
WDR25	0.0218322
C16orf59	0.022306
NGDN	0.0223337
POLR3E	0.0225746
ARGLU1	0.0226393
MED31	0.0226662
MRPL37	0.0226916
LARS2	0.0229038
RSPH10B2	0.0229038
MRPS34	0.0229066
TXNL4B	0.0229423
CLASRP	0.0229423
RCL1	0.0229423
TSR1	0.0230575
NUS1	0.023127
GRHPR	0.0231939
ASNA1	0.0231939
PNMA1	0.0231939
SRP54	0.0231939
GRB2	0.0233686
DHX8	0.0234258
CDCA8	0.0234258
GNL3L	0.0234258
PPME1	0.0234258
CWF19L1	0.0234258
EIF5	0.0234258
NELFA	0.0234258
EIF3CL	0.0234258
CCT6A	0.0234343
SFSWAP	0.0236859
ENO1	0.0238057
DEF6	0.0238057
MCAT	0.0238945
EIF2B5	0.0242085
AK6	0.0242088
RACGAP1	0.0242319
ORC6	0.0242319
GPS1	0.0242388
CDK4	0.0242621
TRAPPC5	0.0242621
PFDN6	0.0242621
SHOC2	0.0242621
PI16	0.0242621
SMPD4	0.0242621
KIF11	0.0242623
CCL27	0.0242691
SUPV3L1	0.0242771
PPWD1	0.0242838
PIP5K1A	0.0243268
PPIE	0.0244407
HIST1H2AD	0.0244407
AURKAIP1	0.0246754
CLP1	0.0250124
PABPN1	0.0250124
PCBP2	0.0250755
KIF2C	0.0253967
PNPT1	0.0253967
HSD17B10	0.0254651
EIF4G1	0.0254837
PSMC6	0.0255034
FNDC3B	0.025653
PDCD11	0.025653
VKORC1L1	0.0257483
GNL1	0.0258079
ZNHIT1	0.0258824
CYP4F2	0.0261002
HDAC3	0.0263399
PSMD3	0.0263399
PTPN23	0.0264118
TAF11	0.0265324
MRPS18A	0.0265913
RABGGTB	0.0266138
H2AFB3	0.0266138
MT1E	0.0266138
NOC4L	0.0267132
GTF2IRD2B	0.0268792
SNRNP70	0.0269159
COX4I1	0.0270068
RAD17	0.0271172
RHD	0.0271487
AKIRIN2	0.0271487
COA3	0.0271781
POLR3B	0.0271781
BANP	0.0271781
HIST1H2BK	0.0271781
DRAP1	0.0272064
DDI2	0.027242
PPP2R2A	0.0272961
RPLP2	0.0272961
EIF4E	0.0272961
RBM39	0.0272961
CHCHD4	0.0272961
DCTN4	0.0272961
GUK1	0.0272961
NCAPH	0.0272961
ZMAT2	0.0272999
PIGO	0.0272999
PPP1R15B	0.0272999
NPL	0.0273395
MED16	0.0273395
C12orf45	0.0273395
NHLRC2	0.0273395
CFLAR	0.027361
RPS6	0.0273764
ZNHIT6	0.0273764
MRPL53	0.0274308
C19orf40	0.0274308
FTSJ3	0.027512
RNF168	0.027512
CTU1	0.0275997
RPAIN	0.0275997
SNRPD2	0.027691
TMEM53	0.0278993
DIMT1	0.0283318
ECSIT	0.0288003
EIF1AD	0.0290701
HIST1H2AG	0.029114
KIAA0391	0.0292218
TCP11	0.0293343
TOPBP1	0.0293343
POP7	0.0293393
CTNNBL1	0.0293755
GBA2	0.0296217
C19orf70	0.0298419
CSTF3	0.0299474
HIST1H2BB	0.0299474
UBQLN4	0.0300272
MRPL44	0.0301326
HAUS1	0.0301326
SPRTN	0.0301326
THAP11	0.0301505
C21orf59	0.0301505
MRPL4	0.0301505
ANAPC2	0.0305756
CENPE	0.0305756
RNGTT	0.030616
C1orf109	0.0307269
SUPT6H	0.0307269
MAP2K7	0.0308289
SYF2	0.0308289
RPS21	0.0309307
MRPL24	0.0310096
CCDC167	0.0310096
ANKLE2	0.03122
KRR1	0.03122
SEH1L	0.03122
TELO2	0.0313276
UBR4	0.0313276
ZNF511	0.0313349
PTH2	0.031546
AKIRIN1	0.031546
LCE1F	0.0316151
SRBD1	0.0316828
UQCRC1	0.031744
CLNS1A	0.031744
TAZ	0.031744
YARS2	0.031744
ATP6V1B2	0.031744
RPS2	0.0319436
BMS1	0.0320601
CHERP	0.0320601
PMF1-BGLAP	0.0320601
ACLY	0.0320957
YRDC	0.0323362
ACIN1	0.0324986
SEC16A	0.0325639
SUPT16H	0.0325703
PFDN1	0.0325757
ISCU	0.0326058
HIST1H2BE	0.0326058
HARS	0.032665
RPL30	0.0326939
HIST2H4B	0.0327173
DBR1	0.0327585
RPS15	0.0327585
CTCF	0.0329403
NDUFAB1	0.0332274
C16orf80	0.0333268
YEATS4	0.033331
PSMD13	0.0333532
APITD1	0.0334286
HIST2H3A	0.0334286
CCND2	0.033731
PLRG1	0.0337561
TRIP6	0.0337561
PLK3	0.0344755
ZBTB11	0.034554
RPS18	0.0347767
RBBP6	0.034949
RBX1	0.034949
MORC2	0.0350212
RBBP8	0.0351728
DARS	0.0354255
CMTR2	0.0354298
MPHOSPH8	0.0356553
NPAT	0.0356553
PIM1	0.0356624
NBAS	0.0357329
EIF2B3	0.035745
CINP	0.0358318
GTF2H3	0.0358666
TSEN2	0.0359136
SPATS1	0.0359771
TRA2B	0.0360631
GNB2	0.0362056
NDUFA2	0.0362283
PLEKHM1	0.0365006
EBNA1BP2	0.0365906
MRPS25	0.0366803
SF3B1	0.0367086
NOP14	0.0367086
NAA20	0.0368264
SAP18	0.0369214
SSX4	0.0369265
NSUN4	0.0371329
SLC39A7	0.0371428
ATP6V1C1	0.0374538
CIRH1A	0.0374916
SRF	0.0375182
PLAA	0.0375191
MED4	0.0375191
PCYT1A	0.0375191
METTL16	0.0375191
DOHH	0.0375191
TARDBP	0.0375615
TRMT6	0.037625
MDGA1	0.037625
OCM2	0.0376901
TPM2	0.0379578
TLK2	0.0380174
PPP1CA	0.0380174
DHX38	0.0380174
IL5	0.0380259
SYNCRIP	0.0381336
ATP5G2	0.0381479
NOL9	0.0383847
C7orf26	0.0384263
SNAPC1	0.0384342
PPP1R14B	0.0385515
PXT1	0.0386747
LTV1	0.0386747
ZNF407	0.0386747
ECD	0.0386747
PRKRA	0.0386747
ZCCHC7	0.0386747
TEX28	0.0386747
RAD51B	0.0387798
GINS2	0.0388169
HIST1H2AL	0.0388169
WDR70	0.0388562
CDC45	0.0389975
C10orf2	0.0389996
TBCD	0.0390018
MRPL51	0.0391224
FEN1	0.0391224
MRPS2	0.0391224
UTP23	0.0391224
GTF2H2	0.0391224
ANLN	0.0391224
ADAMTSL5	0.0391224
EAPP	0.0391292
LIN52	0.039812
BRPF3	0.039812
RBM19	0.0399229
NAIP	0.0404111
NUP62	0.0405953
PRPF3	0.0405953
LYPLA2	0.0406268
KLF16	0.0406685
CEMP1	0.0406685
RPTOR	0.0411625
URB2	0.0411625
RAD51D	0.0412497
SCNM1	0.0414311
EIF3M	0.0415282
MRPL35	0.0415581
COPS2	0.0421418
SLC25A26	0.0421418
PELP1	0.0421418
BIRC6	0.0421418
CEBPZ	0.0421418
MED28	0.0421418
EIF3H	0.0422918
RMND1	0.0422918
RIC8A	0.0423689
MED18	0.0423797
ABCF1	0.0424922
GABARAP	0.0424922
ZBTB12	0.0426075
LGSN	0.0426581
BCLAF1	0.0426581
HIST1H2BG	0.0428485
GEMIN4	0.0428485
PEX6	0.0428485
CDC7	0.0428862
INTS8	0.0429238
FUBP1	0.0429311
SRP72	0.0431893
ATP6V1H	0.0433124
SNUPN	0.0433259
GEMIN7	0.0433259
PRR13	0.0434629
GPN1	0.0435205
RHCE	0.0435205
PWP1	0.0437175
NDUFB10	0.0437175
CHAF1A	0.0439429
UBE2O	0.0439787
RPL14	0.0442683
SACM1L	0.0443685
NLE1	0.0443685
LMNB1	0.0445564
RINT1	0.0445564
MNAT1	0.0449864
FAHD2B	0.0449864
TUBG1	0.0449864
FSCN1	0.0450152
RPS4X	0.0451629
NXF1	0.0453925
CD3EAP	0.0455734
UBE2S	0.0458322
SHQ1	0.0460174
REST	0.0460818
FRS3	0.0460818
TREM2	0.0460818
UFD1L	0.0460818
MBLAC1	0.0460818
UTP18	0.046085
BCS1L	0.0465377
RBM10	0.0465377
POLR3H	0.0465598
MOCS1	0.0465677
DPY30	0.0468305
ACOX1	0.0469197
DDX41	0.0471779
GTF2E1	0.0473356
FAM175A	0.0473356
ALG9	0.0474719
DMAP1	0.0476645
HNRNPC	0.0478245
SCUBE3	0.0478831
MRPS22	0.0480276
WDR92	0.048448
FAM149B1	0.0485776
KIF24	0.0485778
BOLA1	0.0485781
EXOC8	0.0485881
HS6ST1	0.0485881
ZFP69	0.0485978
ATP6V1G1	0.0486781
ATPIF1	0.0489243
FCGR1B	0.0494983
MTOR	0.0494983
GSTA5	0.0494983
PSMA2	0.0494983
SKIV2L2	0.04992
LARP4	0.0504596
WDR82	0.0504596
OARD1	0.0509868
TREML4	0.0509868
CSNK2B	0.0509868
SRPK1	0.0511017
SURF2	0.0511126
KRTAP5-6	0.0512499
DONSON	0.0513666
TTI1	0.0513666
BOD1L1	0.0513666
DCTN3	0.051505
CACTIN	0.051505
MRPS26	0.0516723
TMEM258	0.0516723
FANCM	0.0516723
ST3GAL1	0.0516723
USP1	0.0516723
POLR1C	0.0516723
EIF3K	0.0517152
MRPS27	0.0519174
EDC4	0.0519174
DCTN2	0.0519174
LAMTOR4	0.0519174
TMCO6	0.0519873
DNAJB11	0.0522678
RUVBL1	0.052447
ANAPC11	0.0527762
CAMLG	0.0530641
TXN	0.0530734
HAUS8	0.0531
PPIL4	0.0531043
TREML1	0.0531268
KNTC1	0.0531268
COPE	0.0531938
MCM4	0.0540169
ITGAV	0.0540169
TXNRD1	0.0540169
MRPS14	0.0542532
LSM11	0.0542532
YIPF2	0.0543374
MAK16	0.0545344
COX17	0.0547433
CCZ1B	0.0547866
MRPS24	0.0551703
GPBP1	0.055572
MCM5	0.0556354
RPL7	0.0557428
BTBD9	0.0557428
VARS	0.0557428
MED14	0.0558118
CHAF1B	0.0558118
SNRPB2	0.0562177
ZFAND3	0.0565928
CENPW	0.0565928
HEXIM1	0.0565928
GPR89A	0.056616
WDR36	0.056616
H3F3B	0.0570313
IRS1	0.0571284
MMS22L	0.0573272
KLF17	0.057459
BRAT1	0.0580966
DDX28	0.0586675
NSA2	0.0586675
GATS	0.0586675
CIAPIN1	0.0587094
MED6	0.0592347
HIST1H3G	0.0593699
SRP14	0.0594459
MSI2	0.0595353
EFTUD1	0.0597854
RPS25	0.0597998
BRD2	0.0598742
THOC6	0.0602536
STX18	0.0604064
ADNP2	0.0606417
RPS13	0.0610966
DDX59	0.0610966
EXOSC1	0.0621166
VBP1	0.0623397
LSM14A	0.0625437
B3GAT3	0.0625437
PABPC1	0.0628282
EPRS	0.0628282
KPNA2	0.0628305
AIFM1	0.0631115
HSPE1	0.0631736
SEC61A1	0.0632802
TMEM242	0.0632802
UBE2T	0.0633294
VSTM2B	0.063332
C1orf122	0.063332
MTG2	0.063332
MRPL49	0.063332
NDUFB8	0.0633508
DUSP12	0.0634074
SPC25	0.0634685
SRSF6	0.0642365
CSE1L	0.0642365
XRN2	0.0642365
MAPK8	0.0642365
CEP192	0.0642365
PET112	0.0645958
TBP	0.0645958
LRPPRC	0.0646888
PHF5A	0.0648023
PGS1	0.0648492
UBA2	0.0648998
PPP2R1A	0.0648998
ARL14EP	0.0649502
ATAD1	0.0649502
DDX46	0.0650423
CCDC47	0.065292
DNMT1	0.065292
BAP1	0.065388
TRIM33	0.0657329
P2RY11	0.0657406
RAP1B	0.0658869
MRPS35	0.0658869
NAA15	0.0658869
TCF7	0.0658869
PA2G4	0.0662243
UBE3D	0.0662243
MRPL10	0.0666421
C19orf25	0.0666421
NSUN5	0.0667971
UBAP2L	0.0668283
WTAP	0.0670262
SNAPIN	0.0673216
PCNT	0.0678749
TRMT61A	0.0678749
ATP5L	0.0680806
C1orf52	0.0685571
GTF3C2	0.0685571
DDX11	0.068688
NAA10	0.0688721
RHEB	0.0691411
C2orf76	0.0696013
U2AF1	0.0697965
INTS3	0.0699612
GARS	0.0699612
EXOSC5	0.0704702
ERCC6L	0.0704702
PGAM1	0.0705126
HSP90B1	0.0705583
MTO1	0.0705583
LOC729574	0.0707756
TMEM209	0.0707756
SMG1	0.0707756
C9orf41	0.0708102
HIST2H2AB	0.0712468
DYNLT1	0.0715716
CSF2	0.0715716
KDM2A	0.071598
KIAA2013	0.071598
GET4	0.0718786
SAMM50	0.0718786
FEM1B	0.0718786
BRF2	0.0719357
PIGH	0.0720318
MMS19	0.0721524
NOL7	0.0721613
RAE1	0.0722772
POC1A	0.0725616
NDOR1	0.0725616
RPL21	0.072743
TEKT2	0.0730553
COX5B	0.0730553
ASCC3	0.0730553
NDUFB1	0.0730553
UBE4B	0.0730713
CTDNEP1	0.0730713
HSPB7	0.0737023
VARS2	0.0739386
PRAMEF22	0.0740458
NCBP1	0.0741671
SRRM1	0.0741882
C1orf27	0.0743163
PDCD7	0.0744862
VPS72	0.0744862
UBE2L3	0.0747123
SMC5	0.0747123
MFSD2A	0.0750733
NCDN	0.0752139
SMG8	0.0753259
AHCY	0.075466
KRTAP9-6	0.0759552
RTFDC1	0.0759552
DDX27	0.0759552
NOL11	0.0766297
HCFC1	0.0768875
ARCN1	0.0770696
FAM72D	0.0770696
DOLPP1	0.0770696
EEF1B2	0.0770696
CRCT1	0.0770696
SGOL1	0.077588
AARS2	0.077588
MCRS1	0.077588
VPS26A	0.0776474
PPP1R10	0.0780138
BCAS2	0.0782051
INTS12	0.0784043
LCE3A	0.0784043
RPS15A	0.0784043
TRMT5	0.0784043
EIF2B1	0.0784375
VMP1	0.0784375
TTI2	0.0785857
NDUFAF7	0.0789273
RPL38	0.0793305
C9orf24	0.0796156
NFYC	0.0797069
RPL12	0.0802599
ANAPC5	0.0804485
RNF113A	0.0804485
PITRM1	0.0804485
CCT2	0.0805317
COPG1	0.0809716
ACTR2	0.0817398
ATAD2	0.0827258
SASS6	0.0828203
WDR65	0.0829951
PPP2CA	0.0829951
UPF2	0.0830003
WDR46	0.083331
GABPA	0.083331
MPHOSPH6	0.0833408
MALSU1	0.0833408
HADHA	0.0836493
PIN4	0.0836493
DGCR8	0.084176
DDA1	0.084695
TUBG2	0.0848379
ZNF559	0.0848379
NARFL	0.0848379
TAF1B	0.0848379
MED8	0.0848855
RPL4	0.0848855
CDC6	0.0848855
KAT7	0.0848855
SRM	0.0848855
HIST1H2AC	0.0850468
FDPS	0.0850468
RABGGTA	0.0851004
TXNDC9	0.0851004
CTR9	0.0853045
PGLS	0.0859454
PSMB6	0.0859454
HNRNPA1	0.0863573
SMC2	0.0863573
FAM136A	0.0863794
USE1	0.0866345
BCAR3	0.0870156
C14orf166	0.0871566
BUB1B	0.0875452
YAE1D1	0.0875452
SEC61B	0.0875452
MRPL39	0.0877714
PCF11	0.0882751
PEX10	0.0886061
MRPL20	0.0889364
STRIP1	0.0892925
PTPN11	0.0897196
RARS	0.0897196
CNOT1	0.0901794
CDC40	0.0904674
TUBGCP6	0.0907812
ADAT3	0.09095
PACSIN1	0.0910792
RAPGEF1	0.0912582
SPCS3	0.0912582
EWSR1	0.0915634
RBM22	0.0921002
MRPL46	0.0921002
OSGEP	0.0921233
GAR1	0.0922832
NDUFB3	0.0922832
BEST2	0.0924005
INTS10	0.0924005
COA6	0.0926313
EXOC5	0.0929683
NOL8	0.0929683
POLE	0.0936453
TOMM20	0.0939962
BORA	0.0939962
C6orf222	0.0939962
PPCS	0.0939962
EXOSC7	0.0944563
POLD2	0.0957928
MCM6	0.095793
CCDC59	0.0959093
TTK	0.0959093
TYW1B	0.0966679
PSMD7	0.0972067
PGAM4	0.0972368
TMEM261	0.0972368
XRN1	0.0975164
TBCE	0.0975164
TSR3	0.0975983
MED1	0.0983891
DHX15	0.0991402
TRNAU1AP	0.0993799
SMARCE1	0.0995109
EEF1A1	0.0995907
GPKOW	0.0999948
HUS1	0.100393
TCTEX1D4	0.100393
SRSF10	0.100393
NAA38	0.100393
IL32	0.100561
THUMPD1	0.100633
NOA1	0.100806
SLC2A1	0.1013
SPCS2	0.1013
PSMB3	0.1013
HDAC1	0.1013
SURF6	0.101629
RFC3	0.101662
PYROXD1	0.10189
NUMB	0.102187
RPL17	0.102332
ATP6AP1	0.10239
NFE2L1	0.10239
ALG13	0.102567
NCR2	0.103005
NDUFS2	0.103049
PNO1	0.103524
SRRT	0.103873
CCDC74A	0.103873
CHCHD1	0.103873
CCDC23	0.104364
CALR	0.104674
MIPEP	0.104679
HSPA8	0.10528
PNKP	0.105365
INO80	0.10556
CYC1	0.10556
TIMELESS	0.105701
PPIH	0.105701
WARS	0.105701
PRCC	0.105701
WDR5	0.106069
CXXC1	0.10651
CHMP6	0.107105
NEDD1	0.107114
PQBP1	0.107114
C19orf48	0.107114
F8A3	0.108025
RFC4	0.108126
TOP1	0.108185
HOPX	0.108185
PSMD8	0.108242
SNF8	0.108326
URM1	0.108326
DPH1	0.108993
SLC7A6OS	0.109482
ANKRD39	0.109915
WDR26	0.110494
AKR1B15	0.1105
LSM10	0.110737
URI1	0.111563
SELRC1	0.111671
MRPL47	0.111912
MVK	0.111912
ABCB7	0.112498
GPN3	0.112793
MOB4	0.112876
HMGA1	0.11371
ASH2L	0.11371
BUB1	0.11372
DIS3	0.1138
DDX6	0.1138
VTI1B	0.113883
ACVR2A	0.113883
SON	0.113883
TUBA3C	0.114238
SHFM1	0.114238
PTOV1	0.114238
ATP5C1	0.114238
SWSAP1	0.114238
EXOSC10	0.114238
POLR1E	0.114241
TRIM49D1	0.114859
LUC7L3	0.114909
RNF20	0.115545
CCP110	0.115545
BRD1	0.115862
STRA13	0.115982
FGFR1OP2	0.116032
CCDC12	0.116134
ENY2	0.116321
TBC1D22B	0.116321
GBF1	0.116472
EXOSC8	0.116472
HINT2	0.116532
CLPS	0.116888
BNIP1	0.116965
CCDC137	0.117043
FAM25A	0.117233
GGNBP2	0.117233
PSMC3IP	0.117522
MED30	0.117622
KRTAP9-4	0.117881
EIF5B	0.118004
CCNH	0.11811
SAP130	0.118186
FUCA1	0.119601
NKAP	0.119752
DSCR4	0.11978
EMC3	0.119814
ZNF286B	0.119964
SMARCA5	0.120044
TSEN34	0.120206
COA4	0.120662
GLMN	0.120662
PTCH2	0.12078
PRSS21	0.12078
SCO2	0.120903
MRPL45	0.120903
UBE2R2	0.121136
FAM86A	0.121136
ATP5J	0.121339
TRAIP	0.121339
MT1A	0.122024
C2orf49	0.122234
AATF	0.122703
ZNRD1	0.122769
SSU72	0.123001
PSMA1	0.123147
CCDC130	0.123149
IFNL3	0.123411
RPL6	0.123411
MAEA	0.124015
ULBP2	0.124015
PIK3C3	0.124308
TRMT12	0.124469
CD72	0.124524
KCNJ12	0.124524
FAM103A1	0.124524
STT3A	0.124524
NUP43	0.124662
PSMA4	0.124839
SLIRP	0.125465
MPRIP	0.12609
EIF4G2	0.126112
RPRD2	0.126305
MRPS5	0.126389
TARS	0.126389
USP9X	0.12726
RFC2	0.1275
PMPCA	0.1275
UBA3	0.12764
HIST1H2BN	0.128045
ITGA6	0.128077
MAPK13	0.12812
EIF5AL1	0.128417
NAPG	0.128898
PSMG1	0.129098
GGPS1	0.129331
XRCC2	0.130214
UFL1	0.130214
RPL23A	0.130214
DARS2	0.130759
RPSA	0.131678
CKS2	0.132798
PPA1	0.134524
OXA1L	0.134795
ACTG1	0.134795
COG8	0.134795
KRTAP19-3	0.134795
ZFC3H1	0.134795
CCDC43	0.134795
MRPL27	0.135624
UBE2H	0.135624
UBA6	0.135624
TIMM50	0.136487
SMC1A	0.136689
PSMC2	0.137041
RUNX2	0.137573
C1D	0.137573
HS2ST1	0.137573
ARHGAP11A	0.13768
WDSUB1	0.137748
MRPL32	0.138015
SLFNL1	0.13814
RNF11	0.13814
NDC80	0.138378
OXCT2	0.138621
ZNF273	0.139111
TMEM165	0.13926
POU2F1	0.13942
MRPL40	0.139931
NDUFB2	0.139931
MXRA7	0.139975
ZNF207	0.140276
MRPS28	0.140647
COASY	0.140647
GABPB1	0.141001
LMNA	0.141001
MRPS17	0.141083
SLC6A8	0.141621
CCNT2	0.141742
VMA21	0.141742
SSB	0.141742
ZFR	0.141742
PPP1CB	0.142687
MASTL	0.142687
VOPP1	0.142687
TSEN15	0.142994
PIGV	0.143489
APRT	0.143654
SREK1	0.143744
DDX24	0.143758
MRPL54	0.143758
TUBGCP3	0.143758
FARS2	0.144569
TSLP	0.144689
UBE2V1	0.144724
HIST3H3	0.144991
HIST1H2BM	0.144991
ZSWIM8	0.145321
UBA1	0.145321
PIGQ	0.145321
CEPT1	0.145321
UFC1	0.145447
TIMM9	0.145447
HGS	0.145478
MTPAP	0.145478
BRD8	0.145478
TTC29	0.145478
SSX5	0.145478
GUCA2A	0.145478
HIST1H4E	0.145478
APBA2	0.145478
RPP14	0.145478
HLA-B	0.145692
PRAMEF8	0.145694
C1orf195	0.145782
VEZT	0.145782
INTS4	0.145783
RCAN3	0.146123
COPS8	0.146188
HMGCS1	0.146712
HCRT	0.146712
ORC1	0.146909
CCDC74B	0.146909
XKR8	0.147004
DNAJC17	0.147425
RRP15	0.147516
PLA2G2D	0.147516
UBALD2	0.147516
VCL	0.147516
GPR89B	0.147516
YPEL3	0.147715
CERS2	0.147721
LARP6	0.147742
ARPC2	0.148421
PSMA3	0.148421
TCEAL7	0.148421
IGFBP1	0.148582
RTP1	0.149166
CDC26	0.149363
DHRSX	0.150008
TLN1	0.150337
TEFM	0.150337
MED9	0.151162
KRTAP12-4	0.151235
CCDC144NL	0.151235
GANAB	0.151414
TRPV2	0.151604
AXL	0.151632
HSD17B4	0.152206
SSBP1	0.152206
PTGES3	0.152445
CNEP1R1	0.152445
SNRPA	0.152445
UQCC2	0.152828
HID1	0.153353
PAQR8	0.153353
NCMAP	0.153353
CCND1	0.153525
RNPS1	0.153525
STK38	0.153707
SNRNP35	0.153707
LCE2C	0.153795
CCNB1	0.154714
PPP2R3C	0.154714
MAL	0.155871
PSMC1	0.155871
TRAPPC11	0.15633
MPI	0.156389
ATXN10	0.156389
ARPC3	0.156389
AMD1	0.156791
THBS3	0.156795
PEF1	0.156982
FXN	0.157047
C7orf43	0.15767
RQCD1	0.15767
TPRKB	0.15767
IFITM3	0.15767
PPP1R15A	0.158079
ARID5A	0.158321
GCSAML	0.158704
POP4	0.159015
PCIF1	0.159476
FOSL1	0.159476
KRTAP5-10	0.159712
TNPO3	0.159712
ZCRB1	0.159745
PPA2	0.159903
RRP7A	0.15991
NOP10	0.159987
CCDC64B	0.160169
GFM1	0.160169
PRPF4B	0.160169
CCDC61	0.160185
MTFMT	0.160508
COLGALT1	0.16058
SCMH1	0.160842
SEC62	0.16105
UNC5CL	0.16105
RAD1	0.161583
IGLON5	0.161583
UNC45A	0.161583
KBTBD2	0.161583
ZWILCH	0.162812
CLEC18B	0.163026
SPCS1	0.163026
LST1	0.163767
KRTAP21-2	0.163811
BCAP31	0.164527
ANAPC15	0.164545
RHBDD2	0.165061
CLDN19	0.165742
PNISR	0.165742
OSTC	0.166027
MRPL12	0.166084
C18orf21	0.16627
UTP6	0.166866
DNPH1	0.167655
GTF3A	0.168008
LHFPL5	0.168008
RPL35A	0.168008
NUP107	0.168123
TBCC	0.16845
SHC1	0.168515
FTO	0.169319
SBNO1	0.169319
CENPT	0.169526
MCMBP	0.169693
FBLIM1	0.170189
KRTAP19-7	0.170405
WNK4	0.170405
THG1L	0.170405
YTHDF2	0.170903
PTDSS1	0.170903
PROX1	0.171362
TRIM16L	0.171362
TUBE1	0.171625
FDXR	0.172258
SRCAP	0.172258
ARF4	0.172486
RBMXL1	0.173075
GJC3	0.173075
C17orf89	0.173075
MYO1G	0.173092
HUWE1	0.173727
LSM3	0.173856
TOMM40	0.174002
SF3A1	0.174002
PYURF	0.174164
TMEM183A	0.174434
PARN	0.174434
KIAA0947	0.174644
KRTCAP2	0.174753
KANSL2	0.174777
ATAD3A	0.174777
ALG1L	0.174777
RPS6KB1	0.174928
APITD1-CORT	0.17506
BDP1	0.175087
MCTS1	0.175087
TBCA	0.175087
TOMM70A	0.175087
AP3S1	0.175087
ID1	0.17625
SARNP	0.17625
HSPA14	0.17625
SNRNP27	0.17651
SMNDC1	0.17666
GTF2H2C	0.17666
RNF4	0.176867
ACTR8	0.176867
ADHFE1	0.177662
FAM83D	0.1777
GJA4	0.1777
RBM42	0.177752
TRMT10C	0.177752
FBXL6	0.177755
MTA2	0.177755
C16orf72	0.177755
CFC1	0.177755
FKBPL	0.177755
INTS2	0.177755
MYCL	0.177755
DNAJC8	0.178049
OSTF1	0.178264
KIF20A	0.178264
ESF1	0.178264
OBP2B	0.178264
NFIA	0.178264
CCDC88B	0.178264
GEMIN5	0.178599
GIP	0.178599
FAM69A	0.179023
RCC2	0.179132
RPL26L1	0.179132
RPRD1B	0.179132
TRAPPC2	0.179132
ZFP36L1	0.179351
TAGLN2	0.179351
LLGL1	0.179429
HNRNPCL1	0.179522
GRAP	0.179535
RAB7A	0.180085
TMEM56	0.180085
VPS29	0.180093
KRTAP5-11	0.180574
IPO11	0.180623
CEP63	0.180925
DHX35	0.181834
ZBTB2	0.182571
USP20	0.182571
YWHAZ	0.183748
ZMAT5	0.183927
KANSL1	0.183927
KIAA1524	0.184267
CHORDC1	0.184314
NBPF6	0.184965
NDUFA5	0.184965
GADD45GIP1	0.184965
PFDN4	0.184965
PMVK	0.184965
PAXBP1	0.185225
RARRES3	0.185512
RBMX2	0.185724
MAPK15	0.186001
UBE2Z	0.186143
HAPLN2	0.186143
HFE2	0.18617
ILK	0.186234
TFB1M	0.187077
MRPS11	0.187311
KRTAP4-6	0.187618
TLK1	0.188141
DNAJA1	0.188174
MED29	0.188174
ZNF658	0.188174
TIMM22	0.188174
POLR3GL	0.188787
MRPL14	0.188895
FAM83E	0.189887
MDM2	0.190049
RPAP3	0.190049
SRFBP1	0.190737
GTF3C1	0.190779
C9orf131	0.190818
GON4L	0.190818
TSPAN1	0.19091
NOL10	0.191317
NGRN	0.191356
HIST1H2BO	0.191356
BRCC3	0.191356
RPF1	0.191356
ZCCHC9	0.191356
NT5DC3	0.191356
PAF1	0.191576
RMI1	0.191576
TRUB2	0.191576
KPNB1	0.191576
LAMTOR3	0.191586
GNA12	0.191862
RNMT	0.192397
NDUFS3	0.192474
TSG101	0.192474
PIGY	0.192704
MEIS3	0.192704
RNASEH2A	0.193421
TIPIN	0.193912
GOLT1B	0.194037
C12orf57	0.194099
SIGMAR1	0.194463
ASAP3	0.195027
ARHGAP11B	0.195027
CIR1	0.195228
TEAD3	0.195525
SPDEF	0.195525
LIG1	0.195736
[truncated: 5,392 more rows]

## Sheet: 6
Gene ID	FDR corrected p-value
NF2	0.00203968
TP53	0.00203968
CREM	0.0112183
SPRED1	0.0142778
NPBWR2	0.0158076
CYorf17	0.0167247
TRAF3	0.0227769
ASB11	0.0393366
RBCK1	0.0516039
TCF15	0.0516039
SPSB4	0.0516039
BRD9	0.0576676
APOBEC3G	0.0700766
ANKRD2	0.0700766
GPC5	0.0700766
LPL	0.0765546
LRRC56	0.0949714
CA5B	0.101864
SPA17	0.104239
GNAL	0.104239
IL22	0.104239
FAM47A	0.105796
TP53BP1	0.105796
TMEM74B	0.105796
ZNF14	0.105796
COLEC12	0.109716
NKX2-4	0.109716
VGLL4	0.109716
MAGEA11	0.109716
LZTR1	0.109716
SEMA7A	0.109716
LONRF1	0.109716
SLITRK1	0.109716
BIRC2	0.109716
C18orf25	0.109716
SASH3	0.109716
CST3	0.109716
PCDHGA7	0.109716
BDKRB1	0.109716
RSPO4	0.109716
TAF15	0.109716
ADAMDEC1	0.109716
RBM18	0.109716
TTBK2	0.109716
ZNF521	0.109716
EPSTI1	0.111116
TEX33	0.112091
ZNF543	0.12012
NBEA	0.122342
STC1	0.122342
USP28	0.122342
PCCA	0.122342
CRYAA	0.122342
KCNB1	0.122342
TXNDC2	0.122804
MC2R	0.12395
SLC23A1	0.12395
PCDHB11	0.12395
SMAD9	0.12395
STS	0.12395
PARVG	0.12395
STK35	0.12395
CD99L2	0.12395
EPB41L1	0.138192
ECHS1	0.138192
DNAH10	0.138192
SNPH	0.138192
PCDHB1	0.138192
PAWR	0.138192
CLDN23	0.138192
KIAA0141	0.138192
DDX3Y	0.138192
PVRL1	0.138192
ZNF710	0.138192
LPAR2	0.138192
SIRPB1	0.138192
PATE1	0.138192
SERPINA9	0.138192
TCL1B	0.138192
BIK	0.138192
CPS1	0.138192
DUSP10	0.138192
MEF2A	0.138192
HAND2	0.138192
GMIP	0.138192
TMEM108	0.138192
SERPINA7	0.138192
ZNF202	0.138192
CDCA7	0.138192
DEFB132	0.138192
PBOV1	0.138192
ZNF454	0.138192
CST6	0.138192
DMRT3	0.138192
RNF113B	0.138192
GRM6	0.138192
SPATA31D1	0.138192
CCDC169	0.138192
TP53AIP1	0.138192
RIC3	0.138192
GPR35	0.138192
BARX2	0.138192
IL13RA1	0.138192
ANKRD29	0.138192
DEGS2	0.138192
SLC4A9	0.138192
MTUS2	0.138192
GRIK4	0.138192
SSUH2	0.138192
ADCYAP1	0.138192
ZNF71	0.138192
NAGK	0.138192
HTR2A	0.138192
SIPA1L2	0.138192
SLC27A5	0.138192
HTR5A	0.138192
SNAI1	0.138192
ASMTL	0.138192
TFDP3	0.138192
GAS8	0.138192
SYT13	0.138192
CYP2E1	0.138192
CPLX1	0.138192
FOXP1	0.138192
IGFL2	0.138192
SH3BP4	0.138192
LPAR1	0.138683
ARSI	0.139198
SPATA19	0.139198
CMBL	0.139832
ARSH	0.140516
CRIPAK	0.140516
CCDC39	0.140516
ACSS1	0.140516
ZGPAT	0.140516
CCDC68	0.140516
N4BP3	0.140516
KCNAB3	0.140516
KDM5D	0.140516
TMEM176A	0.140516
GPR143	0.140516
FMR1NB	0.140516
RSU1	0.140516
SBF1	0.140516
CNTN5	0.140516
MAN1B1	0.140516
NXPH1	0.140516
GALNT12	0.140516
NLRP9	0.140516
RNF144A	0.140516
TRIM63	0.141597
TSC1	0.141597
GRHL1	0.141597
CST7	0.141597
RXRA	0.141597
ZNF615	0.141597
ESRRB	0.141597
SMCO3	0.141712
CDH26	0.142374
RNF14	0.142662
PHKA2	0.142893
C22orf31	0.142893
ZDHHC8	0.143321
CPPED1	0.143321
HHIPL2	0.145558
DLGAP4	0.145558
ANO4	0.145558
WDR16	0.145558
AUTS2	0.145615
AMOTL2	0.1476
GJD4	0.148568
TBC1D17	0.149322
DNAH6	0.149322
GATA3	0.149322
SEMA6C	0.149322
FASLG	0.149322
SCRT2	0.151978
AKR1C4	0.152519
THAP4	0.152519
KCNE4	0.152519
TGFBR2	0.152519
ZIM2	0.152519
CYP26B1	0.152519
MKX	0.152519
ATRX	0.152519
ENOX1	0.152519
ALKBH2	0.152519
KCNA4	0.152519
STC2	0.152519
PRKD1	0.152519
PTPRN	0.152519
LDB2	0.152519
INA	0.152519
ADRA1D	0.152519
FAM198A	0.152519
OXGR1	0.152519
VSX1	0.152519
FAM196B	0.152519
NFATC4	0.152519
CCDC108	0.152519
C4orf47	0.152519
GFI1	0.152519
LGR4	0.152519
FAM109B	0.152519
SLC6A1	0.152519
PLCB1	0.152519
TMEM236	0.152519
NYAP2	0.152519
ARHGAP36	0.152956
CTSB	0.152956
STK38L	0.153455
CACNA1E	0.153455
MAOA	0.153455
KLHL42	0.153455
ABHD16B	0.153455
SDS	0.153455
ACP1	0.154187
KCTD19	0.155672
HES6	0.155844
ARG1	0.155844
TNP2	0.155844
ALDH3B2	0.155844
GPR68	0.156063
FGF9	0.157327
KIAA1549L	0.157327
HLA-DRB5	0.157327
COL6A1	0.157327
C9orf62	0.157327
RARRES2	0.158115
ABCA3	0.158115
SPANXN3	0.15871
SMYD1	0.158765
GPD1L	0.15941
HS6ST3	0.15941
DIP2A	0.15941
SLC35F1	0.15941
AADAC	0.15941
RAP1GAP	0.15941
OTOS	0.15941
CDADC1	0.15941
CD3E	0.15941
NSG1	0.15941
CLCN4	0.15941
FOXQ1	0.15941
TYR	0.160041
NAGA	0.160041
ZNF746	0.160041
GNRH1	0.161053
CDPF1	0.161053
KCNMB1	0.161053
TMEM178A	0.165436
GZMM	0.165493
ARHGAP20	0.168537
B3GALT5	0.168537
MS4A13	0.168537
C11orf21	0.168537
TNMD	0.171051
PI3	0.172312
AGAP1	0.172312
FAM150B	0.172312
ONECUT2	0.172312
GIMAP8	0.172312
BCL11B	0.172312
SRGAP3	0.172312
C20orf27	0.174534
CTNNA1	0.175544
CAPNS2	0.175921
PTX4	0.175921
ABCG5	0.175921
DGAT2	0.175921
HLA-DQB2	0.175921
BACH1	0.175921
LILRB4	0.175921
NF1	0.175921
NRARP	0.175921
APOC3	0.175921
SYNE2	0.175921
PCDHGA9	0.175921
PRDM15	0.175921
TIAF1	0.175921
TMEM200C	0.176593
C7orf57	0.176698
NKX1-2	0.176698
OPTC	0.176698
ARG2	0.176698
ZNF862	0.176698
KRTAP1-5	0.176698
DYX1C1	0.176864
EPX	0.176864
SIM1	0.176864
GPC6	0.176864
TPPP	0.176864
CBY1	0.176864
TULP3	0.176864
RPS4Y2	0.176864
METTL24	0.176864
LYAR	0.176864
HSFY2	0.176864
SERPINE3	0.176864
C7orf63	0.176864
LIME1	0.176864
CCNY	0.176864
JAM3	0.176864
CCDC170	0.176864
FAM24B	0.176864
KRT33A	0.179055
CREBBP	0.179088
SPOCK3	0.179088
GPX3	0.179088
ZNF324	0.179088
DSCAM	0.180506
GCNT1	0.184184
FSTL4	0.184184
STX3	0.184321
C1GALT1C1	0.184321
BMX	0.184321
TMEM134	0.184321
NLGN4Y	0.184321
LRRC14B	0.184321
TCF23	0.184321
FBXO18	0.184321
C15orf57	0.184321
SPRED2	0.185375
ST6GAL1	0.185984
TST	0.185984
FSTL5	0.187619
XPNPEP2	0.187619
ACTR3B	0.187619
PLEKHG4B	0.187619
CST9	0.187932
GJC2	0.188565
GPR39	0.189481
TSC2	0.189481
EGR3	0.189481
KCNF1	0.190656
CHRNB2	0.191222
MAB21L2	0.191394
MPC1	0.191542
MSL3	0.191542
CLDN17	0.191542
FITM1	0.193873
MCF2L2	0.194495
TFAP2E	0.194495
FKTN	0.194495
HRH3	0.194495
CMPK2	0.194495
FHDC1	0.194827
PDE6A	0.194827
INTU	0.194827
TEKT3	0.194827
CX3CL1	0.196965
PWWP2B	0.197106
GUCY1B3	0.197106
LHCGR	0.197106
ZNF787	0.197693
SMYD3	0.197693
FZD8	0.197693
SOX21	0.197693
MYCBPAP	0.197693
LRRC55	0.197693
RNF32	0.197693
ZNF645	0.197693
SLC25A30	0.197693
ENTPD2	0.197693
FAM217A	0.197693
FGFBP2	0.197693
TMEM218	0.197693
CDC42EP2	0.197693
HEXDC	0.198249
GPR27	0.198249
ATP8B1	0.19831
JAK2	0.198932
LRRC63	0.200522
PDE6C	0.200522
KCNG1	0.2019
TSC22D3	0.202993
BCL6	0.203565
DENND6B	0.203565
KERA	0.203565
SSC5D	0.203677
RDX	0.203677
TRPV6	0.203677
PI15	0.204853
OBSCN	0.204853
CST9L	0.204853
SH3D19	0.204853
SRXN1	0.204853
C5orf42	0.204853
SLAMF7	0.204853
ART4	0.204853
ITM2C	0.204853
RSF1	0.204853
ZNF486	0.204853
RGS3	0.205853
AMBP	0.206942
CRTC2	0.206942
YWHAH	0.207135
COL27A1	0.207135
TXNDC8	0.21014
PIRT	0.21014
DMRT2	0.21014
ARID3A	0.21014
GPR133	0.21098
ODF3	0.21098
TRAPPC12	0.21098
IFITM5	0.21098
TMEM234	0.21098
CXCR6	0.211974
MMP14	0.211974
TMEM253	0.211974
COL5A2	0.211974
E2F8	0.212985
HSPH1	0.212985
ACTL10	0.212985
NPY	0.212985
CEP85L	0.213019
REPS2	0.213019
C17orf112	0.213019
ITCH	0.213553
RIPK1	0.213553
HEY2	0.213553
ZNF587B	0.213753
PURA	0.213784
PCTP	0.213784
CNTFR	0.213784
NOS1	0.213784
GRB10	0.216484
ZC3H12C	0.216499
FGD5	0.216643
GAB4	0.216643
ANKRD12	0.216643
MSMO1	0.216643
TLX3	0.216692
NLRC4	0.216844
TRAF1	0.217598
HRASLS5	0.217598
CASC1	0.217598
VAX1	0.217598
CDC37L1	0.217598
PCK1	0.217598
BLOC1S6	0.217598
POU3F2	0.217598
TRIM2	0.217598
MYO16	0.217598
KDM4C	0.217598
LRRC3B	0.217598
ACTL7B	0.217598
GCM2	0.217598
SLC25A18	0.217598
THY1	0.217598
ZMYND19	0.217598
ETV2	0.217598
CXCL14	0.217598
DCX	0.217598
PCDHB15	0.219229
CCP110	0.220325
SEC24D	0.220351
SLC15A1	0.220351
SDCBP2	0.2207
LANCL3	0.221243
ICOS	0.221638
KDELR3	0.222535
STOX2	0.222535
GADD45A	0.223347
CMTM7	0.223347
NTNG2	0.223347
GYS2	0.223347
SIGLEC5	0.223347
TEPP	0.223347
ITGB1BP2	0.223347
LRRN4	0.223347
APLP2	0.223347
AHRR	0.223347
TTC7A	0.225105
GGACT	0.225116
C20orf195	0.226073
CLCA2	0.226633
OTUD6A	0.226813
SMTN	0.22693
VAPB	0.226999
D2HGDH	0.227464
C16orf58	0.227464
COX15	0.228138
GNG2	0.22825
PTCH1	0.228285
IRAK3	0.229093
KBTBD4	0.229496
ZNF69	0.229744
PANK2	0.229744
MCHR1	0.229744
CNTLN	0.229989
AP1B1	0.230203
BACH2	0.231008
DACT1	0.231008
COLCA2	0.231035
ZNF770	0.231035
CDKN2B	0.231123
TNFRSF10C	0.231123
XCR1	0.233715
SRRM4	0.234826
LYSMD4	0.234826
CT47B1	0.234922
ACKR2	0.235301
AGBL2	0.235473
FOXF2	0.235473
FAM134A	0.236435
WIF1	0.236435
PCBP3	0.236435
PLD4	0.236435
GABBR2	0.236514
FRMD3	0.236514
ADAD1	0.236514
TMEM184A	0.236824
C5orf20	0.237264
SH3KBP1	0.237863
BTBD1	0.237863
MMP7	0.238022
C6orf99	0.239081
HMBS	0.239121
ZNF660	0.239667
URAD	0.239923
TMEM99	0.240043
APOA1	0.240043
LHX2	0.240056
COL4A1	0.240056
KLF8	0.240056
CAPG	0.240765
FAM13C	0.241093
PLA2G2F	0.241093
SERPINE2	0.24137
CCSAP	0.24258
GALNT3	0.242867
TAGLN	0.244493
ADAM7	0.244494
TMEM154	0.244804
PPM1F	0.244942
TRABD2B	0.244942
CHERP	0.244942
HAVCR2	0.244942
TMX3	0.244942
WBP2NL	0.244942
ASH1L	0.244942
ATP13A5	0.244942
FNIP2	0.244942
ZNF831	0.244942
NR2E1	0.244942
TRAF2	0.244942
PRDM13	0.245217
RGS9BP	0.246169
NOC4L	0.246169
LRRC61	0.246169
EIF4E1B	0.246169
MFN1	0.246169
MAPK4	0.246169
VPS9D1	0.246169
ZNF554	0.246169
ZNF785	0.246169
ULK1	0.246534
WDR20	0.246534
GPR6	0.246534
FRK	0.246534
MARCH11	0.247513
PCDHB13	0.247513
GALNT7	0.247513
CDCA2	0.247513
STX19	0.247513
HERC5	0.247513
LRP2BP	0.247513
PJA1	0.247513
KCTD4	0.247513
ARFGAP2	0.247513
SCNN1D	0.247513
TECTA	0.24766
SLK	0.24766
HIST1H4F	0.248057
NRSN2	0.248057
IL5RA	0.248057
SHROOM4	0.248057
ZNF160	0.248246
CKM	0.248564
RAD21L1	0.249381
LTK	0.249381
HDAC4	0.249381
UBE2B	0.249381
SERPINB9	0.249381
CNN1	0.249381
IL17REL	0.249381
CMTM8	0.249381
ACKR3	0.249832
OXT	0.24999
PAK6	0.24999
BPY2C	0.24999
IRF4	0.24999
GNA11	0.24999
DSC3	0.24999
IFIT3	0.24999
FAM115C	0.24999
PLK5	0.24999
FAM26E	0.24999
PEX11A	0.24999
IRF2	0.24999
BLNK	0.24999
PLCG1	0.24999
TFDP2	0.24999
MAGEC3	0.24999
BCR	0.24999
SGK223	0.24999
PTPRM	0.24999
ZNF624	0.24999
LRRC4C	0.24999
PLXNA3	0.24999
MYH2	0.24999
GPM6B	0.24999
MYO10	0.251009
C9orf57	0.252695
C15orf59	0.253462
RAB9B	0.253494
CPN2	0.253494
CYP2C18	0.254183
GFAP	0.254531
PNLIP	0.254761
HCAR3	0.254761
GRM4	0.254761
ZNF132	0.25533
TWSG1	0.25533
UGT1A3	0.255387
HIST1H2AE	0.255387
CCDC153	0.255387
PAPSS1	0.255387
ALDH1A1	0.255387
ADAMTS16	0.255387
OTOG	0.255387
ZIC3	0.255387
SLCO5A1	0.255387
NHLH1	0.255387
EMX2	0.25622
ANKRD10	0.257129
POMGNT1	0.257129
BROX	0.257129
FCN2	0.257684
C9orf163	0.258469
SPRYD7	0.258469
RNH1	0.258469
COL10A1	0.258469
DOK2	0.258469
RANBP17	0.258469
SLC25A32	0.258774
CLCN7	0.258774
PACSIN2	0.25916
SLC9A3	0.25916
LOC152586	0.25916
DNAJC5B	0.25916
AGXT	0.25916
KCNH2	0.259413
GDF10	0.259746
SELPLG	0.259746
AIFM2	0.259997
URM1	0.260897
MOBP	0.261407
ADRA1A	0.262241
ASPDH	0.262241
OOEP	0.263238
DNHD1	0.263238
FUT3	0.263238
C14orf178	0.263238
LECT2	0.263238
HTR3B	0.263238
PTPRH	0.263238
ZNF398	0.263238
PTEN	0.263238
MASP1	0.263238
MYL12B	0.263238
GKAP1	0.263238
PCBD1	0.263238
SP140L	0.263238
ZNF254	0.263238
ZNF675	0.263238
DDX60L	0.263238
ADAM9	0.263238
THUMPD3	0.263238
PMP2	0.263238
ANKDD1B	0.263238
SLC18A1	0.263238
UCKL1	0.263238
C1orf210	0.263238
SLIT1	0.263238
MB21D2	0.263238
SLFN13	0.263238
FGF1	0.263238
CNTN2	0.263238
LGR5	0.263238
BLCAP	0.263238
MMP10	0.263238
FAM9C	0.263238
USP19	0.263238
ADARB2	0.263238
SNTG2	0.263238
CORO1B	0.263238
PCDHGB6	0.263238
RBM47	0.263238
SPP2	0.263298
SIM2	0.264045
FLRT3	0.264045
CYP4V2	0.26535
RASSF1	0.265725
RHBDD1	0.266223
SRSF12	0.266223
DSE	0.266223
ANKRD33	0.266223
UBAP1L	0.266223
DLGAP1	0.266223
NBR1	0.266223
POU2F2	0.266289
KCNG2	0.266289
SIAE	0.266324
SRMS	0.266324
POU2F3	0.266324
FOXI2	0.266806
ICAM2	0.266806
TUBB6	0.267068
C19orf59	0.267068
ZNF613	0.267265
GFOD1	0.267265
TMEM173	0.267265
MNX1	0.267265
FAM9A	0.267575
ZDHHC1	0.267647
VENTX	0.268255
TSNAX	0.270253
MFSD5	0.270779
PGF	0.270779
HSPA12B	0.270779
CDX1	0.270779
INPP5J	0.271031
PYGO2	0.271031
CXorf22	0.271031
CD274	0.271031
LOC101928603	0.271031
HS3ST1	0.271031
CASP3	0.271031
PSAPL1	0.271031
EFCAB13	0.271031
TRIM68	0.271031
PRDM11	0.271031
PRR23A	0.271031
OGG1	0.271031
TNNC1	0.271031
SAMD5	0.271031
SCN3B	0.271031
CTXN2	0.271055
GMPPA	0.271274
DOHH	0.271274
ZNF714	0.271401
KIRREL	0.271401
IQCD	0.271401
DTHD1	0.271401
ROM1	0.271527
MAN1A2	0.271527
DEFB108B	0.271527
B2M	0.271527
RNASE6	0.271527
TMPRSS5	0.271527
OC90	0.271527
SDC2	0.271527
BIVM	0.271527
ANKRD26	0.271527
CAPSL	0.271527
GYPB	0.271527
ZNF268	0.271527
PSMD10	0.271527
PLAC1	0.271527
ATP8B4	0.271527
SLC6A5	0.271527
CCDC182	0.271527
A2M	0.271527
DMD	0.271714
IL2RB	0.271714
ZNF483	0.271714
C18orf64	0.271714
ZNF444	0.271714
FAM111A	0.271714
JMJD4	0.271862
NINL	0.271965
C22orf23	0.271965
TUBAL3	0.271977
CXorf64	0.272334
ACSM4	0.272585
ZNF865	0.272597
EXD2	0.272597
ODF3L2	0.272597
CYS1	0.272597
OMD	0.272597
TMEM105	0.272597
ADTRP	0.272597
TRPC4	0.272597
GPR55	0.272597
SCLT1	0.272597
BICC1	0.272597
WSCD2	0.272597
FAM26D	0.272597
F2RL2	0.272597
SLC5A4	0.272597
RBMXL3	0.272597
TLR2	0.272597
SLC17A9	0.272597
HIGD1A	0.272597
CLDN5	0.272597
DSPP	0.272808
UBOX5	0.272808
GABRA6	0.272808
E2F2	0.273196
CRYBA2	0.273196
GIMAP2	0.273196
LANCL2	0.273196
CPA6	0.273196
C1orf111	0.273216
C9orf66	0.273549
CCL16	0.273549
COMMD6	0.274067
SLC11A1	0.274067
FAM194A	0.274067
OXTR	0.274067
CETN1	0.274067
PKP2	0.274067
NLN	0.274067
WNT9A	0.274067
ELOVL7	0.274067
SLC22A12	0.274067
ZNF101	0.274067
LYSMD2	0.274067
AMDHD1	0.274067
SHISA9	0.274067
SCAI	0.274067
C11orf63	0.274067
SEMA3E	0.274067
NR5A1	0.274067
APOA5	0.274067
OAS3	0.274067
IMPA2	0.274067
KCNJ4	0.274067
C14orf159	0.274124
UNC5A	0.274124
SGCD	0.274124
TSSC4	0.274124
ASB9	0.274124
ICAM4	0.274124
SPOP	0.274124
PANK1	0.274249
CD300LD	0.274249
CHFR	0.274705
CYB5R3	0.274705
IQCF2	0.274705
CYSLTR2	0.274705
FAM65C	0.274705
FGL1	0.274705
IGSF1	0.274705
C17orf107	0.274705
NEUROG2	0.274705
SPATS2L	0.274705
MOSPD1	0.274705
ZNF620	0.274705
GIP	0.274705
SH3PXD2B	0.274705
MAPK11	0.274705
RBFOX2	0.274705
GPR123	0.274739
PTX3	0.27556
FSCB	0.275654
HEBP1	0.276187
PCDHGB7	0.276187
HCAR1	0.276187
CCDC42	0.276187
PDCD1	0.276187
FGF12	0.276187
SULT4A1	0.276802
GRIA1	0.276928
CST8	0.276928
C11orf44	0.276928
SUMF1	0.276928
MTMR2	0.276928
KLHL14	0.276928
NUDT16	0.276928
SPRY4	0.277709
FAM122C	0.277709
TRIM6-TRIM34	0.277709
EPHA4	0.277709
BTN2A1	0.277709
EDEM2	0.277709
GRM7	0.277709
DGKQ	0.277709
PDHA1	0.277709
CXorf61	0.277709
TMEM26	0.277709
PTPRR	0.277709
WDFY2	0.277709
RAB40C	0.277709
AKAP7	0.277709
PLEKHG7	0.277709
ARRDC3	0.277709
AQPEP	0.277709
ZNF100	0.277709
LGALSL	0.277709
MYOZ3	0.277709
HLA-DMB	0.277709
TAS2R20	0.277709
PDZRN3	0.277709
COLQ	0.277709
DEAF1	0.277709
FAM118A	0.277709
ZNF383	0.277709
HRG	0.277709
KAL1	0.277709
CXXC5	0.277709
NKX2-2	0.277709
CCDC92	0.277709
SNX24	0.277709
SMCO2	0.277709
ZNF280B	0.277709
RRBP1	0.277709
LRFN1	0.277709
SIRPB2	0.277709
ABR	0.277709
RFX3	0.277709
F13A1	0.277709
TRIP11	0.277709
CHRDL1	0.277709
OTUB2	0.277709
EBF3	0.277709
EFNB2	0.277709
UGT2B28	0.277709
SPARC	0.277709
CSF2RB	0.277709
TUBA8	0.277709
ZNF610	0.277709
OSTN	0.277709
ART5	0.277709
CSRNP1	0.277709
PAX6	0.277709
GFRA3	0.277709
HAT1	0.277709
CCNA1	0.277709
ARHGAP25	0.277709
SIDT2	0.277709
DDX25	0.277709
PRTFDC1	0.277709
PPP2R5B	0.277709
C9orf173	0.277709
ACE2	0.277709
ZNF256	0.277709
SLC34A1	0.278148
MICALL1	0.278148
SYTL2	0.278148
TPM2	0.279586
ATP8B2	0.279586
HYKK	0.280407
FAT2	0.280407
SLX4IP	0.280683
PCDHA10	0.280945
KRTAP1-1	0.280945
ARMS2	0.280945
ZDHHC17	0.280945
ARHGDIB	0.280945
PCDHGA5	0.280945
CRTAC1	0.280945
TEX29	0.280945
NAALAD2	0.280945
TTLL2	0.280945
RAB2B	0.280945
ZNF584	0.280945
ZEB1	0.281467
DLL4	0.281467
ELL3	0.281467
MFSD9	0.281467
CCDC173	0.281467
CACNA1I	0.281467
TLDC2	0.281467
CYHR1	0.281467
FSHB	0.281467
UBE4A	0.281467
NETO1	0.281467
EXD1	0.281467
SERPINA11	0.281467
C10orf107	0.281467
TMEM144	0.281467
RTBDN	0.281467
LRRC59	0.281467
KRT14	0.281467
AVL9	0.281467
KIF26A	0.281467
ERICH1	0.281476
CPEB2	0.281476
SPNS2	0.281476
INSM1	0.281476
CECR1	0.282443
DPYS	0.283038
ADAM18	0.28317
NUB1	0.28317
ARSK	0.28317
TATDN3	0.283515
SPRY2	0.283678
NLRP14	0.283837
COL18A1	0.283837
DIRAS1	0.283837
ATL1	0.28388
KATNAL2	0.283968
PGBD2	0.284839
EEF2K	0.285116
QRFPR	0.285116
ZNF304	0.285224
KRTAP12-2	0.285829
PRDX6	0.285829
FAM89A	0.285829
LSM14B	0.285829
RNF13	0.285829
C10orf99	0.285829
LMO7	0.285829
HSFX1	0.286009
POU6F2	0.287433
PTGS1	0.287433
BPIFC	0.287433
GLB1L3	0.287433
ARHGAP44	0.287663
LEPREL1	0.288463
ZNF843	0.288854
MEX3C	0.288854
KCNK13	0.288854
ZFHX3	0.289052
PRG2	0.289052
TAS2R60	0.289052
SIPA1L3	0.289526
CXXC11	0.289686
MS4A8	0.290041
TSPYL1	0.290041
SATB1	0.290087
DRAM1	0.290087
TRIM21	0.290087
APOL5	0.290087
C10orf126	0.290087
KLHL4	0.290087
BCORL1	0.290087
HDAC10	0.290087
USP11	0.290087
PPP2R5A	0.290087
CUL5	0.290087
SLC26A1	0.290087
SLC8B1	0.290087
SRL	0.290087
RB1	0.290087
EIF2A	0.290087
RAB9A	0.290087
BZRAP1	0.290315
MS4A4A	0.290787
ABHD12	0.290787
AMIGO2	0.290787
SMIM22	0.290787
TIRAP	0.290787
NEK6	0.291159
PPFIA1	0.291159
ARHGEF37	0.291159
GUCY1A3	0.291177
RGS12	0.291177
TXNDC5	0.291239
AJUBA	0.291371
HIVEP2	0.291418
SIX4	0.291511
CDKN1C	0.291511
HELT	0.291511
ASCL1	0.291511
KY	0.291511
TNS1	0.291511
FEZ2	0.291511
CCL11	0.291511
ITPR2	0.291511
FOXR2	0.291511
KANK1	0.292372
MXD3	0.292372
LINGO1	0.292607
FAM92A1	0.292607
GPR124	0.292607
GLOD4	0.293294
PSIP1	0.293294
SLC40A1	0.293294
RIPK2	0.293294
SLC25A31	0.293294
C11orf40	0.293294
SCP2D1	0.293433
MMP13	0.293433
DPEP2	0.293433
PFKFB1	0.293433
UST	0.293433
GPR50	0.293433
MFI2	0.293433
MFHAS1	0.293433
FAM188A	0.293433
CFI	0.293457
HCFC2	0.294012
RFPL4B	0.294012
GNA14	0.294012
ZSCAN30	0.294051
ZNF195	0.294051
TXNRD2	0.294051
PBX3	0.294051
IRX2	0.294051
FAM177B	0.294051
YTHDF1	0.294051
S100A9	0.294257
TMEM155	0.29443
ZXDA	0.29443
PACRGL	0.29443
FAM83F	0.29443
ABHD10	0.29443
PPP3R2	0.295201
DEFB110	0.295201
BBIP1	0.295201
C11orf87	0.295201
FAM184B	0.295201
TRAK1	0.295201
LOXL2	0.295201
SLC22A23	0.295201
QSOX2	0.295201
EID2	0.295201
SLC22A11	0.295201
CASP12	0.295201
CPLX4	0.295201
MRGPRG	0.295201
APOL1	0.295201
VAMP8	0.295201
CDX2	0.295201
TMEM239	0.295201
ZBTB22	0.295201
CLRN1	0.295201
SHISA2	0.295201
ADCK3	0.295201
KANK2	0.295201
SYN1	0.295201
ELMO2	0.295201
OTC	0.295201
NPM2	0.295201
SLC7A4	0.295201
EPB41L3	0.295201
NOTCH3	0.295201
USP14	0.295201
SLC20A2	0.295201
CLDN4	0.295201
FANK1	0.295281
GALNT8	0.295354
KCNJ6	0.295506
KCNQ1	0.296055
WDR91	0.296108
LECT1	0.296234
MAGEB10	0.296234
FAM32A	0.296234
OAZ3	0.296398
RGAG1	0.296398
TMPRSS11F	0.296398
NACC2	0.296664
NEU4	0.296664
SPAG16	0.296664
GRM3	0.296664
HINT3	0.296664
HDC	0.296706
PRSS38	0.296706
MEP1B	0.296706
ASIC5	0.296706
FBXL3	0.296706
ZXDB	0.296706
SEZ6	0.296706
LDOC1	0.296706
WDR13	0.296706
KIAA1919	0.296706
TLR7	0.296706
CHRM3	0.296706
IQUB	0.296706
CPXM2	0.296706
TRMT2B	0.296706
NRGN	0.296706
GUCA1B	0.296706
KCNMB2	0.296706
CASP9	0.296706
NR1I2	0.296706
GRIA3	0.296706
NUPR1L	0.296706
CCDC3	0.296706
GPR101	0.296706
ASIC3	0.296706
RBL2	0.296706
UNC13C	0.296706
WDR31	0.296706
HLA-DPB1	0.296706
PPP4R4	0.296706
SELV	0.296706
LGI4	0.296706
C16orf3	0.296706
S100PBP	0.296706
DSCR3	0.297289
ZMAT3	0.297702
ZSCAN5B	0.297702
RCBTB1	0.298199
KBTBD6	0.298199
KIF16B	0.298199
CAPZA2	0.298199
SCARA5	0.298199
ZBTB48	0.298199
ANGPT4	0.298199
CSTF2T	0.298199
NLRP8	0.298199
ACTL8	0.298199
UGT1A1	0.298199
SLC7A13	0.298199
BMP7	0.298199
STX11	0.298199
PAX7	0.298199
MLPH	0.298199
TTC31	0.298199
MCC	0.298199
LPAR3	0.298199
MARCH1	0.298199
ALPP	0.298199
FKBP1B	0.298199
PID1	0.298199
GSTK1	0.298199
NLRP10	0.298199
KRTAP10-12	0.298199
NAP1L2	0.298199
LRRC26	0.298199
LRRN4CL	0.298199
SPDYE4	0.298199
PHIP	0.298199
GRAMD4	0.298199
ZBTB14	0.298199
VWA7	0.298199
ADAM28	0.298199
FBXO36	0.298199
TSPAN3	0.298249
CFTR	0.298249
CIC	0.298249
METTL6	0.298249
ALOX15	0.298249
CYP2C8	0.298249
ZNF248	0.298249
ARFGAP3	0.298249
TMEM141	0.298249
TUBB2A	0.298249
ZNF287	0.298249
SH3BGRL2	0.298249
ELMOD1	0.298249
NEGR1	0.298249
KLK9	0.298602
YDJC	0.299646
PHF12	0.299932
TMTC1	0.299932
SCCPDH	0.299932
GDF6	0.300088
ZNF646	0.300088
PRR18	0.300088
OXCT2	0.300683
CNNM2	0.300683
OTX2	0.300683
ZNF208	0.300915
DIO2	0.300915
MYCT1	0.301226
WASF3	0.301226
ASB10	0.301226
SUSD5	0.301446
AREL1	0.301446
PODNL1	0.301446
TOLLIP	0.301486
PRAP1	0.301486
FUT10	0.302015
ZCCHC3	0.302442
ACTRT1	0.303069
DNAJB9	0.303173
FBXL14	0.303173
GOLGB1	0.303173
GEM	0.303173
CCDC116	0.303173
FAT1	0.303527
IQCK	0.303745
ADAM8	0.303868
CRISPLD1	0.303868
RAB8A	0.304191
MYL1	0.30467
TMEM132E	0.30467
FZD3	0.304751
C9orf139	0.304751
ADPRM	0.304751
MZF1	0.304751
RALGAPA2	0.304982
SLCO2B1	0.304982
LDOC1L	0.304982
GSKIP	0.305004
FBXO34	0.305004
ARHGAP26	0.305073
LNPEP	0.30528
STON2	0.30528
PYCARD	0.30528
TBL1X	0.306004
KCNN4	0.306004
HOXA7	0.306004
VAMP3	0.306004
CEP41	0.306004
PROSC	0.306004
NUP210L	0.306004
C10orf54	0.306004
AKR1E2	0.306004
ADH1B	0.306004
ATP1B3	0.306004
SMCO4	0.306004
SLC52A3	0.306004
EDN3	0.306004
CRYL1	0.306004
STK17B	0.306004
IFNA6	0.306004
SERPINA10	0.306505
USP30	0.306505
EPS8L1	0.306505
CRB2	0.306505
TECRL	0.307347
TRMU	0.307347
PDIA5	0.307347
MBNL3	0.307684
CHEK2	0.307684
ST20-MTHFS	0.307684
RPH3AL	0.307684
DLGAP2	0.307684
CNPY1	0.307684
FAM102B	0.307684
AGAP3	0.307684
AMFR	0.307684
APOF	0.308246
CUEDC2	0.308246
UGT2A2	0.308246
NRSN1	0.308246
GFRA1	0.308246
STX4	0.308246
ASCC2	0.308246
TTN	0.308246
SMIM2	0.308246
ATRNL1	0.308246
COL16A1	0.308246
PANX3	0.308246
COL4A4	0.308246
SLC6A15	0.308246
MIS18A	0.308246
METTL20	0.308471
PTPRC	0.308471
TBL1Y	0.308471
FGFBP1	0.308471
HPD	0.308471
EPM2A	0.308471
ELF4	0.308471
DNAH3	0.308471
RNF148	0.308471
PDE3A	0.308471
EFEMP2	0.308619
SUFU	0.308619
IFT122	0.308619
GNB5	0.308619
PRKAR2B	0.308619
ZNF142	0.308619
KLHDC2	0.308619
CYP4F3	0.308619
MGAM	0.308619
CHDH	0.308619
MTHFD2	0.308619
WIPF3	0.308619
EFCC1	0.308619
ZNF837	0.308619
CAMK2A	0.308619
TNIK	0.308619
MEPE	0.308619
PIGZ	0.308619
RD3	0.308619
NR0B1	0.308619
COLEC11	0.308619
TOM1	0.308619
CNDP2	0.308619
EFNB1	0.308619
AMIGO3	0.308619
ZNF74	0.308619
SEPT3	0.308619
OXNAD1	0.308619
MAP7D2	0.308619
AFTPH	0.308619
ZNF677	0.308619
MSC	0.308619
KRTAP19-5	0.308619
SLC6A13	0.308619
ZG16B	0.308619
AFF2	0.308619
MESP1	0.308619
SYCP1	0.308619
CSAG1	0.308619
NKX6-2	0.308619
ZNF777	0.308619
SELM	0.308619
ETNK1	0.308619
C14orf180	0.308619
ZNF606	0.308619
PEG3	0.308619
GM2A	0.308619
FAM84A	0.308619
KCNN3	0.308619
PLGRKT	0.308619
SERPINA5	0.308619
FAM159B	0.308619
EDNRA	0.308619
IGSF5	0.308619
CFHR1	0.308619
DLC1	0.308627
ANPEP	0.308627
MTMR8	0.308627
PAFAH1B2	0.308627
TSHZ3	0.30877
PPP1R1C	0.30877
RCAN1	0.308782
BTBD16	0.308787
MX2	0.308787
PPP1R3B	0.30904
SPHKAP	0.30904
KLF15	0.309128
ZNF773	0.309128
ATG2B	0.309357
SIGLECL1	0.309723
GYG2	0.309834
GPR141	0.309834
KLRG1	0.309834
DNAH14	0.309834
PANX2	0.310654
EFHB	0.310654
CHKB	0.310654
ERGIC3	0.310654
NAB1	0.310654
CXCR2	0.310654
ZFYVE28	0.310861
CROT	0.310861
GUCA1C	0.310861
GDPGP1	0.310861
UCP1	0.311091
MTMR1	0.311107
COL17A1	0.311108
ZFAND2B	0.311765
SLC7A14	0.31178
IGIP	0.31178
C1QTNF6	0.31178
SEPT4	0.31178
PDGFA	0.31192
MAP7D3	0.31192
EFS	0.31192
TRIM44	0.31192
EPAS1	0.312086
EEPD1	0.312272
MID1	0.312543
CD300A	0.312543
TUBB1	0.312543
CCDC96	0.312543
TUSC3	0.312543
MAVS	0.312543
FSIP1	0.312543
LCN9	0.312543
ARL13B	0.312543
ATP6V1B1	0.312543
PLEKHA1	0.312543
FHL2	0.312543
DYRK1B	0.312543
THSD1	0.312543
MSANTD1	0.312543
RPS6KA6	0.312543
SUMO4	0.312543
HDAC7	0.312543
ACYP2	0.312543
VAC14	0.312543
SPIRE2	0.312543
PLCXD1	0.312583
SAMD10	0.312583
ZNF766	0.31323
CATSPER3	0.31323
STOML3	0.31323
SLC39A14	0.31323
RBP1	0.31323
MIOX	0.313242
ZCCHC2	0.313242
LPAR6	0.313242
NRXN3	0.313378
KCNJ3	0.313378
SMYD2	0.313378
HSD17B2	0.313378
NXPH3	0.313378
C1S	0.313378
ADAMTS1	0.313378
COPS7B	0.313378
CLEC3A	0.313378
SIRPA	0.313378
PDZD2	0.313378
TMEM158	0.313378
COL4A2	0.313378
PPAPDC1A	0.313378
UGT1A4	0.313378
ABHD4	0.313378
ZNF425	0.313378
DNMT3A	0.313378
LEMD1	0.313378
QSER1	0.313378
LHX8	0.313378
ANP32D	0.313378
RANBP6	0.313378
LHFPL4	0.313378
ASPHD2	0.313378
CSNK2A1	0.313378
ZNF772	0.313378
KIAA1210	0.313378
SLC22A16	0.313378
SCGB3A1	0.313378
CRY2	0.313378
FAM104B	0.313378
PEA15	0.313378
DUSP21	0.313378
LURAP1L	0.313378
PSME1	0.313378
NRN1	0.313378
CCBL2	0.313378
ZNF679	0.313378
PAXIP1	0.313378
PLCH2	0.313378
CCR1	0.313378
JAG1	0.313378
RHOBTB2	0.313378
ACSF3	0.313378
EN2	0.313378
LCE3B	0.313378
ZBTB7C	0.313378
AFAP1	0.313378
C6orf195	0.313378
NKX3-2	0.313378
CPNE1	0.313378
CTSE	0.313378
LBX1	0.313378
NEK4	0.313378
FLT1	0.313378
VPS8	0.313378
NTSR1	0.313378
PCYT2	0.313378
IL17RA	0.313378
CUX2	0.313378
ATP6V1C2	0.313378
SMARCA1	0.313378
STAC	0.313378
ITPR1	0.313378
DUSP4	0.313378
DNAJC5G	0.313378
ZMAT4	0.313378
PROSER2	0.313378
TOB2	0.313378
MAML2	0.313378
PDK1	0.313378
USP38	0.313378
BAAT	0.313378
LRRC27	0.313378
C17orf97	0.313378
OTUD4	0.313378
NLRP3	0.313378
PLEKHG6	0.313378
SFXN5	0.313378
CIDEA	0.313378
TSPAN7	0.313378
PRSS23	0.313378
PRODH2	0.313378
CCR2	0.313378
IFNGR2	0.313378
TMEM176B	0.313378
GDI2	0.313378
ZNF135	0.313378
KLK1	0.313378
ZNF558	0.313378
HTR1F	0.313378
CUL4A	0.313378
ZNF184	0.313378
PRDM14	0.313378
CTPS2	0.313378
GRID1	0.313378
PTCHD1	0.313378
TIMP2	0.313378
PDCD10	0.313378
QRICH2	0.313378
DOPEY2	0.313378
ACSBG1	0.313378
CTRL	0.313378
SLC28A2	0.313378
CYP24A1	0.313378
KCNV2	0.313378
C20orf112	0.313378
MTUS1	0.313378
INF2	0.313378
LRRC25	0.313378
FIGF	0.313378
FRMD8	0.313378
MAGEB3	0.313378
FGF18	0.313378
TRIM58	0.313378
ANO9	0.313378
P4HA3	0.313378
MIA	0.313378
ARHGEF10	0.313378
CLRN2	0.313378
EPB41L2	0.313378
KIAA0922	0.313378
NPTXR	0.313378
ACTC1	0.313378
OSBPL1A	0.313378
IL17B	0.313378
C8B	0.313378
TMEM14A	0.313378
SOX3	0.313378
ESPNL	0.313378
MID1IP1	0.313378
GRIA2	0.313378
MAGEE1	0.313378
HDHD3	0.313378
MTL5	0.313378
KNOP1	0.313584
WRNIP1	0.313584
A1BG	0.313584
LHFP	0.313584
ACOT9	0.313584
KIAA1024	0.313584
CAND2	0.313713
RARA	0.313713
GGT7	0.313713
FAM110C	0.313713
SUPT7L	0.313713
ZNF529	0.313713
RBM46	0.313713
GIMAP4	0.313713
ARMCX2	0.313713
HSPA12A	0.313713
TCP10L	0.313713
GUCY1A2	0.313713
CMSS1	0.313713
ATCAY	0.313713
DDX53	0.313713
GFRAL	0.313713
UBE3C	0.313713
MLLT4	0.313713
CARHSP1	0.313713
ADAMTS12	0.313713
SYT8	0.313713
TSC22D1	0.313713
MARCKS	0.313713
KIR2DL1	0.313713
PLXNB1	0.313713
C5orf55	0.313713
KCNQ2	0.313713
MBOAT2	0.313713
FRMD6	0.313713
FBXO32	0.313713
GAD1	0.313713
FGA	0.313713
IL1A	0.313713
PENK	0.313713
SETDB2	0.313713
MRGPRX4	0.313713
PRRT2	0.313713
CRYGN	0.313957
NME4	0.313957
PTTG1IP	0.313957
C5orf45	0.313957
HCN4	0.314294
GDNF	0.31446
KCNH3	0.31446
CNR2	0.31446
TTC23	0.31446
SPANXN1	0.31446
TRAPPC3L	0.31446
SHH	0.31466
C11orf49	0.314721
TMEM259	0.314838
RGS19	0.314838
JAKMIP1	0.314838
SOD3	0.314838
DNAJB4	0.314838
SESN1	0.314838
ENOX2	0.314838
C6orf10	0.314838
NECAB3	0.314838
DSCAML1	0.314838
EPDR1	0.314838
NAT8	0.314838
C2orf43	0.314838
CD59	0.314838
MAP9	0.314838
BCL2	0.314838
BBC3	0.315068
ZCCHC14	0.315068
REEP4	0.315068
SYT1	0.315352
FBXO7	0.315352
CCR3	0.315465
PDGFRL	0.315565
CPA3	0.315567
FARP1	0.315567
RBM44	0.315567
SLC30A5	0.315657
APOA4	0.315936
CYTIP	0.315936
GREM1	0.315936
NTN5	0.315936
CYP46A1	0.315936
NOX4	0.316317
DPF3	0.316653
TAS2R16	0.316702
RUFY1	0.316702
RPH3A	0.316702
KLK12	0.316702
POLDIP3	0.316721
TRAF6	0.317034
NKX6-3	0.317303
PRELID2	0.317358
KRT7	0.317358
DYNC2H1	0.317358
FOLR1	0.317358
TTC12	0.317358
SPTBN2	0.317358
TMEM255A	0.317358
TLR8	0.317358
SIN3B	0.317358
PCK2	0.317358
SCN5A	0.317358
TNFRSF10B	0.317358
PIPOX	0.317358
STAB1	0.317358
NCKAP5	0.317358
ABCC8	0.317358
SMCHD1	0.317372
C11orf30	0.317607
SLC50A1	0.3178
PBLD	0.3178
GABRR2	0.317933
PTH2	0.317933
OFD1	0.317933
DYNC2LI1	0.317933
HLA-DPA1	0.317933
CALHM1	0.3181
TGM6	0.3181
RETN	0.3181
GOLT1A	0.3181
ZDHHC2	0.3181
DRD2	0.3181
PCDH1	0.3181
BEGAIN	0.3181
ZIC4	0.3181
PPAPDC2	0.3181
DOPEY1	0.3181
SH2D6	0.3181
SP110	0.3181
DYRK3	0.3181
EMD	0.318259
CGA	0.319141
STOX1	0.31915
RS1	0.31915
VSTM4	0.319243
ACBD5	0.319243
SSMEM1	0.319243
TAS2R46	0.319252
C3orf55	0.319499
LZTS1	0.319767
SOX12	0.319767
ZNF280D	0.32027
MST1R	0.32027
YPEL2	0.32027
TARSL2	0.32027
FAM104A	0.32027
ZCWPW2	0.321555
WDR53	0.321716
CENPV	0.321716
CPLX2	0.321716
SEMA5A	0.321716
TMEM91	0.321716
CD1C	0.321716
ASAP2	0.321716
SLC9A6	0.321716
LRRFIP2	0.321716
ATXN2	0.321716
C18orf8	0.321716
DENND4C	0.321824
OLIG1	0.321827
PPP1R26	0.321827
SCYL2	0.321827
CRYGS	0.321827
RAB30	0.321827
ACACB	0.321827
LIPH	0.321827
KDM2B	0.321827
ADH4	0.321827
DNAH2	0.322553
TRPS1	0.322553
DEPDC7	0.322553
BRSK1	0.322553
S100Z	0.322617
OTP	0.322728
ZNF561	0.322728
KLHL31	0.322728
ARL6	0.322906
TSGA10IP	0.323633
PCDH11Y	0.323843
SLC47A1	0.32421
FUOM	0.32421
PGRMC1	0.32421
LIPI	0.32421
CYP7B1	0.324307
HTT	0.324307
ANKRD37	0.325002
WDR90	0.325094
SLC25A2	0.325107
ZNF354C	0.325353
MYH6	0.325353
OMA1	0.325482
KLF7	0.326141
PHOX2A	0.327584
PRR5L	0.327679
PTS	0.327775
DDHD2	0.327775
SSX2IP	0.327775
SIDT1	0.327775
GLT6D1	0.328129
AGFG1	0.328185
POU4F3	0.328185
PCDHB12	0.328523
PCDHB3	0.328523
LRRC47	0.328523
IL17RE	0.328699
CCRN4L	0.329387
ZNF283	0.329556
SMARCC1	0.329556
MMP20	0.329556
TRO	0.329556
TSPAN2	0.329556
AP1S3	0.329556
MDK	0.329556
PLOD2	0.32971
RTP3	0.329794
GOPC	0.329894
ADAMTSL1	0.329894
TADA2B	0.329894
MDM1	0.329933
S100P	0.329934
RGCC	0.329934
LMOD2	0.329934
TRADD	0.329934
KRTAP8-1	0.330436
THAP7	0.330726
KMO	0.330986
DCUN1D5	0.330986
CRP	0.331771
DCD	0.331771
ROBO4	0.331829
KIAA1462	0.331829
MPG	0.331829
ZNF419	0.331829
KCNJ11	0.331829
MRGPRE	0.331829
FCHO1	0.331829
MBP	0.331829
CCDC127	0.331829
GP5	0.331829
CHST13	0.331829
SNCB	0.331829
TNIP2	0.331958
C5	0.331958
APOBEC3F	0.331958
BAIAP2L2	0.331958
MND1	0.331958
ICAM1	0.331958
WNT8B	0.331958
PMP22	0.331958
ALDH3A1	0.331958
FUT9	0.331958
PTPRJ	0.331958
MUC22	0.331958
AAGAB	0.331958
VIP	0.331958
HRAS	0.331958
MEX3D	0.331958
TCEA2	0.331958
TNFRSF6B	0.331958
BATF2	0.331958
IFT43	0.331958
FCER1G	0.332455
VN1R1	0.332455
CDKL5	0.332455
MPO	0.332655
SPIRE1	0.333089
ZNF300	0.333999
CAMK1G	0.334007
KSR2	0.334007
BMF	0.334027
SERPINB1	0.334027
CACNG7	0.334027
KLK13	0.334027
RECQL5	0.334027
FAM135A	0.3343
PSMF1	0.334315
STARD3	0.334315
SPTLC3	0.334315
PDZD8	0.334315
IFNA10	0.334527
SLC17A6	0.334527
KLRB1	0.334527
CCL8	0.334921
PRKACB	0.335141
TCP11L1	0.335353
FRMPD4	0.335581
GPR156	0.335841
CYP2S1	0.335841
IL21	0.335841
MUC5B	0.335841
JMJD7-PLA2G4B	0.335841
C17orf77	0.335841
LHPP	0.335841
SMAD1	0.335841
GLI3	0.335841
PRDM7	0.335841
FAM71B	0.335841
KEAP1	0.335841
CCL3	0.335841
FBLN2	0.335841
TARS2	0.335841
MUC16	0.335841
EGLN1	0.335841
KCNH1	0.335841
MUM1L1	0.335841
PBX2	0.335841
HSPB8	0.335841
CGREF1	0.335841
AQP3	0.335841
EIF2AK3	0.335885
NTF3	0.335885
FLOT2	0.335885
THAP10	0.335885
USH2A	0.335885
ZNF493	0.335885
CNGB1	0.336034
ASB1	0.336034
HERC6	0.336496
ZNF775	0.336496
NEK5	0.336555
YWHAQ	0.336555
MGMT	0.336766
HDAC11	0.336857
GPR119	0.336933
PHEX	0.337452
HMGN5	0.337562
PCGF3	0.338242
ASB18	0.338707
NDRG1	0.338707
HSPBP1	0.338707
CCNG2	0.338981
INPP5E	0.339598
SFXN1	0.340264
SOX14	0.340264
ADRA2C	0.340345
CNRIP1	0.340425
BBX	0.340425
KCNK6	0.340425
DCT	0.340425
ERI2	0.340425
IPCEF1	0.340425
LRRC2	0.340425
ZNF728	0.340579
THBS2	0.340579
WDR38	0.340579
VWC2	0.340893
WDR72	0.340893
ZNF665	0.34105
DEFB126	0.34105
C1QL3	0.34105
IRF9	0.34105
SLC39A1	0.34105
KIAA0319	0.34105
TBC1D14	0.34105
GPX1	0.34105
LTA	0.34105
ADCY9	0.341373
H3F3C	0.341373
STIM2	0.341815
WDR47	0.341815
PHF11	0.341815
TRIB1	0.341815
PDE6B	0.341815
SPANXN4	0.341815
USP22	0.341815
TRIP12	0.341815
PRLH	0.34195
NDST4	0.34195
KCNMA1	0.34195
SNTN	0.34195
PCSK4	0.342009
MAB21L1	0.342009
ZNF467	0.342009
FOXB1	0.342475
[truncated: 5,421 more rows]

## Sheet: 7
sgRNA	gene	4465STDY6620827.sample	Human_gRNA_v1-W
A1BG_CCDS12976.1_ex3_19:58862927-58862950:-_5-1	A1BG	879	2643
A1BG_CCDS12976.1_ex4_19:58863655-58863678:+_5-2	A1BG	1024	1438
A1BG_CCDS12976.1_ex4_19:58863697-58863720:-_5-3	A1BG	982	1991
A1BG_CCDS12976.1_ex4_19:58863866-58863889:+_5-4	A1BG	326	1099
A1BG_CCDS12976.1_ex5_19:58864367-58864390:-_5-5	A1BG	320	1121
A1CF_CCDS7241.1_ex6_10:52588014-52588037:-_5-1	A1CF	115	604
A1CF_CCDS7241.1_ex7_10:52595962-52595985:-_5-2	A1CF	0	5
A1CF_CCDS7241.1_ex7_10:52596023-52596046:+_5-3	A1CF	525	1207
A1CF_CCDS7241.1_ex9_10:52603761-52603784:+_5-4	A1CF	104	47
A1CF_CCDS7241.1_ex9_10:52603844-52603867:-_5-5	A1CF	1115	2029
A2M_CCDS44827.1_ex18_12:9246130-9246153:+_5-1	A2M	461	1226
A2M_CCDS44827.1_ex22_12:9252012-9252035:+_5-2	A2M	1130	1903
A2M_CCDS44827.1_ex22_12:9252049-9252072:+_5-3	A2M	462	940
A2M_CCDS44827.1_ex24_12:9254225-9254248:+_5-4	A2M	810	1066
A2M_CCDS44827.1_ex25_12:9256894-9256917:+_5-5	A2M	820	2856
A2ML1_CCDS8596.2_ex10_12:8994081-8994104:-_5-3	A2ML1	119	321
A2ML1_CCDS8596.2_ex11_12:8995845-8995868:-_5-4	A2ML1	811	1823
A2ML1_CCDS8596.2_ex11_12:8995893-8995916:+_5-5	A2ML1	256	611
A2ML1_CCDS8596.2_ex2_12:8976351-8976374:+_5-1	A2ML1	688	2031
A2ML1_CCDS8596.2_ex8_12:8990981-8991004:-_5-2	A2ML1	309	706
A3GALT2_CCDS60080.1_ex0_1:33772950-33772973:-_5-1	A3GALT2	426	1113
A3GALT2_CCDS60080.1_ex0_1:33772971-33772994:+_5-2	A3GALT2	392	1832
A3GALT2_CCDS60080.1_ex0_1:33773046-33773069:-_5-3	A3GALT2	407	1321
A3GALT2_CCDS60080.1_ex1_1:33777651-33777674:-_5-4	A3GALT2	1105	1579
A3GALT2_CCDS60080.1_ex2_1:33778149-33778172:+_5-5	A3GALT2	92	486
A4GALT_CCDS14041.1_ex0_22:43089421-43089444:+_5-1	A4GALT	930	2265
A4GALT_CCDS14041.1_ex0_22:43089467-43089490:-_5-2	A4GALT	886	1635
A4GALT_CCDS14041.1_ex0_22:43089524-43089547:-_5-3	A4GALT	633	1641
A4GALT_CCDS14041.1_ex0_22:43089610-43089633:-_5-4	A4GALT	842	935
A4GALT_CCDS14041.1_ex0_22:43089831-43089854:+_5-5	A4GALT	398	734
A4GNT_CCDS3097.1_ex0_3:137843639-137843662:+_5-1	A4GNT	250	1144
A4GNT_CCDS3097.1_ex1_3:137849724-137849747:+_5-2	A4GNT	168	650
A4GNT_CCDS3097.1_ex1_3:137849755-137849778:+_5-3	A4GNT	346	841
A4GNT_CCDS3097.1_ex1_3:137849873-137849896:+_5-4	A4GNT	563	857
A4GNT_CCDS3097.1_ex1_3:137849975-137849998:-_5-5	A4GNT	426	835
AAAS_CCDS53797.1_ex11_12:53709154-53709177:+_5-2	AAAS	486	735
AAAS_CCDS53797.1_ex11_12:53709177-53709200:-_5-3	AAAS	0	8
AAAS_CCDS53797.1_ex13_12:53714423-53714446:-_5-4	AAAS	210	873
AAAS_CCDS53797.1_ex13_12:53714441-53714464:+_5-5	AAAS	506	1294
AAAS_CCDS53797.1_ex8_12:53703443-53703466:-_5-1	AAAS	255	974
AACS_CCDS9263.1_ex1_12:125558424-125558447:+_5-1	AACS	78	64
AACS_CCDS9263.1_ex2_12:125561055-125561078:+_5-2	AACS	791	1966
AACS_CCDS9263.1_ex4_12:125576051-125576074:-_5-3	AACS	611	1048
AACS_CCDS9263.1_ex7_12:125591776-125591799:-_5-4	AACS	836	1948
AACS_CCDS9263.1_ex8_12:125599087-125599110:-_5-5	AACS	248	978
AADAC_CCDS33877.1_ex1_3:151535152-151535175:+_5-1	AADAC	636	1102
AADAC_CCDS33877.1_ex1_3:151535307-151535330:+_5-2	AADAC	56	218
AADAC_CCDS33877.1_ex1_3:151535327-151535350:+_5-3	AADAC	162	254
AADAC_CCDS33877.1_ex4_3:151545476-151545499:+_5-4	AADAC	53	167
AADAC_CCDS33877.1_ex4_3:151545547-151545570:-_5-5	AADAC	356	857
AADACL2_CCDS3161.2_ex0_3:151451944-151451967:+_5-1	AADACL2	33	22
AADACL2_CCDS3161.2_ex1_3:151458562-151458585:-_5-2	AADACL2	28	423
AADACL2_CCDS3161.2_ex2_3:151461893-151461916:+_5-3	AADACL2	205	305
AADACL2_CCDS3161.2_ex3_3:151463402-151463425:-_5-4	AADACL2	590	1529
AADACL2_CCDS3161.2_ex3_3:151463446-151463469:+_5-5	AADACL2	587	1319
AADACL3_CCDS41252.1_ex2_1:12785258-12785281:+_5-1	AADACL3	533	1120
AADACL3_CCDS41252.1_ex2_1:12785334-12785357:-_5-2	AADACL3	375	553
AADACL3_CCDS41252.1_ex2_1:12785358-12785381:+_5-3	AADACL3	767	1130
AADACL3_CCDS41252.1_ex2_1:12785419-12785442:-_5-4	AADACL3	105	438
AADACL3_CCDS41252.1_ex2_1:12785608-12785631:+_5-5	AADACL3	183	397
AADACL4_CCDS30590.1_ex0_1:12704714-12704737:-_5-1	AADACL4	268	934
AADACL4_CCDS30590.1_ex1_1:12711250-12711273:+_5-2	AADACL4	578	932
AADACL4_CCDS30590.1_ex1_1:12711326-12711349:-_5-3	AADACL4	469	1424
AADACL4_CCDS30590.1_ex2_1:12721791-12721814:+_5-4	AADACL4	235	592
AADACL4_CCDS30590.1_ex2_1:12721814-12721837:-_5-5	AADACL4	317	1371
AADAT_CCDS3814.1_ex10_4:171008288-171008311:-_5-3	AADAT	87	598
AADAT_CCDS3814.1_ex11_4:171009546-171009569:-_5-4	AADAT	569	1499
AADAT_CCDS3814.1_ex11_4:171009609-171009632:-_5-5	AADAT	8	111
AADAT_CCDS3814.1_ex8_4:170994416-170994439:+_5-1	AADAT	549	326
AADAT_CCDS3814.1_ex8_4:170994468-170994491:+_5-2	AADAT	429	950
AAED1_CCDS35073.1_ex2_9:99413754-99413777:+_5-1	AAED1	396	702
AAED1_CCDS35073.1_ex3_9:99413958-99413981:+_5-2	AAED1	6	85
AAED1_CCDS35073.1_ex4_9:99417018-99417041:-_5-3	AAED1	60	181
AAED1_CCDS35073.1_ex5_9:99417373-99417396:+_5-4	AAED1	805	2101
AAED1_CCDS35073.1_ex5_9:99417399-99417422:+_5-5	AAED1	469	1117
AAGAB_CCDS42050.1_ex3_15:67500938-67500961:+_5-1	AAGAB	658	1147
AAGAB_CCDS42050.1_ex4_15:67501824-67501847:-_5-2	AAGAB	211	538
AAGAB_CCDS42050.1_ex5_15:67524161-67524184:+_5-3	AAGAB	176	572
AAGAB_CCDS42050.1_ex5_15:67524213-67524236:-_5-4	AAGAB	95	588
AAGAB_CCDS42050.1_ex6_15:67528322-67528345:-_5-5	AAGAB	302	993
AAK1_CCDS1893.2_ex10_2:69746228-69746251:-_5-1	AAK1	911	2399
AAK1_CCDS1893.2_ex11_2:69748068-69748091:-_5-2	AAK1	559	1619
AAK1_CCDS1893.2_ex13_2:69754414-69754437:+_5-3	AAK1	1013	2798
AAK1_CCDS1893.2_ex15_2:69757767-69757790:-_5-4	AAK1	273	882
AAK1_CCDS1893.2_ex20_2:69870036-69870059:-_5-5	AAK1	448	1215
AAMDC_CCDS8254.1_ex0_11:77553633-77553656:+_5-1	AAMDC	405	1966
AAMDC_CCDS8254.1_ex1_11:77580763-77580786:-_5-2	AAMDC	542	1076
AAMDC_CCDS8254.1_ex1_11:77580785-77580808:-_5-3	AAMDC	599	1550
AAMDC_CCDS8254.1_ex1_11:77580845-77580868:+_5-4	AAMDC	546	806
AAMDC_CCDS8254.1_ex2_11:77583223-77583246:-_5-5	AAMDC	379	1031
AAMP_CCDS33378.1_ex10_2:219134694-219134717:-_5-5	AAMP	489	2243
AAMP_CCDS33378.1_ex6_2:219131229-219131252:+_5-1	AAMP	231	1586
AAMP_CCDS33378.1_ex8_2:219132241-219132264:+_5-2	AAMP	327	1374
AAMP_CCDS33378.1_ex8_2:219132278-219132301:-_5-3	AAMP	278	1332
AAMP_CCDS33378.1_ex9_2:219134119-219134142:+_5-4	AAMP	701	1467
AANAT_CCDS11745.1_ex0_17:74464923-74464946:-_5-1	AANAT	621	1643
AANAT_CCDS11745.1_ex0_17:74464970-74464993:-_5-2	AANAT	861	1167
AANAT_CCDS11745.1_ex1_17:74465300-74465323:-_5-3	AANAT	639	1108
AANAT_CCDS11745.1_ex1_17:74465314-74465337:-_5-4	AANAT	384	739
AANAT_CCDS11745.1_ex1_17:74465365-74465388:+_5-5	AANAT	1393	2389
AAR2_CCDS13273.1_ex0_20:34827888-34827911:+_5-1	AAR2	225	568
AAR2_CCDS13273.1_ex0_20:34827917-34827940:-_5-2	AAR2	688	1253
AAR2_CCDS13273.1_ex0_20:34827975-34827998:+_5-3	AAR2	345	965
AAR2_CCDS13273.1_ex0_20:34828005-34828028:-_5-4	AAR2	21	207
AAR2_CCDS13273.1_ex0_20:34828259-34828282:-_5-5	AAR2	204	550
AARD_CCDS34935.1_ex0_8:117950565-117950588:-_5-1	AARD	417	1263
AARD_CCDS34935.1_ex0_8:117950578-117950601:+_5-2	AARD	573	1483
AARD_CCDS34935.1_ex0_8:117950645-117950668:+_5-3	AARD	427	1074
AARD_CCDS34935.1_ex0_8:117950667-117950690:+_5-4	AARD	174	725
AARD_CCDS34935.1_ex0_8:117950700-117950723:+_5-5	AARD	602	1628
AARS_CCDS32474.1_ex10_16:70298929-70298952:-_5-1	AARS	162	1043
AARS_CCDS32474.1_ex13_16:70302238-70302261:+_5-2	AARS	178	1826
AARS_CCDS32474.1_ex16_16:70305735-70305758:-_5-3	AARS	376	1558
AARS_CCDS32474.1_ex16_16:70305762-70305785:+_5-4	AARS	364	1321
AARS_CCDS32474.1_ex18_16:70310945-70310968:-_5-5	AARS	45	822
AARS2_CCDS34464.1_ex13_6:44274062-44274085:+_5-1	AARS2	1014	3314
AARS2_CCDS34464.1_ex15_6:44274721-44274744:-_5-2	AARS2	371	1274
AARS2_CCDS34464.1_ex15_6:44274752-44274775:+_5-3	AARS2	212	420
AARS2_CCDS34464.1_ex16_6:44275094-44275117:-_5-4	AARS2	441	1184
AARS2_CCDS34464.1_ex20_6:44279950-44279973:-_5-5	AARS2	571	1052
AARSD1_CCDS58552.1_ex10_17:41116157-41116180:-_5-1	AARSD1	618	1902
AARSD1_CCDS58552.1_ex6_17:41108278-41108301:+_5-3	AARSD1	148	668
AARSD1_CCDS58552.1_ex7_17:41108486-41108509:+_5-4	AARSD1	604	844
AARSD1_CCDS58552.1_ex7_17:41108542-41108565:-_5-5	AARSD1	471	1391
AARSD1_CCDS58552.1_ex9_17:41113311-41113334:-_5-2	AARSD1	327	1320
AASDH_CCDS3504.1_ex10_4:57237668-57237691:+_5-3	AASDH	532	1116
AASDH_CCDS3504.1_ex10_4:57237733-57237756:+_5-4	AASDH	128	705
AASDH_CCDS3504.1_ex11_4:57244302-57244325:+_5-5	AASDH	455	460
AASDH_CCDS3504.1_ex7_4:57220310-57220333:+_5-1	AASDH	380	889
AASDH_CCDS3504.1_ex9_4:57221497-57221520:-_5-2	AASDH	545	719
AASDHPPT_CCDS31664.1_ex0_11:105948544-105948567:+_5-1	AASDHPPT	234	1297
AASDHPPT_CCDS31664.1_ex0_11:105948583-105948606:-_5-2	AASDHPPT	49	599
AASDHPPT_CCDS31664.1_ex1_11:105950310-105950333:-_5-3	AASDHPPT	43	294
AASDHPPT_CCDS31664.1_ex1_11:105950373-105950396:-_5-4	AASDHPPT	1159	2004
AASDHPPT_CCDS31664.1_ex3_11:105962110-105962133:+_5-5	AASDHPPT	3	43
AASS_CCDS5783.1_ex11_7:121741456-121741479:+_5-1	AASS	93	51
AASS_CCDS5783.1_ex13_7:121753231-121753254:+_5-2	AASS	175	563
AASS_CCDS5783.1_ex15_7:121755121-121755144:+_5-3	AASS	311	842
AASS_CCDS5783.1_ex16_7:121756696-121756719:+_5-4	AASS	258	1454
AASS_CCDS5783.1_ex22_7:121773585-121773608:-_5-5	AASS	662	1316
AATF_CCDS32632.1_ex1_17:35307577-35307600:+_5-1	AATF	45	123
AATF_CCDS32632.1_ex1_17:35307610-35307633:-_5-2	AATF	188	834
AATF_CCDS32632.1_ex1_17:35307692-35307715:-_5-3	AATF	216	1241
AATF_CCDS32632.1_ex2_17:35310322-35310345:+_5-4	AATF	205	851
AATF_CCDS32632.1_ex2_17:35310574-35310597:+_5-5	AATF	132	723
AATK_CCDS45807.1_ex3_17:79095931-79095954:+_5-1	AATK	598	1644
AATK_CCDS45807.1_ex3_17:79095970-79095993:-_5-2	AATK	605	2128
AATK_CCDS45807.1_ex4_17:79096992-79097015:-_5-3	AATK	799	1678
AATK_CCDS45807.1_ex5_17:79098584-79098607:-_5-4	AATK	369	1002
AATK_CCDS45807.1_ex7_17:79100225-79100248:-_5-5	AATK	677	1125
ABAT_CCDS10534.1_ex3_16:8844302-8844325:+_5-1	ABAT	354	738
ABAT_CCDS10534.1_ex3_16:8844340-8844363:+_5-2	ABAT	777	1327
ABAT_CCDS10534.1_ex6_16:8858667-8858690:-_5-3	ABAT	148	522
ABAT_CCDS10534.1_ex8_16:8862083-8862106:+_5-4	ABAT	699	1262
ABAT_CCDS10534.1_ex9_16:8862743-8862766:-_5-5	ABAT	352	1154
ABCA1_CCDS6762.1_ex28_9:107581892-107581915:+_5-1	ABCA1	522	1236
ABCA1_CCDS6762.1_ex28_9:107581948-107581971:+_5-2	ABCA1	290	1347
ABCA1_CCDS6762.1_ex29_9:107582304-107582327:-_5-3	ABCA1	693	1270
ABCA1_CCDS6762.1_ex36_9:107593327-107593350:-_5-4	ABCA1	787	1265
ABCA1_CCDS6762.1_ex43_9:107620822-107620845:-_5-5	ABCA1	508	987
ABCA10_CCDS11684.1_ex20_17:67183873-67183896:-_5-1	ABCA10	253	575
ABCA10_CCDS11684.1_ex21_17:67186574-67186597:-_5-2	ABCA10	505	1196
ABCA10_CCDS11684.1_ex23_17:67188722-67188745:-_5-3	ABCA10	46	400
ABCA10_CCDS11684.1_ex30_17:67210930-67210953:+_5-4	ABCA10	273	821
ABCA10_CCDS11684.1_ex34_17:67217983-67218006:-_5-5	ABCA10	163	246
ABCA12_CCDS33372.1_ex26_2:215852498-215852521:+_5-1	ABCA12	897	2423
ABCA12_CCDS33372.1_ex28_2:215854281-215854304:-_5-2	ABCA12	103	519
ABCA12_CCDS33372.1_ex29_2:215855583-215855606:+_5-3	ABCA12	157	206
ABCA12_CCDS33372.1_ex31_2:215865634-215865657:+_5-4	ABCA12	592	1099
ABCA12_CCDS33372.1_ex32_2:215866357-215866380:+_5-5	ABCA12	81	60
ABCA13_CCDS47584.1_ex16_7:48314257-48314280:+_5-3	ABCA13	52	476
ABCA13_CCDS47584.1_ex16_7:48314774-48314797:+_5-4	ABCA13	892	1289
ABCA13_CCDS47584.1_ex16_7:48315583-48315606:-_5-5	ABCA13	343	773
ABCA13_CCDS47584.1_ex5_7:48266860-48266883:+_5-1	ABCA13	158	609
ABCA13_CCDS47584.1_ex8_7:48278980-48279003:+_5-2	ABCA13	336	759
ABCA2_CCDS43909.1_ex27_9:139910559-139910582:+_5-1	ABCA2	509	1342
ABCA2_CCDS43909.1_ex31_9:139911691-139911714:-_5-2	ABCA2	516	1010
ABCA2_CCDS43909.1_ex35_9:139912632-139912655:+_5-3	ABCA2	500	742
ABCA2_CCDS43909.1_ex35_9:139912690-139912713:-_5-4	ABCA2	453	1706
ABCA2_CCDS43909.1_ex37_9:139913372-139913395:-_5-5	ABCA2	602	1027
ABCA3_CCDS10466.1_ex18_16:2348501-2348524:-_5-1	ABCA3	265	1037
ABCA3_CCDS10466.1_ex21_16:2354103-2354126:+_5-2	ABCA3	830	1435
ABCA3_CCDS10466.1_ex22_16:2358534-2358557:+_5-3	ABCA3	186	1195
ABCA3_CCDS10466.1_ex25_16:2369697-2369720:+_5-4	ABCA3	194	20
ABCA3_CCDS10466.1_ex25_16:2369770-2369793:+_5-5	ABCA3	289	918
ABCA4_CCDS747.1_ex28_1:94508342-94508365:+_5-1	ABCA4	286	893
ABCA4_CCDS747.1_ex37_1:94528128-94528151:+_5-2	ABCA4	434	1240
ABCA4_CCDS747.1_ex38_1:94528692-94528715:-_5-3	ABCA4	211	1065
ABCA4_CCDS747.1_ex38_1:94528711-94528734:+_5-4	ABCA4	268	1103
ABCA4_CCDS747.1_ex42_1:94546256-94546279:+_5-5	ABCA4	273	694
ABCA5_CCDS11685.1_ex22_17:67282094-67282117:+_5-1	ABCA5	205	235
ABCA5_CCDS11685.1_ex24_17:67283787-67283810:+_5-2	ABCA5	261	1019
ABCA5_CCDS11685.1_ex32_17:67300883-67300906:+_5-3	ABCA5	174	618
ABCA5_CCDS11685.1_ex33_17:67302987-67303010:+_5-4	ABCA5	385	688
ABCA5_CCDS11685.1_ex35_17:67305496-67305519:+_5-5	ABCA5	116	706
ABCA6_CCDS11683.1_ex22_17:67106962-67106985:-_5-1	ABCA6	215	408
ABCA6_CCDS11683.1_ex27_17:67111582-67111605:-_5-2	ABCA6	801	1462
ABCA6_CCDS11683.1_ex30_17:67121163-67121186:-_5-3	ABCA6	4	41
ABCA6_CCDS11683.1_ex32_17:67125796-67125819:-_5-4	ABCA6	155	481
ABCA6_CCDS11683.1_ex35_17:67132250-67132273:+_5-5	ABCA6	156	304
ABCA7_CCDS12055.1_ex10_19:1045160-1045183:-_5-2	ABCA7	998	1841
ABCA7_CCDS12055.1_ex11_19:1046257-1046280:-_5-3	ABCA7	602	1564
ABCA7_CCDS12055.1_ex18_19:1051155-1051178:+_5-4	ABCA7	756	1381
ABCA7_CCDS12055.1_ex20_19:1052067-1052090:+_5-5	ABCA7	749	1909
ABCA7_CCDS12055.1_ex3_19:1042137-1042160:+_5-1	ABCA7	529	1711
ABCA8_CCDS11680.1_ex21_17:66902267-66902290:-_5-1	ABCA8	175	585
ABCA8_CCDS11680.1_ex24_17:66914172-66914195:+_5-2	ABCA8	609	2131
ABCA8_CCDS11680.1_ex28_17:66920855-66920878:-_5-3	ABCA8	267	658
ABCA8_CCDS11680.1_ex29_17:66924077-66924100:+_5-4	ABCA8	543	994
ABCA8_CCDS11680.1_ex29_17:66924136-66924159:+_5-5	ABCA8	406	1372
ABCA9_CCDS11681.1_ex23_17:67022582-67022605:-_5-1	ABCA9	0	23
ABCA9_CCDS11681.1_ex31_17:67031450-67031473:+_5-2	ABCA9	0	0
ABCA9_CCDS11681.1_ex31_17:67031481-67031504:+_5-3	ABCA9	68	125
ABCA9_CCDS11681.1_ex31_17:67031505-67031528:+_5-4	ABCA9	535	977
ABCA9_CCDS11681.1_ex32_17:67031846-67031869:-_5-5	ABCA9	409	981
ABCB1_CCDS5608.1_ex15_7:87179269-87179292:+_5-1	ABCB1	53	320
ABCB1_CCDS5608.1_ex17_7:87179861-87179884:-_5-2	ABCB1	427	882
ABCB1_CCDS5608.1_ex20_7:87190653-87190676:-_5-3	ABCB1	168	559
ABCB1_CCDS5608.1_ex22_7:87196148-87196171:-_5-4	ABCB1	189	504
ABCB1_CCDS5608.1_ex22_7:87196271-87196294:-_5-5	ABCB1	68	72
ABCB10_CCDS1580.1_ex12_1:229694267-229694290:+_5-5	ABCB10	229	984
ABCB10_CCDS1580.1_ex8_1:229676480-229676503:+_5-1	ABCB10	520	1233
ABCB10_CCDS1580.1_ex9_1:229678075-229678098:-_5-2	ABCB10	735	1496
ABCB11_CCDS46444.1_ex16_2:169833142-169833165:-_5-1	ABCB11	84	453
ABCB11_CCDS46444.1_ex18_2:169842760-169842783:-_5-2	ABCB11	525	2136
ABCB11_CCDS46444.1_ex20_2:169850327-169850350:+_5-3	ABCB11	187	777
ABCB11_CCDS46444.1_ex22_2:169853154-169853177:-_5-4	ABCB11	169	674
ABCB11_CCDS46444.1_ex23_2:169869923-169869946:+_5-5	ABCB11	846	1324
ABCB4_CCDS5605.1_ex13_7:87060823-87060846:+_5-1	ABCB4	484	1262
ABCB4_CCDS5605.1_ex17_7:87072977-87073000:+_5-2	ABCB4	53	301
ABCB4_CCDS5605.1_ex22_7:87082254-87082277:-_5-3	ABCB4	341	799
ABCB4_CCDS5605.1_ex23_7:87083877-87083900:-_5-4	ABCB4	773	1257
ABCB4_CCDS5605.1_ex24_7:87092206-87092229:-_5-5	ABCB4	150	538
ABCB5_CCDS5371.1_ex0_7:20691136-20691159:-_6-1	ABCB5	97	109
ABCB5_CCDS5371.1_ex0_7:20691170-20691193:+_6-2	ABCB5	483	548
ABCB5_CCDS5371.1_ex0_7:20691212-20691235:+_6-3	ABCB5	12	36
ABCB5_CCDS5371.1_ex1_7:20698127-20698150:+_6-4	ABCB5	11	26
ABCB5_CCDS5371.1_ex1_7:20698153-20698176:+_6-5	ABCB5	151	579
ABCB5_CCDS5371.1_ex2_7:20721132-20721155:+_6-6	ABCB5	319	759
ABCB6_CCDS2436.1_ex14_2:220080836-220080859:-_5-1	ABCB6	699	1436
ABCB6_CCDS2436.1_ex14_2:220080858-220080881:+_5-2	ABCB6	562	1796
ABCB6_CCDS2436.1_ex15_2:220081125-220081148:+_5-3	ABCB6	80	748
ABCB6_CCDS2436.1_ex18_2:220083172-220083195:+_5-4	ABCB6	289	652
ABCB6_CCDS2436.1_ex18_2:220083276-220083299:+_5-5	ABCB6	246	1151
ABCB7_CCDS14428.1_ex10_X:74295284-74295307:-_5-3	ABCB7	13	201
ABCB7_CCDS14428.1_ex15_X:74375942-74375965:+_5-4	ABCB7	466	944
ABCB7_CCDS14428.1_ex15_X:74375994-74376017:-_5-5	ABCB7	640	1492
ABCB7_CCDS14428.1_ex9_X:74293704-74293727:-_5-1	ABCB7	332	1727
ABCB7_CCDS14428.1_ex9_X:74293741-74293764:-_5-2	ABCB7	58	560
ABCB8_CCDS5913.1_ex2_7:150731432-150731455:+_5-1	ABCB8	211	709
ABCB8_CCDS5913.1_ex3_7:150731626-150731649:-_5-2	ABCB8	745	1323
ABCB8_CCDS5913.1_ex4_7:150731823-150731846:+_5-3	ABCB8	45	230
ABCB8_CCDS5913.1_ex5_7:150732708-150732731:-_5-4	ABCB8	873	1281
ABCB8_CCDS5913.1_ex6_7:150733026-150733049:-_5-5	ABCB8	905	1695
ABCB9_CCDS58286.1_ex7_12:123434395-123434418:+_5-1	ABCB9	185	545
ABCB9_CCDS58286.1_ex7_12:123434450-123434473:-_5-2	ABCB9	1797	2534
ABCB9_CCDS58286.1_ex9_12:123444226-123444249:-_5-3	ABCB9	190	1273
ABCB9_CCDS58286.1_ex9_12:123444407-123444430:+_5-4	ABCB9	324	553
ABCB9_CCDS58286.1_ex9_12:123444500-123444523:+_5-5	ABCB9	728	1116
ABCC1_CCDS42122.1_ex16_16:16177311-16177334:+_5-5	ABCC1	117	291
ABCC1_CCDS42122.1_ex5_16:16126994-16127017:-_5-1	ABCC1	203	722
ABCC1_CCDS42122.1_ex6_16:16130324-16130347:-_5-2	ABCC1	584	941
ABCC1_CCDS42122.1_ex7_16:16138396-16138419:+_5-3	ABCC1	520	1044
ABCC1_CCDS42122.1_ex9_16:16142029-16142052:-_5-4	ABCC1	992	2380
ABCC10_CCDS4896.1_ex0_6:43400379-43400402:+_5-1	ABCC10	747	1361
ABCC10_CCDS4896.1_ex0_6:43400561-43400584:+_5-2	ABCC10	411	1187
ABCC10_CCDS4896.1_ex0_6:43400767-43400790:+_5-3	ABCC10	417	1393
ABCC10_CCDS4896.1_ex1_6:43402501-43402524:-_5-4	ABCC10	163	920
ABCC10_CCDS4896.1_ex6_6:43409645-43409668:-_5-5	ABCC10	249	1300
ABCC11_CCDS10732.1_ex15_16:48234306-48234329:+_5-1	ABCC11	336	555
ABCC11_CCDS10732.1_ex17_16:48239361-48239384:-_5-2	ABCC11	343	1078
ABCC11_CCDS10732.1_ex19_16:48244986-48245009:-_5-3	ABCC11	397	1034
ABCC11_CCDS10732.1_ex23_16:48250102-48250125:+_5-4	ABCC11	608	1377
ABCC11_CCDS10732.1_ex24_16:48256598-48256621:+_5-5	ABCC11	38	381
ABCC12_CCDS10730.1_ex22_16:48167596-48167619:-_5-1	ABCC12	1250	2616
ABCC12_CCDS10730.1_ex25_16:48174665-48174688:-_5-2	ABCC12	594	1439
ABCC12_CCDS10730.1_ex27_16:48177841-48177864:+_5-3	ABCC12	627	913
ABCC12_CCDS10730.1_ex27_16:48177882-48177905:-_5-4	ABCC12	682	766
ABCC12_CCDS10730.1_ex27_16:48177956-48177979:-_5-5	ABCC12	130	990
ABCC2_CCDS7484.1_ex14_10:101571346-101571369:-_5-5	ABCC2	971	2204
ABCC2_CCDS7484.1_ex2_10:101552071-101552094:-_5-1	ABCC2	215	649
ABCC2_CCDS7484.1_ex3_10:101553372-101553395:-_5-2	ABCC2	66	220
ABCC2_CCDS7484.1_ex5_10:101554194-101554217:+_5-3	ABCC2	146	711
ABCC2_CCDS7484.1_ex6_10:101556878-101556901:-_5-4	ABCC2	688	1005
ABCC3_CCDS32681.1_ex1_17:48733267-48733290:-_5-1	ABCC3	691	991
ABCC3_CCDS32681.1_ex1_17:48733311-48733334:-_5-2	ABCC3	864	1757
ABCC3_CCDS32681.1_ex3_17:48734423-48734446:+_5-3	ABCC3	607	1287
ABCC3_CCDS32681.1_ex6_17:48736602-48736625:-_5-4	ABCC3	293	933
ABCC3_CCDS32681.1_ex7_17:48738310-48738333:+_5-5	ABCC3	224	689
ABCC4_CCDS45061.1_ex13_13:95858780-95858803:-_5-1	ABCC4	385	877
ABCC4_CCDS45061.1_ex13_13:95858877-95858900:+_5-2	ABCC4	1349	1818
ABCC4_CCDS45061.1_ex14_13:95860148-95860171:-_5-3	ABCC4	903	2231
ABCC4_CCDS45061.1_ex16_13:95863013-95863036:-_5-4	ABCC4	204	548
ABCC4_CCDS45061.1_ex17_13:95886862-95886885:-_5-5	ABCC4	66	303
ABCC5_CCDS33898.1_ex2_3:183706425-183706448:-_5-1	ABCC5	153	599
ABCC5_CCDS33898.1_ex2_3:183706483-183706506:+_5-2	ABCC5	709	1517
ABCC5_CCDS33898.1_ex3_3:183707010-183707033:+_5-3	ABCC5	374	938
ABCC5_CCDS33898.1_ex3_3:183707087-183707110:+_5-4	ABCC5	522	978
ABCC5_CCDS33898.1_ex4_3:183732050-183732073:-_5-5	ABCC5	469	741
ABCC6_CCDS10568.1_ex15_16:16276732-16276755:-_10-1	ABCC6	1062	1520
ABCC6_CCDS10568.1_ex17_16:16281043-16281066:-_10-2	ABCC6	872	1974
ABCC6_CCDS10568.1_ex18_16:16282818-16282841:-_10-3	ABCC6	219	1317
ABCC6_CCDS10568.1_ex21_16:16291900-16291923:-_10-4	ABCC6	733	2215
ABCC6_CCDS10568.1_ex23_16:16297388-16297411:+_10-5	ABCC6	389	1121
ABCC6_CCDS10568.1_ex29_16:16315531-16315554:+_10-6	ABCC6	811	1426
ABCC6_CCDS10568.1_ex29_16:16315548-16315571:-_10-7	ABCC6	525	1182
ABCC6_CCDS10568.1_ex29_16:16315564-16315587:+_10-8	ABCC6	137	770
ABCC6_CCDS10568.1_ex29_16:16315589-16315612:-_10-9	ABCC6	357	1368
ABCC6_CCDS10568.1_ex29_16:16315617-16315640:-_10-10	ABCC6	323	643
ABCC8_CCDS31437.1_ex24_11:17449412-17449435:-_5-1	ABCC8	536	1640
ABCC8_CCDS31437.1_ex27_11:17452374-17452397:+_5-2	ABCC8	456	793
ABCC8_CCDS31437.1_ex30_11:17464816-17464839:+_5-3	ABCC8	42	425
ABCC8_CCDS31437.1_ex34_11:17483198-17483221:+_5-4	ABCC8	914	1451
ABCC8_CCDS31437.1_ex35_11:17485059-17485082:+_5-5	ABCC8	426	750
ABCC9_CCDS8693.1_ex25_12:22040805-22040828:-_5-1	ABCC9	446	737
ABCC9_CCDS8693.1_ex30_12:22063203-22063226:+_5-2	ABCC9	129	409
ABCC9_CCDS8693.1_ex34_12:22069870-22069893:-_5-3	ABCC9	453	1018
ABCC9_CCDS8693.1_ex35_12:22078940-22078963:+_5-4	ABCC9	726	2244
ABCC9_CCDS8693.1_ex36_12:22086780-22086803:-_5-5	ABCC9	223	408
ABCD1_CCDS14728.1_ex0_X:152991038-152991061:-_5-1	ABCD1	524	1333
ABCD1_CCDS14728.1_ex0_X:152991083-152991106:+_5-2	ABCD1	265	983
ABCD1_CCDS14728.1_ex0_X:152991197-152991220:-_5-3	ABCD1	361	762
ABCD1_CCDS14728.1_ex0_X:152991257-152991280:+_5-4	ABCD1	286	876
ABCD1_CCDS14728.1_ex0_X:152991557-152991580:+_5-5	ABCD1	665	1612
ABCD2_CCDS8734.1_ex9_12:40012598-40012621:+_5-1	ABCD2	417	676
ABCD2_CCDS8734.1_ex9_12:40012638-40012661:+_5-2	ABCD2	400	772
ABCD2_CCDS8734.1_ex9_12:40012811-40012834:-_5-3	ABCD2	228	738
ABCD2_CCDS8734.1_ex9_12:40012977-40013000:+_5-4	ABCD2	207	899
ABCD2_CCDS8734.1_ex9_12:40013274-40013297:-_5-5	ABCD2	203	639
ABCD3_CCDS44175.1_ex1_1:94924178-94924201:-_5-1	ABCD3	265	809
ABCD3_CCDS44175.1_ex4_1:94939320-94939343:+_5-2	ABCD3	204	1320
ABCD3_CCDS44175.1_ex4_1:94939380-94939403:-_5-3	ABCD3	17	107
ABCD3_CCDS44175.1_ex5_1:94940741-94940764:+_5-4	ABCD3	600	1319
ABCD3_CCDS44175.1_ex5_1:94940775-94940798:-_5-5	ABCD3	108	297
ABCD4_CCDS9828.1_ex10_14:74759489-74759512:+_5-1	ABCD4	172	645
ABCD4_CCDS9828.1_ex14_14:74763055-74763078:+_5-2	ABCD4	138	522
ABCD4_CCDS9828.1_ex15_14:74764627-74764650:-_5-3	ABCD4	381	1097
ABCD4_CCDS9828.1_ex16_14:74766322-74766345:+_5-4	ABCD4	419	734
ABCD4_CCDS9828.1_ex17_14:74766843-74766866:+_5-5	ABCD4	667	1128
ABCE1_CCDS34071.1_ex1_4:146026751-146026774:+_5-1	ABCE1	1	210
ABCE1_CCDS34071.1_ex2_4:146029173-146029196:-_5-2	ABCE1	216	784
ABCE1_CCDS34071.1_ex3_4:146030281-146030304:+_5-3	ABCE1	761	2007
ABCE1_CCDS34071.1_ex7_4:146033406-146033429:-_5-4	ABCE1	0	29
ABCE1_CCDS34071.1_ex8_4:146038520-146038543:-_5-5	ABCE1	295	1414
ABCF1_CCDS34380.1_ex10_6:30551395-30551418:+_5-3	ABCF1	1007	3545
ABCF1_CCDS34380.1_ex10_6:30551444-30551467:+_5-4	ABCF1	238	1480
ABCF1_CCDS34380.1_ex13_6:30552235-30552258:+_5-5	ABCF1	389	1279
ABCF1_CCDS34380.1_ex5_6:30546332-30546355:+_5-1	ABCF1	107	192
ABCF1_CCDS34380.1_ex9_6:30550909-30550932:-_5-2	ABCF1	873	1541
ABCF2_CCDS5922.1_ex10_7:150919626-150919649:-_5-1	ABCF2	465	1384
ABCF2_CCDS5922.1_ex11_7:150920839-150920862:-_5-2	ABCF2	388	1333
ABCF2_CCDS5922.1_ex11_7:150920918-150920941:+_5-3	ABCF2	583	2234
ABCF2_CCDS5922.1_ex12_7:150921110-150921133:+_5-4	ABCF2	302	913
ABCF2_CCDS5922.1_ex13_7:150921873-150921896:+_5-5	ABCF2	464	959
ABCF3_CCDS3254.1_ex4_3:183905479-183905502:-_5-1	ABCF3	340	978
ABCF3_CCDS3254.1_ex5_3:183905755-183905778:+_5-2	ABCF3	614	1230
ABCF3_CCDS3254.1_ex6_3:183905942-183905965:+_5-3	ABCF3	534	1515
ABCF3_CCDS3254.1_ex6_3:183906138-183906161:+_5-4	ABCF3	294	802
ABCF3_CCDS3254.1_ex8_3:183906714-183906737:+_5-5	ABCF3	582	1675
ABCG1_CCDS13681.1_ex2_21:43691189-43691212:-_5-1	ABCG1	386	796
ABCG1_CCDS13681.1_ex5_21:43702417-43702440:+_5-2	ABCG1	893	1776
ABCG1_CCDS13681.1_ex5_21:43702448-43702471:+_5-3	ABCG1	311	933
ABCG1_CCDS13681.1_ex6_21:43704708-43704731:+_5-4	ABCG1	142	597
ABCG1_CCDS13681.1_ex6_21:43704760-43704783:-_5-5	ABCG1	578	944
ABCG2_CCDS3628.1_ex10_4:89042831-89042854:-_5-2	ABCG2	219	551
ABCG2_CCDS3628.1_ex11_4:89052232-89052255:-_5-3	ABCG2	155	548
ABCG2_CCDS3628.1_ex12_4:89053044-89053067:-_5-4	ABCG2	499	489
ABCG2_CCDS3628.1_ex13_4:89053769-89053792:-_5-5	ABCG2	442	660
ABCG2_CCDS3628.1_ex9_4:89039397-89039420:-_5-1	ABCG2	105	294
ABCG4_CCDS8415.1_ex0_11:119020874-119020897:-_5-1	ABCG4	550	1195
ABCG4_CCDS8415.1_ex0_11:119020894-119020917:-_5-2	ABCG4	718	1289
ABCG4_CCDS8415.1_ex1_11:119024760-119024783:+_5-3	ABCG4	546	1554
ABCG4_CCDS8415.1_ex4_11:119025505-119025528:-_5-4	ABCG4	277	763
ABCG4_CCDS8415.1_ex6_11:119027329-119027352:-_5-5	ABCG4	359	767
ABCG5_CCDS1814.1_ex11_2:44065008-44065031:-_5-4	ABCG5	268	538
ABCG5_CCDS1814.1_ex11_2:44065081-44065104:-_5-5	ABCG5	1158	1558
ABCG5_CCDS1814.1_ex5_2:44051553-44051576:-_5-1	ABCG5	283	628
ABCG5_CCDS1814.1_ex7_2:44053606-44053629:+_5-2	ABCG5	789	1543
ABCG5_CCDS1814.1_ex8_2:44055199-44055222:+_5-3	ABCG5	584	1088
ABCG8_CCDS1815.1_ex3_2:44078875-44078898:-_5-1	ABCG8	636	1262
ABCG8_CCDS1815.1_ex3_2:44078944-44078967:-_5-2	ABCG8	771	1626
ABCG8_CCDS1815.1_ex4_2:44079544-44079567:+_5-3	ABCG8	542	1725
ABCG8_CCDS1815.1_ex5_2:44079891-44079914:-_5-4	ABCG8	405	1257
ABCG8_CCDS1815.1_ex5_2:44079912-44079935:-_5-5	ABCG8	493	1328
ABHD1_CCDS1736.1_ex1_2:27351375-27351398:+_5-1	ABHD1	683	1329
ABHD1_CCDS1736.1_ex1_2:27351447-27351470:+_5-2	ABHD1	255	710
ABHD1_CCDS1736.1_ex2_2:27351978-27352001:+_5-3	ABHD1	209	1047
ABHD1_CCDS1736.1_ex3_2:27352184-27352207:+_5-4	ABHD1	425	797
ABHD1_CCDS1736.1_ex4_2:27352367-27352390:+_5-5	ABHD1	630	1156
ABHD10_CCDS2963.1_ex0_3:111698017-111698040:+_5-1	ABHD10	1129	2097
ABHD10_CCDS2963.1_ex1_3:111700682-111700705:-_5-2	ABHD10	31	167
ABHD10_CCDS2963.1_ex1_3:111700730-111700753:-_5-3	ABHD10	82	127
ABHD10_CCDS2963.1_ex1_3:111700748-111700771:+_5-4	ABHD10	176	423
ABHD10_CCDS2963.1_ex1_3:111700792-111700815:+_5-5	ABHD10	442	856
ABHD11_CCDS47607.1_ex2_7:73151890-73151913:-_5-1	ABHD11	178	830
ABHD11_CCDS47607.1_ex2_7:73151931-73151954:+_5-2	ABHD11	681	1146
ABHD11_CCDS47607.1_ex2_7:73151989-73152012:-_5-3	ABHD11	292	962
ABHD11_CCDS47607.1_ex3_7:73152724-73152747:+_5-4	ABHD11	277	902
ABHD11_CCDS47607.1_ex4_7:73153027-73153050:-_5-5	ABHD11	564	1776
ABHD12_CCDS13172.1_ex11_20:25319897-25319920:+_5-2	ABHD12	55	127
ABHD12_CCDS13172.1_ex11_20:25319971-25319994:-_5-3	ABHD12	658	1313
ABHD12_CCDS13172.1_ex12_20:25371156-25371179:+_5-4	ABHD12	1238	3596
ABHD12_CCDS13172.1_ex12_20:25371209-25371232:-_5-5	ABHD12	823	1694
ABHD12_CCDS13172.1_ex9_20:25300835-25300858:+_5-1	ABHD12	814	1690
ABHD12B_CCDS55916.1_ex3_14:51347235-51347258:-_5-1	ABHD12B	386	971
ABHD12B_CCDS55916.1_ex4_14:51348322-51348345:+_5-2	ABHD12B	539	679
ABHD12B_CCDS55916.1_ex6_14:51352479-51352502:-_5-3	ABHD12B	392	721
ABHD12B_CCDS55916.1_ex6_14:51352493-51352516:+_5-4	ABHD12B	586	610
ABHD12B_CCDS55916.1_ex6_14:51352534-51352557:-_5-5	ABHD12B	32	311
ABHD13_CCDS32007.1_ex0_13:108881866-108881889:+_5-1	ABHD13	3	18
ABHD13_CCDS32007.1_ex0_13:108881899-108881922:-_5-2	ABHD13	0	21
ABHD13_CCDS32007.1_ex0_13:108881926-108881949:+_5-3	ABHD13	146	737
ABHD13_CCDS32007.1_ex0_13:108882004-108882027:+_5-4	ABHD13	88	236
ABHD13_CCDS32007.1_ex0_13:108882265-108882288:-_5-5	ABHD13	59	72
ABHD14A_CCDS2843.1_ex1_3:52011954-52011977:-_5-1	ABHD14A	288	969
ABHD14A_CCDS2843.1_ex1_3:52012050-52012073:+_5-2	ABHD14A	922	2116
ABHD14A_CCDS2843.1_ex2_3:52012300-52012323:+_5-3	ABHD14A	459	1111
ABHD14A_CCDS2843.1_ex2_3:52012345-52012368:+_5-4	ABHD14A	374	946
ABHD14A_CCDS2843.1_ex3_3:52014403-52014426:-_5-5	ABHD14A	300	598
ABHD14B_CCDS2842.1_ex1_3:52003983-52004006:+_5-1	ABHD14B	396	763
ABHD14B_CCDS2842.1_ex1_3:52004012-52004035:+_5-2	ABHD14B	52	343
ABHD14B_CCDS2842.1_ex1_3:52004079-52004102:+_5-3	ABHD14B	506	1181
ABHD14B_CCDS2842.1_ex1_3:52004149-52004172:-_5-4	ABHD14B	1068	3080
ABHD14B_CCDS2842.1_ex2_3:52005460-52005483:+_5-5	ABHD14B	973	1611
ABHD15_CCDS32602.1_ex1_17:27893274-27893297:+_5-1	ABHD15	478	857
ABHD15_CCDS32602.1_ex1_17:27893332-27893355:-_5-2	ABHD15	275	1091
ABHD15_CCDS32602.1_ex1_17:27893400-27893423:-_5-3	ABHD15	850	2696
ABHD15_CCDS32602.1_ex1_17:27893627-27893650:-_5-4	ABHD15	1364	2775
ABHD15_CCDS32602.1_ex1_17:27893799-27893822:+_5-5	ABHD15	402	2267
ABHD16A_CCDS4713.1_ex11_6:31659382-31659405:+_5-1	ABHD16A	367	662
ABHD16A_CCDS4713.1_ex11_6:31659441-31659464:-_5-2	ABHD16A	582	1289
ABHD16A_CCDS4713.1_ex12_6:31659655-31659678:+_5-3	ABHD16A	621	2280
ABHD16A_CCDS4713.1_ex13_6:31660799-31660822:-_5-4	ABHD16A	496	961
ABHD16A_CCDS4713.1_ex15_6:31664772-31664795:+_5-5	ABHD16A	510	1448
ABHD16B_CCDS13539.1_ex0_20:62492991-62493014:-_5-1	ABHD16B	646	1542
ABHD16B_CCDS13539.1_ex0_20:62493189-62493212:+_5-2	ABHD16B	1568	2214
ABHD16B_CCDS13539.1_ex0_20:62493289-62493312:+_5-3	ABHD16B	479	1179
ABHD16B_CCDS13539.1_ex0_20:62493430-62493453:+_5-4	ABHD16B	858	1273
ABHD16B_CCDS13539.1_ex0_20:62493537-62493560:-_5-5	ABHD16B	947	1356
ABHD17A_CCDS32867.1_ex2_19:1880106-1880129:-_5-1	ABHD17A	562	1582
ABHD17A_CCDS32867.1_ex4_19:1881262-1881285:+_5-3	ABHD17A	501	1550
ABHD17A_CCDS32867.1_ex4_19:1881336-1881359:+_5-5	ABHD17A	775	2269
ABHD17B_CCDS35042.1_ex3_9:74489579-74489602:+_5-1	ABHD17B	613	1458
ABHD17B_CCDS35042.1_ex3_9:74489604-74489627:-_5-2	ABHD17B	0	21
ABHD17B_CCDS35042.1_ex3_9:74489645-74489668:-_5-3	ABHD17B	147	93
ABHD17B_CCDS35042.1_ex3_9:74489711-74489734:+_5-4	ABHD17B	112	185
ABHD17B_CCDS35042.1_ex3_9:74489769-74489792:-_5-5	ABHD17B	9	142
ABHD17C_CCDS45323.1_ex0_15:80987882-80987905:-_5-1	ABHD17C	865	1917
ABHD17C_CCDS45323.1_ex0_15:80988038-80988061:+_5-2	ABHD17C	351	1325
ABHD17C_CCDS45323.1_ex1_15:81041849-81041872:-_5-3	ABHD17C	328	1128
ABHD17C_CCDS45323.1_ex1_15:81041908-81041931:-_5-4	ABHD17C	695	1328
ABHD17C_CCDS45323.1_ex1_15:81041924-81041947:-_5-5	ABHD17C	794	1462
ABHD2_CCDS10348.1_ex1_15:89695032-89695055:-_5-1	ABHD2	231	217
ABHD2_CCDS10348.1_ex2_15:89698665-89698688:+_5-2	ABHD2	259	236
ABHD2_CCDS10348.1_ex2_15:89698694-89698717:+_5-3	ABHD2	1287	2141
ABHD2_CCDS10348.1_ex2_15:89698721-89698744:-_5-4	ABHD2	452	1218
ABHD2_CCDS10348.1_ex2_15:89698746-89698769:-_5-5	ABHD2	410	1081
ABHD3_CCDS32802.1_ex7_18:19283541-19283564:+_5-1	ABHD3	835	2896
ABHD3_CCDS32802.1_ex7_18:19283569-19283592:+_5-2	ABHD3	90	410
ABHD3_CCDS32802.1_ex7_18:19283615-19283638:-_5-3	ABHD3	363	1303
ABHD3_CCDS32802.1_ex7_18:19283635-19283658:+_5-4	ABHD3	392	1002
ABHD3_CCDS32802.1_ex7_18:19283685-19283708:-_5-5	ABHD3	539	1835
ABHD4_CCDS9572.1_ex2_14:23072373-23072396:+_5-1	ABHD4	888	2151
ABHD4_CCDS9572.1_ex2_14:23072477-23072500:-_5-2	ABHD4	611	1196
ABHD4_CCDS9572.1_ex2_14:23072515-23072538:+_5-3	ABHD4	291	839
ABHD4_CCDS9572.1_ex2_14:23072555-23072578:+_5-4	ABHD4	300	816
ABHD4_CCDS9572.1_ex3_14:23072853-23072876:-_5-5	ABHD4	89	364
ABHD5_CCDS2711.1_ex2_3:43743815-43743838:-_5-1	ABHD5	0	5
ABHD5_CCDS2711.1_ex2_3:43743907-43743930:+_5-2	ABHD5	222	771
ABHD5_CCDS2711.1_ex2_3:43743924-43743947:-_5-3	ABHD5	454	1157
ABHD5_CCDS2711.1_ex2_3:43743978-43744001:+_5-4	ABHD5	389	1305
ABHD5_CCDS2711.1_ex2_3:43744017-43744040:+_5-5	ABHD5	750	960
ABHD6_CCDS2887.1_ex1_3:58252912-58252935:+_5-1	ABHD6	288	1028
ABHD6_CCDS2887.1_ex1_3:58253017-58253040:-_5-2	ABHD6	482	936
ABHD6_CCDS2887.1_ex2_3:58255058-58255081:+_5-3	ABHD6	1600	2887
ABHD6_CCDS2887.1_ex2_3:58255116-58255139:+_5-4	ABHD6	257	483
ABHD6_CCDS2887.1_ex3_3:58256750-58256773:-_5-5	ABHD6	777	850
ABHD8_CCDS12355.1_ex3_19:17411913-17411936:-_5-1	ABHD8	357	1119
ABHD8_CCDS12355.1_ex3_19:17412108-17412131:-_5-2	ABHD8	686	1203
ABHD8_CCDS12355.1_ex3_19:17412155-17412178:+_5-3	ABHD8	479	1156
ABHD8_CCDS12355.1_ex3_19:17412185-17412208:+_5-4	ABHD8	396	1137
ABHD8_CCDS12355.1_ex3_19:17412302-17412325:+_5-5	ABHD8	207	967
ABI1_CCDS31169.1_ex5_10:27057833-27057856:+_5-1	ABI1	629	1352
ABI1_CCDS31169.1_ex6_10:27059179-27059202:+_5-2	ABI1	739	1754
ABI1_CCDS31169.1_ex8_10:27112065-27112088:-_5-3	ABI1	193	277
ABI1_CCDS31169.1_ex8_10:27112164-27112187:+_5-4	ABI1	153	599
ABI1_CCDS31169.1_ex9_10:27149695-27149718:+_5-5	ABI1	697	1975
ABI2_CCDS2358.1_ex2_2:204245027-204245050:-_5-1	ABI2	510	972
ABI2_CCDS2358.1_ex3_2:204255829-204255852:-_5-2	ABI2	240	655
ABI2_CCDS2358.1_ex4_2:204259432-204259455:-_5-3	ABI2	632	985
ABI2_CCDS2358.1_ex4_2:204259462-204259485:-_5-4	ABI2	441	1085
ABI2_CCDS2358.1_ex4_2:204259486-204259509:-_5-5	ABI2	462	1679
ABI3_CCDS11546.1_ex2_17:47295113-47295136:+_5-1	ABI3	116	677
ABI3_CCDS11546.1_ex2_17:47295169-47295192:-_5-2	ABI3	701	2087
ABI3_CCDS11546.1_ex2_17:47295206-47295229:-_5-3	ABI3	512	1190
ABI3_CCDS11546.1_ex2_17:47295241-47295264:+_5-4	ABI3	775	969
ABI3_CCDS11546.1_ex3_17:47296933-47296956:+_5-5	ABI3	221	369
ABI3BP_CCDS46880.1_ex19_3:100567653-100567676:+_5-1	ABI3BP	427	1438
ABI3BP_CCDS46880.1_ex19_3:100567673-100567696:+_5-2	ABI3BP	128	815
ABI3BP_CCDS46880.1_ex24_3:100583695-100583718:+_5-3	ABI3BP	223	337
ABI3BP_CCDS46880.1_ex31_3:100617721-100617744:+_5-4	ABI3BP	94	310
ABI3BP_CCDS46880.1_ex33_3:100645253-100645276:+_5-5	ABI3BP	163	381
ABL1_CCDS35165.1_ex1_9:133729502-133729525:+_5-1	ABL1	453	1254
ABL1_CCDS35165.1_ex2_9:133730418-133730441:+_5-2	ABL1	131	413
ABL1_CCDS35165.1_ex3_9:133738200-133738223:+_5-3	ABL1	465	1923
ABL1_CCDS35165.1_ex3_9:133738282-133738305:+_5-4	ABL1	552	1086
ABL1_CCDS35165.1_ex7_9:133753843-133753866:-_5-5	ABL1	576	1023
ABL2_CCDS30947.1_ex7_1:179090845-179090868:-_5-1	ABL2	453	1006
ABL2_CCDS30947.1_ex8_1:179095555-179095578:-_5-2	ABL2	1118	1505
ABL2_CCDS30947.1_ex8_1:179095735-179095758:-_5-3	ABL2	540	1345
ABL2_CCDS30947.1_ex9_1:179100556-179100579:+_5-4	ABL2	932	1880
ABL2_CCDS30947.1_ex9_1:179100594-179100617:-_5-5	ABL2	933	1352
ABLIM1_CCDS31288.1_ex11_10:116225536-116225559:-_5-1	ABLIM1	651	1422
ABLIM1_CCDS31288.1_ex11_10:116225558-116225581:+_5-2	ABLIM1	706	2026
ABLIM1_CCDS31288.1_ex13_10:116232848-116232871:+_5-3	ABLIM1	289	472
ABLIM1_CCDS31288.1_ex14_10:116233632-116233655:+_5-4	ABLIM1	0	28
ABLIM1_CCDS31288.1_ex14_10:116233706-116233729:-_5-5	ABLIM1	112	310
ABLIM2_CCDS47011.1_ex8_4:8037919-8037942:+_5-1	ABLIM2	291	768
ABLIM2_CCDS47011.1_ex8_4:8037938-8037961:+_5-2	ABLIM2	131	640
ABLIM2_CCDS47011.1_ex8_4:8037961-8037984:-_5-3	ABLIM2	249	570
ABLIM2_CCDS47011.1_ex8_4:8037982-8038005:-_5-4	ABLIM2	585	948
ABLIM2_CCDS47011.1_ex9_4:8046885-8046908:+_5-5	ABLIM2	98	460
ABLIM3_CCDS4294.1_ex2_5:148577900-148577923:+_5-1	ABLIM3	654	1955
ABLIM3_CCDS4294.1_ex2_5:148577937-148577960:-_5-2	ABLIM3	615	1193
ABLIM3_CCDS4294.1_ex4_5:148586678-148586701:+_5-3	ABLIM3	343	674
ABLIM3_CCDS4294.1_ex9_5:148617060-148617083:+_5-4	ABLIM3	32	51
ABLIM3_CCDS4294.1_ex9_5:148617123-148617146:+_5-5	ABLIM3	273	742
ABR_CCDS10999.1_ex11_17:961251-961274:+_11-7	ABR	222	648
ABR_CCDS10999.1_ex16_17:976855-976878:+_11-8	ABR	267	468
ABR_CCDS10999.1_ex16_17:976879-976902:+_11-9	ABR	502	1313
ABR_CCDS10999.1_ex18_17:986812-986835:-_11-10	ABR	91	526
ABR_CCDS10999.1_ex18_17:986839-986862:+_11-11	ABR	557	1965
ABR_CCDS10999.1_ex21_17:1028604-1028627:+_11-1	ABR	375	761
ABR_CCDS10999.1_ex4_17:915124-915147:-_11-2	ABR	561	1296
ABR_CCDS10999.1_ex5_17:915941-915964:+_11-3	ABR	542	1073
ABR_CCDS10999.1_ex5_17:915960-915983:-_11-4	ABR	98	474
ABR_CCDS10999.1_ex5_17:915986-916009:+_11-5	ABR	606	1953
ABR_CCDS10999.1_ex6_17:916345-916368:-_11-6	ABR	134	453
ABRA_CCDS6305.1_ex1_8:107781927-107781950:+_5-1	ABRA	746	2345
ABRA_CCDS6305.1_ex1_8:107782012-107782035:+_5-2	ABRA	1385	2214
ABRA_CCDS6305.1_ex1_8:107782078-107782101:-_5-3	ABRA	113	436
ABRA_CCDS6305.1_ex1_8:107782103-107782126:+_5-4	ABRA	270	263
ABRA_CCDS6305.1_ex1_8:107782285-107782308:-_5-5	ABRA	438	825
ABRACL_CCDS43509.1_ex1_6:139363863-139363886:+_4-1	ABRACL	92	232
ABRACL_CCDS43509.1_ex1_6:139363895-139363918:-_4-2	ABRACL	72	335
ABRACL_CCDS43509.1_ex1_6:139363916-139363939:-_4-3	ABRACL	27	253
ABRACL_CCDS43509.1_ex1_6:139363939-139363962:+_4-4	ABRACL	624	544
ABT1_CCDS4616.1_ex0_6:26597385-26597408:-_5-1	ABT1	391	1961
ABT1_CCDS4616.1_ex0_6:26597412-26597435:-_5-2	ABT1	94	2027
ABT1_CCDS4616.1_ex1_6:26598142-26598165:-_5-3	ABT1	536	1075
ABT1_CCDS4616.1_ex1_6:26598205-26598228:+_5-4	ABT1	77	937
ABT1_CCDS4616.1_ex1_6:26598267-26598290:-_5-5	ABT1	147	540
ABTB1_CCDS3045.1_ex7_3:127396021-127396044:-_5-1	ABTB1	583	941
ABTB1_CCDS3045.1_ex8_3:127396330-127396353:-_5-2	ABTB1	100	450
ABTB1_CCDS3045.1_ex9_3:127396538-127396561:+_5-3	ABTB1	961	1879
ABTB1_CCDS3045.1_ex9_3:127396619-127396642:-_5-4	ABTB1	455	1719
ABTB1_CCDS3045.1_ex9_3:127396635-127396658:-_5-5	ABTB1	119	290
ABTB2_CCDS7890.2_ex13_11:34194754-34194777:-_5-1	ABTB2	590	1491
ABTB2_CCDS7890.2_ex13_11:34194811-34194834:+_5-2	ABTB2	856	2065
ABTB2_CCDS7890.2_ex15_11:34226169-34226192:+_5-3	ABTB2	1107	2265
ABTB2_CCDS7890.2_ex16_11:34378449-34378472:+_5-4	ABTB2	604	1584
ABTB2_CCDS7890.2_ex16_11:34379004-34379027:+_5-5	ABTB2	315	1150
ACAA1_CCDS2673.1_ex10_3:38178145-38178168:+_5-5	ACAA1	321	1000
ACAA1_CCDS2673.1_ex4_3:38168105-38168128:+_5-1	ACAA1	1129	1644
ACAA1_CCDS2673.1_ex5_3:38169304-38169327:-_5-2	ACAA1	322	603
ACAA1_CCDS2673.1_ex7_3:38173098-38173121:-_5-3	ACAA1	43	354
ACAA1_CCDS2673.1_ex8_3:38173441-38173464:-_5-4	ACAA1	534	1291
ACAA2_CCDS11939.1_ex5_18:47320656-47320679:+_5-1	ACAA2	839	1551
ACAA2_CCDS11939.1_ex6_18:47322134-47322157:+_5-2	ACAA2	62	604
ACAA2_CCDS11939.1_ex6_18:47322164-47322187:+_5-3	ACAA2	381	1174
ACAA2_CCDS11939.1_ex7_18:47323832-47323855:+_5-4	ACAA2	421	656
ACAA2_CCDS11939.1_ex7_18:47323875-47323898:+_5-5	ACAA2	241	1189
ACACA_CCDS11317.1_ex27_17:35578744-35578767:+_5-1	ACACA	137	415
ACACA_CCDS11317.1_ex30_17:35583268-35583291:+_5-2	ACACA	1172	1683
ACACA_CCDS11317.1_ex36_17:35602062-35602085:-_5-3	ACACA	239	758
ACACA_CCDS11317.1_ex37_17:35603874-35603897:-_5-4	ACACA	249	473
ACACA_CCDS11317.1_ex40_17:35608949-35608972:+_5-5	ACACA	274	1272
ACACB_CCDS31898.1_ex0_12:109577719-109577742:+_5-1	ACACB	1332	1927
ACACB_CCDS31898.1_ex0_12:109577758-109577781:+_5-2	ACACB	442	1129
ACACB_CCDS31898.1_ex12_12:109629453-109629476:+_5-4	ACACB	365	969
ACACB_CCDS31898.1_ex17_12:109639499-109639522:-_5-5	ACACB	467	1270
ACACB_CCDS31898.1_ex5_12:109611981-109612004:-_5-3	ACACB	604	1588
ACAD10_CCDS31903.1_ex0_12:112130639-112130662:+_5-1	ACAD10	382	841
ACAD10_CCDS31903.1_ex5_12:112153664-112153687:+_5-2	ACAD10	409	1433
ACAD10_CCDS31903.1_ex6_12:112159505-112159528:-_5-3	ACAD10	225	480
ACAD10_CCDS31903.1_ex7_12:112165845-112165868:-_5-4	ACAD10	712	1750
ACAD10_CCDS31903.1_ex8_12:112167618-112167641:+_5-5	ACAD10	202	1067
ACAD11_CCDS3074.1_ex13_3:132349354-132349377:-_5-1	ACAD11	475	949
ACAD11_CCDS3074.1_ex14_3:132350279-132350302:-_5-2	ACAD11	324	1359
ACAD11_CCDS3074.1_ex15_3:132358429-132358452:+_5-3	ACAD11	836	1448
ACAD11_CCDS3074.1_ex16_3:132360960-132360983:+_5-4	ACAD11	410	965
ACAD11_CCDS3074.1_ex19_3:132378471-132378494:-_5-5	ACAD11	715	1446
ACAD8_CCDS8498.1_ex0_11:134123591-134123614:-_5-1	ACAD8	730	1835
ACAD8_CCDS8498.1_ex2_11:134127012-134127035:+_5-2	ACAD8	553	1241
ACAD8_CCDS8498.1_ex3_11:134128416-134128439:-_5-3	ACAD8	273	616
ACAD8_CCDS8498.1_ex3_11:134128465-134128488:-_5-4	ACAD8	0	0
ACAD8_CCDS8498.1_ex5_11:134129537-134129560:+_5-5	ACAD8	520	1136
ACAD9_CCDS3053.1_ex0_3:128598636-128598659:-_5-1	ACAD9	254	732
ACAD9_CCDS3053.1_ex1_3:128603545-128603568:+_5-2	ACAD9	436	1805
ACAD9_CCDS3053.1_ex2_3:128612398-128612421:+_5-3	ACAD9	132	711
ACAD9_CCDS3053.1_ex4_3:128615319-128615342:+_5-4	ACAD9	647	1732
ACAD9_CCDS3053.1_ex5_3:128616476-128616499:+_5-5	ACAD9	499	960
ACADL_CCDS2389.1_ex6_2:211074937-211074960:-_5-1	ACADL	12	187
ACADL_CCDS2389.1_ex7_2:211081079-211081102:-_5-2	ACADL	621	1153
ACADL_CCDS2389.1_ex7_2:211081160-211081183:-_5-3	ACADL	1	60
ACADL_CCDS2389.1_ex8_2:211082690-211082713:+_5-4	ACADL	430	755
ACADL_CCDS2389.1_ex8_2:211082722-211082745:-_5-5	ACADL	175	890
ACADM_CCDS44165.1_ex3_1:76198544-76198567:+_5-1	ACADM	256	726
ACADM_CCDS44165.1_ex6_1:76205664-76205687:+_5-2	ACADM	6	190
ACADM_CCDS44165.1_ex6_1:76205685-76205708:+_5-3	ACADM	460	1569
ACADM_CCDS44165.1_ex6_1:76205760-76205783:+_5-4	ACADM	314	1005
ACADM_CCDS44165.1_ex8_1:76215118-76215141:+_5-5	ACADM	183	333
ACADS_CCDS9207.1_ex1_12:121164944-121164967:-_5-1	ACADS	684	1164
ACADS_CCDS9207.1_ex2_12:121174853-121174876:-_5-2	ACADS	308	717
ACADS_CCDS9207.1_ex2_12:121174909-121174932:-_5-3	ACADS	677	1992
ACADS_CCDS9207.1_ex4_12:121175681-121175704:-_5-4	ACADS	948	2123
ACADS_CCDS9207.1_ex4_12:121175748-121175771:+_5-5	ACADS	897	1958
ACADSB_CCDS7634.1_ex2_10:124797287-124797310:+_5-1	ACADSB	389	819
ACADSB_CCDS7634.1_ex2_10:124797339-124797362:+_5-2	ACADSB	1	12
ACADSB_CCDS7634.1_ex3_10:124800034-124800057:+_5-3	ACADSB	385	1198
ACADSB_CCDS7634.1_ex5_10:124802585-124802608:+_5-4	ACADSB	210	257
ACADSB_CCDS7634.1_ex5_10:124802658-124802681:-_5-5	ACADSB	199	747
ACADVL_CCDS11090.1_ex1_17:7123483-7123506:+_5-1	ACADVL	501	1631
ACADVL_CCDS11090.1_ex3_17:7123982-7124005:-_5-2	ACADVL	160	741
ACADVL_CCDS11090.1_ex4_17:7124128-7124151:-_5-3	ACADVL	217	719
ACADVL_CCDS11090.1_ex6_17:7124852-7124875:-_5-4	ACADVL	797	1295
ACADVL_CCDS11090.1_ex7_17:7125290-7125313:+_5-5	ACADVL	180	750
ACAN_CCDS53970.1_ex3_15:89385066-89385089:+_5-1	ACAN	885	2254
ACAN_CCDS53970.1_ex4_15:89386844-89386867:-_5-2	ACAN	755	1339
ACAN_CCDS53970.1_ex6_15:89390543-89390566:-_5-3	ACAN	488	1740
ACAN_CCDS53970.1_ex6_15:89390636-89390659:-_5-4	ACAN	656	1774
ACAN_CCDS53970.1_ex8_15:89392877-89392900:-_5-5	ACAN	809	1660
ACAP1_CCDS11101.1_ex2_17:7245322-7245345:-_5-1	ACAP1	473	1170
ACAP1_CCDS11101.1_ex2_17:7245375-7245398:-_5-2	ACAP1	1054	1604
ACAP1_CCDS11101.1_ex5_17:7246719-7246742:+_5-3	ACAP1	987	1612
ACAP1_CCDS11101.1_ex5_17:7246824-7246847:+_5-4	ACAP1	822	1438
ACAP1_CCDS11101.1_ex5_17:7246850-7246873:-_5-5	ACAP1	950	1908
ACAP2_CCDS33924.1_ex10_3:195027260-195027283:+_5-1	ACAP2	0	81
ACAP2_CCDS33924.1_ex10_3:195027304-195027327:-_5-2	ACAP2	384	1628
ACAP2_CCDS33924.1_ex11_3:195028036-195028059:-_5-3	ACAP2	257	641
ACAP2_CCDS33924.1_ex20_3:195102645-195102668:+_5-4	ACAP2	41	298
ACAP2_CCDS33924.1_ex20_3:195102716-195102739:-_5-5	ACAP2	122	116
ACAP3_CCDS19.2_ex10_1:1233213-1233236:+_5-3	ACAP3	143	1169
ACAP3_CCDS19.2_ex13_1:1234006-1234029:-_5-4	ACAP3	414	1110
ACAP3_CCDS19.2_ex20_1:1238321-1238344:-_5-5	ACAP3	310	1219
ACAP3_CCDS19.2_ex9_1:1231944-1231967:+_5-1	ACAP3	928	1868
ACAP3_CCDS19.2_ex9_1:1231970-1231993:+_5-2	ACAP3	774	1707
ACAT1_CCDS8339.1_ex2_11:108004577-108004600:-_5-1	ACAT1	15	141
ACAT1_CCDS8339.1_ex4_11:108005873-108005896:-_5-2	ACAT1	10	95
ACAT1_CCDS8339.1_ex4_11:108005947-108005970:+_5-3	ACAT1	286	781
ACAT1_CCDS8339.1_ex5_11:108009658-108009681:-_5-4	ACAT1	0	13
ACAT1_CCDS8339.1_ex6_11:108010823-108010846:+_5-5	ACAT1	129	248
ACAT2_CCDS5268.1_ex2_6:160188149-160188172:+_5-1	ACAT2	390	814
ACAT2_CCDS5268.1_ex3_6:160189643-160189666:+_5-2	ACAT2	35	39
ACAT2_CCDS5268.1_ex4_6:160196223-160196246:+_5-3	ACAT2	153	191
ACAT2_CCDS5268.1_ex4_6:160196298-160196321:-_5-4	ACAT2	1	59
ACAT2_CCDS5268.1_ex4_6:160196320-160196343:-_5-5	ACAT2	143	258
ACBD3_CCDS1551.1_ex4_1:226349283-226349306:-_5-1	ACBD3	215	588
ACBD3_CCDS1551.1_ex5_1:226352508-226352531:-_5-2	ACBD3	20	249
ACBD3_CCDS1551.1_ex5_1:226352583-226352606:-_5-3	ACBD3	270	445
ACBD3_CCDS1551.1_ex6_1:226353589-226353612:-_5-4	ACBD3	357	823
ACBD3_CCDS1551.1_ex7_1:226374211-226374234:-_5-5	ACBD3	580	943
ACBD4_CCDS42348.1_ex1_17:43213878-43213901:-_5-1	ACBD4	447	935
ACBD4_CCDS42348.1_ex1_17:43213910-43213933:+_5-2	ACBD4	673	1534
ACBD4_CCDS42348.1_ex1_17:43213966-43213989:-_5-3	ACBD4	457	1013
ACBD4_CCDS42348.1_ex3_17:43214384-43214407:+_5-4	ACBD4	612	1406
ACBD4_CCDS42348.1_ex3_17:43214432-43214455:+_5-5	ACBD4	333	1162
ACBD5_CCDS44368.1_ex10_10:27524084-27524107:-_5-5	ACBD5	27	19
ACBD5_CCDS44368.1_ex4_10:27499981-27500004:-_5-1	ACBD5	311	878
ACBD5_CCDS44368.1_ex6_10:27506944-27506967:-_5-2	ACBD5	69	369
ACBD5_CCDS44368.1_ex6_10:27506985-27507008:-_5-3	ACBD5	272	1159
ACBD5_CCDS44368.1_ex8_10:27512265-27512288:-_5-4	ACBD5	84	427
ACBD6_CCDS1339.1_ex5_1:180461412-180461435:-_5-1	ACBD6	167	263
ACBD6_CCDS1339.1_ex5_1:180461490-180461513:-_5-2	ACBD6	222	581
ACBD6_CCDS1339.1_ex7_1:180471178-180471201:-_5-3	ACBD6	25	360
ACBD6_CCDS1339.1_ex7_1:180471214-180471237:-_5-4	ACBD6	859	1745
ACBD6_CCDS1339.1_ex7_1:180471289-180471312:-_5-5	ACBD6	828	2122
ACBD7_CCDS31153.1_ex1_10:15120710-15120733:-_5-1	ACBD7	13	62
ACBD7_CCDS31153.1_ex1_10:15120724-15120747:-_5-2	ACBD7	33	86
ACBD7_CCDS31153.1_ex1_10:15120742-15120765:-_5-3	ACBD7	770	1944
ACBD7_CCDS31153.1_ex2_10:15120935-15120958:-_5-4	ACBD7	0	28
ACBD7_CCDS31153.1_ex2_10:15120959-15120982:-_5-5	ACBD7	74	80
ACCS_CCDS7907.1_ex0_11:44089251-44089274:+_5-1	ACCS	515	1188
ACCS_CCDS7907.1_ex0_11:44089428-44089451:-_5-2	ACCS	161	469
ACCS_CCDS7907.1_ex2_11:44094998-44095021:+_5-3	ACCS	214	640
ACCS_CCDS7907.1_ex5_11:44098846-44098869:-_5-4	ACCS	457	452
ACCS_CCDS7907.1_ex7_11:44100275-44100298:-_5-5	ACCS	251	645
ACCSL_CCDS41636.1_ex0_11:44069678-44069701:+_5-1	ACCSL	63	82
ACCSL_CCDS41636.1_ex0_11:44069791-44069814:-_5-2	ACCSL	88	266
ACCSL_CCDS41636.1_ex0_11:44069979-44070002:+_5-3	ACCSL	1217	2789
ACCSL_CCDS41636.1_ex0_11:44070035-44070058:-_5-4	ACCSL	451	898
ACCSL_CCDS41636.1_ex4_11:44073262-44073285:-_5-5	ACCSL	1209	3386
ACD_CCDS10842.1_ex10_16:67693827-67693850:-_5-2	ACD	884	2435
ACD_CCDS10842.1_ex10_16:67693882-67693905:-_5-3	ACD	825	1476
ACD_CCDS10842.1_ex11_16:67694136-67694159:-_5-4	ACD	866	1902
ACD_CCDS10842.1_ex11_16:67694252-67694275:-_5-5	ACD	1013	2099
ACD_CCDS10842.1_ex9_16:67693662-67693685:-_5-1	ACD	796	1060
ACE_CCDS11637.1_ex12_17:61562639-61562662:+_5-1	ACE	178	915
ACE_CCDS11637.1_ex12_17:61562660-61562683:+_5-2	ACE	489	1150
ACE_CCDS11637.1_ex13_17:61564002-61564025:-_5-3	ACE	130	302
ACE_CCDS11637.1_ex14_17:61564389-61564412:-_5-4	ACE	468	1130
ACE_CCDS11637.1_ex15_17:61566004-61566027:-_5-5	ACE	454	1248
ACE2_CCDS14169.1_ex10_X:15599403-15599426:-_5-1	ACE2	1269	1774
ACE2_CCDS14169.1_ex11_X:15603596-15603619:-_5-2	ACE2	697	1256
ACE2_CCDS14169.1_ex12_X:15605898-15605921:-_5-3	ACE2	148	182
ACE2_CCDS14169.1_ex13_X:15607486-15607509:+_5-4	ACE2	1000	1553
ACE2_CCDS14169.1_ex15_X:15610401-15610424:-_5-5	ACE2	388	837
ACER1_CCDS12161.1_ex2_19:6309827-6309850:+_5-1	ACER1	240	888
ACER1_CCDS12161.1_ex3_19:6312202-6312225:+_5-2	ACER1	398	1420
ACER1_CCDS12161.1_ex3_19:6312269-6312292:+_5-3	ACER1	43	280
ACER1_CCDS12161.1_ex4_19:6312389-6312412:+_5-4	ACER1	167	244
ACER1_CCDS12161.1_ex4_19:6312414-6312437:+_5-5	ACER1	204	680
ACER2_CCDS34992.1_ex0_9:19409173-19409196:+_5-1	ACER2	558	1104
ACER2_CCDS34992.1_ex2_9:19424724-19424747:-_5-2	ACER2	82	112
ACER2_CCDS34992.1_ex3_9:19434941-19434964:+_5-3	ACER2	187	660
ACER2_CCDS34992.1_ex3_9:19434971-19434994:-_5-4	ACER2	646	1348
ACER2_CCDS34992.1_ex3_9:19435060-19435083:+_5-5	ACER2	279	445
ACER3_CCDS8247.1_ex0_11:76572096-76572119:-_5-1	ACER3	479	1022
ACER3_CCDS8247.1_ex1_11:76637635-76637658:-_5-2	ACER3	275	1104
ACER3_CCDS8247.1_ex1_11:76637652-76637675:+_5-3	ACER3	244	902
ACER3_CCDS8247.1_ex4_11:76696736-76696759:-_5-4	ACER3	0	2
ACER3_CCDS8247.1_ex5_11:76701596-76701619:+_5-5	ACER3	139	439
ACHE_CCDS5709.1_ex3_7:100491172-100491195:+_5-1	ACHE	448	1656
ACHE_CCDS5709.1_ex3_7:100491356-100491379:-_5-2	ACHE	540	1563
ACHE_CCDS5709.1_ex3_7:100491450-100491473:+_5-3	ACHE	408	981
ACHE_CCDS5709.1_ex3_7:100491607-100491630:+_5-4	ACHE	76	575
ACHE_CCDS5709.1_ex3_7:100491681-100491704:-_5-5	ACHE	0	5
ACIN1_CCDS53887.1_ex10_14:23538701-23538724:+_5-4	ACIN1	393	1331
ACIN1_CCDS53887.1_ex10_14:23538716-23538739:-_5-5	ACIN1	54	822
ACIN1_CCDS53887.1_ex7_14:23533312-23533335:-_5-1	ACIN1	437	1412
ACIN1_CCDS53887.1_ex7_14:23533356-23533379:-_5-2	ACIN1	131	824
ACIN1_CCDS53887.1_ex8_14:23533625-23533648:-_5-3	ACIN1	388	1139
ACKR2_CCDS2706.1_ex0_3:42906140-42906163:-_5-1	ACKR2	4	74
ACKR2_CCDS2706.1_ex0_3:42906173-42906196:-_5-2	ACKR2	589	1114
ACKR2_CCDS2706.1_ex0_3:42906482-42906505:-_5-3	ACKR2	545	832
ACKR2_CCDS2706.1_ex0_3:42906543-42906566:+_5-4	ACKR2	45	184
ACKR2_CCDS2706.1_ex0_3:42906580-42906603:+_5-5	ACKR2	1250	1487
ACKR3_CCDS2516.1_ex0_2:237489233-237489256:-_5-1	ACKR3	398	1027
ACKR3_CCDS2516.1_ex0_2:237489278-237489301:+_5-2	ACKR3	831	1736
ACKR3_CCDS2516.1_ex0_2:237489328-237489351:-_5-3	ACKR3	527	1396
ACKR3_CCDS2516.1_ex0_2:237489438-237489461:-_5-4	ACKR3	1078	3240
ACKR3_CCDS2516.1_ex0_2:237489661-237489684:-_5-5	ACKR3	275	800
ACKR4_CCDS3075.1_ex0_3:132319419-132319442:-_5-1	ACKR4	243	632
ACKR4_CCDS3075.1_ex0_3:132319523-132319546:-_5-2	ACKR4	311	302
ACKR4_CCDS3075.1_ex0_3:132319664-132319687:+_5-3	ACKR4	447	1830
ACKR4_CCDS3075.1_ex0_3:132319753-132319776:-_5-4	ACKR4	44	84
ACKR4_CCDS3075.1_ex0_3:132319805-132319828:-_5-5	ACKR4	279	867
ACLY_CCDS11412.1_ex17_17:40054877-40054900:+_5-1	ACLY	1408	3747
ACLY_CCDS11412.1_ex20_17:40061873-40061896:-_5-2	ACLY	54	632
ACLY_CCDS11412.1_ex22_17:40063697-40063720:+_5-3	ACLY	501	2224
ACLY_CCDS11412.1_ex24_17:40065902-40065925:+_5-4	ACLY	260	1226
ACLY_CCDS11412.1_ex26_17:40068754-40068777:-_5-5	ACLY	718	1525
ACMSD_CCDS2173.2_ex3_2:135619559-135619582:-_5-1	ACMSD	127	858
ACMSD_CCDS2173.2_ex4_2:135621016-135621039:-_5-2	ACMSD	240	892
ACMSD_CCDS2173.2_ex4_2:135621123-135621146:+_5-3	ACMSD	446	761
ACMSD_CCDS2173.2_ex4_2:135621143-135621166:+_5-4	ACMSD	652	1584
ACMSD_CCDS2173.2_ex4_2:135621158-135621181:+_5-5	ACMSD	402	1207
ACN9_CCDS5648.1_ex0_7:96747103-96747126:+_5-1	ACN9	273	1393
ACN9_CCDS5648.1_ex0_7:96747121-96747144:-_5-2	ACN9	165	1255
ACN9_CCDS5648.1_ex0_7:96747160-96747183:+_5-3	ACN9	0	1
ACN9_CCDS5648.1_ex0_7:96747187-96747210:+_5-4	ACN9	317	950
ACN9_CCDS5648.1_ex1_7:96810328-96810351:+_5-5	ACN9	743	886
ACO1_CCDS6525.1_ex1_9:32407297-32407320:-_5-1	ACO1	208	273
ACO1_CCDS6525.1_ex1_9:32407412-32407435:-_5-2	ACO1	436	1309
ACO1_CCDS6525.1_ex4_9:32418346-32418369:+_5-3	ACO1	105	1041
ACO1_CCDS6525.1_ex6_9:32420920-32420943:-_5-4	ACO1	321	1202
ACO1_CCDS6525.1_ex6_9:32420993-32421016:+_5-5	ACO1	321	373
ACO2_CCDS14017.1_ex1_22:41895849-41895872:+_5-1	ACO2	161	425
ACO2_CCDS14017.1_ex2_22:41903868-41903891:+_5-2	ACO2	794	1158
ACO2_CCDS14017.1_ex5_22:41911786-41911809:+_5-3	ACO2	498	1753
ACO2_CCDS14017.1_ex5_22:41911869-41911892:+_5-4	ACO2	154	825
ACO2_CCDS14017.1_ex6_22:41913578-41913601:+_5-5	ACO2	321	981
ACOT1_CCDS32117.1_ex0_14:74004234-74004257:-_4-1	ACOT1	643	1871
ACOT1_CCDS32117.1_ex0_14:74004275-74004298:+_4-2	ACOT1	322	1369
ACOT1_CCDS32117.1_ex0_14:74004487-74004510:-_4-3	ACOT1	946	1734
ACOT1_CCDS32117.1_ex1_14:74008251-74008274:+_4-4	ACOT1	856	1567
ACOT11_CCDS592.1_ex1_1:55050394-55050417:-_5-1	ACOT11	399	1967
ACOT11_CCDS592.1_ex1_1:55050518-55050541:+_5-2	ACOT11	527	1584
ACOT11_CCDS592.1_ex3_1:55058244-55058267:-_5-3	ACOT11	523	816
ACOT11_CCDS592.1_ex7_1:55064986-55065009:-_5-4	ACOT11	662	974
ACOT11_CCDS592.1_ex7_1:55065030-55065053:-_5-5	ACOT11	434	1028
ACOT12_CCDS4055.1_ex7_5:80640837-80640860:-_5-1	ACOT12	243	977
ACOT12_CCDS4055.1_ex8_5:80641751-80641774:-_5-2	ACOT12	225	821
ACOT12_CCDS4055.1_ex8_5:80641780-80641803:+_5-3	ACOT12	13	223
ACOT12_CCDS4055.1_ex9_5:80643652-80643675:+_5-4	ACOT12	472	1648
ACOT12_CCDS4055.1_ex9_5:80643678-80643701:+_5-5	ACOT12	402	859
ACOT13_CCDS4558.1_ex1_6:24698174-24698197:-_5-1	ACOT13	343	997
ACOT13_CCDS4558.1_ex1_6:24698193-24698216:-_5-2	ACOT13	474	1431
ACOT13_CCDS4558.1_ex1_6:24698217-24698240:+_5-3	ACOT13	5	12
ACOT13_CCDS4558.1_ex1_6:24698239-24698262:+_5-4	ACOT13	317	843
ACOT13_CCDS4558.1_ex1_6:24698267-24698290:-_5-5	ACOT13	79	738
ACOT2_CCDS9816.1_ex0_14:74036024-74036047:-_4-1	ACOT2	605	1396
ACOT2_CCDS9816.1_ex0_14:74036057-74036080:+_4-2	ACOT2	521	1458
ACOT2_CCDS9816.1_ex0_14:74036181-74036204:-_4-3	ACOT2	339	1106
ACOT2_CCDS9816.1_ex0_14:74036492-74036515:-_4-4	ACOT2	831	2853
ACOT4_CCDS9817.1_ex0_14:74059064-74059087:+_5-1	ACOT4	487	1494
ACOT4_CCDS9817.1_ex2_14:74061737-74061760:+_5-2	ACOT4	34	60
ACOT4_CCDS9817.1_ex2_14:74061840-74061863:-_5-3	ACOT4	344	781
ACOT4_CCDS9817.1_ex2_14:74061882-74061905:-_5-4	ACOT4	139	293
ACOT4_CCDS9817.1_ex2_14:74061957-74061980:+_5-5	ACOT4	127	488
ACOT6_CCDS32118.1_ex1_14:74086059-74086082:+_5-1	ACOT6	46	324
ACOT6_CCDS32118.1_ex1_14:74086117-74086140:+_5-2	ACOT6	4	67
ACOT6_CCDS32118.1_ex1_14:74086155-74086178:+_5-3	ACOT6	301	921
ACOT6_CCDS32118.1_ex1_14:74086200-74086223:+_5-4	ACOT6	340	976
ACOT6_CCDS32118.1_ex1_14:74086241-74086264:+_5-5	ACOT6	354	672
ACOT7_CCDS30573.1_ex4_1:6387460-6387483:-_5-1	ACOT7	1230	2115
ACOT7_CCDS30573.1_ex5_1:6393522-6393545:+_5-2	ACOT7	411	840
ACOT7_CCDS30573.1_ex6_1:6399609-6399632:+_5-3	ACOT7	339	1214
ACOT7_CCDS30573.1_ex6_1:6399632-6399655:+_5-4	ACOT7	850	1929
ACOT7_CCDS30573.1_ex7_1:6409807-6409830:-_5-5	ACOT7	700	1455
ACOT8_CCDS13378.1_ex3_20:44477086-44477109:+_5-1	ACOT8	217	532
ACOT8_CCDS13378.1_ex3_20:44477223-44477246:-_5-2	ACOT8	346	1041
ACOT8_CCDS13378.1_ex3_20:44477265-44477288:-_5-3	ACOT8	366	759
ACOT8_CCDS13378.1_ex4_20:44483800-44483823:+_5-4	ACOT8	405	1388
ACOT8_CCDS13378.1_ex4_20:44483872-44483895:-_5-5	ACOT8	785	1825
ACOT9_CCDS35216.1_ex5_X:23724812-23724835:+_5-1	ACOT9	390	891
ACOT9_CCDS35216.1_ex6_X:23725998-23726021:-_5-2	ACOT9	274	530
ACOT9_CCDS35216.1_ex6_X:23726037-23726060:+_5-3	ACOT9	88	465
ACOT9_CCDS35216.1_ex9_X:23740800-23740823:+_5-4	ACOT9	0	0
ACOT9_CCDS35216.1_ex9_X:23740854-23740877:+_5-5	ACOT9	2	69
ACOX1_CCDS11734.1_ex10_17:73953617-73953640:+_5-4	ACOX1	278	1054
ACOX1_CCDS11734.1_ex12_17:73974696-73974719:-_5-5	ACOX1	133	1314
ACOX1_CCDS11734.1_ex7_17:73949560-73949583:+_5-1	ACOX1	352	1408
ACOX1_CCDS11734.1_ex8_17:73951740-73951763:-_5-2	ACOX1	37	517
ACOX1_CCDS11734.1_ex9_17:73951933-73951956:+_5-3	ACOX1	1	103
ACOX2_CCDS33775.1_ex12_3:58520126-58520149:-_5-4	ACOX2	892	1659
ACOX2_CCDS33775.1_ex12_3:58520160-58520183:-_5-5	ACOX2	294	745
ACOX2_CCDS33775.1_ex7_3:58516215-58516238:+_5-1	ACOX2	200	877
ACOX2_CCDS33775.1_ex7_3:58516326-58516349:+_5-2	ACOX2	813	1608
ACOX2_CCDS33775.1_ex8_3:58517004-58517027:-_5-3	ACOX2	802	1534
ACOX3_CCDS3401.1_ex11_4:8407688-8407711:-_5-2	ACOX3	508	1310
ACOX3_CCDS3401.1_ex13_4:8416053-8416076:+_5-3	ACOX3	784	1306
ACOX3_CCDS3401.1_ex15_4:8417618-8417641:-_5-4	ACOX3	515	974
ACOX3_CCDS3401.1_ex16_4:8418091-8418114:+_5-5	ACOX3	465	589
ACOX3_CCDS3401.1_ex9_4:8398837-8398860:-_5-1	ACOX3	912	1576
ACOXL_CCDS46389.1_ex3_2:111551668-111551691:+_5-1	ACOXL	282	1039
ACOXL_CCDS46389.1_ex4_2:111556197-111556220:+_5-2	ACOXL	283	596
ACOXL_CCDS46389.1_ex4_2:111556241-111556264:-_5-3	ACOXL	438	1156
ACOXL_CCDS46389.1_ex6_2:111559262-111559285:+_5-4	ACOXL	210	1125
ACOXL_CCDS46389.1_ex7_2:111562855-111562878:-_5-5	ACOXL	462	1184
ACP1_CCDS1639.1_ex1_2:271916-271939:-_11-1	ACP1	162	301
ACP1_CCDS1639.1_ex2_2:272054-272077:+_11-2	ACP1	574	1099
ACP1_CCDS1639.1_ex2_2:272076-272099:+_11-3	ACP1	519	1515
ACP1_CCDS1639.1_ex2_2:272092-272115:-_11-4	ACP1	1003	2007
ACP1_CCDS1639.1_ex2_2:272124-272147:+_11-5	ACP1	306	1394
ACP1_CCDS1639.1_ex2_2:272142-272165:-_11-6	ACP1	336	632
ACP1_CCDS1639.1_ex3_2:275162-275185:+_11-10	ACP1	0	0
ACP1_CCDS1639.1_ex3_2:275179-275202:+_11-11	ACP1	79	286
ACP1_CCDS1640.1_ex2_2:272209-272232:+_11-7	ACP1	681	1253
ACP1_CCDS1640.1_ex2_2:272254-272277:+_11-8	ACP1	285	594
ACP1_CCDS1640.1_ex2_2:272289-272312:-_11-9	ACP1	217	620
ACP2_CCDS44583.1_ex1_11:47269188-47269211:+_5-1	ACP2	358	839
ACP2_CCDS44583.1_ex1_11:47269221-47269244:+_5-2	ACP2	730	1863
ACP2_CCDS44583.1_ex2_11:47269590-47269613:+_5-3	ACP2	502	604
ACP2_CCDS44583.1_ex2_11:47269638-47269661:-_5-4	ACP2	8	5
ACP2_CCDS44583.1_ex2_11:47269653-47269676:+_5-5	ACP2	555	1181
ACP5_CCDS12265.1_ex2_19:11687540-11687563:+_5-1	ACP5	70	237
ACP5_CCDS12265.1_ex2_19:11687589-11687612:+_5-2	ACP5	419	1216
ACP5_CCDS12265.1_ex2_19:11687607-11687630:-_5-3	ACP5	641	1636
ACP5_CCDS12265.1_ex2_19:11687631-11687654:+_5-4	ACP5	150	354
ACP5_CCDS12265.1_ex3_19:11687990-11688013:+_5-5	ACP5	1416	3454
ACP6_CCDS928.1_ex8_1:147131816-147131839:-_5-1	ACP6	650	1392
ACP6_CCDS928.1_ex8_1:147131853-147131876:+_5-2	ACP6	553	972
ACP6_CCDS928.1_ex8_1:147131881-147131904:-_5-3	ACP6	0	52
ACP6_CCDS928.1_ex9_1:147141984-147142007:-_5-4	ACP6	480	920
ACP6_CCDS928.1_ex9_1:147142038-147142061:+_5-5	ACP6	526	1512
ACPL2_CCDS3116.1_ex2_3:140998223-140998246:+_5-1	ACPL2	237	855
ACPL2_CCDS3116.1_ex2_3:140998258-140998281:+_5-2	ACPL2	673	938
ACPL2_CCDS3116.1_ex3_3:141006155-141006178:+_5-3	ACPL2	40	331
ACPL2_CCDS3116.1_ex3_3:141006214-141006237:-_5-4	ACPL2	293	349
ACPL2_CCDS3116.1_ex4_3:141011223-141011246:+_5-5	ACPL2	313	1334
ACPP_CCDS3073.1_ex1_3:132047101-132047124:+_5-1	ACPP	291	903
ACPP_CCDS3073.1_ex1_3:132047171-132047194:-_5-2	ACPP	672	2012
ACPP_CCDS3073.1_ex2_3:132050496-132050519:+_5-3	ACPP	230	568
ACPP_CCDS3073.1_ex4_3:132056325-132056348:-_5-4	ACPP	379	620
ACPP_CCDS3073.1_ex5_3:132061418-132061441:+_5-5	ACPP	617	1040
ACPT_CCDS12802.1_ex2_19:51294085-51294108:-_5-1	ACPT	438	981
ACPT_CCDS12802.1_ex3_19:51294926-51294949:+_5-2	ACPT	523	1803
ACPT_CCDS12802.1_ex3_19:51294965-51294988:-_5-3	ACPT	534	1464
ACPT_CCDS12802.1_ex4_19:51295341-51295364:-_5-4	ACPT	576	1763
ACPT_CCDS12802.1_ex5_19:51295518-51295541:+_5-5	ACPT	989	2187
ACR_CCDS14101.1_ex1_22:51177740-51177763:+_5-1	ACR	495	1982
ACR_CCDS14101.1_ex1_22:51177845-51177868:+_5-2	ACR	487	891
ACR_CCDS14101.1_ex2_22:51178286-51178309:-_5-3	ACR	680	1235
ACR_CCDS14101.1_ex3_22:51182519-51182542:+_5-4	ACR	434	1507
ACR_CCDS14101.1_ex3_22:51182537-51182560:-_5-5	ACR	311	1197
ACRBP_CCDS8554.1_ex5_12:6753416-6753439:+_5-1	ACRBP	675	2033
ACRBP_CCDS8554.1_ex7_12:6755671-6755694:+_5-2	ACRBP	339	623
ACRBP_CCDS8554.1_ex8_12:6755956-6755979:+_5-3	ACRBP	1053	1936
ACRBP_CCDS8554.1_ex8_12:6756005-6756028:+_5-4	ACRBP	803	1683
ACRBP_CCDS8554.1_ex8_12:6756023-6756046:+_5-5	ACRBP	369	917
ACRC_CCDS35326.1_ex3_X:70814182-70814205:+_5-1	ACRC	361	902
ACRC_CCDS35326.1_ex5_X:70817866-70817889:+_5-2	ACRC	32	108
ACRC_CCDS35326.1_ex6_X:70824138-70824161:+_5-3	ACRC	40	155
ACRC_CCDS35326.1_ex6_X:70824282-70824305:-_5-4	ACRC	481	910
ACRC_CCDS35326.1_ex6_X:70824339-70824362:-_5-5	ACRC	251	911
ACRV1_CCDS44759.1_ex2_11:125547769-125547792:-_5-1	ACRV1	751	1928
ACRV1_CCDS44759.1_ex2_11:125547837-125547860:-_5-2	ACRV1	753	1621
ACRV1_CCDS44759.1_ex2_11:125547853-125547876:+_5-3	ACRV1	283	737
ACRV1_CCDS44759.1_ex2_11:125547867-125547890:-_5-4	ACRV1	978	1097
ACRV1_CCDS44759.1_ex2_11:125548122-125548145:-_5-5	ACRV1	456	1267
ACSBG1_CCDS10298.1_ex11_15:78486966-78486989:-_5-4	ACSBG1	596	982
ACSBG1_CCDS10298.1_ex11_15:78487033-78487056:-_5-5	ACSBG1	822	1151
ACSBG1_CCDS10298.1_ex6_15:78474359-78474382:-_5-1	ACSBG1	948	1078
ACSBG1_CCDS10298.1_ex8_15:78475037-78475060:+_5-2	ACSBG1	923	1209
ACSBG1_CCDS10298.1_ex9_15:78485904-78485927:+_5-3	ACSBG1	334	981
ACSBG2_CCDS12159.1_ex1_19:6147640-6147663:-_5-1	ACSBG2	473	806
ACSBG2_CCDS12159.1_ex2_19:6151797-6151820:-_5-2	ACSBG2	1073	3133
ACSBG2_CCDS12159.1_ex3_19:6156467-6156490:-_5-3	ACSBG2	427	959
ACSBG2_CCDS12159.1_ex3_19:6156555-6156578:-_5-4	ACSBG2	105	328
ACSBG2_CCDS12159.1_ex6_19:6177225-6177248:+_5-5	ACSBG2	237	909
ACSF2_CCDS11567.1_ex0_17:48503722-48503745:-_5-1	ACSF2	983	2150
ACSF2_CCDS11567.1_ex1_17:48538053-48538076:+_5-2	ACSF2	917	1519
ACSF2_CCDS11567.1_ex1_17:48538079-48538102:-_5-3	ACSF2	1013	1633
ACSF2_CCDS11567.1_ex2_17:48538666-48538689:+_5-4	ACSF2	593	977
ACSF2_CCDS11567.1_ex5_17:48539929-48539952:+_5-5	ACSF2	530	1651
ACSF3_CCDS10974.1_ex0_16:89167261-89167284:-_5-1	ACSF3	476	1618
ACSF3_CCDS10974.1_ex0_16:89167283-89167306:-_5-2	ACSF3	689	1601
ACSF3_CCDS10974.1_ex0_16:89167397-89167420:+_5-3	ACSF3	1056	1671
ACSF3_CCDS10974.1_ex0_16:89167421-89167444:-_5-4	ACSF3	1464	3558
ACSF3_CCDS10974.1_ex2_16:89178512-89178535:+_5-5	ACSF3	236	1095
ACSL1_CCDS3839.1_ex14_4:185697690-185697713:-_5-1	ACSL1	132	454
ACSL1_CCDS3839.1_ex17_4:185705095-185705118:-_5-2	ACSL1	405	557
ACSL1_CCDS3839.1_ex17_4:185705115-185705138:+_5-3	ACSL1	9	355
ACSL1_CCDS3839.1_ex18_4:185709784-185709807:-_5-4	ACSL1	69	256
ACSL1_CCDS3839.1_ex19_4:185724524-185724547:+_5-5	ACSL1	408	1106
ACSL3_CCDS2455.1_ex0_2:223773718-223773741:+_5-1	ACSL3	39	270
ACSL3_CCDS2455.1_ex2_2:223782768-223782791:+_5-2	ACSL3	300	733
ACSL3_CCDS2455.1_ex3_2:223783804-223783827:-_5-3	ACSL3	1048	2143
ACSL3_CCDS2455.1_ex3_2:223783835-223783858:-_5-4	ACSL3	322	1528
ACSL3_CCDS2455.1_ex5_2:223787495-223787518:+_5-5	ACSL3	439	1763
ACSL4_CCDS14548.1_ex11_X:108924515-108924538:+_5-4	ACSL4	202	155
ACSL4_CCDS14548.1_ex13_X:108926408-108926431:+_5-5	ACSL4	328	1307
ACSL4_CCDS14548.1_ex9_X:108921497-108921520:+_5-1	ACSL4	153	455
ACSL4_CCDS14548.1_ex9_X:108921520-108921543:-_5-2	ACSL4	410	613
ACSL4_CCDS14548.1_ex9_X:108921562-108921585:-_5-3	ACSL4	208	695
ACSL5_CCDS7572.1_ex3_10:114164311-114164334:+_5-1	ACSL5	50	191
ACSL5_CCDS7572.1_ex4_10:114164490-114164513:-_5-2	ACSL5	47	186
ACSL5_CCDS7572.1_ex4_10:114164535-114164558:+_5-3	ACSL5	186	1139
ACSL5_CCDS7572.1_ex4_10:114164558-114164581:-_5-4	ACSL5	105	330
ACSL5_CCDS7572.1_ex6_10:114169361-114169384:-_5-5	ACSL5	88	343
ACSL6_CCDS34228.1_ex12_5:131321098-131321121:-_5-1	ACSL6	375	1246
ACSL6_CCDS34228.1_ex15_5:131324506-131324529:+_5-2	ACSL6	224	963
ACSL6_CCDS34228.1_ex15_5:131324540-131324563:+_5-3	ACSL6	369	1438
ACSL6_CCDS34228.1_ex18_5:131326584-131326607:+_5-4	ACSL6	211	860
ACSL6_CCDS34228.1_ex18_5:131326622-131326645:-_5-5	ACSL6	1231	1888
ACSM1_CCDS10587.1_ex10_16:20693569-20693592:+_5-2	ACSM1	559	1031
ACSM1_CCDS10587.1_ex11_16:20696611-20696634:+_5-3	ACSM1	0	4
ACSM1_CCDS10587.1_ex12_16:20702333-20702356:-_5-4	ACSM1	78	175
ACSM1_CCDS10587.1_ex12_16:20702368-20702391:-_5-5	ACSM1	209	623
ACSM1_CCDS10587.1_ex8_16:20681243-20681266:+_5-1	ACSM1	659	1896
ACSM2A_CCDS32401.1_ex1_16:20476966-20476989:-_5-1	ACSM2A	1482	4504
ACSM2A_CCDS32401.1_ex4_16:20482925-20482948:+_5-2	ACSM2A	447	1041
ACSM2A_CCDS32401.1_ex5_16:20486723-20486746:-_5-3	ACSM2A	295	672
ACSM2A_CCDS32401.1_ex6_16:20486989-20487012:+_5-4	ACSM2A	279	1087
ACSM2A_CCDS32401.1_ex6_16:20487075-20487098:-_5-5	ACSM2A	1202	1809
ACSM2B_CCDS10586.1_ex12_16:20576034-20576057:+_5-5	ACSM2B	757	2533
ACSM2B_CCDS10586.1_ex6_16:20559471-20559494:-_5-1	ACSM2B	781	1989
ACSM2B_CCDS10586.1_ex9_16:20565123-20565146:-_5-2	ACSM2B	861	1518
ACSM2B_CCDS10586.1_ex9_16:20565170-20565193:-_5-3	ACSM2B	282	909
ACSM3_CCDS10589.1_ex0_16:20781478-20781501:+_5-1	ACSM3	11	99
ACSM3_CCDS10589.1_ex0_16:20781491-20781514:+_5-2	ACSM3	10	241
ACSM3_CCDS10589.1_ex0_16:20781547-20781570:-_5-3	ACSM3	820	1576
ACSM3_CCDS10589.1_ex1_16:20787219-20787242:+_5-4	ACSM3	467	838
ACSM3_CCDS10589.1_ex3_16:20792100-20792123:-_5-5	ACSM3	413	819
ACSM4_CCDS44825.1_ex0_12:7457042-7457065:+_5-1	ACSM4	158	731
ACSM4_CCDS44825.1_ex1_12:7459317-7459340:+_5-2	ACSM4	600	593
ACSM4_CCDS44825.1_ex2_12:7463237-7463260:-_5-3	ACSM4	906	1823
ACSM4_CCDS44825.1_ex2_12:7463270-7463293:+_5-4	ACSM4	32	183
ACSM4_CCDS44825.1_ex3_12:7469854-7469877:+_5-5	ACSM4	89	292
ACSM5_CCDS10585.1_ex2_16:20430545-20430568:-_5-1	ACSM5	238	1596
ACSM5_CCDS10585.1_ex2_16:20430751-20430774:-_5-2	ACSM5	570	1134
ACSM5_CCDS10585.1_ex3_16:20432639-20432662:+_5-3	ACSM5	288	977
ACSM5_CCDS10585.1_ex3_16:20432713-20432736:-_5-4	ACSM5	947	3126
ACSM5_CCDS10585.1_ex4_16:20435268-20435291:+_5-5	ACSM5	536	818
ACSS1_CCDS13167.1_ex10_20:25004106-25004129:-_5-3	ACSS1	725	1184
ACSS1_CCDS13167.1_ex10_20:25004126-25004149:-_5-4	ACSS1	267	637
ACSS1_CCDS13167.1_ex10_20:25004262-25004285:-_5-5	ACSS1	236	944
ACSS1_CCDS13167.1_ex9_20:25003627-25003650:-_5-1	ACSS1	440	667
ACSS1_CCDS13167.1_ex9_20:25003685-25003708:-_5-2	ACSS1	690	1440
ACSS2_CCDS13243.1_ex0_20:33464544-33464567:-_5-1	ACSS2	294	905
ACSS2_CCDS13243.1_ex1_20:33470643-33470666:-_5-2	ACSS2	433	991
ACSS2_CCDS13243.1_ex2_20:33500967-33500990:+_5-3	ACSS2	226	480
ACSS2_CCDS13243.1_ex3_20:33501219-33501242:-_5-4	ACSS2	341	625
ACSS2_CCDS13243.1_ex6_20:33502196-33502219:-_5-5	ACSS2	402	932
ACSS3_CCDS9022.1_ex0_12:81471997-81472020:-_5-1	ACSS3	571	995
ACSS3_CCDS9022.1_ex0_12:81472101-81472124:+_5-2	ACSS3	1094	1223
ACSS3_CCDS9022.1_ex4_12:81537004-81537027:+_5-3	ACSS3	262	635
ACSS3_CCDS9022.1_ex5_12:81545644-81545667:+_5-4	ACSS3	492	1157
ACSS3_CCDS9022.1_ex5_12:81545676-81545699:+_5-5	ACSS3	378	700
ACTA1_CCDS1578.1_ex3_1:229568058-229568081:+_5-1	ACTA1	445	954
ACTA1_CCDS1578.1_ex3_1:229568166-229568189:-_5-2	ACTA1	1030	1446
ACTA1_CCDS1578.1_ex4_1:229568297-229568320:+_5-3	ACTA1	440	1298
ACTA1_CCDS1578.1_ex5_1:229568755-229568778:+_5-4	ACTA1	658	1254
ACTA1_CCDS1578.1_ex5_1:229568772-229568795:-_5-5	ACTA1	1162	2148
ACTA2_CCDS7392.1_ex3_10:90700977-90701000:+_5-1	ACTA2	325	731
ACTA2_CCDS7392.1_ex4_10:90701536-90701559:+_5-2	ACTA2	825	2621
ACTA2_CCDS7392.1_ex4_10:90701574-90701597:-_5-3	ACTA2	371	890
ACTA2_CCDS7392.1_ex5_10:90703658-90703681:-_5-4	ACTA2	313	1220
ACTA2_CCDS7392.1_ex7_10:90708561-90708584:+_5-5	ACTA2	221	670
ACTB_CCDS5341.1_ex2_7:5568239-5568262:-_5-1	ACTB	322	1248
ACTB_CCDS5341.1_ex3_7:5568790-5568813:-_5-3	ACTB	113	636
ACTB_CCDS5341.1_ex3_7:5569017-5569040:-_5-4	ACTB	182	1238
ACTB_CCDS5341.1_ex4_7:5569171-5569194:+_5-5	ACTB	228	1133
ACTBL2_CCDS34163.1_ex0_5:56777817-56777840:-_5-1	ACTBL2	765	1522
ACTBL2_CCDS34163.1_ex0_5:56777996-56778019:-_5-2	ACTBL2	515	1626
ACTBL2_CCDS34163.1_ex0_5:56778082-56778105:-_5-3	ACTBL2	633	1532
ACTBL2_CCDS34163.1_ex0_5:56778305-56778328:-_5-4	ACTBL2	251	875
ACTBL2_CCDS34163.1_ex0_5:56778407-56778430:-_5-5	ACTBL2	538	1476
ACTC1_CCDS10041.1_ex3_15:35084707-35084730:+_5-1	ACTC1	174	680
ACTC1_CCDS10041.1_ex4_15:35085662-35085685:+_5-2	ACTC1	322	919
ACTC1_CCDS10041.1_ex4_15:35085716-35085739:+_5-3	ACTC1	242	1075
ACTC1_CCDS10041.1_ex4_15:35085757-35085780:-_5-4	ACTC1	98	308
ACTC1_CCDS10041.1_ex5_15:35086873-35086896:+_5-5	ACTC1	854	1700
ACTG1_CCDS11782.1_ex2_17:79478503-79478526:+_5-1	ACTG1	127	214
ACTG1_CCDS11782.1_ex2_17:79478571-79478594:+_5-2	ACTG1	376	791
ACTG1_CCDS11782.1_ex3_17:79478996-79479019:-_5-3	ACTG1	395	1690
ACTG1_CCDS11782.1_ex3_17:79479158-79479181:-_5-4	ACTG1	944	1911
ACTG1_CCDS11782.1_ex4_17:79479272-79479295:-_5-5	ACTG1	62	1230
ACTG2_CCDS1930.1_ex0_2:74128535-74128558:-_6-1	ACTG2	431	782
ACTG2_CCDS1930.1_ex1_2:74129505-74129528:+_6-2	ACTG2	255	708
ACTG2_CCDS1930.1_ex3_2:74136248-74136271:-_6-3	ACTG2	680	2451
ACTG2_CCDS1930.1_ex4_2:74140613-74140636:+_6-4	ACTG2	495	941
ACTG2_CCDS1930.1_ex4_2:74140699-74140722:+_6-5	ACTG2	776	1677
ACTG2_CCDS1930.1_ex6_2:74143703-74143726:+_6-6	ACTG2	1008	1660
ACTL10_CCDS33463.1_ex0_20:32255394-32255417:+_5-1	ACTL10	339	1089
ACTL10_CCDS33463.1_ex0_20:32255451-32255474:+_5-2	ACTL10	1168	2305
ACTL10_CCDS33463.1_ex0_20:32255491-32255514:+_5-3	ACTL10	1082	2364
ACTL10_CCDS33463.1_ex0_20:32255605-32255628:+_5-4	ACTL10	786	1681
ACTL10_CCDS33463.1_ex0_20:32255758-32255781:+_5-5	ACTL10	1068	1549
ACTL6A_CCDS3231.1_ex2_3:179287976-179287999:+_5-1	ACTL6A	74	572
ACTL6A_CCDS3231.1_ex5_3:179294023-179294046:+_5-2	ACTL6A	314	1491
ACTL6A_CCDS3231.1_ex5_3:179294057-179294080:-_5-3	ACTL6A	98	817
ACTL6A_CCDS3231.1_ex5_3:179294077-179294100:+_5-4	ACTL6A	2	363
ACTL6A_CCDS3231.1_ex6_3:179294421-179294444:-_5-5	ACTL6A	159	242
ACTL6B_CCDS5702.1_ex10_7:100252724-100252747:+_5-4	ACTL6B	404	1710
ACTL6B_CCDS5702.1_ex11_7:100253073-100253096:-_5-5	ACTL6B	624	1384
ACTL6B_CCDS5702.1_ex7_7:100246234-100246257:-_5-1	ACTL6B	957	1858
ACTL6B_CCDS5702.1_ex8_7:100246350-100246373:-_5-2	ACTL6B	1236	2224
ACTL6B_CCDS5702.1_ex8_7:100246430-100246453:-_5-3	ACTL6B	277	1077
ACTL7A_CCDS6772.1_ex0_9:111624700-111624723:+_5-1	ACTL7A	537	957
ACTL7A_CCDS6772.1_ex0_9:111624723-111624746:-_5-2	ACTL7A	231	1069
ACTL7A_CCDS6772.1_ex0_9:111624877-111624900:+_5-3	ACTL7A	1380	1295
ACTL7A_CCDS6772.1_ex0_9:111624973-111624996:+_5-4	ACTL7A	329	1010
ACTL7A_CCDS6772.1_ex0_9:111625001-111625024:-_5-5	ACTL7A	536	1285
ACTL7B_CCDS6771.1_ex0_9:111617668-111617691:+_5-1	ACTL7B	781	1575
ACTL7B_CCDS6771.1_ex0_9:111617857-111617880:-_5-2	ACTL7B	242	812
ACTL7B_CCDS6771.1_ex0_9:111617928-111617951:+_5-3	ACTL7B	643	2247
ACTL7B_CCDS6771.1_ex0_9:111618010-111618033:-_5-4	ACTL7B	500	1290
ACTL7B_CCDS6771.1_ex0_9:111618081-111618104:+_5-5	ACTL7B	291	1082
ACTL8_CCDS183.1_ex0_1:18149598-18149621:+_5-1	ACTL8	855	1471
ACTL8_CCDS183.1_ex0_1:18149631-18149654:-_5-2	ACTL8	472	1061
ACTL8_CCDS183.1_ex0_1:18149689-18149712:+_5-3	ACTL8	725	1641
ACTL8_CCDS183.1_ex0_1:18149791-18149814:-_5-4	ACTL8	351	852
ACTL8_CCDS183.1_ex1_1:18152415-18152438:-_5-5	ACTL8	820	2425
ACTL9_CCDS12207.1_ex0_19:8808473-8808496:-_5-1	ACTL9	618	1640
ACTL9_CCDS12207.1_ex0_19:8808508-8808531:+_5-2	ACTL9	887	1484
ACTL9_CCDS12207.1_ex0_19:8808690-8808713:+_5-3	ACTL9	1047	1879
ACTL9_CCDS12207.1_ex0_19:8808750-8808773:-_5-4	ACTL9	564	1493
ACTL9_CCDS12207.1_ex0_19:8808897-8808920:-_5-5	ACTL9	749	1293
ACTN1_CCDS45129.1_ex13_14:69369255-69369278:-_5-2	ACTN1	970	1992
ACTN1_CCDS45129.1_ex14_14:69371424-69371447:+_5-3	ACTN1	171	670
ACTN1_CCDS45129.1_ex15_14:69376044-69376067:+_5-4	ACTN1	0	0
ACTN1_CCDS45129.1_ex18_14:69387714-69387737:+_5-5	ACTN1	888	2555
ACTN1_CCDS45129.1_ex9_14:69352260-69352283:+_5-1	ACTN1	509	1324
ACTN2_CCDS1613.1_ex1_1:236881167-236881190:-_5-1	ACTN2	46	335
ACTN2_CCDS1613.1_ex10_1:236906313-236906336:+_5-5	ACTN2	934	1073
ACTN2_CCDS1613.1_ex2_1:236882196-236882219:+_5-2	ACTN2	381	851
ACTN2_CCDS1613.1_ex5_1:236891034-236891057:+_5-3	ACTN2	58	277
ACTN2_CCDS1613.1_ex9_1:236902693-236902716:-_5-4	ACTN2	466	1020
ACTN4_CCDS12518.1_ex4_19:39196731-39196754:-_5-1	ACTN4	24	169
ACTN4_CCDS12518.1_ex5_19:39198802-39198825:-_5-2	ACTN4	950	1225
ACTN4_CCDS12518.1_ex6_19:39200040-39200063:-_5-3	ACTN4	603	1429
ACTN4_CCDS12518.1_ex7_19:39200906-39200929:+_5-4	ACTN4	231	798
ACTN4_CCDS12518.1_ex8_19:39205106-39205129:+_5-5	ACTN4	465	1400
ACTR10_CCDS32090.1_ex2_14:58674653-58674676:-_5-1	ACTR10	42	275
ACTR10_CCDS32090.1_ex3_14:58675743-58675766:-_5-2	ACTR10	35	407
ACTR10_CCDS32090.1_ex4_14:58678073-58678096:-_5-3	ACTR10	102	460
ACTR10_CCDS32090.1_ex5_14:58680375-58680398:+_5-4	ACTR10	122	848
ACTR10_CCDS32090.1_ex7_14:58686404-58686427:+_5-5	ACTR10	157	476
ACTR1A_CCDS7536.1_ex5_10:104244013-104244036:-_5-1	ACTR1A	386	1583
ACTR1A_CCDS7536.1_ex5_10:104244117-104244140:-_5-2	ACTR1A	523	1355
ACTR1A_CCDS7536.1_ex6_10:104245456-104245479:+_5-3	ACTR1A	144	816
ACTR1A_CCDS7536.1_ex7_10:104247962-104247985:-_5-4	ACTR1A	307	630
ACTR1A_CCDS7536.1_ex8_10:104248859-104248882:-_5-5	ACTR1A	654	2053
ACTR1B_CCDS2033.1_ex5_2:98275082-98275105:-_5-1	ACTR1B	904	1274
ACTR1B_CCDS2033.1_ex6_2:98275418-98275441:-_5-2	ACTR1B	254	646
ACTR1B_CCDS2033.1_ex7_2:98275840-98275863:-_5-3	ACTR1B	453	879
ACTR1B_CCDS2033.1_ex8_2:98277035-98277058:+_5-4	ACTR1B	270	1181
ACTR1B_CCDS2033.1_ex8_2:98277099-98277122:-_5-5	ACTR1B	324	1511
ACTR2_CCDS1881.1_ex2_2:65473698-65473721:+_5-1	ACTR2	0	10
ACTR2_CCDS1881.1_ex2_2:65473721-65473744:+_5-2	ACTR2	2	72
ACTR2_CCDS1881.1_ex3_2:65478177-65478200:-_5-3	ACTR2	3	87
ACTR2_CCDS1881.1_ex3_2:65478215-65478238:+_5-4	ACTR2	151	865
ACTR2_CCDS1881.1_ex4_2:65480869-65480892:+_5-5	ACTR2	177	643
ACTR3_CCDS33277.1_ex3_2:114684946-114684969:+_5-1	ACTR3	64	200
ACTR3_CCDS33277.1_ex4_2:114688888-114688911:+_5-2	ACTR3	16	43
ACTR3_CCDS33277.1_ex5_2:114691899-114691922:+_5-3	ACTR3	141	820
ACTR3_CCDS33277.1_ex5_2:114691957-114691980:-_5-4	ACTR3	3	75
ACTR3_CCDS33277.1_ex6_2:114697574-114697597:-_5-5	ACTR3	250	708
ACTR3B_CCDS34782.1_ex1_7:152480320-152480343:-_5-1	ACTR3B	0	22
ACTR3B_CCDS34782.1_ex2_7:152497621-152497644:-_5-2	ACTR3B	406	898
ACTR3B_CCDS34782.1_ex2_7:152497649-152497672:-_5-3	ACTR3B	511	1804
ACTR3B_CCDS34782.1_ex2_7:152497711-152497734:-_5-4	ACTR3B	64	375
ACTR3B_CCDS34782.1_ex3_7:152498701-152498724:-_5-5	ACTR3B	916	1570
ACTR3C_CCDS47744.1_ex3_7:149986551-149986574:+_5-1	ACTR3C	852	2101
ACTR3C_CCDS47744.1_ex3_7:149986620-149986643:+_5-2	ACTR3C	10	124
ACTR3C_CCDS47744.1_ex4_7:149990393-149990416:+_5-3	ACTR3C	442	675
ACTR3C_CCDS47744.1_ex4_7:149990422-149990445:-_5-4	ACTR3C	143	588
ACTR3C_CCDS47744.1_ex4_7:149990445-149990468:-_5-5	ACTR3C	86	440
ACTR5_CCDS13308.1_ex0_20:37377232-37377255:+_5-1	ACTR5	692	2363
ACTR5_CCDS13308.1_ex0_20:37377410-37377433:-_5-2	ACTR5	598	1077
ACTR5_CCDS13308.1_ex1_20:37378745-37378768:+_5-3	ACTR5	266	906
ACTR5_CCDS13308.1_ex1_20:37378803-37378826:+_5-4	ACTR5	339	1164
ACTR5_CCDS13308.1_ex2_20:37380921-37380944:+_5-5	ACTR5	271	1015
ACTR6_CCDS9074.1_ex1_12:100598799-100598822:-_5-1	ACTR6	151	295
ACTR6_CCDS9074.1_ex3_12:100601476-100601499:-_5-2	ACTR6	0	14
ACTR6_CCDS9074.1_ex4_12:100603850-100603873:+_5-3	ACTR6	81	1052
ACTR6_CCDS9074.1_ex5_12:100604090-100604113:+_5-4	ACTR6	0	44
ACTR6_CCDS9074.1_ex7_12:100606270-100606293:-_5-5	ACTR6	5	64
ACTR8_CCDS2875.1_ex10_3:53912398-53912421:+_5-4	ACTR8	209	1070
ACTR8_CCDS2875.1_ex11_3:53913986-53914009:-_5-5	ACTR8	121	845
ACTR8_CCDS2875.1_ex6_3:53910031-53910054:-_5-1	ACTR8	136	1073
ACTR8_CCDS2875.1_ex8_3:53911392-53911415:-_5-2	ACTR8	98	464
ACTR8_CCDS2875.1_ex9_3:53911715-53911738:-_5-3	ACTR8	57	325
ACTRT1_CCDS14611.1_ex0_X:127185631-127185654:-_5-1	ACTRT1	865	1649
ACTRT1_CCDS14611.1_ex0_X:127185755-127185778:+_5-2	ACTRT1	339	789
ACTRT1_CCDS14611.1_ex0_X:127185850-127185873:+_5-3	ACTRT1	411	768
ACTRT1_CCDS14611.1_ex0_X:127185947-127185970:+_5-4	ACTRT1	648	1325
ACTRT1_CCDS14611.1_ex0_X:127186024-127186047:+_5-5	ACTRT1	39	198
ACTRT2_CCDS45.1_ex0_1:2938460-2938483:+_5-1	ACTRT2	1230	2535
ACTRT2_CCDS45.1_ex0_1:2938476-2938499:+_5-2	ACTRT2	517	1732
ACTRT2_CCDS45.1_ex0_1:2938594-2938617:-_5-3	ACTRT2	933	1471
ACTRT2_CCDS45.1_ex0_1:2938654-2938677:+_5-4	ACTRT2	650	1239
ACTRT2_CCDS45.1_ex0_1:2938780-2938803:+_5-5	ACTRT2	490	1473
ACTRT3_CCDS3206.1_ex0_3:169485927-169485950:+_5-1	ACTRT3	90	246
ACTRT3_CCDS3206.1_ex0_3:169485978-169486001:+_5-2	ACTRT3	819	2253
ACTRT3_CCDS3206.1_ex0_3:169486100-169486123:-_5-3	ACTRT3	428	954
ACTRT3_CCDS3206.1_ex1_3:169487125-169487148:-_5-4	ACTRT3	686	1271
ACTRT3_CCDS3206.1_ex1_3:169487189-169487212:-_5-5	ACTRT3	535	1707
ACVR1_CCDS2206.1_ex4_2:158626934-158626957:+_5-1	ACVR1	715	1075
ACVR1_CCDS2206.1_ex5_2:158630670-158630693:-_5-2	ACVR1	278	634
ACVR1_CCDS2206.1_ex6_2:158634678-158634701:-_5-3	ACVR1	256	528
ACVR1_CCDS2206.1_ex6_2:158634758-158634781:-_5-4	ACVR1	983	1788
ACVR1_CCDS2206.1_ex7_2:158636891-158636914:-_5-5	ACVR1	944	1519
ACVR1B_CCDS44893.2_ex1_12:52370099-52370122:+_5-1	ACVR1B	504	1077
ACVR1B_CCDS44893.2_ex1_12:52370216-52370239:-_5-2	ACVR1B	19	111
ACVR1B_CCDS44893.2_ex1_12:52370243-52370266:+_5-3	ACVR1B	241	963
ACVR1B_CCDS44893.2_ex2_12:52374758-52374781:-_5-4	ACVR1B	164	725
ACVR1B_CCDS44893.2_ex2_12:52374832-52374855:+_5-5	ACVR1B	169	109
ACVR1C_CCDS2205.1_ex3_2:158399284-158399307:-_5-1	ACVR1C	105	715
ACVR1C_CCDS2205.1_ex4_2:158400994-158401017:-_5-2	ACVR1C	396	1131
ACVR1C_CCDS2205.1_ex4_2:158401027-158401050:-_5-3	ACVR1C	156	1351
ACVR1C_CCDS2205.1_ex4_2:158401110-158401133:-_5-4	ACVR1C	114	103
ACVR1C_CCDS2205.1_ex7_2:158443697-158443720:-_5-5	ACVR1C	302	639
ACVR2A_CCDS33301.1_ex3_2:148657374-148657397:-_5-1	ACVR2A	53	125
ACVR2A_CCDS33301.1_ex4_2:148672783-148672806:-_5-2	ACVR2A	2	51
ACVR2A_CCDS33301.1_ex4_2:148672856-148672879:-_5-3	ACVR2A	7	134
ACVR2A_CCDS33301.1_ex6_2:148676082-148676105:-_5-4	ACVR2A	0	0
ACVR2A_CCDS33301.1_ex6_2:148676102-148676125:+_5-5	ACVR2A	0	13
ACVR2B_CCDS2679.1_ex1_3:38518811-38518834:+_5-1	ACVR2B	311	893
ACVR2B_CCDS2679.1_ex1_3:38518930-38518953:-_5-2	ACVR2B	467	1352
ACVR2B_CCDS2679.1_ex1_3:38518963-38518986:+_5-3	ACVR2B	223	1127
ACVR2B_CCDS2679.1_ex3_3:38519627-38519650:-_5-4	ACVR2B	577	1344
ACVR2B_CCDS2679.1_ex3_3:38519727-38519750:-_5-5	ACVR2B	229	639
ACVRL1_CCDS31804.1_ex1_12:52306935-52306958:-_5-1	ACVRL1	508	1044
ACVRL1_CCDS31804.1_ex2_12:52307445-52307468:-_5-2	ACVRL1	933	1721
ACVRL1_CCDS31804.1_ex2_12:52307537-52307560:+_5-3	ACVRL1	478	1224
ACVRL1_CCDS31804.1_ex4_12:52308229-52308252:+_5-4	ACVRL1	448	1149
ACVRL1_CCDS31804.1_ex4_12:52308291-52308314:-_5-5	ACVRL1	558	1865
ACY1_CCDS2844.1_ex0_3:52018159-52018182:-_5-1	ACY1	679	1271
ACY1_CCDS2844.1_ex2_3:52019412-52019435:-_5-2	ACY1	466	1344
ACY1_CCDS2844.1_ex3_3:52019884-52019907:-_5-3	ACY1	173	435
ACY1_CCDS2844.1_ex6_3:52020670-52020693:-_5-4	ACY1	158	589
ACY1_CCDS2844.1_ex7_3:52021003-52021026:+_5-5	ACY1	204	655
ACY3_CCDS8175.1_ex1_11:67412302-67412325:+_5-1	ACY3	111	359
ACY3_CCDS8175.1_ex3_11:67412753-67412776:-_5-2	ACY3	433	899
ACY3_CCDS8175.1_ex4_11:67413201-67413224:+_5-3	ACY3	335	674
ACY3_CCDS8175.1_ex4_11:67413328-67413351:+_5-4	ACY3	837	2217
ACY3_CCDS8175.1_ex5_11:67414306-67414329:+_5-5	ACY3	426	1112
ACYP1_CCDS45137.1_ex0_14:75520355-75520378:-_5-5	ACYP1	857	1518
ACYP1_CCDS9838.1_ex0_14:75520237-75520260:-_5-1	ACYP1	95	406
ACYP1_CCDS9838.1_ex0_14:75520254-75520277:+_5-2	ACYP1	579	1125
ACYP1_CCDS9838.1_ex0_14:75520271-75520294:-_5-3	ACYP1	261	734
ACYP1_CCDS9838.1_ex0_14:75520337-75520360:-_5-4	ACYP1	163	639
ACYP2_CCDS1850.1_ex2_2:54365773-54365796:+_5-1	ACYP2	78	171
ACYP2_CCDS1850.1_ex2_2:54365790-54365813:+_5-2	ACYP2	148	420
ACYP2_CCDS1850.1_ex2_2:54365814-54365837:+_5-3	ACYP2	143	484
ACYP2_CCDS1850.1_ex2_2:54365839-54365862:-_5-4	ACYP2	1082	2559
ACYP2_CCDS1850.1_ex3_2:54531829-54531852:-_5-5	ACYP2	930	1926
ADA_CCDS13335.1_ex6_20:43252952-43252975:-_5-1	ADA	425	1240
ADA_CCDS13335.1_ex7_20:43254194-43254217:+_5-2	ADA	727	1423
ADA_CCDS13335.1_ex8_20:43255136-43255159:-_5-3	ADA	685	1819
ADA_CCDS13335.1_ex9_20:43257675-43257698:+_5-4	ADA	176	383
ADA_CCDS13335.1_ex9_20:43257695-43257718:+_5-5	ADA	348	623
ADAD1_CCDS34058.1_ex0_4:123301375-123301398:-_5-1	ADAD1	482	1208
ADAD1_CCDS34058.1_ex1_4:123302154-123302177:-_5-2	ADAD1	413	1060
ADAD1_CCDS34058.1_ex1_4:123302262-123302285:-_5-3	ADAD1	346	1083
ADAD1_CCDS34058.1_ex3_4:123314766-123314789:-_5-4	ADAD1	95	53
ADAD1_CCDS34058.1_ex4_4:123317510-123317533:+_5-5	ADAD1	6	24
ADAD2_CCDS10944.1_ex0_16:84224981-84225004:-_5-1	ADAD2	412	1407
ADAD2_CCDS10944.1_ex0_16:84225188-84225211:-_5-2	ADAD2	939	2343
ADAD2_CCDS10944.1_ex2_16:84228058-84228081:-_5-3	ADAD2	199	465
ADAD2_CCDS10944.1_ex2_16:84228097-84228120:-_5-4	ADAD2	1056	2919
ADAD2_CCDS10944.1_ex4_16:84228737-84228760:+_5-5	ADAD2	256	654
ADAL_CCDS32214.1_ex1_15:43627959-43627982:-_5-1	ADAL	161	506
ADAL_CCDS32214.1_ex1_15:43627979-43628002:+_5-2	ADAL	508	675
ADAL_CCDS32214.1_ex3_15:43632499-43632522:+_5-3	ADAL	414	745
ADAL_CCDS32214.1_ex3_15:43632528-43632551:+_5-4	ADAL	45	330
ADAL_CCDS32214.1_ex5_15:43638096-43638119:+_5-5	ADAL	321	719
ADAM10_CCDS10167.1_ex11_15:58957368-58957391:-_5-1	ADAM10	455	716
ADAM10_CCDS10167.1_ex12_15:58971400-58971423:+_5-2	ADAM10	492	1331
ADAM10_CCDS10167.1_ex13_15:58974405-58974428:-_5-3	ADAM10	0	64
ADAM10_CCDS10167.1_ex14_15:59009778-59009801:-_5-4	ADAM10	1231	2694
ADAM10_CCDS10167.1_ex14_15:59009863-59009886:-_5-5	ADAM10	9	44
ADAM11_CCDS11486.1_ex10_17:42850732-42850755:+_5-3	ADAM11	542	1328
ADAM11_CCDS11486.1_ex11_17:42851724-42851747:-_5-4	ADAM11	1039	2595
ADAM11_CCDS11486.1_ex12_17:42851858-42851881:+_5-5	ADAM11	480	1641
ADAM11_CCDS11486.1_ex3_17:42847352-42847375:+_5-1	ADAM11	628	1720
ADAM11_CCDS11486.1_ex9_17:42850380-42850403:+_5-2	ADAM11	403	1869
ADAM12_CCDS7653.1_ex14_10:127789635-127789658:-_5-1	ADAM12	439	1221
ADAM12_CCDS7653.1_ex18_10:127824197-127824220:-_5-2	ADAM12	390	877
ADAM12_CCDS7653.1_ex19_10:127843792-127843815:+_5-3	ADAM12	751	1477
ADAM12_CCDS7653.1_ex19_10:127843821-127843844:+_5-4	ADAM12	439	844
ADAM12_CCDS7653.1_ex20_10:127967520-127967543:-_5-5	ADAM12	182	324
ADAM15_CCDS1084.1_ex1_1:155025210-155025233:-_5-1	ADAM15	508	907
ADAM15_CCDS1084.1_ex3_1:155026409-155026432:-_5-2	ADAM15	523	1789
ADAM15_CCDS1084.1_ex5_1:155026965-155026988:+_5-3	ADAM15	203	829
ADAM15_CCDS1084.1_ex6_1:155028306-155028329:+_5-4	ADAM15	665	1375
ADAM15_CCDS1084.1_ex8_1:155028569-155028592:+_5-5	ADAM15	596	739
ADAM17_CCDS1665.1_ex15_2:9675961-9675984:-_5-2	ADAM17	35	286
ADAM17_CCDS1665.1_ex16_2:9676854-9676877:-_5-3	ADAM17	0	69
ADAM17_CCDS1665.1_ex16_2:9676895-9676918:-_5-4	ADAM17	103	394
ADAM17_CCDS1665.1_ex17_2:9683339-9683362:+_5-5	ADAM17	530	969
ADAM17_CCDS1665.1_ex8_2:9650229-9650252:+_5-1	ADAM17	285	455
ADAM18_CCDS55225.1_ex1_8:39442849-39442872:+_5-1	ADAM18	78	194
ADAM18_CCDS55225.1_ex2_8:39463828-39463851:+_5-2	ADAM18	0	11
ADAM18_CCDS55225.1_ex2_8:39463855-39463878:-_5-3	ADAM18	283	400
ADAM18_CCDS55225.1_ex3_8:39466627-39466650:-_5-4	ADAM18	0	8
ADAM18_CCDS55225.1_ex4_8:39467011-39467034:-_5-5	ADAM18	347	666
ADAM19_CCDS4338.1_ex11_5:156929867-156929890:+_5-1	ADAM19	595	807
ADAM19_CCDS4338.1_ex12_5:156932788-156932811:-_5-2	ADAM19	372	923
ADAM19_CCDS4338.1_ex17_5:156946846-156946869:-_5-3	ADAM19	469	1406
ADAM19_CCDS4338.1_ex17_5:156946915-156946938:+_5-4	ADAM19	483	1681
ADAM19_CCDS4338.1_ex18_5:156957860-156957883:-_5-5	ADAM19	521	831
ADAM2_CCDS34884.1_ex11_8:39645674-39645697:+_5-1	ADAM2	470	1221
ADAM2_CCDS34884.1_ex12_8:39646189-39646212:+_5-2	ADAM2	55	433
ADAM2_CCDS34884.1_ex14_8:39678515-39678538:-_5-3	ADAM2	47	222
ADAM2_CCDS34884.1_ex16_8:39682368-39682391:-_5-4	ADAM2	109	315
ADAM2_CCDS34884.1_ex18_8:39694667-39694690:-_5-5	ADAM2	6	23
ADAM20_CCDS32111.1_ex0_14:70990503-70990526:-_5-1	ADAM20	9	155
ADAM20_CCDS32111.1_ex0_14:70990548-70990571:-_5-2	ADAM20	749	896
ADAM20_CCDS32111.1_ex0_14:70990649-70990672:+_5-3	ADAM20	561	1005
ADAM20_CCDS32111.1_ex0_14:70990840-70990863:-_5-4	ADAM20	418	971
ADAM20_CCDS32111.1_ex0_14:70991243-70991266:-_5-5	ADAM20	178	631
ADAM21_CCDS9804.1_ex0_14:70924542-70924565:+_5-1	ADAM21	49	364
ADAM21_CCDS9804.1_ex0_14:70924749-70924772:+_5-2	ADAM21	746	1160
ADAM21_CCDS9804.1_ex0_14:70924946-70924969:-_5-3	ADAM21	0	52
ADAM21_CCDS9804.1_ex0_14:70925016-70925039:+_5-4	ADAM21	348	401
ADAM21_CCDS9804.1_ex0_14:70925235-70925258:-_5-5	ADAM21	67	85
ADAM22_CCDS43608.1_ex1_7:87564459-87564482:+_5-1	ADAM22	486	1040
ADAM22_CCDS43608.1_ex10_7:87760670-87760693:-_5-3	ADAM22	360	474
ADAM22_CCDS43608.1_ex11_7:87762202-87762225:-_5-4	ADAM22	240	1652
ADAM22_CCDS43608.1_ex13_7:87765313-87765336:+_5-5	ADAM22	323	840
ADAM22_CCDS43608.1_ex2_7:87607676-87607699:-_5-2	ADAM22	367	1069
ADAM23_CCDS2369.1_ex1_2:207310026-207310049:-_5-1	ADAM23	180	614
ADAM23_CCDS2369.1_ex2_2:207345945-207345968:+_5-2	ADAM23	329	1304
ADAM23_CCDS2369.1_ex3_2:207395631-207395654:+_5-3	ADAM23	92	212
ADAM23_CCDS2369.1_ex5_2:207407996-207408019:-_5-4	ADAM23	206	429
ADAM23_CCDS2369.1_ex8_2:207414806-207414829:+_5-5	ADAM23	731	1107
ADAM28_CCDS34865.1_ex3_8:24167688-24167711:-_5-1	ADAM28	416	810
ADAM28_CCDS34865.1_ex5_8:24170894-24170917:+_5-2	ADAM28	297	904
ADAM28_CCDS34865.1_ex5_8:24170948-24170971:+_5-3	ADAM28	599	1440
ADAM28_CCDS34865.1_ex5_8:24171075-24171098:-_5-4	ADAM28	635	1197
ADAM28_CCDS34865.1_ex8_8:24181384-24181407:+_5-5	ADAM28	158	504
ADAM29_CCDS3823.1_ex0_4:175896787-175896810:+_5-1	ADAM29	392	1057
ADAM29_CCDS3823.1_ex0_4:175896951-175896974:-_5-2	ADAM29	388	1265
ADAM29_CCDS3823.1_ex0_4:175897493-175897516:+_5-3	ADAM29	270	1101
ADAM29_CCDS3823.1_ex0_4:175897541-175897564:+_5-4	ADAM29	54	159
ADAM29_CCDS3823.1_ex0_4:175897600-175897623:-_5-5	ADAM29	430	1262
ADAM30_CCDS907.1_ex0_1:120437760-120437783:+_5-1	ADAM30	426	712
ADAM30_CCDS907.1_ex0_1:120437885-120437908:-_5-2	ADAM30	187	917
ADAM30_CCDS907.1_ex0_1:120438076-120438099:+_5-3	ADAM30	367	910
ADAM30_CCDS907.1_ex0_1:120438479-120438502:+_5-4	ADAM30	65	210
ADAM30_CCDS907.1_ex0_1:120438634-120438657:-_5-5	ADAM30	110	115
ADAM32_CCDS47846.1_ex10_8:39044414-39044437:+_5-3	ADAM32	17	54
ADAM32_CCDS47846.1_ex10_8:39044459-39044482:+_5-4	ADAM32	520	1076
ADAM32_CCDS47846.1_ex11_8:39068651-39068674:+_5-5	ADAM32	290	289
ADAM32_CCDS47846.1_ex5_8:39008919-39008942:+_5-1	ADAM32	467	893
ADAM32_CCDS47846.1_ex8_8:39022666-39022689:+_5-2	ADAM32	25	28
ADAM33_CCDS13058.1_ex10_20:3653478-3653501:-_5-1	ADAM33	761	1231
ADAM33_CCDS13058.1_ex10_20:3653518-3653541:+_5-2	ADAM33	59	189
ADAM33_CCDS13058.1_ex12_20:3654244-3654267:+_5-3	ADAM33	608	1763
ADAM33_CCDS13058.1_ex14_20:3654715-3654738:-_5-4	ADAM33	638	916
ADAM33_CCDS13058.1_ex14_20:3654763-3654786:+_5-5	ADAM33	263	589
ADAM7_CCDS6045.1_ex1_8:24300041-24300064:+_5-1	ADAM7	81	246
ADAM7_CCDS6045.1_ex10_8:24344758-24344781:-_5-5	ADAM7	990	1974
ADAM7_CCDS6045.1_ex5_8:24324408-24324431:-_5-2	ADAM7	157	433
ADAM7_CCDS6045.1_ex7_8:24333941-24333964:-_5-3	ADAM7	722	1121
ADAM7_CCDS6045.1_ex9_8:24342856-24342879:+_5-4	ADAM7	196	39
ADAM8_CCDS31319.2_ex13_10:135085748-135085771:-_5-1	ADAM8	499	1198
ADAM8_CCDS31319.2_ex14_10:135085948-135085971:-_5-2	ADAM8	549	1339
ADAM8_CCDS31319.2_ex15_10:135086322-135086345:+_5-3	ADAM8	760	1239
ADAM8_CCDS31319.2_ex17_10:135086770-135086793:+_5-4	ADAM8	0	0
ADAM8_CCDS31319.2_ex18_10:135087299-135087322:+_5-5	ADAM8	407	1125
ADAM9_CCDS6112.1_ex10_8:38884255-38884278:+_5-5	ADAM9	271	596
ADAM9_CCDS6112.1_ex4_8:38873645-38873668:+_5-1	ADAM9	344	829
ADAM9_CCDS6112.1_ex4_8:38873691-38873714:+_5-2	ADAM9	604	1393
ADAM9_CCDS6112.1_ex5_8:38874916-38874939:+_5-3	ADAM9	727	924
ADAM9_CCDS6112.1_ex8_8:38880694-38880717:+_5-4	ADAM9	509	1336
ADAMDEC1_CCDS55212.1_ex3_8:24254851-24254874:+_5-1	ADAMDEC1	291	687
ADAMDEC1_CCDS55212.1_ex3_8:24254933-24254956:-_5-2	ADAMDEC1	65	249
ADAMDEC1_CCDS55212.1_ex4_8:24255224-24255247:+_5-3	ADAMDEC1	442	877
ADAMDEC1_CCDS55212.1_ex6_8:24256397-24256420:+_5-4	ADAMDEC1	264	833
ADAMDEC1_CCDS55212.1_ex6_8:24256464-24256487:-_5-5	ADAMDEC1	589	1179
ADAMTS1_CCDS33524.1_ex7_21:28214821-28214844:-_5-1	ADAMTS1	169	709
ADAMTS1_CCDS33524.1_ex7_21:28214893-28214916:+_5-2	ADAMTS1	890	1824
ADAMTS1_CCDS33524.1_ex8_21:28216698-28216721:-_5-3	ADAMTS1	419	1027
ADAMTS1_CCDS33524.1_ex8_21:28216944-28216967:-_5-4	ADAMTS1	566	1161
ADAMTS1_CCDS33524.1_ex8_21:28217117-28217140:+_5-5	ADAMTS1	533	1436
ADAMTS10_CCDS12206.1_ex10_19:8654774-8654797:-_5-2	ADAMTS10	336	708
ADAMTS10_CCDS12206.1_ex10_19:8654793-8654816:+_5-3	ADAMTS10	81	229
ADAMTS10_CCDS12206.1_ex11_19:8656728-8656751:+_5-4	ADAMTS10	739	2104
ADAMTS10_CCDS12206.1_ex12_19:8656940-8656963:-_5-5	ADAMTS10	613	1642
ADAMTS10_CCDS12206.1_ex9_19:8654418-8654441:+_5-1	ADAMTS10	292	736
ADAMTS12_CCDS34140.1_ex10_5:33624413-33624436:-_5-1	ADAMTS12	858	1926
ADAMTS12_CCDS34140.1_ex11_5:33630981-33631004:-_5-2	ADAMTS12	558	904
ADAMTS12_CCDS34140.1_ex15_5:33649065-33649088:-_5-3	ADAMTS12	582	1316
ADAMTS12_CCDS34140.1_ex18_5:33662032-33662055:+_5-4	ADAMTS12	541	1147
ADAMTS12_CCDS34140.1_ex21_5:33751551-33751574:-_5-5	ADAMTS12	545	1179
ADAMTS13_CCDS6970.1_ex11_9:136301962-136301985:-_5-3	ADAMTS13	372	1250
ADAMTS13_CCDS6970.1_ex15_9:136305475-136305498:+_5-4	ADAMTS13	669	2263
ADAMTS13_CCDS6970.1_ex16_9:136307525-136307548:+_5-5	ADAMTS13	102	888
ADAMTS13_CCDS6970.1_ex5_9:136291337-136291360:+_5-1	ADAMTS13	819	1050
ADAMTS13_CCDS6970.1_ex9_9:136298627-136298650:+_5-2	ADAMTS13	27	89
ADAMTS14_CCDS7306.1_ex1_10:72434596-72434619:-_5-1	ADAMTS14	758	1314
ADAMTS14_CCDS7306.1_ex10_10:72498624-72498647:+_5-5	ADAMTS14	283	989
ADAMTS14_CCDS7306.1_ex2_10:72462153-72462176:+_5-2	ADAMTS14	437	1724
ADAMTS14_CCDS7306.1_ex4_10:72489096-72489119:+_5-3	ADAMTS14	880	2179
ADAMTS14_CCDS7306.1_ex5_10:72489865-72489888:-_5-4	ADAMTS14	435	1573
ADAMTS15_CCDS8488.1_ex0_11:130318971-130318994:+_5-1	ADAMTS15	763	1212
ADAMTS15_CCDS8488.1_ex0_11:130319244-130319267:-_5-2	ADAMTS15	535	1313
ADAMTS15_CCDS8488.1_ex0_11:130319284-130319307:+_5-3	ADAMTS15	904	2293
ADAMTS15_CCDS8488.1_ex0_11:130319428-130319451:-_5-4	ADAMTS15	749	1460
ADAMTS15_CCDS8488.1_ex0_11:130319506-130319529:+_5-5	ADAMTS15	689	1831
ADAMTS16_CCDS43299.1_ex10_5:5222914-5222937:-_5-5	ADAMTS16	646	1113
ADAMTS16_CCDS43299.1_ex2_5:5146273-5146296:-_5-1	ADAMTS16	531	1567
ADAMTS16_CCDS43299.1_ex3_5:5182257-5182280:-_5-2	ADAMTS16	323	752
ADAMTS16_CCDS43299.1_ex4_5:5186342-5186365:+_5-3	ADAMTS16	256	947
ADAMTS16_CCDS43299.1_ex6_5:5190178-5190201:-_5-4	ADAMTS16	412	1511
ADAMTS17_CCDS10383.1_ex10_15:100672341-100672364:-_5-1	ADAMTS17	599	1772
ADAMTS17_CCDS10383.1_ex16_15:100801738-100801761:-_5-2	ADAMTS17	505	1130
ADAMTS17_CCDS10383.1_ex17_15:100802552-100802575:+_5-3	ADAMTS17	454	987
ADAMTS17_CCDS10383.1_ex18_15:100821481-100821504:+_5-4	ADAMTS17	836	1843
ADAMTS17_CCDS10383.1_ex20_15:100881539-100881562:+_5-5	ADAMTS17	1147	2017
ADAMTS18_CCDS10926.1_ex11_16:77369719-77369742:+_5-1	ADAMTS18	846	1298
ADAMTS18_CCDS10926.1_ex13_16:77387708-77387731:-_5-2	ADAMTS18	181	349
ADAMTS18_CCDS10926.1_ex19_16:77401459-77401482:-_5-3	ADAMTS18	984	3633
ADAMTS18_CCDS10926.1_ex20_16:77465324-77465347:+_5-4	ADAMTS18	503	1431
ADAMTS18_CCDS10926.1_ex21_16:77468313-77468336:-_5-5	ADAMTS18	166	280
ADAMTS19_CCDS4146.1_ex1_5:128796950-128796973:-_5-1	ADAMTS19	600	2054
ADAMTS19_CCDS4146.1_ex1_5:128797010-128797033:+_5-2	ADAMTS19	636	2047
ADAMTS19_CCDS4146.1_ex1_5:128797198-128797221:-_5-3	ADAMTS19	839	2140
ADAMTS19_CCDS4146.1_ex1_5:128797285-128797308:-_5-4	ADAMTS19	439	956
ADAMTS19_CCDS4146.1_ex2_5:128844844-128844867:-_5-5	ADAMTS19	447	979
ADAMTS2_CCDS34311.1_ex8_5:178699959-178699982:+_5-1	ADAMTS2	453	1209
ADAMTS2_CCDS34311.1_ex8_5:178700043-178700066:-_5-2	ADAMTS2	459	2344
ADAMTS2_CCDS34311.1_ex9_5:178770991-178771014:-_5-3	ADAMTS2	568	795
ADAMTS2_CCDS34311.1_ex9_5:178771037-178771060:-_5-4	ADAMTS2	518	1328
ADAMTS2_CCDS34311.1_ex9_5:178771078-178771101:-_5-5	ADAMTS2	791	1744
ADAMTS20_CCDS31778.2_ex27_12:43847726-43847749:-_5-1	ADAMTS20	61	486
ADAMTS20_CCDS31778.2_ex37_12:43944714-43944737:+_5-2	ADAMTS20	914	3360
ADAMTS20_CCDS31778.2_ex37_12:43944866-43944889:+_5-3	ADAMTS20	514	642
ADAMTS20_CCDS31778.2_ex37_12:43944919-43944942:+_5-4	ADAMTS20	160	559
ADAMTS20_CCDS31778.2_ex37_12:43945023-43945046:-_5-5	ADAMTS20	355	1260
ADAMTS3_CCDS3553.1_ex12_4:73184373-73184396:+_5-1	ADAMTS3	0	0
ADAMTS3_CCDS3553.1_ex16_4:73188741-73188764:-_5-2	ADAMTS3	540	577
ADAMTS3_CCDS3553.1_ex16_4:73188766-73188789:+_5-3	ADAMTS3	366	709
ADAMTS3_CCDS3553.1_ex17_4:73205394-73205417:-_5-4	ADAMTS3	350	580
ADAMTS3_CCDS3553.1_ex19_4:73414287-73414310:-_5-5	ADAMTS3	4	82
ADAMTS4_CCDS1223.1_ex6_1:161166054-161166077:+_5-1	ADAMTS4	934	1763
ADAMTS4_CCDS1223.1_ex8_1:161167821-161167844:+_5-2	ADAMTS4	498	1016
ADAMTS4_CCDS1223.1_ex8_1:161167855-161167878:+_5-3	ADAMTS4	553	2243
ADAMTS4_CCDS1223.1_ex8_1:161167945-161167968:-_5-4	ADAMTS4	496	904
ADAMTS4_CCDS1223.1_ex8_1:161168100-161168123:-_5-5	ADAMTS4	479	1776
ADAMTS5_CCDS13579.1_ex7_21:28337853-28337876:-_5-1	ADAMTS5	945	1988
ADAMTS5_CCDS13579.1_ex7_21:28338068-28338091:+_5-2	ADAMTS5	585	1561
ADAMTS5_CCDS13579.1_ex7_21:28338120-28338143:-_5-3	ADAMTS5	883	1921
ADAMTS5_CCDS13579.1_ex7_21:28338430-28338453:-_5-4	ADAMTS5	525	1435
ADAMTS5_CCDS13579.1_ex7_21:28338456-28338479:-_5-5	ADAMTS5	1149	2084
ADAMTS6_CCDS3983.2_ex14_5:64587169-64587192:+_5-1	ADAMTS6	500	576
ADAMTS6_CCDS3983.2_ex18_5:64747404-64747427:+_5-2	ADAMTS6	259	1022
ADAMTS6_CCDS3983.2_ex18_5:64747437-64747460:-_5-3	ADAMTS6	258	979
ADAMTS6_CCDS3983.2_ex20_5:64748559-64748582:+_5-4	ADAMTS6	679	2236
ADAMTS6_CCDS3983.2_ex22_5:64766627-64766650:-_5-5	ADAMTS6	65	61
ADAMTS7_CCDS32303.1_ex22_15:79092656-79092679:-_5-3	ADAMTS7	562	1507
ADAMTS7_CCDS32303.1_ex22_15:79092726-79092749:-_5-4	ADAMTS7	615	861
ADAMTS7_CCDS32303.1_ex22_15:79092825-79092848:+_5-5	ADAMTS7	277	1121
ADAMTS7_CCDS32303.1_ex9_15:79064105-79064128:-_5-1	ADAMTS7	1029	1787
ADAMTS7_CCDS32303.1_ex9_15:79064126-79064149:+_5-2	ADAMTS7	1040	2310
ADAMTS8_CCDS41732.1_ex6_11:130286869-130286892:-_5-1	ADAMTS8	398	1091
ADAMTS8_CCDS41732.1_ex7_11:130289049-130289072:-_5-2	ADAMTS8	161	822
ADAMTS8_CCDS41732.1_ex8_11:130297460-130297483:-_5-3	ADAMTS8	569	1826
ADAMTS8_CCDS41732.1_ex8_11:130297539-130297562:+_5-4	ADAMTS8	737	2117
ADAMTS8_CCDS41732.1_ex8_11:130297925-130297948:-_5-5	ADAMTS8	789	1437
ADAMTS9_CCDS2903.1_ex37_3:64672353-64672376:+_5-1	ADAMTS9	775	2184
ADAMTS9_CCDS2903.1_ex37_3:64672393-64672416:+_5-2	ADAMTS9	332	1491
ADAMTS9_CCDS2903.1_ex37_3:64672536-64672559:+_5-3	ADAMTS9	277	799
ADAMTS9_CCDS2903.1_ex37_3:64672579-64672602:+_5-4	ADAMTS9	613	1378
ADAMTS9_CCDS2903.1_ex37_3:64672605-64672628:+_5-5	ADAMTS9	478	1882
ADAMTSL1_CCDS47954.1_ex1_9:18504883-18504906:-_5-1	ADAMTSL1	242	812
ADAMTSL1_CCDS47954.1_ex3_9:18574175-18574198:-_5-2	ADAMTSL1	247	1011
ADAMTSL1_CCDS47954.1_ex4_9:18622270-18622293:+_5-3	ADAMTSL1	87	404
ADAMTSL1_CCDS47954.1_ex4_9:18622320-18622343:-_5-4	ADAMTSL1	1541	2758
ADAMTSL1_CCDS47954.1_ex4_9:18622347-18622370:-_5-5	ADAMTSL1	933	1193
ADAMTSL2_CCDS6976.1_ex3_9:136404947-136404970:-_5-1	ADAMTSL2	1245	1878
ADAMTSL2_CCDS6976.1_ex5_9:136405999-136406022:-_5-2	ADAMTSL2	785	1585
ADAMTSL2_CCDS6976.1_ex5_9:136406081-136406104:-_5-3	ADAMTSL2	842	2199
ADAMTSL2_CCDS6976.1_ex6_9:136409653-136409676:+_5-4	ADAMTSL2	567	1715
ADAMTSL2_CCDS6976.1_ex9_9:136420673-136420696:+_5-5	ADAMTSL2	890	1551
ADAMTSL3_CCDS10326.1_ex1_15:84373235-84373258:-_5-1	ADAMTSL3	334	634
ADAMTSL3_CCDS10326.1_ex12_15:84566626-84566649:-_5-3	ADAMTSL3	266	1015
ADAMTSL3_CCDS10326.1_ex14_15:84582075-84582098:+_5-4	ADAMTSL3	419	1275
ADAMTSL3_CCDS10326.1_ex17_15:84611697-84611720:-_5-5	ADAMTSL3	713	1402
ADAMTSL3_CCDS10326.1_ex7_15:84539605-84539628:-_5-2	ADAMTSL3	253	612
ADAMTSL4_CCDS30852.1_ex2_1:150525663-150525686:-_5-1	ADAMTSL4	141	956
ADAMTSL4_CCDS30852.1_ex3_1:150526260-150526283:-_5-2	ADAMTSL4	409	1224
ADAMTSL4_CCDS30852.1_ex3_1:150526419-150526442:+_5-3	ADAMTSL4	277	929
ADAMTSL4_CCDS30852.1_ex4_1:150526872-150526895:-_5-4	ADAMTSL4	287	1463
ADAMTSL4_CCDS30852.1_ex5_1:150527956-150527979:+_5-5	ADAMTSL4	60	302
ADAMTSL5_CCDS12071.1_ex4_19:1507571-1507594:-_5-1	ADAMTSL5	230	953
ADAMTSL5_CCDS12071.1_ex4_19:1507616-1507639:+_5-2	ADAMTSL5	425	1763
ADAMTSL5_CCDS12071.1_ex5_19:1507995-1508018:-_5-3	ADAMTSL5	257	1038
ADAMTSL5_CCDS12071.1_ex5_19:1508100-1508123:-_5-4	ADAMTSL5	543	1805
ADAMTSL5_CCDS12071.1_ex9_19:1510704-1510727:-_5-5	ADAMTSL5	488	1362
ADAP1_CCDS5318.1_ex5_7:943836-943859:+_5-1	ADAP1	760	1429
ADAP1_CCDS5318.1_ex5_7:943876-943899:+_5-2	ADAP1	654	1090
ADAP1_CCDS5318.1_ex6_7:944797-944820:-_5-3	ADAP1	532	1192
ADAP1_CCDS5318.1_ex7_7:959643-959666:-_5-4	ADAP1	421	663
ADAP1_CCDS5318.1_ex7_7:959661-959684:-_5-5	ADAP1	144	793
ADAP2_CCDS11261.1_ex1_17:29250066-29250089:+_5-1	ADAP2	386	720
ADAP2_CCDS11261.1_ex3_17:29258927-29258950:+_5-2	ADAP2	58	369
ADAP2_CCDS11261.1_ex4_17:29261192-29261215:+_5-3	ADAP2	308	802
ADAP2_CCDS11261.1_ex5_17:29271969-29271992:+_5-4	ADAP2	88	105
ADAP2_CCDS11261.1_ex5_17:29272043-29272066:-_5-5	ADAP2	0	116
ADAR_CCDS1071.1_ex12_1:154570948-154570971:-_5-1	ADAR	351	1118
ADAR_CCDS1071.1_ex12_1:154571029-154571052:+_5-2	ADAR	351	1206
ADAR_CCDS1071.1_ex13_1:154573559-154573582:+_5-3	ADAR	801	2275
ADAR_CCDS1071.1_ex13_1:154573584-154573607:+_5-4	ADAR	473	1574
ADAR_CCDS1071.1_ex13_1:154573633-154573656:+_5-5	ADAR	204	833
ADARB1_CCDS33589.1_ex1_21:46596181-46596204:-_5-1	ADARB1	265	631
ADARB1_CCDS33589.1_ex1_21:46596304-46596327:-_5-2	ADARB1	472	1331
ADARB1_CCDS33589.1_ex1_21:46596330-46596353:+_5-3	ADARB1	582	1817
ADARB1_CCDS33589.1_ex1_21:46596401-46596424:+_5-4	ADARB1	1141	2326
ADARB1_CCDS33589.1_ex2_21:46600312-46600335:-_5-5	ADARB1	569	1572
ADARB2_CCDS7058.1_ex7_10:1405351-1405374:+_5-1	ADARB2	1215	2568
ADARB2_CCDS7058.1_ex7_10:1405459-1405482:+_5-2	ADARB2	1143	2849
ADARB2_CCDS7058.1_ex7_10:1405639-1405662:+_5-3	ADARB2	197	938
ADARB2_CCDS7058.1_ex7_10:1405818-1405841:+_5-4	ADARB2	287	467
ADARB2_CCDS7058.1_ex7_10:1405853-1405876:-_5-5	ADARB2	376	1083
ADAT1_CCDS10922.1_ex4_16:75646651-75646674:-_5-1	ADAT1	129	434
ADAT1_CCDS10922.1_ex4_16:75646727-75646750:+_5-2	ADAT1	512	1117
ADAT1_CCDS10922.1_ex5_16:75651031-75651054:+_5-3	ADAT1	230	650
ADAT1_CCDS10922.1_ex7_16:75654170-75654193:-_5-4	ADAT1	169	413
ADAT1_CCDS10922.1_ex8_16:75654526-75654549:+_5-5	ADAT1	1201	2650
ADAT2_CCDS43511.1_ex2_6:143753721-143753744:+_5-1	ADAT2	416	1247
ADAT2_CCDS43511.1_ex2_6:143753736-143753759:-_5-2	ADAT2	404	850
ADAT2_CCDS43511.1_ex3_6:143754955-143754978:+_5-3	ADAT2	181	485
ADAT2_CCDS43511.1_ex3_6:143755006-143755029:-_5-4	ADAT2	80	605
ADAT2_CCDS43511.1_ex3_6:143755056-143755079:-_5-5	ADAT2	132	376
ADAT3_CCDS12076.2_ex0_19:1912180-1912203:-_5-1	ADAT3	428	1114
ADAT3_CCDS12076.2_ex0_19:1912331-1912354:-_5-2	ADAT3	533	2180
ADAT3_CCDS12076.2_ex0_19:1912532-1912555:-_5-3	ADAT3	333	815
ADAT3_CCDS12076.2_ex0_19:1912590-1912613:-_5-4	ADAT3	675	2027
ADAT3_CCDS12076.2_ex0_19:1912683-1912706:-_5-5	ADAT3	75	1119
ADC_CCDS375.1_ex2_1:33557683-33557706:-_5-1	ADC	699	1387
ADC_CCDS375.1_ex2_1:33557709-33557732:-_5-2	ADC	132	731
ADC_CCDS375.1_ex3_1:33558927-33558950:-_5-3	ADC	512	1224
ADC_CCDS375.1_ex4_1:33560144-33560167:-_5-4	ADC	364	537
ADC_CCDS375.1_ex4_1:33560205-33560228:+_5-5	ADC	313	923
ADCK1_CCDS45144.1_ex0_14:78285417-78285440:+_5-1	ADCK1	875	1822
ADCK1_CCDS45144.1_ex0_14:78285438-78285461:+_5-2	ADCK1	660	987
ADCK1_CCDS45144.1_ex2_14:78353447-78353470:-_5-3	ADCK1	390	945
ADCK1_CCDS45144.1_ex2_14:78353531-78353554:+_5-4	ADCK1	227	786
ADCK1_CCDS45144.1_ex3_14:78365472-78365495:-_5-5	ADCK1	346	747
ADCK2_CCDS5861.1_ex0_7:140373221-140373244:+_5-1	ADCK2	617	912
ADCK2_CCDS5861.1_ex0_7:140373313-140373336:-_5-2	ADCK2	348	1542
ADCK2_CCDS5861.1_ex0_7:140373591-140373614:-_5-3	ADCK2	196	1612
ADCK2_CCDS5861.1_ex0_7:140373672-140373695:+_5-4	ADCK2	490	1576
ADCK2_CCDS5861.1_ex0_7:140373765-140373788:-_5-5	ADCK2	0	44
ADCK3_CCDS1557.1_ex1_1:227152871-227152894:-_5-1	ADCK3	902	1724
ADCK3_CCDS1557.1_ex1_1:227152892-227152915:-_5-2	ADCK3	189	427
ADCK3_CCDS1557.1_ex2_1:227153418-227153441:-_5-3	ADCK3	1334	1755
ADCK3_CCDS1557.1_ex4_1:227169806-227169829:+_5-4	ADCK3	737	1217
ADCK3_CCDS1557.1_ex6_1:227170619-227170642:-_5-5	ADCK3	551	1937
ADCK4_CCDS12562.1_ex11_19:41220010-41220033:-_5-3	ADCK4	477	1372
ADCK4_CCDS12562.1_ex12_19:41220169-41220192:+_5-4	ADCK4	190	1256
ADCK4_CCDS12562.1_ex12_19:41220214-41220237:-_5-5	ADCK4	450	1259
ADCK4_CCDS12562.1_ex7_19:41209733-41209756:-_5-1	ADCK4	748	1195
ADCK4_CCDS12562.1_ex8_19:41211014-41211037:+_5-2	ADCK4	723	1920
ADCK5_CCDS34965.1_ex2_8:145608314-145608337:+_5-1	ADCK5	487	1251
ADCK5_CCDS34965.1_ex2_8:145608347-145608370:-_5-2	ADCK5	863	2270
ADCK5_CCDS34965.1_ex3_8:145615896-145615919:-_5-3	ADCK5	336	1167
ADCK5_CCDS34965.1_ex3_8:145615917-145615940:-_5-4	ADCK5	244	642
ADCK5_CCDS34965.1_ex4_8:145616191-145616214:-_5-5	ADCK5	479	1075
ADCY1_CCDS34631.1_ex0_7:45614455-45614478:+_5-1	ADCY1	248	1001
ADCY1_CCDS34631.1_ex0_7:45614606-45614629:+_5-2	ADCY1	270	611
ADCY1_CCDS34631.1_ex4_7:45688273-45688296:-_5-3	ADCY1	890	1663
ADCY1_CCDS34631.1_ex6_7:45699696-45699719:+_5-4	ADCY1	602	1218
ADCY1_CCDS34631.1_ex6_7:45699769-45699792:-_5-5	ADCY1	1323	2207
ADCY10_CCDS1265.1_ex15_1:167823575-167823598:+_5-1	ADCY10	304	993
ADCY10_CCDS1265.1_ex16_1:167825503-167825526:+_5-2	ADCY10	352	1000
ADCY10_CCDS1265.1_ex16_1:167825614-167825637:+_5-3	ADCY10	174	381
ADCY10_CCDS1265.1_ex21_1:167847821-167847844:-_5-4	ADCY10	178	627
ADCY10_CCDS1265.1_ex24_1:167852801-167852824:+_5-5	ADCY10	239	1025
ADCY2_CCDS3872.2_ex1_5:7414729-7414752:-_5-1	ADCY2	0	0
ADCY2_CCDS3872.2_ex2_5:7520950-7520973:-_5-2	ADCY2	470	1276
ADCY2_CCDS3872.2_ex5_5:7695914-7695937:-_5-3	ADCY2	906	1669
ADCY2_CCDS3872.2_ex8_5:7707851-7707874:+_5-4	ADCY2	88	128
ADCY2_CCDS3872.2_ex9_5:7709390-7709413:-_5-5	ADCY2	720	2048
ADCY3_CCDS1715.1_ex13_2:25059799-25059822:-_5-1	ADCY3	199	778
ADCY3_CCDS1715.1_ex15_2:25062791-25062814:-_5-2	ADCY3	846	2226
ADCY3_CCDS1715.1_ex16_2:25064227-25064250:+_5-3	ADCY3	549	1222
ADCY3_CCDS1715.1_ex18_2:25065130-25065153:+_5-4	ADCY3	107	319
ADCY3_CCDS1715.1_ex20_2:25141347-25141370:-_5-5	ADCY3	451	1540
ADCY4_CCDS9627.1_ex13_14:24795345-24795368:+_5-1	ADCY4	708	1442
ADCY4_CCDS9627.1_ex18_14:24799401-24799424:+_5-2	ADCY4	819	1334
ADCY4_CCDS9627.1_ex19_14:24800276-24800299:-_5-3	ADCY4	573	1082
ADCY4_CCDS9627.1_ex23_14:24802053-24802076:+_5-4	ADCY4	533	1113
ADCY4_CCDS9627.1_ex24_14:24803731-24803754:-_5-5	ADCY4	1188	2231
ADCY5_CCDS3022.1_ex11_3:123038577-123038600:+_5-1	ADCY5	687	1402
ADCY5_CCDS3022.1_ex14_3:123046562-123046585:-_5-2	ADCY5	269	624
ADCY5_CCDS3022.1_ex15_3:123047631-123047654:+_5-3	ADCY5	458	1270
ADCY5_CCDS3022.1_ex16_3:123049814-123049837:+_5-4	ADCY5	69	320
ADCY5_CCDS3022.1_ex18_3:123066707-123066730:+_5-5	ADCY5	603	1816
ADCY6_CCDS8767.1_ex20_12:49176375-49176398:-_5-1	ADCY6	308	983
ADCY6_CCDS8767.1_ex20_12:49176435-49176458:+_5-2	ADCY6	281	953
ADCY6_CCDS8767.1_ex20_12:49176817-49176840:+_5-3	ADCY6	446	1161
ADCY6_CCDS8767.1_ex20_12:49176998-49177021:-_5-4	ADCY6	620	1373
ADCY6_CCDS8767.1_ex20_12:49177073-49177096:+_5-5	ADCY6	420	905
ADCY7_CCDS10741.1_ex1_16:50324528-50324551:+_5-1	ADCY7	447	830
ADCY7_CCDS10741.1_ex4_16:50327317-50327340:+_5-2	ADCY7	637	1502
ADCY7_CCDS10741.1_ex6_16:50332891-50332914:-_5-3	ADCY7	782	1911
ADCY7_CCDS10741.1_ex8_16:50334986-50335009:+_5-4	ADCY7	275	1141
ADCY7_CCDS10741.1_ex9_16:50338433-50338456:-_5-5	ADCY7	1018	2013
ADCY8_CCDS6363.1_ex11_8:131916232-131916255:-_5-1	ADCY8	73	261
ADCY8_CCDS6363.1_ex15_8:131964112-131964135:-_5-2	ADCY8	367	1068
ADCY8_CCDS6363.1_ex17_8:132051759-132051782:+_5-3	ADCY8	465	2542
ADCY8_CCDS6363.1_ex17_8:132052127-132052150:-_5-4	ADCY8	428	1183
ADCY8_CCDS6363.1_ex17_8:132052414-132052437:-_5-5	ADCY8	664	1944
ADCY9_CCDS32382.1_ex9_16:4163799-4163822:-_5-1	ADCY9	91	356
ADCY9_CCDS32382.1_ex9_16:4164921-4164944:-_5-2	ADCY9	796	2038
ADCY9_CCDS32382.1_ex9_16:4165002-4165025:+_5-3	ADCY9	621	1224
ADCY9_CCDS32382.1_ex9_16:4165086-4165109:+_5-4	ADCY9	571	1926
ADCY9_CCDS32382.1_ex9_16:4165142-4165165:-_5-5	ADCY9	291	694
ADCYAP1_CCDS11825.1_ex1_18:907693-907716:-_5-1	ADCYAP1	244	1014
ADCYAP1_CCDS11825.1_ex1_18:907762-907785:+_5-2	ADCYAP1	0	0
ADCYAP1_CCDS11825.1_ex2_18:908257-908280:+_5-3	ADCYAP1	781	1620
ADCYAP1_CCDS11825.1_ex2_18:908273-908296:-_5-4	ADCYAP1	391	1006
ADCYAP1_CCDS11825.1_ex2_18:908334-908357:-_5-5	ADCYAP1	778	1719
ADCYAP1R1_CCDS5433.1_ex2_7:31117633-31117656:+_5-1	ADCYAP1R1	1082	2119
ADCYAP1R1_CCDS5433.1_ex2_7:31117691-31117714:+_5-2	ADCYAP1R1	376	892
ADCYAP1R1_CCDS5433.1_ex6_7:31124369-31124392:+_5-3	ADCYAP1R1	69	514
ADCYAP1R1_CCDS5433.1_ex7_7:31124960-31124983:-_5-4	ADCYAP1R1	529	758
ADCYAP1R1_CCDS5433.1_ex8_7:31125996-31126019:+_5-5	ADCYAP1R1	389	639
ADD1_CCDS3363.1_ex3_4:2895738-2895761:+_5-1	ADD1	337	1567
ADD1_CCDS3363.1_ex4_4:2896410-2896433:-_5-2	ADD1	781	1438
ADD1_CCDS3363.1_ex5_4:2899937-2899960:-_5-3	ADD1	527	1722
ADD1_CCDS3363.1_ex6_4:2900176-2900199:-_5-4	ADD1	629	1100
ADD1_CCDS3363.1_ex7_4:2900975-2900998:+_5-5	ADD1	36	198
ADD2_CCDS1906.1_ex11_2:70923364-70923387:+_5-1	ADD2	505	1560
ADD2_CCDS1906.1_ex11_2:70923499-70923522:+_5-2	ADD2	259	543
ADD2_CCDS1906.1_ex12_2:70931458-70931481:+_5-3	ADD2	0	19
ADD2_CCDS1906.1_ex12_2:70931494-70931517:+_5-4	ADD2	677	1463
ADD2_CCDS1906.1_ex13_2:70933429-70933452:-_5-5	ADD2	569	1641
ADD3_CCDS7561.1_ex2_10:111876106-111876129:-_5-1	ADD3	456	1103
ADD3_CCDS7561.1_ex4_10:111878419-111878442:-_5-2	ADD3	166	643
ADD3_CCDS7561.1_ex4_10:111878446-111878469:-_5-3	ADD3	95	182
ADD3_CCDS7561.1_ex5_10:111878965-111878988:+_5-4	ADD3	233	278
ADD3_CCDS7561.1_ex5_10:111879029-111879052:+_5-5	ADD3	107	242
ADH1A_CCDS3648.1_ex3_4:100203682-100203705:-_5-1	ADH1A	217	604
ADH1A_CCDS3648.1_ex4_4:100205756-100205779:+_5-2	ADH1A	390	785
ADH1A_CCDS3648.1_ex5_4:100205923-100205946:-_5-3	ADH1A	656	1610
ADH1A_CCDS3648.1_ex6_4:100208090-100208113:-_5-4	ADH1A	266	948
ADH1A_CCDS3648.1_ex7_4:100208716-100208739:+_5-5	ADH1A	162	253
ADH1B_CCDS34033.1_ex4_4:100237053-100237076:-_5-1	ADH1B	329	1038
ADH1B_CCDS34033.1_ex4_4:100237119-100237142:-_5-2	ADH1B	633	1478
ADH1B_CCDS34033.1_ex4_4:100237255-100237278:+_5-3	ADH1B	304	1121
ADH1B_CCDS34033.1_ex5_4:100237422-100237445:-_5-4	ADH1B	543	1630
ADH1B_CCDS34033.1_ex5_4:100237440-100237463:+_5-5	ADH1B	202	223
ADH4_CCDS34032.1_ex4_4:100057812-100057835:+_5-1	ADH4	242	369
ADH4_CCDS34032.1_ex5_4:100060217-100060240:+_5-2	ADH4	167	349
ADH4_CCDS34032.1_ex5_4:100060262-100060285:+_5-3	ADH4	7	29
ADH4_CCDS34032.1_ex6_4:100062693-100062716:+_5-4	ADH4	493	965
ADH4_CCDS34032.1_ex6_4:100062741-100062764:+_5-5	ADH4	440	1192
ADH5_CCDS47111.1_ex4_4:99998062-99998085:-_5-5	ADH5	29	98
ADH5_CCDS47111.1_ex6_4:100003190-100003213:+_5-2	ADH5	48	470
ADH5_CCDS47111.1_ex6_4:100003237-100003260:+_5-3	ADH5	134	594
ADH6_CCDS3647.1_ex2_4:100130074-100130097:-_5-1	ADH6	198	581
ADH6_CCDS3647.1_ex3_4:100131250-100131273:+_5-2	ADH6	219	927
ADH6_CCDS3647.1_ex5_4:100134846-100134869:-_5-3	ADH6	25	204
ADH6_CCDS3647.1_ex5_4:100134890-100134913:-_5-4	ADH6	864	1374
ADH6_CCDS3647.1_ex6_4:100137316-100137339:-_5-5	ADH6	292	389
ADH7_CCDS34034.1_ex4_4:100349039-100349062:-_5-1	ADH7	234	574
ADH7_CCDS34034.1_ex4_4:100349131-100349154:-_5-2	ADH7	778	883
ADH7_CCDS34034.1_ex5_4:100349238-100349261:+_5-3	ADH7	153	769
ADH7_CCDS34034.1_ex5_4:100349264-100349287:-_5-4	ADH7	296	910
ADH7_CCDS34034.1_ex6_4:100349699-100349722:-_5-5	ADH7	513	1537
ADHFE1_CCDS6190.2_ex4_8:67356894-67356917:-_5-1	ADHFE1	193	1353
ADHFE1_CCDS6190.2_ex5_8:67357461-67357484:+_5-2	ADHFE1	251	624
ADHFE1_CCDS6190.2_ex5_8:67357506-67357529:+_5-3	ADHFE1	577	1064
ADHFE1_CCDS6190.2_ex6_8:67359512-67359535:+_5-4	ADHFE1	254	342
ADHFE1_CCDS6190.2_ex7_8:67361168-67361191:-_5-5	ADHFE1	422	981
ADI1_CCDS1653.1_ex1_2:3504646-3504669:+_5-1	ADI1	420	1144
ADI1_CCDS1653.1_ex1_2:3504745-3504768:-_5-2	ADI1	72	56
ADI1_CCDS1653.1_ex2_2:3517642-3517665:+_5-3	ADI1	92	134
ADI1_CCDS1653.1_ex2_2:3517674-3517697:-_5-4	ADI1	178	584
ADI1_CCDS1653.1_ex3_2:3523141-3523164:-_5-5	ADI1	582	1345
ADIG_CCDS54461.1_ex0_20:37209972-37209995:+_5-1	ADIG	51	452
ADIG_CCDS54461.1_ex0_20:37209995-37210018:+_5-2	ADIG	554	673
ADIG_CCDS54461.1_ex1_20:37214657-37214680:+_5-3	ADIG	479	879
ADIG_CCDS54461.1_ex1_20:37214686-37214709:+_5-4	ADIG	338	1204
ADIG_CCDS54461.1_ex1_20:37214712-37214735:-_5-5	ADIG	674	1920
ADIPOQ_CCDS3284.1_ex0_3:186571002-186571025:-_5-1	ADIPOQ	1058	1664
ADIPOQ_CCDS3284.1_ex1_3:186571968-186571991:+_5-2	ADIPOQ	69	80
ADIPOQ_CCDS3284.1_ex1_3:186572028-186572051:-_5-3	ADIPOQ	270	705
ADIPOQ_CCDS3284.1_ex1_3:186572142-186572165:-_5-4	ADIPOQ	35	361
ADIPOQ_CCDS3284.1_ex1_3:186572178-186572201:+_5-5	ADIPOQ	800	1744
ADIPOR1_CCDS1430.1_ex4_1:202915555-202915578:+_5-1	ADIPOR1	351	702
ADIPOR1_CCDS1430.1_ex4_1:202915589-202915612:-_5-2	ADIPOR1	325	457
ADIPOR1_CCDS1430.1_ex4_1:202915615-202915638:+_5-3	ADIPOR1	347	821
ADIPOR1_CCDS1430.1_ex4_1:202915658-202915681:-_5-4	ADIPOR1	76	588
ADIPOR1_CCDS1430.1_ex4_1:202915727-202915750:-_5-5	ADIPOR1	116	524
ADIPOR2_CCDS8511.1_ex1_12:1882072-1882095:-_5-1	ADIPOR2	245	453
ADIPOR2_CCDS8511.1_ex2_12:1887011-1887034:+_5-2	ADIPOR2	297	1051
ADIPOR2_CCDS8511.1_ex2_12:1887047-1887070:+_5-3	ADIPOR2	91	460
ADIPOR2_CCDS8511.1_ex2_12:1887087-1887110:-_5-4	ADIPOR2	478	749
ADIPOR2_CCDS8511.1_ex3_12:1889629-1889652:-_5-5	ADIPOR2	211	859
ADIRF_CCDS7381.1_ex1_10:88729975-88729998:+_5-1	ADIRF	468	1795
ADIRF_CCDS7381.1_ex1_10:88729998-88730021:-_5-2	ADIRF	1826	3184
ADIRF_CCDS7381.1_ex2_10:88730232-88730255:-_5-3	ADIRF	345	1079
ADIRF_CCDS7381.1_ex2_10:88730247-88730270:-_5-4	ADIRF	1084	1606
ADIRF_CCDS7381.1_ex2_10:88730265-88730288:-_5-5	ADIRF	730	1181
ADK_CCDS55716.1_ex3_10:76074446-76074469:+_5-1	ADK	445	757
ADK_CCDS55716.1_ex4_10:76153993-76154016:-_5-2	ADK	183	602
ADK_CCDS55716.1_ex4_10:76154039-76154062:+_5-3	ADK	463	1345
ADK_CCDS55716.1_ex5_10:76158230-76158253:-_5-4	ADK	62	485
ADK_CCDS55716.1_ex5_10:76158278-76158301:+_5-5	ADK	58	188
ADM_CCDS7801.1_ex1_11:10327499-10327522:+_5-1	ADM	264	1475
ADM_CCDS7801.1_ex1_11:10327542-10327565:-_5-2	ADM	762	2051
ADM_CCDS7801.1_ex1_11:10327555-10327578:+_5-3	ADM	1255	2445
ADM_CCDS7801.1_ex1_11:10327583-10327606:-_5-4	ADM	840	1563
ADM_CCDS7801.1_ex2_11:10327892-10327915:-_5-5	ADM	640	1506
ADM2_CCDS33682.1_ex0_22:50920364-50920387:+_5-1	ADM2	618	1216
ADM2_CCDS33682.1_ex1_22:50921047-50921070:-_5-2	ADM2	804	1561
ADM2_CCDS33682.1_ex1_22:50921064-50921087:+_5-3	ADM2	2075	4487
ADM2_CCDS33682.1_ex1_22:50921103-50921126:-_5-4	ADM2	433	1124
ADM2_CCDS33682.1_ex1_22:50921151-50921174:+_5-5	ADM2	83	398
ADM5_CCDS46146.1_ex1_19:50193389-50193412:+_5-1	ADM5	959	2196
ADM5_CCDS46146.1_ex1_19:50193407-50193430:-_5-2	ADM5	426	1397
ADM5_CCDS46146.1_ex1_19:50193425-50193448:-_5-3	ADM5	351	1047
ADM5_CCDS46146.1_ex1_19:50193507-50193530:-_5-4	ADM5	315	1028
ADM5_CCDS46146.1_ex1_19:50193563-50193586:+_5-5	ADM5	761	2428
ADNP_CCDS13433.1_ex0_20:49509755-49509778:+_5-1	ADNP	0	75
ADNP_CCDS13433.1_ex0_20:49510108-49510131:-_5-2	ADNP	372	1019
ADNP_CCDS13433.1_ex0_20:49510441-49510464:+_5-3	ADNP	91	461
ADNP_CCDS13433.1_ex0_20:49510599-49510622:+_5-4	ADNP	706	1495
ADNP_CCDS13433.1_ex0_20:49510830-49510853:+_5-5	ADNP	458	1741
ADNP2_CCDS32853.1_ex2_18:77893683-77893706:-_5-1	ADNP2	688	1846
ADNP2_CCDS32853.1_ex2_18:77893973-77893996:-_5-2	ADNP2	150	388
ADNP2_CCDS32853.1_ex2_18:77894424-77894447:-_5-3	ADNP2	384	1338
ADNP2_CCDS32853.1_ex2_18:77894469-77894492:+_5-4	ADNP2	386	2189
ADNP2_CCDS32853.1_ex2_18:77894775-77894798:+_5-5	ADNP2	306	971
ADO_CCDS7266.2_ex0_10:64564899-64564922:-_5-1	ADO	374	966
ADO_CCDS7266.2_ex0_10:64565001-64565024:-_5-2	ADO	838	1729
ADO_CCDS7266.2_ex0_10:64565080-64565103:+_5-3	ADO	266	985
ADO_CCDS7266.2_ex0_10:64565113-64565136:+_5-4	ADO	657	1431
ADO_CCDS7266.2_ex0_10:64565215-64565238:+_5-5	ADO	382	983
ADORA1_CCDS1434.1_ex0_1:203098161-203098184:+_5-1	ADORA1	184	745
ADORA1_CCDS1434.1_ex0_1:203098289-203098312:-_5-2	ADORA1	188	711
ADORA1_CCDS1434.1_ex0_1:203098302-203098325:-_5-3	ADORA1	454	1296
ADORA1_CCDS1434.1_ex1_1:203134397-203134420:+_5-4	ADORA1	168	574
ADORA1_CCDS1434.1_ex1_1:203134486-203134509:+_5-5	ADORA1	184	753
ADORA2A_CCDS13826.1_ex0_22:24829516-24829539:+_5-1	ADORA2A	857	1930
ADORA2A_CCDS13826.1_ex0_22:24829565-24829588:-_5-2	ADORA2A	448	1508
ADORA2A_CCDS13826.1_ex1_22:24836555-24836578:+_5-3	ADORA2A	542	1120
ADORA2A_CCDS13826.1_ex1_22:24836649-24836672:+_5-4	ADORA2A	186	650
ADORA2A_CCDS13826.1_ex1_22:24836668-24836691:+_5-5	ADORA2A	511	860
ADORA2B_CCDS11173.1_ex0_17:15848837-15848860:+_5-1	ADORA2B	932	1939
ADORA2B_CCDS11173.1_ex0_17:15848854-15848877:-_5-2	ADORA2B	551	1332
ADORA2B_CCDS11173.1_ex1_17:15878063-15878086:+_5-3	ADORA2B	230	1047
ADORA2B_CCDS11173.1_ex1_17:15878235-15878258:-_5-4	ADORA2B	313	680
ADORA2B_CCDS11173.1_ex1_17:15878303-15878326:+_5-5	ADORA2B	607	1395
ADORA3_CCDS41369.1_ex3_1:112031373-112031396:-_12-1	ADORA3	604	1466
ADORA3_CCDS41369.1_ex3_1:112031411-112031434:-_12-2	ADORA3	328	990
ADORA3_CCDS41369.1_ex3_1:112031458-112031481:-_12-3	ADORA3	158	395
ADORA3_CCDS41369.1_ex3_1:112031517-112031540:+_12-4	ADORA3	700	936
ADORA3_CCDS41369.1_ex3_1:112031542-112031565:-_12-5	ADORA3	76	351
ADORA3_CCDS41369.1_ex3_1:112031595-112031618:-_12-6	ADORA3	375	1014
ADORA3_CCDS41369.1_ex5_1:112106455-112106478:+_12-12	ADORA3	632	1650
ADORA3_CCDS838.1_ex5_1:112045753-112045776:-_12-10	ADORA3	633	1295
ADORA3_CCDS838.1_ex5_1:112045807-112045830:-_12-11	ADORA3	496	1470
ADORA3_CCDS839.1_ex0_1:112042939-112042962:+_12-7	ADORA3	611	1052
ADORA3_CCDS839.1_ex0_1:112043089-112043112:+_12-8	ADORA3	536	1126
ADORA3_CCDS839.1_ex0_1:112043167-112043190:-_12-9	ADORA3	18	118
ADPGK_CCDS42057.1_ex2_15:73048702-73048725:+_5-1	ADPGK	1084	2448
ADPGK_CCDS42057.1_ex2_15:73048739-73048762:+_5-2	ADPGK	795	1625
ADPGK_CCDS42057.1_ex3_15:73052845-73052868:-_5-3	ADPGK	505	1423
ADPGK_CCDS42057.1_ex6_15:73075831-73075854:+_5-4	ADPGK	516	1316
ADPGK_CCDS42057.1_ex6_15:73075854-73075877:+_5-5	ADPGK	815	2191
ADPRH_CCDS2990.1_ex0_3:119301105-119301128:+_5-1	ADPRH	420	919
ADPRH_CCDS2990.1_ex0_3:119301139-119301162:+_5-2	ADPRH	414	1458
ADPRH_CCDS2990.1_ex0_3:119301177-119301200:+_5-3	ADPRH	174	790
ADPRH_CCDS2990.1_ex1_3:119305236-119305259:-_5-4	ADPRH	812	1710
ADPRH_CCDS2990.1_ex1_3:119305286-119305309:+_5-5	ADPRH	240	670
ADPRHL1_CCDS9535.1_ex3_13:114083355-114083378:-_5-1	ADPRHL1	562	1158
ADPRHL1_CCDS9535.1_ex3_13:114083371-114083394:+_5-2	ADPRHL1	432	1092
ADPRHL1_CCDS9535.1_ex4_13:114088129-114088152:-_5-3	ADPRHL1	1003	2304
ADPRHL1_CCDS9535.1_ex5_13:114098738-114098761:-_5-4	ADPRHL1	0	109
ADPRHL1_CCDS9535.1_ex5_13:114098761-114098784:-_5-5	ADPRHL1	464	2099
ADPRHL2_CCDS402.1_ex0_1:36554638-36554661:-_5-1	ADPRHL2	375	636
ADPRHL2_CCDS402.1_ex1_1:36556919-36556942:+_5-2	ADPRHL2	579	1276
ADPRHL2_CCDS402.1_ex2_1:36557332-36557355:-_5-3	ADPRHL2	98	356
ADPRHL2_CCDS402.1_ex2_1:36557391-36557414:-_5-4	ADPRHL2	469	1113
ADPRHL2_CCDS402.1_ex3_1:36557505-36557528:-_5-5	ADPRHL2	237	456
ADPRM_CCDS11159.2_ex0_17:10608361-10608384:-_5-1	ADPRM	716	1748
ADPRM_CCDS11159.2_ex0_17:10608397-10608420:+_5-2	ADPRM	241	410
ADPRM_CCDS11159.2_ex0_17:10608517-10608540:+_5-3	ADPRM	87	171
ADPRM_CCDS11159.2_ex0_17:10608544-10608567:+_5-4	ADPRM	99	333
ADPRM_CCDS11159.2_ex0_17:10608702-10608725:-_5-5	ADPRM	168	314
ADRA1A_CCDS34869.1_ex2_8:26721958-26721981:+_5-1	ADRA1A	747	1714
ADRA1A_CCDS34869.1_ex2_8:26721991-26722014:-_5-2	ADRA1A	1603	2612
ADRA1A_CCDS34869.1_ex2_8:26722060-26722083:-_5-3	ADRA1A	390	1110
ADRA1A_CCDS34869.1_ex2_8:26722210-26722233:-_5-4	ADRA1A	377	739
ADRA1A_CCDS34869.1_ex2_8:26722320-26722343:+_5-5	ADRA1A	149	1055
ADRA1B_CCDS4347.1_ex0_5:159344210-159344233:-_5-1	ADRA1B	179	969
ADRA1B_CCDS4347.1_ex0_5:159344316-159344339:-_5-2	ADRA1B	808	1221
ADRA1B_CCDS4347.1_ex0_5:159344469-159344492:+_5-3	ADRA1B	408	1132
ADRA1B_CCDS4347.1_ex0_5:159344554-159344577:-_5-4	ADRA1B	366	789
ADRA1B_CCDS4347.1_ex0_5:159344676-159344699:+_5-5	ADRA1B	128	675
ADRA1D_CCDS13079.1_ex1_20:4228757-4228780:+_5-1	ADRA1D	652	1747
ADRA1D_CCDS13079.1_ex1_20:4228862-4228885:+_5-2	ADRA1D	529	1103
ADRA1D_CCDS13079.1_ex1_20:4228967-4228990:-_5-3	ADRA1D	814	1650
ADRA1D_CCDS13079.1_ex1_20:4229078-4229101:-_5-4	ADRA1D	1043	2027
ADRA1D_CCDS13079.1_ex1_20:4229341-4229364:-_5-5	ADRA1D	1256	2122
ADRA2A_CCDS7569.2_ex0_10:112837968-112837991:-_5-1	ADRA2A	204	690
ADRA2A_CCDS7569.2_ex0_10:112838091-112838114:+_5-2	ADRA2A	457	1197
ADRA2A_CCDS7569.2_ex0_10:112838107-112838130:+_5-3	ADRA2A	384	1101
ADRA2A_CCDS7569.2_ex0_10:112838188-112838211:+_5-4	ADRA2A	512	1337
ADRA2A_CCDS7569.2_ex0_10:112838354-112838377:-_5-5	ADRA2A	818	2182
ADRA2B_CCDS56129.1_ex0_2:96781203-96781226:+_5-1	ADRA2B	274	1628
ADRA2B_CCDS56129.1_ex0_2:96781278-96781301:+_5-2	ADRA2B	885	2222
ADRA2B_CCDS56129.1_ex0_2:96781430-96781453:+_5-3	ADRA2B	645	1155
ADRA2B_CCDS56129.1_ex0_2:96781467-96781490:+_5-4	ADRA2B	269	722
ADRA2B_CCDS56129.1_ex0_2:96781629-96781652:-_5-5	ADRA2B	765	1724
ADRA2C_CCDS47004.1_ex0_4:3768419-3768442:+_5-1	ADRA2C	51	320
ADRA2C_CCDS47004.1_ex0_4:3768776-3768799:+_5-2	ADRA2C	0	1
ADRA2C_CCDS47004.1_ex0_4:3768830-3768853:-_5-3	ADRA2C	526	1434
ADRA2C_CCDS47004.1_ex0_4:3768937-3768960:+_5-4	ADRA2C	635	1002
ADRA2C_CCDS47004.1_ex0_4:3769103-3769126:+_5-5	ADRA2C	208	952
ADRB1_CCDS7586.1_ex0_10:115804377-115804400:-_5-1	ADRB1	700	1563
ADRB1_CCDS7586.1_ex0_10:115804467-115804490:-_5-2	ADRB1	632	1170
ADRB1_CCDS7586.1_ex0_10:115804535-115804558:+_5-3	ADRB1	638	1146
ADRB1_CCDS7586.1_ex0_10:115804564-115804587:-_5-4	ADRB1	789	865
ADRB1_CCDS7586.1_ex0_10:115804596-115804619:-_5-5	ADRB1	634	944
ADRB2_CCDS4292.1_ex0_5:148206507-148206530:+_5-1	ADRB2	836	1575
ADRB2_CCDS4292.1_ex0_5:148206563-148206586:-_5-2	ADRB2	485	1097
ADRB2_CCDS4292.1_ex0_5:148206656-148206679:-_5-3	ADRB2	280	883
ADRB2_CCDS4292.1_ex0_5:148206726-148206749:+_5-4	ADRB2	0	0
ADRB2_CCDS4292.1_ex0_5:148206762-148206785:-_5-5	ADRB2	692	1482
ADRB3_CCDS6099.1_ex1_8:37823440-37823463:+_5-1	ADRB3	997	1835
ADRB3_CCDS6099.1_ex1_8:37823468-37823491:+_5-2	ADRB3	557	1120
ADRB3_CCDS6099.1_ex1_8:37823542-37823565:+_5-3	ADRB3	604	1022
ADRB3_CCDS6099.1_ex1_8:37823593-37823616:-_5-4	ADRB3	702	1959
ADRB3_CCDS6099.1_ex1_8:37823750-37823773:+_5-5	ADRB3	273	994
ADRBK1_CCDS8156.1_ex10_11:67049395-67049418:-_5-5	ADRBK1	116	617
ADRBK1_CCDS8156.1_ex3_11:67046947-67046970:+_5-1	ADRBK1	108	233
ADRBK1_CCDS8156.1_ex5_11:67047335-67047358:-_5-2	ADRBK1	807	1449
ADRBK1_CCDS8156.1_ex6_11:67048198-67048221:-_5-3	ADRBK1	424	1415
ADRBK1_CCDS8156.1_ex7_11:67048586-67048609:+_5-4	ADRBK1	1643	2138
ADRBK2_CCDS13832.1_ex1_22:26000339-26000362:-_5-1	ADRBK2	492	1184
ADRBK2_CCDS13832.1_ex10_22:26083499-26083522:-_5-4	ADRBK2	271	1159
ADRBK2_CCDS13832.1_ex10_22:26083522-26083545:-_5-5	ADRBK2	408	669
ADRBK2_CCDS13832.1_ex3_22:26057577-26057600:-_5-2	ADRBK2	326	1059
ADRBK2_CCDS13832.1_ex7_22:26070424-26070447:+_5-3	ADRBK2	374	805
ADRM1_CCDS13496.1_ex0_20:60878740-60878763:+_5-1	ADRM1	1230	714
ADRM1_CCDS13496.1_ex0_20:60878809-60878832:+_5-2	ADRM1	129	556
ADRM1_CCDS13496.1_ex1_20:60879532-60879555:+_5-3	ADRM1	270	894
ADRM1_CCDS13496.1_ex1_20:60879568-60879591:-_5-4	ADRM1	816	2902
ADRM1_CCDS13496.1_ex3_20:60881759-60881782:+_5-5	ADRM1	1194	2121
ADSL_CCDS14001.1_ex0_22:40742659-40742682:+_5-1	ADSL	199	616
ADSL_CCDS14001.1_ex3_22:40750255-40750278:-_5-2	ADSL	78	704
ADSL_CCDS14001.1_ex3_22:40750276-40750299:-_5-3	ADSL	349	1284
ADSL_CCDS14001.1_ex3_22:40750297-40750320:-_5-4	ADSL	219	597
ADSL_CCDS14001.1_ex4_22:40754960-40754983:+_5-5	ADSL	414	666
ADSS_CCDS1624.1_ex10_1:244600167-244600190:-_5-3	ADSS	73	329
ADSS_CCDS1624.1_ex11_1:244600984-244601007:+_5-4	ADSS	1	47
ADSS_CCDS1624.1_ex12_1:244614987-244615010:-_5-5	ADSS	0	49
ADSS_CCDS1624.1_ex7_1:244587312-244587335:+_5-1	ADSS	231	245
ADSS_CCDS1624.1_ex9_1:244595883-244595906:-_5-2	ADSS	275	526
ADSSL1_CCDS9990.1_ex1_14:105201350-105201373:+_5-1	ADSSL1	348	750
ADSSL1_CCDS9990.1_ex1_14:105201438-105201461:-_5-2	ADSSL1	593	1248
ADSSL1_CCDS9990.1_ex3_14:105205706-105205729:-_5-3	ADSSL1	171	513
ADSSL1_CCDS9990.1_ex4_14:105206081-105206104:+_5-4	ADSSL1	290	736
ADSSL1_CCDS9990.1_ex5_14:105206935-105206958:+_5-5	ADSSL1	177	415
ADTRP_CCDS4521.1_ex3_6:11766562-11766585:+_5-1	ADTRP	6	227
ADTRP_CCDS4521.1_ex4_6:11768470-11768493:+_5-2	ADTRP	182	660
ADTRP_CCDS4521.1_ex4_6:11768498-11768521:-_5-3	ADTRP	767	1884
ADTRP_CCDS4521.1_ex4_6:11768591-11768614:-_5-4	ADTRP	270	591
ADTRP_CCDS4521.1_ex5_6:11778863-11778886:-_5-5	ADTRP	540	805
AEBP1_CCDS5476.1_ex0_7:44144360-44144383:+_5-1	AEBP1	337	811
AEBP1_CCDS5476.1_ex0_7:44144447-44144470:-_5-2	AEBP1	594	1999
AEBP1_CCDS5476.1_ex10_7:44149887-44149910:-_5-5	AEBP1	862	1108
AEBP1_CCDS5476.1_ex2_7:44147037-44147060:+_5-3	AEBP1	413	552
AEBP1_CCDS5476.1_ex3_7:44147260-44147283:+_5-4	AEBP1	448	1335
AEBP2_CCDS44841.1_ex1_12:19615569-19615592:-_5-1	AEBP2	396	915
AEBP2_CCDS44841.1_ex1_12:19615584-19615607:+_5-2	AEBP2	235	1045
AEBP2_CCDS44841.1_ex1_12:19615615-19615638:+_5-3	AEBP2	25	130
AEBP2_CCDS44841.1_ex2_12:19626223-19626246:-_5-4	AEBP2	243	733
AEBP2_CCDS44841.1_ex3_12:19646794-19646817:-_5-5	AEBP2	845	1554
AEN_CCDS10344.1_ex0_15:89169633-89169656:-_5-1	AEN	115	551
AEN_CCDS10344.1_ex0_15:89169804-89169827:-_5-2	AEN	960	2996
AEN_CCDS10344.1_ex0_15:89169829-89169852:-_5-3	AEN	610	1090
AEN_CCDS10344.1_ex0_15:89169894-89169917:-_5-4	AEN	404	1262
AEN_CCDS10344.1_ex1_15:89172542-89172565:-_5-5	AEN	708	1819
AES_CCDS12101.1_ex1_19:3054123-3054146:+_5-1	AES	414	1173
AES_CCDS12101.1_ex2_19:3055684-3055707:-_5-2	AES	223	1110
AES_CCDS12101.1_ex2_19:3055697-3055720:-_5-3	AES	198	575
AES_CCDS12101.1_ex4_19:3057723-3057746:+_5-4	AES	467	1399
AES_CCDS12101.1_ex5_19:3061186-3061209:+_5-5	AES	477	1892
AFAP1_CCDS3397.1_ex11_4:7840309-7840332:-_5-3	AFAP1	374	779
AFAP1_CCDS3397.1_ex12_4:7845045-7845068:+_5-4	AFAP1	448	978
AFAP1_CCDS3397.1_ex13_4:7857244-7857267:+_5-5	AFAP1	177	528
AFAP1_CCDS3397.1_ex7_4:7802348-7802371:-_5-1	AFAP1	935	1004
AFAP1_CCDS3397.1_ex8_4:7811327-7811350:+_5-2	AFAP1	600	1587
AFAP1L1_CCDS34274.1_ex3_5:148680777-148680800:-_5-1	AFAP1L1	740	1833
AFAP1L1_CCDS34274.1_ex5_5:148685878-148685901:-_5-2	AFAP1L1	495	761
AFAP1L1_CCDS34274.1_ex7_5:148689545-148689568:-_5-3	AFAP1L1	655	1443
AFAP1L1_CCDS34274.1_ex7_5:148689630-148689653:-_5-4	AFAP1L1	0	7
AFAP1L1_CCDS34274.1_ex9_5:148695403-148695426:+_5-5	AFAP1L1	1066	1635
AFAP1L2_CCDS31286.1_ex10_10:116068233-116068256:+_5-1	AFAP1L2	1137	1523
AFAP1L2_CCDS31286.1_ex11_10:116070121-116070144:+_5-2	AFAP1L2	424	1266
AFAP1L2_CCDS31286.1_ex11_10:116070167-116070190:-_5-3	AFAP1L2	1063	2053
AFAP1L2_CCDS31286.1_ex13_10:116075431-116075454:+_5-4	AFAP1L2	614	858
AFAP1L2_CCDS31286.1_ex17_10:116100364-116100387:+_5-5	AFAP1L2	100	389
AFF1_CCDS3616.1_ex10_4:88035619-88035642:+_5-5	AFF1	178	940
AFF1_CCDS3616.1_ex2_4:87968362-87968385:+_5-1	AFF1	851	2221
AFF1_CCDS3616.1_ex2_4:87968576-87968599:-_5-2	AFF1	726	1287
AFF1_CCDS3616.1_ex2_4:87968641-87968664:-_5-3	AFF1	501	1422
AFF1_CCDS3616.1_ex9_4:88029455-88029478:-_5-4	AFF1	338	1445
AFF2_CCDS14684.1_ex10_X:148037361-148037384:-_5-3	AFF2	838	1406
AFF2_CCDS14684.1_ex10_X:148037432-148037455:+_5-4	AFF2	64	274
AFF2_CCDS14684.1_ex10_X:148037505-148037528:-_5-5	AFF2	618	1081
AFF2_CCDS14684.1_ex5_X:147924507-147924530:-_5-1	AFF2	116	148
AFF2_CCDS14684.1_ex7_X:147967498-147967521:-_5-2	AFF2	514	810
AFF3_CCDS33258.1_ex10_2:100210570-100210593:+_5-1	AFF3	473	1311
AFF3_CCDS33258.1_ex10_2:100210724-100210747:-_5-2	AFF3	199	840
AFF3_CCDS33258.1_ex11_2:100217950-100217973:+_5-3	AFF3	324	1435
AFF3_CCDS33258.1_ex18_2:100623253-100623276:+_5-4	AFF3	319	1338
AFF3_CCDS33258.1_ex19_2:100623709-100623732:+_5-5	AFF3	125	570
AFF4_CCDS4164.1_ex10_5:132232732-132232755:-_5-1	AFF4	591	1605
AFF4_CCDS4164.1_ex12_5:132234809-132234832:-_5-2	AFF4	122	512
AFF4_CCDS4164.1_ex16_5:132262855-132262878:+_5-3	AFF4	53	266
AFF4_CCDS4164.1_ex18_5:132269970-132269993:+_5-4	AFF4	675	1625
AFF4_CCDS4164.1_ex18_5:132270095-132270118:-_5-5	AFF4	391	962
AFG3L2_CCDS11859.1_ex10_18:12359998-12360021:-_5-3	AFG3L2	252	605
AFG3L2_CCDS11859.1_ex11_18:12363799-12363822:-_5-4	AFG3L2	236	762
AFG3L2_CCDS11859.1_ex12_18:12367091-12367114:-_5-5	AFG3L2	305	785
AFG3L2_CCDS11859.1_ex8_18:12356731-12356754:+_5-1	AFG3L2	133	985
AFG3L2_CCDS11859.1_ex9_18:12358897-12358920:+_5-2	AFG3L2	295	1391
AFM_CCDS3557.1_ex3_4:74351751-74351774:-_5-1	AFM	69	269
AFM_CCDS3557.1_ex4_4:74352743-74352766:+_5-2	AFM	428	1106
AFM_CCDS3557.1_ex4_4:74352797-74352820:+_5-3	AFM	236	924
AFM_CCDS3557.1_ex6_4:74354454-74354477:+_5-4	AFM	218	1008
AFM_CCDS3557.1_ex7_4:74357790-74357813:-_5-5	AFM	4	14
AFMID_CCDS32750.2_ex1_17:76187074-76187097:+_5-1	AFMID	535	1593
AFMID_CCDS32750.2_ex2_17:76198621-76198644:+_5-2	AFMID	527	917
AFMID_CCDS32750.2_ex2_17:76198664-76198687:-_5-3	AFMID	254	1067
AFMID_CCDS32750.2_ex4_17:76200757-76200780:+_5-4	AFMID	1169	2804
AFMID_CCDS32750.2_ex4_17:76200786-76200809:-_5-5	AFMID	149	399
AFP_CCDS3556.1_ex2_4:74303981-74304004:-_5-1	AFP	0	0
AFP_CCDS3556.1_ex2_4:74304001-74304024:+_5-2	AFP	142	178
AFP_CCDS3556.1_ex3_4:74306444-74306467:-_5-3	AFP	54	678
AFP_CCDS3556.1_ex4_4:74308045-74308068:-_5-4	AFP	67	228
AFP_CCDS3556.1_ex6_4:74310784-74310807:-_5-5	AFP	531	863
AFTPH_CCDS1878.1_ex0_2:64778754-64778777:+_5-1	AFTPH	470	1107
AFTPH_CCDS1878.1_ex0_2:64778970-64778993:+_5-2	AFTPH	942	1756
AFTPH_CCDS1878.1_ex0_2:64779139-64779162:+_5-3	AFTPH	47	133
AFTPH_CCDS1878.1_ex0_2:64779585-64779608:+_5-4	AFTPH	417	802
AFTPH_CCDS1878.1_ex0_2:64779946-64779969:-_5-5	AFTPH	2	95
AGA_CCDS3829.1_ex4_4:178358623-178358646:-_5-1	AGA	32	142
AGA_CCDS3829.1_ex6_4:178360728-178360751:-_5-2	AGA	305	423
AGA_CCDS3829.1_ex6_4:178360765-178360788:-_5-3	AGA	416	740
AGA_CCDS3829.1_ex7_4:178361558-178361581:-_5-4	AGA	429	1116
AGA_CCDS3829.1_ex8_4:178363401-178363424:-_5-5	AGA	456	687
AGAP1_CCDS2514.1_ex1_2:236617820-236617843:+_5-1	AGAP1	818	1633
AGAP1_CCDS2514.1_ex4_2:236653334-236653357:+_5-2	AGAP1	631	1728
AGAP1_CCDS2514.1_ex4_2:236653400-236653423:-_5-3	AGAP1	178	312
AGAP1_CCDS2514.1_ex5_2:236659000-236659023:+_5-4	AGAP1	789	1748
AGAP1_CCDS2514.1_ex5_2:236659018-236659041:+_5-5	AGAP1	450	1130
AGAP2_CCDS44932.1_ex13_12:58126639-58126662:-_5-1	AGAP2	333	1405
AGAP2_CCDS44932.1_ex13_12:58126694-58126717:+_5-2	AGAP2	581	1255
AGAP2_CCDS44932.1_ex14_12:58127944-58127967:-_5-3	AGAP2	409	1681
AGAP2_CCDS44932.1_ex15_12:58128124-58128147:-_5-4	AGAP2	439	1026
AGAP2_CCDS44932.1_ex17_12:58129150-58129173:-_5-5	AGAP2	1141	1557
AGAP3_CCDS43681.1_ex1_7:150813913-150813936:-_9-1	AGAP3	205	377
AGAP3_CCDS43681.1_ex2_7:150814195-150814218:-_9-2	AGAP3	807	1536
AGAP3_CCDS43681.1_ex2_7:150814218-150814241:+_9-3	AGAP3	1019	1635
AGAP3_CCDS43681.1_ex5_7:150815316-150815339:-_9-4	AGAP3	685	1455
AGAP3_CCDS43681.1_ex5_7:150815353-150815376:-_9-5	AGAP3	693	1303
AGAP3_CCDS43681.1_ex5_7:150815380-150815403:+_9-6	AGAP3	213	1099
AGAP3_CCDS43681.1_ex7_7:150817067-150817090:+_9-7	AGAP3	586	1070
AGAP3_CCDS43681.1_ex7_7:150817206-150817229:-_9-8	AGAP3	1097	1367
AGAP3_CCDS43681.1_ex9_7:150825666-150825689:+_9-9	AGAP3	419	883
AGAP5_CCDS44439.1_ex7_10:75457302-75457325:-_2-2	AGAP5	588	1448
AGAP6_CCDS44397.1_ex7_10:51768708-51768731:-_5-3	AGAP6	632	2607
AGAP6_CCDS44397.1_ex7_10:51768810-51768833:-_5-5	AGAP6	64	540
AGAP7_CCDS41524.1_ex0_10:51465576-51465599:+_1-1	AGAP7	90	344
AGBL1_CCDS58398.1_ex2_15:86702235-86702258:+_5-1	AGBL1	498	1040
AGBL1_CCDS58398.1_ex4_15:86790990-86791013:+_5-2	AGBL1	514	1474
AGBL1_CCDS58398.1_ex5_15:86800136-86800159:-_5-3	AGBL1	538	1482
AGBL1_CCDS58398.1_ex8_15:86807925-86807948:-_5-4	AGBL1	135	155
AGBL1_CCDS58398.1_ex8_15:86808032-86808055:-_5-5	AGBL1	327	636
AGBL2_CCDS7944.1_ex9_11:47711907-47711930:+_5-1	AGBL2	1150	2067
AGBL2_CCDS7944.1_ex9_11:47712015-47712038:+_5-2	AGBL2	434	1108
AGBL2_CCDS7944.1_ex9_11:47712121-47712144:-_5-3	AGBL2	947	1669
AGBL2_CCDS7944.1_ex9_11:47712210-47712233:+_5-4	AGBL2	97	4
AGBL2_CCDS7944.1_ex9_11:47712364-47712387:+_5-5	AGBL2	833	1345
AGBL3_CCDS47718.1_ex2_7:134678268-134678291:-_5-1	AGBL3	184	852
AGBL3_CCDS47718.1_ex3_7:134701825-134701848:-_5-2	AGBL3	103	564
AGBL3_CCDS47718.1_ex5_7:134718972-134718995:+_5-3	AGBL3	297	684
AGBL3_CCDS47718.1_ex5_7:134719032-134719055:+_5-4	AGBL3	475	1342
AGBL3_CCDS47718.1_ex5_7:134719649-134719672:+_5-5	AGBL3	238	467
AGBL4_CCDS44137.1_ex10_1:49711452-49711475:+_5-3	AGBL4	120	348
AGBL4_CCDS44137.1_ex11_1:50163020-50163043:-_5-4	AGBL4	1218	2195
AGBL4_CCDS44137.1_ex11_1:50163049-50163072:-_5-5	AGBL4	97	411
AGBL4_CCDS44137.1_ex7_1:49128851-49128874:-_5-1	AGBL4	563	1168
AGBL4_CCDS44137.1_ex8_1:49332861-49332884:-_5-2	AGBL4	549	1096
AGBL5_CCDS1732.3_ex1_2:27276402-27276425:-_5-1	AGBL5	811	1335
AGBL5_CCDS1732.3_ex2_2:27276797-27276820:+_5-2	AGBL5	383	1135
AGBL5_CCDS1732.3_ex3_2:27277644-27277667:-_5-3	AGBL5	496	1022
AGBL5_CCDS1732.3_ex4_2:27278019-27278042:-_5-4	AGBL5	981	2414
AGBL5_CCDS1732.3_ex4_2:27278106-27278129:-_5-5	AGBL5	387	1406
AGER_CCDS4746.1_ex6_6:32150887-32150910:+_5-1	AGER	613	1429
AGER_CCDS4746.1_ex8_6:32151325-32151348:+_5-2	AGER	582	1051
AGER_CCDS4746.1_ex8_6:32151409-32151432:+_5-3	AGER	650	1036
AGER_CCDS4746.1_ex8_6:32151454-32151477:+_5-4	AGER	491	1285
AGER_CCDS4746.1_ex9_6:32151668-32151691:-_5-5	AGER	551	1330
AGFG1_CCDS2467.1_ex0_2:228337249-228337272:-_5-1	AGFG1	590	1664
AGFG1_CCDS2467.1_ex3_2:228388604-228388627:+_5-2	AGFG1	69	180
AGFG1_CCDS2467.1_ex4_2:228389481-228389504:+_5-3	AGFG1	142	403
AGFG1_CCDS2467.1_ex4_2:228389592-228389615:-_5-4	AGFG1	43	236
AGFG1_CCDS2467.1_ex6_2:228398386-228398409:+_5-5	AGFG1	323	538
AGFG2_CCDS5697.1_ex0_7:100137121-100137144:+_5-1	AGFG2	345	924
AGFG2_CCDS5697.1_ex1_7:100146458-100146481:-_5-2	AGFG2	158	885
AGFG2_CCDS5697.1_ex1_7:100146516-100146539:+_5-3	AGFG2	635	1206
AGFG2_CCDS5697.1_ex3_7:100151059-100151082:-_5-4	AGFG2	70	91
AGFG2_CCDS5697.1_ex4_7:100151726-100151749:+_5-5	AGFG2	1145	1680
AGGF1_CCDS4035.1_ex1_5:76330251-76330274:+_5-1	AGGF1	300	313
AGGF1_CCDS4035.1_ex2_5:76331501-76331524:-_5-2	AGGF1	112	642
AGGF1_CCDS4035.1_ex4_5:76335364-76335387:+_5-3	AGGF1	47	271
AGGF1_CCDS4035.1_ex4_5:76335451-76335474:-_5-4	AGGF1	90	435
AGGF1_CCDS4035.1_ex5_5:76342206-76342229:+_5-5	AGGF1	132	831
AGK_CCDS5865.1_ex3_7:141301036-141301059:-_5-1	AGK	136	218
AGK_CCDS5865.1_ex5_7:141313956-141313979:+_5-2	AGK	218	776
AGK_CCDS5865.1_ex6_7:141315303-141315326:-_5-3	AGK	857	1325
AGK_CCDS5865.1_ex6_7:141315330-141315353:+_5-4	AGK	316	762
AGK_CCDS5865.1_ex8_7:141333724-141333747:+_5-5	AGK	614	1340
AGL_CCDS759.1_ex10_1:100343251-100343274:+_5-1	AGL	259	384
AGL_CCDS759.1_ex10_1:100343366-100343389:-_5-2	AGL	419	1168
AGL_CCDS759.1_ex12_1:100346219-100346242:+_5-3	AGL	285	445
AGL_CCDS759.1_ex12_1:100346307-100346330:-_5-4	AGL	25	46
AGL_CCDS759.1_ex14_1:100346863-100346886:+_5-5	AGL	27	85
AGMAT_CCDS160.1_ex4_1:15906590-15906613:+_5-1	AGMAT	240	568
AGMAT_CCDS160.1_ex5_1:15909786-15909809:+_5-2	AGMAT	534	1108
AGMAT_CCDS160.1_ex5_1:15909825-15909848:-_5-3	AGMAT	305	1447
AGMAT_CCDS160.1_ex5_1:15909868-15909891:-_5-4	AGMAT	832	1932
AGMAT_CCDS160.1_ex6_1:15911300-15911323:+_5-5	AGMAT	480	921
AGMO_CCDS34604.1_ex10_7:15584395-15584418:-_5-1	AGMO	1028	1669
AGMO_CCDS34604.1_ex10_7:15584415-15584438:-_5-2	AGMO	191	784
AGMO_CCDS34604.1_ex11_7:15599786-15599809:-_5-3	AGMO	345	987
AGMO_CCDS34604.1_ex11_7:15599804-15599827:+_5-4	AGMO	415	1771
AGMO_CCDS34604.1_ex11_7:15599845-15599868:-_5-5	AGMO	937	1339
AGO1_CCDS398.1_ex1_1:36354151-36354174:+_5-1	AGO1	339	1176
AGO1_CCDS398.1_ex2_1:36358261-36358284:-_5-2	AGO1	667	1548
AGO1_CCDS398.1_ex5_1:36359727-36359750:-_5-3	AGO1	214	1021
AGO1_CCDS398.1_ex8_1:36367124-36367147:+_5-4	AGO1	196	708
AGO1_CCDS398.1_ex9_1:36367647-36367670:-_5-5	AGO1	572	1496
AGO2_CCDS55279.1_ex10_8:141567216-141567239:-_5-3	AGO2	664	931
AGO2_CCDS55279.1_ex14_8:141572593-141572616:+_5-4	AGO2	555	805
AGO2_CCDS55279.1_ex14_8:141572640-141572663:+_5-5	AGO2	855	2089
AGO2_CCDS55279.1_ex8_8:141566067-141566090:+_5-1	AGO2	278	529
AGO2_CCDS55279.1_ex9_8:141566301-141566324:+_5-2	AGO2	1097	2442
AGO3_CCDS399.1_ex6_1:36474335-36474358:+_5-1	AGO3	47	222
AGO3_CCDS399.1_ex7_1:36474509-36474532:+_5-2	AGO3	402	493
AGO3_CCDS399.1_ex8_1:36475158-36475181:+_5-3	AGO3	275	512
AGO3_CCDS399.1_ex9_1:36479323-36479346:+_5-4	AGO3	342	1062
AGO3_CCDS399.1_ex9_1:36479337-36479360:-_5-5	AGO3	320	1223
AGO4_CCDS397.1_ex2_1:36288502-36288525:+_5-1	AGO4	1027	1744
[truncated: 88,710 more rows]

## Sheet: 8
sgRNA	gene	EGAN00001517725.sample	Human_gRNA_v1-W
A1BG_CCDS12976.1_ex4_19:58863655-58863678:+_5-2	A1BG	952	1438
A1BG_CCDS12976.1_ex4_19:58863697-58863720:-_5-3	A1BG	2095	1991
A1BG_CCDS12976.1_ex3_19:58862927-58862950:-_5-1	A1BG	1223	2643
A1BG_CCDS12976.1_ex4_19:58863866-58863889:+_5-4	A1BG	292	1099
A1BG_CCDS12976.1_ex5_19:58864367-58864390:-_5-5	A1BG	542	1121
A1CF_CCDS7241.1_ex6_10:52588014-52588037:-_5-1	A1CF	392	604
A1CF_CCDS7241.1_ex7_10:52595962-52595985:-_5-2	A1CF	0	5
A1CF_CCDS7241.1_ex9_10:52603844-52603867:-_5-5	A1CF	800	2029
A1CF_CCDS7241.1_ex7_10:52596023-52596046:+_5-3	A1CF	619	1207
A1CF_CCDS7241.1_ex9_10:52603761-52603784:+_5-4	A1CF	0	47
A2M_CCDS44827.1_ex22_12:9252049-9252072:+_5-3	A2M	900	940
A2M_CCDS44827.1_ex24_12:9254225-9254248:+_5-4	A2M	1086	1066
A2M_CCDS44827.1_ex25_12:9256894-9256917:+_5-5	A2M	1839	2856
A2M_CCDS44827.1_ex18_12:9246130-9246153:+_5-1	A2M	2072	1226
A2M_CCDS44827.1_ex22_12:9252012-9252035:+_5-2	A2M	1178	1903
A2ML1_CCDS8596.2_ex10_12:8994081-8994104:-_5-3	A2ML1	95	321
A2ML1_CCDS8596.2_ex11_12:8995845-8995868:-_5-4	A2ML1	1014	1823
A2ML1_CCDS8596.2_ex2_12:8976351-8976374:+_5-1	A2ML1	796	2031
A2ML1_CCDS8596.2_ex8_12:8990981-8991004:-_5-2	A2ML1	327	706
A2ML1_CCDS8596.2_ex11_12:8995893-8995916:+_5-5	A2ML1	307	611
A3GALT2_CCDS60080.1_ex2_1:33778149-33778172:+_5-5	A3GALT2	177	486
A3GALT2_CCDS60080.1_ex0_1:33773046-33773069:-_5-3	A3GALT2	403	1321
A3GALT2_CCDS60080.1_ex0_1:33772971-33772994:+_5-2	A3GALT2	865	1832
A3GALT2_CCDS60080.1_ex1_1:33777651-33777674:-_5-4	A3GALT2	776	1579
A3GALT2_CCDS60080.1_ex0_1:33772950-33772973:-_5-1	A3GALT2	716	1113
A4GALT_CCDS14041.1_ex0_22:43089610-43089633:-_5-4	A4GALT	328	935
A4GALT_CCDS14041.1_ex0_22:43089467-43089490:-_5-2	A4GALT	1466	1635
A4GALT_CCDS14041.1_ex0_22:43089421-43089444:+_5-1	A4GALT	1250	2265
A4GALT_CCDS14041.1_ex0_22:43089831-43089854:+_5-5	A4GALT	896	734
A4GALT_CCDS14041.1_ex0_22:43089524-43089547:-_5-3	A4GALT	457	1641
A4GNT_CCDS3097.1_ex1_3:137849873-137849896:+_5-4	A4GNT	274	857
A4GNT_CCDS3097.1_ex1_3:137849755-137849778:+_5-3	A4GNT	999	841
A4GNT_CCDS3097.1_ex1_3:137849975-137849998:-_5-5	A4GNT	609	835
A4GNT_CCDS3097.1_ex0_3:137843639-137843662:+_5-1	A4GNT	1095	1144
A4GNT_CCDS3097.1_ex1_3:137849724-137849747:+_5-2	A4GNT	301	650
AAAS_CCDS53797.1_ex11_12:53709177-53709200:-_5-3	AAAS	0	8
AAAS_CCDS53797.1_ex13_12:53714441-53714464:+_5-5	AAAS	1247	1294
AAAS_CCDS53797.1_ex11_12:53709154-53709177:+_5-2	AAAS	116	735
AAAS_CCDS53797.1_ex13_12:53714423-53714446:-_5-4	AAAS	548	873
AAAS_CCDS53797.1_ex8_12:53703443-53703466:-_5-1	AAAS	598	974
AACS_CCDS9263.1_ex1_12:125558424-125558447:+_5-1	AACS	91	64
AACS_CCDS9263.1_ex2_12:125561055-125561078:+_5-2	AACS	991	1966
AACS_CCDS9263.1_ex7_12:125591776-125591799:-_5-4	AACS	2157	1948
AACS_CCDS9263.1_ex8_12:125599087-125599110:-_5-5	AACS	437	978
AACS_CCDS9263.1_ex4_12:125576051-125576074:-_5-3	AACS	627	1048
AADAC_CCDS33877.1_ex4_3:151545476-151545499:+_5-4	AADAC	6	167
AADAC_CCDS33877.1_ex4_3:151545547-151545570:-_5-5	AADAC	485	857
AADAC_CCDS33877.1_ex1_3:151535152-151535175:+_5-1	AADAC	632	1102
AADAC_CCDS33877.1_ex1_3:151535327-151535350:+_5-3	AADAC	110	254
AADAC_CCDS33877.1_ex1_3:151535307-151535330:+_5-2	AADAC	1	218
AADACL2_CCDS3161.2_ex3_3:151463446-151463469:+_5-5	AADACL2	811	1319
AADACL2_CCDS3161.2_ex3_3:151463402-151463425:-_5-4	AADACL2	699	1529
AADACL2_CCDS3161.2_ex1_3:151458562-151458585:-_5-2	AADACL2	166	423
AADACL2_CCDS3161.2_ex0_3:151451944-151451967:+_5-1	AADACL2	0	22
AADACL2_CCDS3161.2_ex2_3:151461893-151461916:+_5-3	AADACL2	189	305
AADACL3_CCDS41252.1_ex2_1:12785358-12785381:+_5-3	AADACL3	955	1130
AADACL3_CCDS41252.1_ex2_1:12785608-12785631:+_5-5	AADACL3	55	397
AADACL3_CCDS41252.1_ex2_1:12785258-12785281:+_5-1	AADACL3	643	1120
AADACL3_CCDS41252.1_ex2_1:12785419-12785442:-_5-4	AADACL3	219	438
AADACL3_CCDS41252.1_ex2_1:12785334-12785357:-_5-2	AADACL3	180	553
AADACL4_CCDS30590.1_ex1_1:12711250-12711273:+_5-2	AADACL4	503	932
AADACL4_CCDS30590.1_ex2_1:12721791-12721814:+_5-4	AADACL4	611	592
AADACL4_CCDS30590.1_ex0_1:12704714-12704737:-_5-1	AADACL4	454	934
AADACL4_CCDS30590.1_ex2_1:12721814-12721837:-_5-5	AADACL4	946	1371
AADACL4_CCDS30590.1_ex1_1:12711326-12711349:-_5-3	AADACL4	738	1424
AADAT_CCDS3814.1_ex10_4:171008288-171008311:-_5-3	AADAT	535	598
AADAT_CCDS3814.1_ex11_4:171009609-171009632:-_5-5	AADAT	12	111
AADAT_CCDS3814.1_ex8_4:170994468-170994491:+_5-2	AADAT	208	950
AADAT_CCDS3814.1_ex11_4:171009546-171009569:-_5-4	AADAT	814	1499
AADAT_CCDS3814.1_ex8_4:170994416-170994439:+_5-1	AADAT	14	326
AAED1_CCDS35073.1_ex5_9:99417373-99417396:+_5-4	AAED1	1594	2101
AAED1_CCDS35073.1_ex5_9:99417399-99417422:+_5-5	AAED1	207	1117
AAED1_CCDS35073.1_ex4_9:99417018-99417041:-_5-3	AAED1	15	181
AAED1_CCDS35073.1_ex3_9:99413958-99413981:+_5-2	AAED1	20	85
AAED1_CCDS35073.1_ex2_9:99413754-99413777:+_5-1	AAED1	335	702
AAGAB_CCDS42050.1_ex4_15:67501824-67501847:-_5-2	AAGAB	319	538
AAGAB_CCDS42050.1_ex6_15:67528322-67528345:-_5-5	AAGAB	558	993
AAGAB_CCDS42050.1_ex5_15:67524213-67524236:-_5-4	AAGAB	92	588
AAGAB_CCDS42050.1_ex3_15:67500938-67500961:+_5-1	AAGAB	2098	1147
AAGAB_CCDS42050.1_ex5_15:67524161-67524184:+_5-3	AAGAB	324	572
AAK1_CCDS1893.2_ex11_2:69748068-69748091:-_5-2	AAK1	615	1619
AAK1_CCDS1893.2_ex20_2:69870036-69870059:-_5-5	AAK1	585	1215
AAK1_CCDS1893.2_ex15_2:69757767-69757790:-_5-4	AAK1	464	882
AAK1_CCDS1893.2_ex13_2:69754414-69754437:+_5-3	AAK1	1354	2798
AAK1_CCDS1893.2_ex10_2:69746228-69746251:-_5-1	AAK1	869	2399
AAMDC_CCDS8254.1_ex1_11:77580845-77580868:+_5-4	AAMDC	609	806
AAMDC_CCDS8254.1_ex0_11:77553633-77553656:+_5-1	AAMDC	1188	1966
AAMDC_CCDS8254.1_ex1_11:77580763-77580786:-_5-2	AAMDC	104	1076
AAMDC_CCDS8254.1_ex1_11:77580785-77580808:-_5-3	AAMDC	642	1550
AAMDC_CCDS8254.1_ex2_11:77583223-77583246:-_5-5	AAMDC	808	1031
AAMP_CCDS33378.1_ex10_2:219134694-219134717:-_5-5	AAMP	470	2243
AAMP_CCDS33378.1_ex9_2:219134119-219134142:+_5-4	AAMP	512	1467
AAMP_CCDS33378.1_ex6_2:219131229-219131252:+_5-1	AAMP	194	1586
AAMP_CCDS33378.1_ex8_2:219132241-219132264:+_5-2	AAMP	739	1374
AAMP_CCDS33378.1_ex8_2:219132278-219132301:-_5-3	AAMP	8	1332
AANAT_CCDS11745.1_ex0_17:74464923-74464946:-_5-1	AANAT	423	1643
AANAT_CCDS11745.1_ex1_17:74465314-74465337:-_5-4	AANAT	105	739
AANAT_CCDS11745.1_ex1_17:74465365-74465388:+_5-5	AANAT	1598	2389
AANAT_CCDS11745.1_ex0_17:74464970-74464993:-_5-2	AANAT	1107	1167
AANAT_CCDS11745.1_ex1_17:74465300-74465323:-_5-3	AANAT	335	1108
AAR2_CCDS13273.1_ex0_20:34827917-34827940:-_5-2	AAR2	1168	1253
AAR2_CCDS13273.1_ex0_20:34827975-34827998:+_5-3	AAR2	730	965
AAR2_CCDS13273.1_ex0_20:34828005-34828028:-_5-4	AAR2	48	207
AAR2_CCDS13273.1_ex0_20:34827888-34827911:+_5-1	AAR2	608	568
AAR2_CCDS13273.1_ex0_20:34828259-34828282:-_5-5	AAR2	170	550
AARD_CCDS34935.1_ex0_8:117950700-117950723:+_5-5	AARD	357	1628
AARD_CCDS34935.1_ex0_8:117950578-117950601:+_5-2	AARD	160	1483
AARD_CCDS34935.1_ex0_8:117950667-117950690:+_5-4	AARD	124	725
AARD_CCDS34935.1_ex0_8:117950565-117950588:-_5-1	AARD	836	1263
AARD_CCDS34935.1_ex0_8:117950645-117950668:+_5-3	AARD	613	1074
AARS_CCDS32474.1_ex16_16:70305735-70305758:-_5-3	AARS	331	1558
AARS_CCDS32474.1_ex10_16:70298929-70298952:-_5-1	AARS	130	1043
AARS_CCDS32474.1_ex13_16:70302238-70302261:+_5-2	AARS	249	1826
AARS_CCDS32474.1_ex18_16:70310945-70310968:-_5-5	AARS	0	822
AARS_CCDS32474.1_ex16_16:70305762-70305785:+_5-4	AARS	309	1321
AARS2_CCDS34464.1_ex15_6:44274721-44274744:-_5-2	AARS2	409	1274
AARS2_CCDS34464.1_ex16_6:44275094-44275117:-_5-4	AARS2	182	1184
AARS2_CCDS34464.1_ex13_6:44274062-44274085:+_5-1	AARS2	819	3314
AARS2_CCDS34464.1_ex15_6:44274752-44274775:+_5-3	AARS2	127	420
AARS2_CCDS34464.1_ex20_6:44279950-44279973:-_5-5	AARS2	498	1052
AARSD1_CCDS58552.1_ex6_17:41108278-41108301:+_5-3	AARSD1	101	668
AARSD1_CCDS58552.1_ex9_17:41113311-41113334:-_5-2	AARSD1	342	1320
AARSD1_CCDS58552.1_ex7_17:41108486-41108509:+_5-4	AARSD1	472	844
AARSD1_CCDS58552.1_ex10_17:41116157-41116180:-_5-1	AARSD1	1566	1902
AARSD1_CCDS58552.1_ex7_17:41108542-41108565:-_5-5	AARSD1	417	1391
AASDH_CCDS3504.1_ex11_4:57244302-57244325:+_5-5	AASDH	13	460
AASDH_CCDS3504.1_ex9_4:57221497-57221520:-_5-2	AASDH	804	719
AASDH_CCDS3504.1_ex10_4:57237668-57237691:+_5-3	AASDH	506	1116
AASDH_CCDS3504.1_ex10_4:57237733-57237756:+_5-4	AASDH	625	705
AASDH_CCDS3504.1_ex7_4:57220310-57220333:+_5-1	AASDH	151	889
AASDHPPT_CCDS31664.1_ex0_11:105948583-105948606:-_5-2	AASDHPPT	244	599
AASDHPPT_CCDS31664.1_ex0_11:105948544-105948567:+_5-1	AASDHPPT	392	1297
AASDHPPT_CCDS31664.1_ex1_11:105950373-105950396:-_5-4	AASDHPPT	523	2004
AASDHPPT_CCDS31664.1_ex1_11:105950310-105950333:-_5-3	AASDHPPT	240	294
AASDHPPT_CCDS31664.1_ex3_11:105962110-105962133:+_5-5	AASDHPPT	1	43
AASS_CCDS5783.1_ex22_7:121773585-121773608:-_5-5	AASS	1249	1316
AASS_CCDS5783.1_ex13_7:121753231-121753254:+_5-2	AASS	462	563
AASS_CCDS5783.1_ex11_7:121741456-121741479:+_5-1	AASS	341	51
AASS_CCDS5783.1_ex15_7:121755121-121755144:+_5-3	AASS	352	842
AASS_CCDS5783.1_ex16_7:121756696-121756719:+_5-4	AASS	706	1454
AATF_CCDS32632.1_ex2_17:35310322-35310345:+_5-4	AATF	359	851
AATF_CCDS32632.1_ex1_17:35307692-35307715:-_5-3	AATF	249	1241
AATF_CCDS32632.1_ex1_17:35307610-35307633:-_5-2	AATF	827	834
AATF_CCDS32632.1_ex2_17:35310574-35310597:+_5-5	AATF	9	723
AATF_CCDS32632.1_ex1_17:35307577-35307600:+_5-1	AATF	13	123
AATK_CCDS45807.1_ex4_17:79096992-79097015:-_5-3	AATK	1071	1678
AATK_CCDS45807.1_ex3_17:79095970-79095993:-_5-2	AATK	318	2128
AATK_CCDS45807.1_ex7_17:79100225-79100248:-_5-5	AATK	715	1125
AATK_CCDS45807.1_ex5_17:79098584-79098607:-_5-4	AATK	421	1002
AATK_CCDS45807.1_ex3_17:79095931-79095954:+_5-1	AATK	812	1644
ABAT_CCDS10534.1_ex3_16:8844302-8844325:+_5-1	ABAT	579	738
ABAT_CCDS10534.1_ex3_16:8844340-8844363:+_5-2	ABAT	623	1327
ABAT_CCDS10534.1_ex6_16:8858667-8858690:-_5-3	ABAT	195	522
ABAT_CCDS10534.1_ex9_16:8862743-8862766:-_5-5	ABAT	847	1154
ABAT_CCDS10534.1_ex8_16:8862083-8862106:+_5-4	ABAT	1159	1262
ABCA1_CCDS6762.1_ex36_9:107593327-107593350:-_5-4	ABCA1	2093	1265
ABCA1_CCDS6762.1_ex28_9:107581892-107581915:+_5-1	ABCA1	883	1236
ABCA1_CCDS6762.1_ex29_9:107582304-107582327:-_5-3	ABCA1	1015	1270
ABCA1_CCDS6762.1_ex43_9:107620822-107620845:-_5-5	ABCA1	614	987
ABCA1_CCDS6762.1_ex28_9:107581948-107581971:+_5-2	ABCA1	771	1347
ABCA10_CCDS11684.1_ex30_17:67210930-67210953:+_5-4	ABCA10	962	821
ABCA10_CCDS11684.1_ex20_17:67183873-67183896:-_5-1	ABCA10	163	575
ABCA10_CCDS11684.1_ex21_17:67186574-67186597:-_5-2	ABCA10	1217	1196
ABCA10_CCDS11684.1_ex34_17:67217983-67218006:-_5-5	ABCA10	36	246
ABCA10_CCDS11684.1_ex23_17:67188722-67188745:-_5-3	ABCA10	184	400
ABCA12_CCDS33372.1_ex29_2:215855583-215855606:+_5-3	ABCA12	166	206
ABCA12_CCDS33372.1_ex31_2:215865634-215865657:+_5-4	ABCA12	416	1099
ABCA12_CCDS33372.1_ex32_2:215866357-215866380:+_5-5	ABCA12	0	60
ABCA12_CCDS33372.1_ex28_2:215854281-215854304:-_5-2	ABCA12	495	519
ABCA12_CCDS33372.1_ex26_2:215852498-215852521:+_5-1	ABCA12	1726	2423
ABCA13_CCDS47584.1_ex8_7:48278980-48279003:+_5-2	ABCA13	721	759
ABCA13_CCDS47584.1_ex16_7:48314774-48314797:+_5-4	ABCA13	821	1289
ABCA13_CCDS47584.1_ex16_7:48315583-48315606:-_5-5	ABCA13	232	773
ABCA13_CCDS47584.1_ex16_7:48314257-48314280:+_5-3	ABCA13	173	476
ABCA13_CCDS47584.1_ex5_7:48266860-48266883:+_5-1	ABCA13	91	609
ABCA2_CCDS43909.1_ex31_9:139911691-139911714:-_5-2	ABCA2	1007	1010
ABCA2_CCDS43909.1_ex35_9:139912632-139912655:+_5-3	ABCA2	242	742
ABCA2_CCDS43909.1_ex37_9:139913372-139913395:-_5-5	ABCA2	612	1027
ABCA2_CCDS43909.1_ex27_9:139910559-139910582:+_5-1	ABCA2	851	1342
ABCA2_CCDS43909.1_ex35_9:139912690-139912713:-_5-4	ABCA2	822	1706
ABCA3_CCDS10466.1_ex18_16:2348501-2348524:-_5-1	ABCA3	1177	1037
ABCA3_CCDS10466.1_ex25_16:2369697-2369720:+_5-4	ABCA3	472	20
ABCA3_CCDS10466.1_ex21_16:2354103-2354126:+_5-2	ABCA3	923	1435
ABCA3_CCDS10466.1_ex25_16:2369770-2369793:+_5-5	ABCA3	311	918
ABCA3_CCDS10466.1_ex22_16:2358534-2358557:+_5-3	ABCA3	338	1195
ABCA4_CCDS747.1_ex38_1:94528692-94528715:-_5-3	ABCA4	694	1065
ABCA4_CCDS747.1_ex37_1:94528128-94528151:+_5-2	ABCA4	298	1240
ABCA4_CCDS747.1_ex28_1:94508342-94508365:+_5-1	ABCA4	240	893
ABCA4_CCDS747.1_ex42_1:94546256-94546279:+_5-5	ABCA4	377	694
ABCA4_CCDS747.1_ex38_1:94528711-94528734:+_5-4	ABCA4	284	1103
ABCA5_CCDS11685.1_ex32_17:67300883-67300906:+_5-3	ABCA5	320	618
ABCA5_CCDS11685.1_ex35_17:67305496-67305519:+_5-5	ABCA5	718	706
ABCA5_CCDS11685.1_ex33_17:67302987-67303010:+_5-4	ABCA5	703	688
ABCA5_CCDS11685.1_ex22_17:67282094-67282117:+_5-1	ABCA5	2	235
ABCA5_CCDS11685.1_ex24_17:67283787-67283810:+_5-2	ABCA5	838	1019
ABCA6_CCDS11683.1_ex30_17:67121163-67121186:-_5-3	ABCA6	0	41
ABCA6_CCDS11683.1_ex27_17:67111582-67111605:-_5-2	ABCA6	825	1462
ABCA6_CCDS11683.1_ex32_17:67125796-67125819:-_5-4	ABCA6	594	481
ABCA6_CCDS11683.1_ex22_17:67106962-67106985:-_5-1	ABCA6	152	408
ABCA6_CCDS11683.1_ex35_17:67132250-67132273:+_5-5	ABCA6	173	304
ABCA7_CCDS12055.1_ex10_19:1045160-1045183:-_5-2	ABCA7	1572	1841
ABCA7_CCDS12055.1_ex20_19:1052067-1052090:+_5-5	ABCA7	920	1909
ABCA7_CCDS12055.1_ex18_19:1051155-1051178:+_5-4	ABCA7	966	1381
ABCA7_CCDS12055.1_ex11_19:1046257-1046280:-_5-3	ABCA7	684	1564
ABCA7_CCDS12055.1_ex3_19:1042137-1042160:+_5-1	ABCA7	1115	1711
ABCA8_CCDS11680.1_ex29_17:66924077-66924100:+_5-4	ABCA8	566	994
ABCA8_CCDS11680.1_ex21_17:66902267-66902290:-_5-1	ABCA8	365	585
ABCA8_CCDS11680.1_ex29_17:66924136-66924159:+_5-5	ABCA8	334	1372
ABCA8_CCDS11680.1_ex24_17:66914172-66914195:+_5-2	ABCA8	1830	2131
ABCA8_CCDS11680.1_ex28_17:66920855-66920878:-_5-3	ABCA8	298	658
ABCA9_CCDS11681.1_ex31_17:67031481-67031504:+_5-3	ABCA9	200	125
ABCA9_CCDS11681.1_ex32_17:67031846-67031869:-_5-5	ABCA9	731	981
ABCA9_CCDS11681.1_ex31_17:67031505-67031528:+_5-4	ABCA9	628	977
ABCA9_CCDS11681.1_ex31_17:67031450-67031473:+_5-2	ABCA9	0	0
ABCA9_CCDS11681.1_ex23_17:67022582-67022605:-_5-1	ABCA9	0	23
ABCB1_CCDS5608.1_ex17_7:87179861-87179884:-_5-2	ABCB1	265	882
ABCB1_CCDS5608.1_ex15_7:87179269-87179292:+_5-1	ABCB1	75	320
ABCB1_CCDS5608.1_ex22_7:87196271-87196294:-_5-5	ABCB1	86	72
ABCB1_CCDS5608.1_ex20_7:87190653-87190676:-_5-3	ABCB1	463	559
ABCB1_CCDS5608.1_ex22_7:87196148-87196171:-_5-4	ABCB1	376	504
ABCB10_CCDS1580.1_ex8_1:229676480-229676503:+_5-1	ABCB10	622	1233
ABCB10_CCDS1580.1_ex9_1:229678075-229678098:-_5-2	ABCB10	795	1496
ABCB10_CCDS1580.1_ex12_1:229694267-229694290:+_5-5	ABCB10	768	984
ABCB11_CCDS46444.1_ex18_2:169842760-169842783:-_5-2	ABCB11	1002	2136
ABCB11_CCDS46444.1_ex23_2:169869923-169869946:+_5-5	ABCB11	1374	1324
ABCB11_CCDS46444.1_ex16_2:169833142-169833165:-_5-1	ABCB11	59	453
ABCB11_CCDS46444.1_ex22_2:169853154-169853177:-_5-4	ABCB11	175	674
ABCB11_CCDS46444.1_ex20_2:169850327-169850350:+_5-3	ABCB11	698	777
ABCB4_CCDS5605.1_ex23_7:87083877-87083900:-_5-4	ABCB4	625	1257
ABCB4_CCDS5605.1_ex13_7:87060823-87060846:+_5-1	ABCB4	468	1262
ABCB4_CCDS5605.1_ex17_7:87072977-87073000:+_5-2	ABCB4	386	301
ABCB4_CCDS5605.1_ex24_7:87092206-87092229:-_5-5	ABCB4	401	538
ABCB4_CCDS5605.1_ex22_7:87082254-87082277:-_5-3	ABCB4	439	799
ABCB5_CCDS5371.1_ex2_7:20721132-20721155:+_6-6	ABCB5	573	759
ABCB5_CCDS5371.1_ex0_7:20691170-20691193:+_6-2	ABCB5	59	548
ABCB5_CCDS5371.1_ex1_7:20698153-20698176:+_6-5	ABCB5	371	579
ABCB5_CCDS5371.1_ex0_7:20691136-20691159:-_6-1	ABCB5	4	109
ABCB5_CCDS5371.1_ex0_7:20691212-20691235:+_6-3	ABCB5	0	36
ABCB5_CCDS5371.1_ex1_7:20698127-20698150:+_6-4	ABCB5	0	26
ABCB6_CCDS2436.1_ex15_2:220081125-220081148:+_5-3	ABCB6	362	748
ABCB6_CCDS2436.1_ex18_2:220083172-220083195:+_5-4	ABCB6	735	652
ABCB6_CCDS2436.1_ex14_2:220080858-220080881:+_5-2	ABCB6	1292	1796
ABCB6_CCDS2436.1_ex18_2:220083276-220083299:+_5-5	ABCB6	1214	1151
ABCB6_CCDS2436.1_ex14_2:220080836-220080859:-_5-1	ABCB6	490	1436
ABCB7_CCDS14428.1_ex15_X:74375994-74376017:-_5-5	ABCB7	417	1492
ABCB7_CCDS14428.1_ex9_X:74293704-74293727:-_5-1	ABCB7	149	1727
ABCB7_CCDS14428.1_ex15_X:74375942-74375965:+_5-4	ABCB7	438	944
ABCB7_CCDS14428.1_ex9_X:74293741-74293764:-_5-2	ABCB7	344	560
ABCB7_CCDS14428.1_ex10_X:74295284-74295307:-_5-3	ABCB7	0	201
ABCB8_CCDS5913.1_ex5_7:150732708-150732731:-_5-4	ABCB8	694	1281
ABCB8_CCDS5913.1_ex6_7:150733026-150733049:-_5-5	ABCB8	842	1695
ABCB8_CCDS5913.1_ex3_7:150731626-150731649:-_5-2	ABCB8	638	1323
ABCB8_CCDS5913.1_ex2_7:150731432-150731455:+_5-1	ABCB8	178	709
ABCB8_CCDS5913.1_ex4_7:150731823-150731846:+_5-3	ABCB8	628	230
ABCB9_CCDS58286.1_ex9_12:123444500-123444523:+_5-5	ABCB9	544	1116
ABCB9_CCDS58286.1_ex9_12:123444226-123444249:-_5-3	ABCB9	524	1273
ABCB9_CCDS58286.1_ex7_12:123434395-123434418:+_5-1	ABCB9	198	545
ABCB9_CCDS58286.1_ex9_12:123444407-123444430:+_5-4	ABCB9	351	553
ABCB9_CCDS58286.1_ex7_12:123434450-123434473:-_5-2	ABCB9	1941	2534
ABCC1_CCDS42122.1_ex5_16:16126994-16127017:-_5-1	ABCC1	285	722
ABCC1_CCDS42122.1_ex7_16:16138396-16138419:+_5-3	ABCC1	1016	1044
ABCC1_CCDS42122.1_ex16_16:16177311-16177334:+_5-5	ABCC1	267	291
ABCC1_CCDS42122.1_ex6_16:16130324-16130347:-_5-2	ABCC1	546	941
ABCC1_CCDS42122.1_ex9_16:16142029-16142052:-_5-4	ABCC1	2096	2380
ABCC10_CCDS4896.1_ex0_6:43400767-43400790:+_5-3	ABCC10	924	1393
ABCC10_CCDS4896.1_ex6_6:43409645-43409668:-_5-5	ABCC10	699	1300
ABCC10_CCDS4896.1_ex0_6:43400379-43400402:+_5-1	ABCC10	1084	1361
ABCC10_CCDS4896.1_ex1_6:43402501-43402524:-_5-4	ABCC10	136	920
ABCC10_CCDS4896.1_ex0_6:43400561-43400584:+_5-2	ABCC10	585	1187
ABCC11_CCDS10732.1_ex17_16:48239361-48239384:-_5-2	ABCC11	1337	1078
ABCC11_CCDS10732.1_ex15_16:48234306-48234329:+_5-1	ABCC11	333	555
ABCC11_CCDS10732.1_ex19_16:48244986-48245009:-_5-3	ABCC11	524	1034
ABCC11_CCDS10732.1_ex24_16:48256598-48256621:+_5-5	ABCC11	17	381
ABCC11_CCDS10732.1_ex23_16:48250102-48250125:+_5-4	ABCC11	501	1377
ABCC12_CCDS10730.1_ex25_16:48174665-48174688:-_5-2	ABCC12	1074	1439
ABCC12_CCDS10730.1_ex27_16:48177841-48177864:+_5-3	ABCC12	733	913
ABCC12_CCDS10730.1_ex27_16:48177956-48177979:-_5-5	ABCC12	2139	990
ABCC12_CCDS10730.1_ex27_16:48177882-48177905:-_5-4	ABCC12	603	766
ABCC12_CCDS10730.1_ex22_16:48167596-48167619:-_5-1	ABCC12	2234	2616
ABCC2_CCDS7484.1_ex5_10:101554194-101554217:+_5-3	ABCC2	607	711
ABCC2_CCDS7484.1_ex3_10:101553372-101553395:-_5-2	ABCC2	0	220
ABCC2_CCDS7484.1_ex14_10:101571346-101571369:-_5-5	ABCC2	2247	2204
ABCC2_CCDS7484.1_ex6_10:101556878-101556901:-_5-4	ABCC2	565	1005
ABCC2_CCDS7484.1_ex2_10:101552071-101552094:-_5-1	ABCC2	353	649
ABCC3_CCDS32681.1_ex7_17:48738310-48738333:+_5-5	ABCC3	260	689
ABCC3_CCDS32681.1_ex6_17:48736602-48736625:-_5-4	ABCC3	365	933
ABCC3_CCDS32681.1_ex1_17:48733311-48733334:-_5-2	ABCC3	1457	1757
ABCC3_CCDS32681.1_ex3_17:48734423-48734446:+_5-3	ABCC3	774	1287
ABCC3_CCDS32681.1_ex1_17:48733267-48733290:-_5-1	ABCC3	672	991
ABCC4_CCDS45061.1_ex14_13:95860148-95860171:-_5-3	ABCC4	2205	2231
ABCC4_CCDS45061.1_ex17_13:95886862-95886885:-_5-5	ABCC4	61	303
ABCC4_CCDS45061.1_ex16_13:95863013-95863036:-_5-4	ABCC4	664	548
ABCC4_CCDS45061.1_ex13_13:95858780-95858803:-_5-1	ABCC4	1041	877
ABCC4_CCDS45061.1_ex13_13:95858877-95858900:+_5-2	ABCC4	986	1818
ABCC5_CCDS33898.1_ex3_3:183707087-183707110:+_5-4	ABCC5	722	978
ABCC5_CCDS33898.1_ex4_3:183732050-183732073:-_5-5	ABCC5	708	741
ABCC5_CCDS33898.1_ex2_3:183706425-183706448:-_5-1	ABCC5	658	599
ABCC5_CCDS33898.1_ex2_3:183706483-183706506:+_5-2	ABCC5	1059	1517
ABCC5_CCDS33898.1_ex3_3:183707010-183707033:+_5-3	ABCC5	171	938
ABCC6_CCDS10568.1_ex18_16:16282818-16282841:-_10-3	ABCC6	678	1317
ABCC6_CCDS10568.1_ex21_16:16291900-16291923:-_10-4	ABCC6	2622	2215
ABCC6_CCDS10568.1_ex29_16:16315531-16315554:+_10-6	ABCC6	1390	1426
ABCC6_CCDS10568.1_ex15_16:16276732-16276755:-_10-1	ABCC6	1799	1520
ABCC6_CCDS10568.1_ex29_16:16315564-16315587:+_10-8	ABCC6	54	770
ABCC6_CCDS10568.1_ex29_16:16315617-16315640:-_10-10	ABCC6	637	643
ABCC6_CCDS10568.1_ex29_16:16315589-16315612:-_10-9	ABCC6	291	1368
ABCC6_CCDS10568.1_ex29_16:16315548-16315571:-_10-7	ABCC6	572	1182
ABCC6_CCDS10568.1_ex23_16:16297388-16297411:+_10-5	ABCC6	504	1121
ABCC6_CCDS10568.1_ex17_16:16281043-16281066:-_10-2	ABCC6	2110	1974
ABCC8_CCDS31437.1_ex30_11:17464816-17464839:+_5-3	ABCC8	233	425
ABCC8_CCDS31437.1_ex34_11:17483198-17483221:+_5-4	ABCC8	1214	1451
ABCC8_CCDS31437.1_ex35_11:17485059-17485082:+_5-5	ABCC8	303	750
ABCC8_CCDS31437.1_ex27_11:17452374-17452397:+_5-2	ABCC8	642	793
ABCC8_CCDS31437.1_ex24_11:17449412-17449435:-_5-1	ABCC8	926	1640
ABCC9_CCDS8693.1_ex25_12:22040805-22040828:-_5-1	ABCC9	581	737
ABCC9_CCDS8693.1_ex30_12:22063203-22063226:+_5-2	ABCC9	154	409
ABCC9_CCDS8693.1_ex35_12:22078940-22078963:+_5-4	ABCC9	1507	2244
ABCC9_CCDS8693.1_ex34_12:22069870-22069893:-_5-3	ABCC9	1040	1018
ABCC9_CCDS8693.1_ex36_12:22086780-22086803:-_5-5	ABCC9	202	408
ABCD1_CCDS14728.1_ex0_X:152991083-152991106:+_5-2	ABCD1	34	983
ABCD1_CCDS14728.1_ex0_X:152991557-152991580:+_5-5	ABCD1	375	1612
ABCD1_CCDS14728.1_ex0_X:152991257-152991280:+_5-4	ABCD1	815	876
ABCD1_CCDS14728.1_ex0_X:152991038-152991061:-_5-1	ABCD1	406	1333
ABCD1_CCDS14728.1_ex0_X:152991197-152991220:-_5-3	ABCD1	180	762
ABCD2_CCDS8734.1_ex9_12:40012598-40012621:+_5-1	ABCD2	945	676
ABCD2_CCDS8734.1_ex9_12:40012977-40013000:+_5-4	ABCD2	391	899
ABCD2_CCDS8734.1_ex9_12:40012811-40012834:-_5-3	ABCD2	466	738
ABCD2_CCDS8734.1_ex9_12:40012638-40012661:+_5-2	ABCD2	299	772
ABCD2_CCDS8734.1_ex9_12:40013274-40013297:-_5-5	ABCD2	650	639
ABCD3_CCDS44175.1_ex5_1:94940775-94940798:-_5-5	ABCD3	2	297
ABCD3_CCDS44175.1_ex1_1:94924178-94924201:-_5-1	ABCD3	333	809
ABCD3_CCDS44175.1_ex5_1:94940741-94940764:+_5-4	ABCD3	1201	1319
ABCD3_CCDS44175.1_ex4_1:94939380-94939403:-_5-3	ABCD3	95	107
ABCD3_CCDS44175.1_ex4_1:94939320-94939343:+_5-2	ABCD3	594	1320
ABCD4_CCDS9828.1_ex15_14:74764627-74764650:-_5-3	ABCD4	413	1097
ABCD4_CCDS9828.1_ex10_14:74759489-74759512:+_5-1	ABCD4	240	645
ABCD4_CCDS9828.1_ex17_14:74766843-74766866:+_5-5	ABCD4	562	1128
ABCD4_CCDS9828.1_ex14_14:74763055-74763078:+_5-2	ABCD4	711	522
ABCD4_CCDS9828.1_ex16_14:74766322-74766345:+_5-4	ABCD4	524	734
ABCE1_CCDS34071.1_ex7_4:146033406-146033429:-_5-4	ABCE1	0	29
ABCE1_CCDS34071.1_ex1_4:146026751-146026774:+_5-1	ABCE1	21	210
ABCE1_CCDS34071.1_ex8_4:146038520-146038543:-_5-5	ABCE1	41	1414
ABCE1_CCDS34071.1_ex2_4:146029173-146029196:-_5-2	ABCE1	260	784
ABCE1_CCDS34071.1_ex3_4:146030281-146030304:+_5-3	ABCE1	299	2007
ABCF1_CCDS34380.1_ex13_6:30552235-30552258:+_5-5	ABCF1	288	1279
ABCF1_CCDS34380.1_ex10_6:30551444-30551467:+_5-4	ABCF1	258	1480
ABCF1_CCDS34380.1_ex5_6:30546332-30546355:+_5-1	ABCF1	308	192
ABCF1_CCDS34380.1_ex10_6:30551395-30551418:+_5-3	ABCF1	1209	3545
ABCF1_CCDS34380.1_ex9_6:30550909-30550932:-_5-2	ABCF1	1148	1541
ABCF2_CCDS5922.1_ex12_7:150921110-150921133:+_5-4	ABCF2	462	913
ABCF2_CCDS5922.1_ex10_7:150919626-150919649:-_5-1	ABCF2	575	1384
ABCF2_CCDS5922.1_ex11_7:150920918-150920941:+_5-3	ABCF2	1434	2234
ABCF2_CCDS5922.1_ex11_7:150920839-150920862:-_5-2	ABCF2	1008	1333
ABCF2_CCDS5922.1_ex13_7:150921873-150921896:+_5-5	ABCF2	449	959
ABCF3_CCDS3254.1_ex5_3:183905755-183905778:+_5-2	ABCF3	474	1230
ABCF3_CCDS3254.1_ex6_3:183906138-183906161:+_5-4	ABCF3	744	802
ABCF3_CCDS3254.1_ex4_3:183905479-183905502:-_5-1	ABCF3	598	978
ABCF3_CCDS3254.1_ex8_3:183906714-183906737:+_5-5	ABCF3	1056	1675
ABCF3_CCDS3254.1_ex6_3:183905942-183905965:+_5-3	ABCF3	1262	1515
ABCG1_CCDS13681.1_ex2_21:43691189-43691212:-_5-1	ABCG1	710	796
ABCG1_CCDS13681.1_ex6_21:43704760-43704783:-_5-5	ABCG1	1383	944
ABCG1_CCDS13681.1_ex5_21:43702448-43702471:+_5-3	ABCG1	674	933
ABCG1_CCDS13681.1_ex6_21:43704708-43704731:+_5-4	ABCG1	404	597
ABCG1_CCDS13681.1_ex5_21:43702417-43702440:+_5-2	ABCG1	1230	1776
ABCG2_CCDS3628.1_ex9_4:89039397-89039420:-_5-1	ABCG2	151	294
ABCG2_CCDS3628.1_ex12_4:89053044-89053067:-_5-4	ABCG2	360	489
ABCG2_CCDS3628.1_ex11_4:89052232-89052255:-_5-3	ABCG2	54	548
ABCG2_CCDS3628.1_ex13_4:89053769-89053792:-_5-5	ABCG2	244	660
ABCG2_CCDS3628.1_ex10_4:89042831-89042854:-_5-2	ABCG2	269	551
ABCG4_CCDS8415.1_ex1_11:119024760-119024783:+_5-3	ABCG4	647	1554
ABCG4_CCDS8415.1_ex6_11:119027329-119027352:-_5-5	ABCG4	882	767
ABCG4_CCDS8415.1_ex4_11:119025505-119025528:-_5-4	ABCG4	278	763
ABCG4_CCDS8415.1_ex0_11:119020874-119020897:-_5-1	ABCG4	619	1195
ABCG4_CCDS8415.1_ex0_11:119020894-119020917:-_5-2	ABCG4	766	1289
ABCG5_CCDS1814.1_ex11_2:44065081-44065104:-_5-5	ABCG5	1221	1558
ABCG5_CCDS1814.1_ex11_2:44065008-44065031:-_5-4	ABCG5	385	538
ABCG5_CCDS1814.1_ex5_2:44051553-44051576:-_5-1	ABCG5	260	628
ABCG5_CCDS1814.1_ex8_2:44055199-44055222:+_5-3	ABCG5	496	1088
ABCG5_CCDS1814.1_ex7_2:44053606-44053629:+_5-2	ABCG5	708	1543
ABCG8_CCDS1815.1_ex5_2:44079912-44079935:-_5-5	ABCG8	807	1328
ABCG8_CCDS1815.1_ex3_2:44078944-44078967:-_5-2	ABCG8	1754	1626
ABCG8_CCDS1815.1_ex3_2:44078875-44078898:-_5-1	ABCG8	1188	1262
ABCG8_CCDS1815.1_ex5_2:44079891-44079914:-_5-4	ABCG8	764	1257
ABCG8_CCDS1815.1_ex4_2:44079544-44079567:+_5-3	ABCG8	1223	1725
ABHD1_CCDS1736.1_ex1_2:27351375-27351398:+_5-1	ABHD1	523	1329
ABHD1_CCDS1736.1_ex1_2:27351447-27351470:+_5-2	ABHD1	355	710
ABHD1_CCDS1736.1_ex3_2:27352184-27352207:+_5-4	ABHD1	403	797
ABHD1_CCDS1736.1_ex4_2:27352367-27352390:+_5-5	ABHD1	513	1156
ABHD1_CCDS1736.1_ex2_2:27351978-27352001:+_5-3	ABHD1	940	1047
ABHD10_CCDS2963.1_ex0_3:111698017-111698040:+_5-1	ABHD10	1909	2097
ABHD10_CCDS2963.1_ex1_3:111700730-111700753:-_5-3	ABHD10	2	127
ABHD10_CCDS2963.1_ex1_3:111700682-111700705:-_5-2	ABHD10	25	167
ABHD10_CCDS2963.1_ex1_3:111700748-111700771:+_5-4	ABHD10	219	423
ABHD10_CCDS2963.1_ex1_3:111700792-111700815:+_5-5	ABHD10	457	856
ABHD11_CCDS47607.1_ex4_7:73153027-73153050:-_5-5	ABHD11	1545	1776
ABHD11_CCDS47607.1_ex2_7:73151931-73151954:+_5-2	ABHD11	876	1146
ABHD11_CCDS47607.1_ex3_7:73152724-73152747:+_5-4	ABHD11	339	902
ABHD11_CCDS47607.1_ex2_7:73151989-73152012:-_5-3	ABHD11	1166	962
ABHD11_CCDS47607.1_ex2_7:73151890-73151913:-_5-1	ABHD11	215	830
ABHD12_CCDS13172.1_ex9_20:25300835-25300858:+_5-1	ABHD12	808	1690
ABHD12_CCDS13172.1_ex12_20:25371209-25371232:-_5-5	ABHD12	828	1694
ABHD12_CCDS13172.1_ex11_20:25319971-25319994:-_5-3	ABHD12	932	1313
ABHD12_CCDS13172.1_ex11_20:25319897-25319920:+_5-2	ABHD12	3	127
ABHD12_CCDS13172.1_ex12_20:25371156-25371179:+_5-4	ABHD12	2601	3596
ABHD12B_CCDS55916.1_ex6_14:51352534-51352557:-_5-5	ABHD12B	394	311
ABHD12B_CCDS55916.1_ex4_14:51348322-51348345:+_5-2	ABHD12B	252	679
ABHD12B_CCDS55916.1_ex3_14:51347235-51347258:-_5-1	ABHD12B	375	971
ABHD12B_CCDS55916.1_ex6_14:51352479-51352502:-_5-3	ABHD12B	422	721
ABHD12B_CCDS55916.1_ex6_14:51352493-51352516:+_5-4	ABHD12B	659	610
ABHD13_CCDS32007.1_ex0_13:108881926-108881949:+_5-3	ABHD13	705	737
ABHD13_CCDS32007.1_ex0_13:108881899-108881922:-_5-2	ABHD13	3	21
ABHD13_CCDS32007.1_ex0_13:108882004-108882027:+_5-4	ABHD13	148	236
ABHD13_CCDS32007.1_ex0_13:108881866-108881889:+_5-1	ABHD13	1	18
ABHD13_CCDS32007.1_ex0_13:108882265-108882288:-_5-5	ABHD13	0	72
ABHD14A_CCDS2843.1_ex1_3:52011954-52011977:-_5-1	ABHD14A	510	969
ABHD14A_CCDS2843.1_ex2_3:52012300-52012323:+_5-3	ABHD14A	1215	1111
ABHD14A_CCDS2843.1_ex1_3:52012050-52012073:+_5-2	ABHD14A	1693	2116
ABHD14A_CCDS2843.1_ex2_3:52012345-52012368:+_5-4	ABHD14A	866	946
ABHD14A_CCDS2843.1_ex3_3:52014403-52014426:-_5-5	ABHD14A	247	598
ABHD14B_CCDS2842.1_ex1_3:52004012-52004035:+_5-2	ABHD14B	91	343
ABHD14B_CCDS2842.1_ex1_3:52004079-52004102:+_5-3	ABHD14B	573	1181
ABHD14B_CCDS2842.1_ex1_3:52004149-52004172:-_5-4	ABHD14B	2644	3080
ABHD14B_CCDS2842.1_ex1_3:52003983-52004006:+_5-1	ABHD14B	904	763
ABHD14B_CCDS2842.1_ex2_3:52005460-52005483:+_5-5	ABHD14B	1423	1611
ABHD15_CCDS32602.1_ex1_17:27893332-27893355:-_5-2	ABHD15	227	1091
ABHD15_CCDS32602.1_ex1_17:27893799-27893822:+_5-5	ABHD15	577	2267
ABHD15_CCDS32602.1_ex1_17:27893274-27893297:+_5-1	ABHD15	740	857
ABHD15_CCDS32602.1_ex1_17:27893400-27893423:-_5-3	ABHD15	2334	2696
ABHD15_CCDS32602.1_ex1_17:27893627-27893650:-_5-4	ABHD15	1667	2775
ABHD16A_CCDS4713.1_ex13_6:31660799-31660822:-_5-4	ABHD16A	438	961
ABHD16A_CCDS4713.1_ex15_6:31664772-31664795:+_5-5	ABHD16A	482	1448
ABHD16A_CCDS4713.1_ex12_6:31659655-31659678:+_5-3	ABHD16A	411	2280
ABHD16A_CCDS4713.1_ex11_6:31659441-31659464:-_5-2	ABHD16A	843	1289
ABHD16A_CCDS4713.1_ex11_6:31659382-31659405:+_5-1	ABHD16A	545	662
ABHD16B_CCDS13539.1_ex0_20:62493289-62493312:+_5-3	ABHD16B	1465	1179
ABHD16B_CCDS13539.1_ex0_20:62493189-62493212:+_5-2	ABHD16B	1250	2214
ABHD16B_CCDS13539.1_ex0_20:62492991-62493014:-_5-1	ABHD16B	1491	1542
ABHD16B_CCDS13539.1_ex0_20:62493430-62493453:+_5-4	ABHD16B	631	1273
ABHD16B_CCDS13539.1_ex0_20:62493537-62493560:-_5-5	ABHD16B	526	1356
ABHD17A_CCDS32867.1_ex4_19:1881336-1881359:+_5-5	ABHD17A	1068	2269
ABHD17A_CCDS32867.1_ex4_19:1881262-1881285:+_5-3	ABHD17A	534	1550
ABHD17A_CCDS32867.1_ex2_19:1880106-1880129:-_5-1	ABHD17A	578	1582
ABHD17B_CCDS35042.1_ex3_9:74489579-74489602:+_5-1	ABHD17B	687	1458
ABHD17B_CCDS35042.1_ex3_9:74489645-74489668:-_5-3	ABHD17B	48	93
ABHD17B_CCDS35042.1_ex3_9:74489604-74489627:-_5-2	ABHD17B	45	21
ABHD17B_CCDS35042.1_ex3_9:74489769-74489792:-_5-5	ABHD17B	171	142
ABHD17B_CCDS35042.1_ex3_9:74489711-74489734:+_5-4	ABHD17B	78	185
ABHD17C_CCDS45323.1_ex1_15:81041924-81041947:-_5-5	ABHD17C	840	1462
ABHD17C_CCDS45323.1_ex1_15:81041908-81041931:-_5-4	ABHD17C	1520	1328
ABHD17C_CCDS45323.1_ex0_15:80987882-80987905:-_5-1	ABHD17C	1674	1917
ABHD17C_CCDS45323.1_ex1_15:81041849-81041872:-_5-3	ABHD17C	681	1128
ABHD17C_CCDS45323.1_ex0_15:80988038-80988061:+_5-2	ABHD17C	1004	1325
ABHD2_CCDS10348.1_ex2_15:89698665-89698688:+_5-2	ABHD2	63	236
ABHD2_CCDS10348.1_ex2_15:89698746-89698769:-_5-5	ABHD2	632	1081
ABHD2_CCDS10348.1_ex1_15:89695032-89695055:-_5-1	ABHD2	234	217
ABHD2_CCDS10348.1_ex2_15:89698694-89698717:+_5-3	ABHD2	1437	2141
ABHD2_CCDS10348.1_ex2_15:89698721-89698744:-_5-4	ABHD2	1151	1218
ABHD3_CCDS32802.1_ex7_18:19283541-19283564:+_5-1	ABHD3	2329	2896
ABHD3_CCDS32802.1_ex7_18:19283685-19283708:-_5-5	ABHD3	1177	1835
ABHD3_CCDS32802.1_ex7_18:19283569-19283592:+_5-2	ABHD3	125	410
ABHD3_CCDS32802.1_ex7_18:19283635-19283658:+_5-4	ABHD3	476	1002
ABHD3_CCDS32802.1_ex7_18:19283615-19283638:-_5-3	ABHD3	815	1303
ABHD4_CCDS9572.1_ex2_14:23072373-23072396:+_5-1	ABHD4	2422	2151
ABHD4_CCDS9572.1_ex2_14:23072515-23072538:+_5-3	ABHD4	454	839
ABHD4_CCDS9572.1_ex2_14:23072555-23072578:+_5-4	ABHD4	330	816
ABHD4_CCDS9572.1_ex2_14:23072477-23072500:-_5-2	ABHD4	912	1196
ABHD4_CCDS9572.1_ex3_14:23072853-23072876:-_5-5	ABHD4	19	364
ABHD5_CCDS2711.1_ex2_3:43743815-43743838:-_5-1	ABHD5	0	5
ABHD5_CCDS2711.1_ex2_3:43743978-43744001:+_5-4	ABHD5	660	1305
ABHD5_CCDS2711.1_ex2_3:43743907-43743930:+_5-2	ABHD5	573	771
ABHD5_CCDS2711.1_ex2_3:43744017-43744040:+_5-5	ABHD5	1048	960
ABHD5_CCDS2711.1_ex2_3:43743924-43743947:-_5-3	ABHD5	280	1157
ABHD6_CCDS2887.1_ex2_3:58255058-58255081:+_5-3	ABHD6	1742	2887
ABHD6_CCDS2887.1_ex1_3:58252912-58252935:+_5-1	ABHD6	353	1028
ABHD6_CCDS2887.1_ex1_3:58253017-58253040:-_5-2	ABHD6	796	936
ABHD6_CCDS2887.1_ex3_3:58256750-58256773:-_5-5	ABHD6	558	850
ABHD6_CCDS2887.1_ex2_3:58255116-58255139:+_5-4	ABHD6	7	483
ABHD8_CCDS12355.1_ex3_19:17411913-17411936:-_5-1	ABHD8	465	1119
ABHD8_CCDS12355.1_ex3_19:17412302-17412325:+_5-5	ABHD8	495	967
ABHD8_CCDS12355.1_ex3_19:17412185-17412208:+_5-4	ABHD8	237	1137
ABHD8_CCDS12355.1_ex3_19:17412155-17412178:+_5-3	ABHD8	1622	1156
ABHD8_CCDS12355.1_ex3_19:17412108-17412131:-_5-2	ABHD8	1289	1203
ABI1_CCDS31169.1_ex6_10:27059179-27059202:+_5-2	ABI1	1261	1754
ABI1_CCDS31169.1_ex8_10:27112164-27112187:+_5-4	ABI1	377	599
ABI1_CCDS31169.1_ex5_10:27057833-27057856:+_5-1	ABI1	716	1352
ABI1_CCDS31169.1_ex8_10:27112065-27112088:-_5-3	ABI1	540	277
ABI1_CCDS31169.1_ex9_10:27149695-27149718:+_5-5	ABI1	989	1975
ABI2_CCDS2358.1_ex3_2:204255829-204255852:-_5-2	ABI2	460	655
ABI2_CCDS2358.1_ex4_2:204259432-204259455:-_5-3	ABI2	558	985
ABI2_CCDS2358.1_ex4_2:204259486-204259509:-_5-5	ABI2	1245	1679
ABI2_CCDS2358.1_ex4_2:204259462-204259485:-_5-4	ABI2	597	1085
ABI2_CCDS2358.1_ex2_2:204245027-204245050:-_5-1	ABI2	537	972
ABI3_CCDS11546.1_ex2_17:47295169-47295192:-_5-2	ABI3	1989	2087
ABI3_CCDS11546.1_ex2_17:47295241-47295264:+_5-4	ABI3	500	969
ABI3_CCDS11546.1_ex2_17:47295113-47295136:+_5-1	ABI3	1112	677
ABI3_CCDS11546.1_ex3_17:47296933-47296956:+_5-5	ABI3	390	369
ABI3_CCDS11546.1_ex2_17:47295206-47295229:-_5-3	ABI3	793	1190
ABI3BP_CCDS46880.1_ex19_3:100567673-100567696:+_5-2	ABI3BP	768	815
ABI3BP_CCDS46880.1_ex33_3:100645253-100645276:+_5-5	ABI3BP	550	381
ABI3BP_CCDS46880.1_ex19_3:100567653-100567676:+_5-1	ABI3BP	1275	1438
ABI3BP_CCDS46880.1_ex31_3:100617721-100617744:+_5-4	ABI3BP	89	310
ABI3BP_CCDS46880.1_ex24_3:100583695-100583718:+_5-3	ABI3BP	29	337
ABL1_CCDS35165.1_ex1_9:133729502-133729525:+_5-1	ABL1	627	1254
ABL1_CCDS35165.1_ex7_9:133753843-133753866:-_5-5	ABL1	1000	1023
ABL1_CCDS35165.1_ex2_9:133730418-133730441:+_5-2	ABL1	36	413
ABL1_CCDS35165.1_ex3_9:133738282-133738305:+_5-4	ABL1	1741	1086
ABL1_CCDS35165.1_ex3_9:133738200-133738223:+_5-3	ABL1	1414	1923
ABL2_CCDS30947.1_ex7_1:179090845-179090868:-_5-1	ABL2	531	1006
ABL2_CCDS30947.1_ex8_1:179095555-179095578:-_5-2	ABL2	937	1505
ABL2_CCDS30947.1_ex9_1:179100556-179100579:+_5-4	ABL2	1146	1880
ABL2_CCDS30947.1_ex9_1:179100594-179100617:-_5-5	ABL2	1146	1352
ABL2_CCDS30947.1_ex8_1:179095735-179095758:-_5-3	ABL2	569	1345
ABLIM1_CCDS31288.1_ex11_10:116225536-116225559:-_5-1	ABLIM1	1316	1422
ABLIM1_CCDS31288.1_ex11_10:116225558-116225581:+_5-2	ABLIM1	1600	2026
ABLIM1_CCDS31288.1_ex13_10:116232848-116232871:+_5-3	ABLIM1	307	472
ABLIM1_CCDS31288.1_ex14_10:116233706-116233729:-_5-5	ABLIM1	112	310
ABLIM1_CCDS31288.1_ex14_10:116233632-116233655:+_5-4	ABLIM1	0	28
ABLIM2_CCDS47011.1_ex8_4:8037919-8037942:+_5-1	ABLIM2	282	768
ABLIM2_CCDS47011.1_ex8_4:8037938-8037961:+_5-2	ABLIM2	295	640
ABLIM2_CCDS47011.1_ex8_4:8037961-8037984:-_5-3	ABLIM2	497	570
ABLIM2_CCDS47011.1_ex8_4:8037982-8038005:-_5-4	ABLIM2	655	948
ABLIM2_CCDS47011.1_ex9_4:8046885-8046908:+_5-5	ABLIM2	304	460
ABLIM3_CCDS4294.1_ex2_5:148577900-148577923:+_5-1	ABLIM3	1195	1955
ABLIM3_CCDS4294.1_ex9_5:148617060-148617083:+_5-4	ABLIM3	0	51
ABLIM3_CCDS4294.1_ex4_5:148586678-148586701:+_5-3	ABLIM3	332	674
ABLIM3_CCDS4294.1_ex9_5:148617123-148617146:+_5-5	ABLIM3	400	742
ABLIM3_CCDS4294.1_ex2_5:148577937-148577960:-_5-2	ABLIM3	783	1193
ABR_CCDS10999.1_ex5_17:915941-915964:+_11-3	ABR	1079	1073
ABR_CCDS10999.1_ex11_17:961251-961274:+_11-7	ABR	510	648
ABR_CCDS10999.1_ex5_17:915960-915983:-_11-4	ABR	326	474
ABR_CCDS10999.1_ex21_17:1028604-1028627:+_11-1	ABR	289	761
ABR_CCDS10999.1_ex6_17:916345-916368:-_11-6	ABR	361	453
ABR_CCDS10999.1_ex16_17:976879-976902:+_11-9	ABR	580	1313
ABR_CCDS10999.1_ex16_17:976855-976878:+_11-8	ABR	861	468
ABR_CCDS10999.1_ex5_17:915986-916009:+_11-5	ABR	1195	1953
ABR_CCDS10999.1_ex4_17:915124-915147:-_11-2	ABR	1164	1296
ABR_CCDS10999.1_ex18_17:986839-986862:+_11-11	ABR	1979	1965
ABR_CCDS10999.1_ex18_17:986812-986835:-_11-10	ABR	150	526
ABRA_CCDS6305.1_ex1_8:107781927-107781950:+_5-1	ABRA	1353	2345
ABRA_CCDS6305.1_ex1_8:107782012-107782035:+_5-2	ABRA	1856	2214
ABRA_CCDS6305.1_ex1_8:107782285-107782308:-_5-5	ABRA	583	825
ABRA_CCDS6305.1_ex1_8:107782103-107782126:+_5-4	ABRA	245	263
ABRA_CCDS6305.1_ex1_8:107782078-107782101:-_5-3	ABRA	152	436
ABRACL_CCDS43509.1_ex1_6:139363916-139363939:-_4-3	ABRACL	260	253
ABRACL_CCDS43509.1_ex1_6:139363895-139363918:-_4-2	ABRACL	158	335
ABRACL_CCDS43509.1_ex1_6:139363939-139363962:+_4-4	ABRACL	478	544
ABRACL_CCDS43509.1_ex1_6:139363863-139363886:+_4-1	ABRACL	172	232
ABT1_CCDS4616.1_ex1_6:26598205-26598228:+_5-4	ABT1	0	937
ABT1_CCDS4616.1_ex0_6:26597412-26597435:-_5-2	ABT1	424	2027
ABT1_CCDS4616.1_ex1_6:26598142-26598165:-_5-3	ABT1	678	1075
ABT1_CCDS4616.1_ex1_6:26598267-26598290:-_5-5	ABT1	11	540
ABT1_CCDS4616.1_ex0_6:26597385-26597408:-_5-1	ABT1	126	1961
ABTB1_CCDS3045.1_ex9_3:127396619-127396642:-_5-4	ABTB1	548	1719
ABTB1_CCDS3045.1_ex8_3:127396330-127396353:-_5-2	ABTB1	294	450
ABTB1_CCDS3045.1_ex7_3:127396021-127396044:-_5-1	ABTB1	642	941
ABTB1_CCDS3045.1_ex9_3:127396635-127396658:-_5-5	ABTB1	203	290
ABTB1_CCDS3045.1_ex9_3:127396538-127396561:+_5-3	ABTB1	829	1879
ABTB2_CCDS7890.2_ex13_11:34194811-34194834:+_5-2	ABTB2	1170	2065
ABTB2_CCDS7890.2_ex15_11:34226169-34226192:+_5-3	ABTB2	1942	2265
ABTB2_CCDS7890.2_ex16_11:34378449-34378472:+_5-4	ABTB2	1088	1584
ABTB2_CCDS7890.2_ex13_11:34194754-34194777:-_5-1	ABTB2	763	1491
ABTB2_CCDS7890.2_ex16_11:34379004-34379027:+_5-5	ABTB2	801	1150
ACAA1_CCDS2673.1_ex8_3:38173441-38173464:-_5-4	ACAA1	535	1291
ACAA1_CCDS2673.1_ex10_3:38178145-38178168:+_5-5	ACAA1	340	1000
ACAA1_CCDS2673.1_ex7_3:38173098-38173121:-_5-3	ACAA1	604	354
ACAA1_CCDS2673.1_ex4_3:38168105-38168128:+_5-1	ACAA1	1867	1644
ACAA1_CCDS2673.1_ex5_3:38169304-38169327:-_5-2	ACAA1	49	603
ACAA2_CCDS11939.1_ex7_18:47323832-47323855:+_5-4	ACAA2	419	656
ACAA2_CCDS11939.1_ex7_18:47323875-47323898:+_5-5	ACAA2	714	1189
ACAA2_CCDS11939.1_ex6_18:47322164-47322187:+_5-3	ACAA2	471	1174
ACAA2_CCDS11939.1_ex5_18:47320656-47320679:+_5-1	ACAA2	1116	1551
ACAA2_CCDS11939.1_ex6_18:47322134-47322157:+_5-2	ACAA2	502	604
ACACA_CCDS11317.1_ex36_17:35602062-35602085:-_5-3	ACACA	476	758
ACACA_CCDS11317.1_ex30_17:35583268-35583291:+_5-2	ACACA	2010	1683
ACACA_CCDS11317.1_ex27_17:35578744-35578767:+_5-1	ACACA	164	415
ACACA_CCDS11317.1_ex40_17:35608949-35608972:+_5-5	ACACA	597	1272
ACACA_CCDS11317.1_ex37_17:35603874-35603897:-_5-4	ACACA	626	473
ACACB_CCDS31898.1_ex0_12:109577719-109577742:+_5-1	ACACB	1349	1927
ACACB_CCDS31898.1_ex0_12:109577758-109577781:+_5-2	ACACB	1285	1129
ACACB_CCDS31898.1_ex12_12:109629453-109629476:+_5-4	ACACB	838	969
ACACB_CCDS31898.1_ex17_12:109639499-109639522:-_5-5	ACACB	1464	1270
ACACB_CCDS31898.1_ex5_12:109611981-109612004:-_5-3	ACACB	1206	1588
ACAD10_CCDS31903.1_ex0_12:112130639-112130662:+_5-1	ACAD10	266	841
ACAD10_CCDS31903.1_ex5_12:112153664-112153687:+_5-2	ACAD10	1370	1433
ACAD10_CCDS31903.1_ex8_12:112167618-112167641:+_5-5	ACAD10	533	1067
ACAD10_CCDS31903.1_ex6_12:112159505-112159528:-_5-3	ACAD10	758	480
ACAD10_CCDS31903.1_ex7_12:112165845-112165868:-_5-4	ACAD10	1333	1750
ACAD11_CCDS3074.1_ex14_3:132350279-132350302:-_5-2	ACAD11	1334	1359
ACAD11_CCDS3074.1_ex15_3:132358429-132358452:+_5-3	ACAD11	1239	1448
ACAD11_CCDS3074.1_ex19_3:132378471-132378494:-_5-5	ACAD11	405	1446
ACAD11_CCDS3074.1_ex13_3:132349354-132349377:-_5-1	ACAD11	530	949
ACAD11_CCDS3074.1_ex16_3:132360960-132360983:+_5-4	ACAD11	320	965
ACAD8_CCDS8498.1_ex3_11:134128465-134128488:-_5-4	ACAD8	0	0
ACAD8_CCDS8498.1_ex2_11:134127012-134127035:+_5-2	ACAD8	732	1241
ACAD8_CCDS8498.1_ex5_11:134129537-134129560:+_5-5	ACAD8	473	1136
ACAD8_CCDS8498.1_ex3_11:134128416-134128439:-_5-3	ACAD8	254	616
ACAD8_CCDS8498.1_ex0_11:134123591-134123614:-_5-1	ACAD8	1091	1835
ACAD9_CCDS3053.1_ex5_3:128616476-128616499:+_5-5	ACAD9	560	960
ACAD9_CCDS3053.1_ex0_3:128598636-128598659:-_5-1	ACAD9	337	732
ACAD9_CCDS3053.1_ex4_3:128615319-128615342:+_5-4	ACAD9	1525	1732
ACAD9_CCDS3053.1_ex1_3:128603545-128603568:+_5-2	ACAD9	686	1805
ACAD9_CCDS3053.1_ex2_3:128612398-128612421:+_5-3	ACAD9	89	711
ACADL_CCDS2389.1_ex8_2:211082690-211082713:+_5-4	ACADL	467	755
ACADL_CCDS2389.1_ex7_2:211081160-211081183:-_5-3	ACADL	13	60
ACADL_CCDS2389.1_ex8_2:211082722-211082745:-_5-5	ACADL	548	890
ACADL_CCDS2389.1_ex6_2:211074937-211074960:-_5-1	ACADL	107	187
ACADL_CCDS2389.1_ex7_2:211081079-211081102:-_5-2	ACADL	657	1153
ACADM_CCDS44165.1_ex3_1:76198544-76198567:+_5-1	ACADM	149	726
ACADM_CCDS44165.1_ex6_1:76205685-76205708:+_5-3	ACADM	727	1569
ACADM_CCDS44165.1_ex6_1:76205664-76205687:+_5-2	ACADM	63	190
ACADM_CCDS44165.1_ex6_1:76205760-76205783:+_5-4	ACADM	363	1005
ACADM_CCDS44165.1_ex8_1:76215118-76215141:+_5-5	ACADM	128	333
ACADS_CCDS9207.1_ex2_12:121174909-121174932:-_5-3	ACADS	1573	1992
ACADS_CCDS9207.1_ex4_12:121175748-121175771:+_5-5	ACADS	1307	1958
ACADS_CCDS9207.1_ex1_12:121164944-121164967:-_5-1	ACADS	357	1164
ACADS_CCDS9207.1_ex2_12:121174853-121174876:-_5-2	ACADS	818	717
ACADS_CCDS9207.1_ex4_12:121175681-121175704:-_5-4	ACADS	1351	2123
ACADSB_CCDS7634.1_ex2_10:124797339-124797362:+_5-2	ACADSB	0	12
ACADSB_CCDS7634.1_ex5_10:124802585-124802608:+_5-4	ACADSB	480	257
ACADSB_CCDS7634.1_ex5_10:124802658-124802681:-_5-5	ACADSB	397	747
ACADSB_CCDS7634.1_ex2_10:124797287-124797310:+_5-1	ACADSB	361	819
ACADSB_CCDS7634.1_ex3_10:124800034-124800057:+_5-3	ACADSB	704	1198
ACADVL_CCDS11090.1_ex7_17:7125290-7125313:+_5-5	ACADVL	286	750
ACADVL_CCDS11090.1_ex3_17:7123982-7124005:-_5-2	ACADVL	866	741
ACADVL_CCDS11090.1_ex4_17:7124128-7124151:-_5-3	ACADVL	407	719
ACADVL_CCDS11090.1_ex1_17:7123483-7123506:+_5-1	ACADVL	628	1631
ACADVL_CCDS11090.1_ex6_17:7124852-7124875:-_5-4	ACADVL	576	1295
ACAN_CCDS53970.1_ex3_15:89385066-89385089:+_5-1	ACAN	1560	2254
ACAN_CCDS53970.1_ex4_15:89386844-89386867:-_5-2	ACAN	882	1339
ACAN_CCDS53970.1_ex6_15:89390543-89390566:-_5-3	ACAN	909	1740
ACAN_CCDS53970.1_ex8_15:89392877-89392900:-_5-5	ACAN	1817	1660
ACAN_CCDS53970.1_ex6_15:89390636-89390659:-_5-4	ACAN	1524	1774
ACAP1_CCDS11101.1_ex2_17:7245322-7245345:-_5-1	ACAP1	1438	1170
ACAP1_CCDS11101.1_ex2_17:7245375-7245398:-_5-2	ACAP1	1074	1604
ACAP1_CCDS11101.1_ex5_17:7246850-7246873:-_5-5	ACAP1	1421	1908
ACAP1_CCDS11101.1_ex5_17:7246719-7246742:+_5-3	ACAP1	577	1612
ACAP1_CCDS11101.1_ex5_17:7246824-7246847:+_5-4	ACAP1	996	1438
ACAP2_CCDS33924.1_ex11_3:195028036-195028059:-_5-3	ACAP2	424	641
ACAP2_CCDS33924.1_ex10_3:195027260-195027283:+_5-1	ACAP2	0	81
ACAP2_CCDS33924.1_ex20_3:195102716-195102739:-_5-5	ACAP2	44	116
ACAP2_CCDS33924.1_ex20_3:195102645-195102668:+_5-4	ACAP2	45	298
ACAP2_CCDS33924.1_ex10_3:195027304-195027327:-_5-2	ACAP2	1548	1628
ACAP3_CCDS19.2_ex10_1:1233213-1233236:+_5-3	ACAP3	709	1169
ACAP3_CCDS19.2_ex13_1:1234006-1234029:-_5-4	ACAP3	758	1110
ACAP3_CCDS19.2_ex9_1:1231944-1231967:+_5-1	ACAP3	1035	1868
ACAP3_CCDS19.2_ex20_1:1238321-1238344:-_5-5	ACAP3	618	1219
ACAP3_CCDS19.2_ex9_1:1231970-1231993:+_5-2	ACAP3	1334	1707
ACAT1_CCDS8339.1_ex2_11:108004577-108004600:-_5-1	ACAT1	46	141
ACAT1_CCDS8339.1_ex4_11:108005873-108005896:-_5-2	ACAT1	260	95
ACAT1_CCDS8339.1_ex5_11:108009658-108009681:-_5-4	ACAT1	0	13
ACAT1_CCDS8339.1_ex6_11:108010823-108010846:+_5-5	ACAT1	41	248
ACAT1_CCDS8339.1_ex4_11:108005947-108005970:+_5-3	ACAT1	574	781
ACAT2_CCDS5268.1_ex3_6:160189643-160189666:+_5-2	ACAT2	0	39
ACAT2_CCDS5268.1_ex2_6:160188149-160188172:+_5-1	ACAT2	662	814
ACAT2_CCDS5268.1_ex4_6:160196298-160196321:-_5-4	ACAT2	46	59
ACAT2_CCDS5268.1_ex4_6:160196223-160196246:+_5-3	ACAT2	70	191
ACAT2_CCDS5268.1_ex4_6:160196320-160196343:-_5-5	ACAT2	156	258
ACBD3_CCDS1551.1_ex6_1:226353589-226353612:-_5-4	ACBD3	340	823
ACBD3_CCDS1551.1_ex5_1:226352508-226352531:-_5-2	ACBD3	139	249
ACBD3_CCDS1551.1_ex7_1:226374211-226374234:-_5-5	ACBD3	376	943
ACBD3_CCDS1551.1_ex5_1:226352583-226352606:-_5-3	ACBD3	65	445
ACBD3_CCDS1551.1_ex4_1:226349283-226349306:-_5-1	ACBD3	59	588
ACBD4_CCDS42348.1_ex1_17:43213878-43213901:-_5-1	ACBD4	642	935
ACBD4_CCDS42348.1_ex3_17:43214432-43214455:+_5-5	ACBD4	427	1162
ACBD4_CCDS42348.1_ex1_17:43213966-43213989:-_5-3	ACBD4	577	1013
ACBD4_CCDS42348.1_ex3_17:43214384-43214407:+_5-4	ACBD4	1330	1406
ACBD4_CCDS42348.1_ex1_17:43213910-43213933:+_5-2	ACBD4	552	1534
ACBD5_CCDS44368.1_ex6_10:27506985-27507008:-_5-3	ACBD5	983	1159
ACBD5_CCDS44368.1_ex6_10:27506944-27506967:-_5-2	ACBD5	88	369
ACBD5_CCDS44368.1_ex10_10:27524084-27524107:-_5-5	ACBD5	0	19
ACBD5_CCDS44368.1_ex4_10:27499981-27500004:-_5-1	ACBD5	598	878
ACBD5_CCDS44368.1_ex8_10:27512265-27512288:-_5-4	ACBD5	538	427
ACBD6_CCDS1339.1_ex5_1:180461412-180461435:-_5-1	ACBD6	271	263
ACBD6_CCDS1339.1_ex7_1:180471214-180471237:-_5-4	ACBD6	1001	1745
ACBD6_CCDS1339.1_ex5_1:180461490-180461513:-_5-2	ACBD6	252	581
ACBD6_CCDS1339.1_ex7_1:180471178-180471201:-_5-3	ACBD6	87	360
ACBD6_CCDS1339.1_ex7_1:180471289-180471312:-_5-5	ACBD6	1305	2122
ACBD7_CCDS31153.1_ex1_10:15120742-15120765:-_5-3	ACBD7	1186	1944
ACBD7_CCDS31153.1_ex2_10:15120959-15120982:-_5-5	ACBD7	0	80
ACBD7_CCDS31153.1_ex1_10:15120724-15120747:-_5-2	ACBD7	78	86
ACBD7_CCDS31153.1_ex1_10:15120710-15120733:-_5-1	ACBD7	0	62
ACBD7_CCDS31153.1_ex2_10:15120935-15120958:-_5-4	ACBD7	5	28
ACCS_CCDS7907.1_ex2_11:44094998-44095021:+_5-3	ACCS	74	640
ACCS_CCDS7907.1_ex7_11:44100275-44100298:-_5-5	ACCS	90	645
ACCS_CCDS7907.1_ex0_11:44089428-44089451:-_5-2	ACCS	570	469
ACCS_CCDS7907.1_ex5_11:44098846-44098869:-_5-4	ACCS	328	452
ACCS_CCDS7907.1_ex0_11:44089251-44089274:+_5-1	ACCS	792	1188
ACCSL_CCDS41636.1_ex0_11:44069678-44069701:+_5-1	ACCSL	14	82
ACCSL_CCDS41636.1_ex0_11:44070035-44070058:-_5-4	ACCSL	543	898
ACCSL_CCDS41636.1_ex4_11:44073262-44073285:-_5-5	ACCSL	1766	3386
ACCSL_CCDS41636.1_ex0_11:44069979-44070002:+_5-3	ACCSL	1575	2789
ACCSL_CCDS41636.1_ex0_11:44069791-44069814:-_5-2	ACCSL	102	266
ACD_CCDS10842.1_ex11_16:67694252-67694275:-_5-5	ACD	1196	2099
ACD_CCDS10842.1_ex10_16:67693882-67693905:-_5-3	ACD	1396	1476
ACD_CCDS10842.1_ex11_16:67694136-67694159:-_5-4	ACD	706	1902
ACD_CCDS10842.1_ex10_16:67693827-67693850:-_5-2	ACD	1315	2435
ACD_CCDS10842.1_ex9_16:67693662-67693685:-_5-1	ACD	734	1060
ACE_CCDS11637.1_ex12_17:61562660-61562683:+_5-2	ACE	649	1150
ACE_CCDS11637.1_ex12_17:61562639-61562662:+_5-1	ACE	496	915
ACE_CCDS11637.1_ex13_17:61564002-61564025:-_5-3	ACE	61	302
ACE_CCDS11637.1_ex15_17:61566004-61566027:-_5-5	ACE	1049	1248
ACE_CCDS11637.1_ex14_17:61564389-61564412:-_5-4	ACE	932	1130
ACE2_CCDS14169.1_ex13_X:15607486-15607509:+_5-4	ACE2	1209	1553
ACE2_CCDS14169.1_ex10_X:15599403-15599426:-_5-1	ACE2	1639	1774
ACE2_CCDS14169.1_ex12_X:15605898-15605921:-_5-3	ACE2	279	182
ACE2_CCDS14169.1_ex11_X:15603596-15603619:-_5-2	ACE2	808	1256
ACE2_CCDS14169.1_ex15_X:15610401-15610424:-_5-5	ACE2	500	837
ACER1_CCDS12161.1_ex4_19:6312414-6312437:+_5-5	ACER1	421	680
ACER1_CCDS12161.1_ex3_19:6312269-6312292:+_5-3	ACER1	240	280
ACER1_CCDS12161.1_ex2_19:6309827-6309850:+_5-1	ACER1	162	888
ACER1_CCDS12161.1_ex4_19:6312389-6312412:+_5-4	ACER1	49	244
ACER1_CCDS12161.1_ex3_19:6312202-6312225:+_5-2	ACER1	621	1420
ACER2_CCDS34992.1_ex0_9:19409173-19409196:+_5-1	ACER2	833	1104
ACER2_CCDS34992.1_ex2_9:19424724-19424747:-_5-2	ACER2	0	112
ACER2_CCDS34992.1_ex3_9:19434941-19434964:+_5-3	ACER2	174	660
ACER2_CCDS34992.1_ex3_9:19434971-19434994:-_5-4	ACER2	1334	1348
ACER2_CCDS34992.1_ex3_9:19435060-19435083:+_5-5	ACER2	82	445
ACER3_CCDS8247.1_ex1_11:76637652-76637675:+_5-3	ACER3	221	902
ACER3_CCDS8247.1_ex0_11:76572096-76572119:-_5-1	ACER3	912	1022
ACER3_CCDS8247.1_ex5_11:76701596-76701619:+_5-5	ACER3	489	439
ACER3_CCDS8247.1_ex1_11:76637635-76637658:-_5-2	ACER3	1256	1104
ACER3_CCDS8247.1_ex4_11:76696736-76696759:-_5-4	ACER3	0	2
ACHE_CCDS5709.1_ex3_7:100491450-100491473:+_5-3	ACHE	396	981
ACHE_CCDS5709.1_ex3_7:100491356-100491379:-_5-2	ACHE	2346	1563
ACHE_CCDS5709.1_ex3_7:100491607-100491630:+_5-4	ACHE	432	575
ACHE_CCDS5709.1_ex3_7:100491172-100491195:+_5-1	ACHE	273	1656
ACHE_CCDS5709.1_ex3_7:100491681-100491704:-_5-5	ACHE	0	5
ACIN1_CCDS53887.1_ex7_14:23533356-23533379:-_5-2	ACIN1	535	824
ACIN1_CCDS53887.1_ex10_14:23538716-23538739:-_5-5	ACIN1	221	822
ACIN1_CCDS53887.1_ex8_14:23533625-23533648:-_5-3	ACIN1	113	1139
ACIN1_CCDS53887.1_ex10_14:23538701-23538724:+_5-4	ACIN1	342	1331
ACIN1_CCDS53887.1_ex7_14:23533312-23533335:-_5-1	ACIN1	657	1412
ACKR2_CCDS2706.1_ex0_3:42906140-42906163:-_5-1	ACKR2	0	74
ACKR2_CCDS2706.1_ex0_3:42906543-42906566:+_5-4	ACKR2	271	184
ACKR2_CCDS2706.1_ex0_3:42906580-42906603:+_5-5	ACKR2	931	1487
ACKR2_CCDS2706.1_ex0_3:42906482-42906505:-_5-3	ACKR2	916	832
ACKR2_CCDS2706.1_ex0_3:42906173-42906196:-_5-2	ACKR2	482	1114
ACKR3_CCDS2516.1_ex0_2:237489278-237489301:+_5-2	ACKR3	1176	1736
ACKR3_CCDS2516.1_ex0_2:237489661-237489684:-_5-5	ACKR3	632	800
ACKR3_CCDS2516.1_ex0_2:237489328-237489351:-_5-3	ACKR3	1153	1396
ACKR3_CCDS2516.1_ex0_2:237489438-237489461:-_5-4	ACKR3	1608	3240
ACKR3_CCDS2516.1_ex0_2:237489233-237489256:-_5-1	ACKR3	672	1027
ACKR4_CCDS3075.1_ex0_3:132319419-132319442:-_5-1	ACKR4	224	632
ACKR4_CCDS3075.1_ex0_3:132319805-132319828:-_5-5	ACKR4	643	867
ACKR4_CCDS3075.1_ex0_3:132319664-132319687:+_5-3	ACKR4	991	1830
ACKR4_CCDS3075.1_ex0_3:132319753-132319776:-_5-4	ACKR4	0	84
ACKR4_CCDS3075.1_ex0_3:132319523-132319546:-_5-2	ACKR4	119	302
ACLY_CCDS11412.1_ex17_17:40054877-40054900:+_5-1	ACLY	1800	3747
ACLY_CCDS11412.1_ex22_17:40063697-40063720:+_5-3	ACLY	1042	2224
ACLY_CCDS11412.1_ex26_17:40068754-40068777:-_5-5	ACLY	612	1525
ACLY_CCDS11412.1_ex20_17:40061873-40061896:-_5-2	ACLY	212	632
ACLY_CCDS11412.1_ex24_17:40065902-40065925:+_5-4	ACLY	355	1226
ACMSD_CCDS2173.2_ex4_2:135621158-135621181:+_5-5	ACMSD	417	1207
ACMSD_CCDS2173.2_ex3_2:135619559-135619582:-_5-1	ACMSD	820	858
ACMSD_CCDS2173.2_ex4_2:135621143-135621166:+_5-4	ACMSD	526	1584
ACMSD_CCDS2173.2_ex4_2:135621016-135621039:-_5-2	ACMSD	851	892
ACMSD_CCDS2173.2_ex4_2:135621123-135621146:+_5-3	ACMSD	568	761
ACN9_CCDS5648.1_ex0_7:96747103-96747126:+_5-1	ACN9	735	1393
ACN9_CCDS5648.1_ex0_7:96747121-96747144:-_5-2	ACN9	922	1255
ACN9_CCDS5648.1_ex0_7:96747187-96747210:+_5-4	ACN9	505	950
ACN9_CCDS5648.1_ex1_7:96810328-96810351:+_5-5	ACN9	718	886
ACN9_CCDS5648.1_ex0_7:96747160-96747183:+_5-3	ACN9	199	1
ACO1_CCDS6525.1_ex1_9:32407297-32407320:-_5-1	ACO1	317	273
ACO1_CCDS6525.1_ex6_9:32420993-32421016:+_5-5	ACO1	250	373
ACO1_CCDS6525.1_ex1_9:32407412-32407435:-_5-2	ACO1	207	1309
ACO1_CCDS6525.1_ex6_9:32420920-32420943:-_5-4	ACO1	1300	1202
ACO1_CCDS6525.1_ex4_9:32418346-32418369:+_5-3	ACO1	328	1041
ACO2_CCDS14017.1_ex1_22:41895849-41895872:+_5-1	ACO2	187	425
ACO2_CCDS14017.1_ex5_22:41911786-41911809:+_5-3	ACO2	633	1753
ACO2_CCDS14017.1_ex5_22:41911869-41911892:+_5-4	ACO2	338	825
ACO2_CCDS14017.1_ex6_22:41913578-41913601:+_5-5	ACO2	590	981
ACO2_CCDS14017.1_ex2_22:41903868-41903891:+_5-2	ACO2	500	1158
ACOT1_CCDS32117.1_ex0_14:74004275-74004298:+_4-2	ACOT1	537	1369
ACOT1_CCDS32117.1_ex0_14:74004487-74004510:-_4-3	ACOT1	1179	1734
ACOT1_CCDS32117.1_ex1_14:74008251-74008274:+_4-4	ACOT1	1118	1567
ACOT1_CCDS32117.1_ex0_14:74004234-74004257:-_4-1	ACOT1	894	1871
ACOT11_CCDS592.1_ex1_1:55050518-55050541:+_5-2	ACOT11	142	1584
ACOT11_CCDS592.1_ex7_1:55065030-55065053:-_5-5	ACOT11	339	1028
ACOT11_CCDS592.1_ex3_1:55058244-55058267:-_5-3	ACOT11	352	816
ACOT11_CCDS592.1_ex1_1:55050394-55050417:-_5-1	ACOT11	1095	1967
ACOT11_CCDS592.1_ex7_1:55064986-55065009:-_5-4	ACOT11	596	974
ACOT12_CCDS4055.1_ex7_5:80640837-80640860:-_5-1	ACOT12	1060	977
ACOT12_CCDS4055.1_ex8_5:80641751-80641774:-_5-2	ACOT12	210	821
ACOT12_CCDS4055.1_ex9_5:80643678-80643701:+_5-5	ACOT12	1228	859
ACOT12_CCDS4055.1_ex9_5:80643652-80643675:+_5-4	ACOT12	535	1648
ACOT12_CCDS4055.1_ex8_5:80641780-80641803:+_5-3	ACOT12	45	223
ACOT13_CCDS4558.1_ex1_6:24698193-24698216:-_5-2	ACOT13	1148	1431
ACOT13_CCDS4558.1_ex1_6:24698239-24698262:+_5-4	ACOT13	210	843
ACOT13_CCDS4558.1_ex1_6:24698267-24698290:-_5-5	ACOT13	357	738
ACOT13_CCDS4558.1_ex1_6:24698217-24698240:+_5-3	ACOT13	0	12
ACOT13_CCDS4558.1_ex1_6:24698174-24698197:-_5-1	ACOT13	585	997
ACOT2_CCDS9816.1_ex0_14:74036492-74036515:-_4-4	ACOT2	1131	2853
ACOT2_CCDS9816.1_ex0_14:74036181-74036204:-_4-3	ACOT2	414	1106
ACOT2_CCDS9816.1_ex0_14:74036057-74036080:+_4-2	ACOT2	1141	1458
ACOT2_CCDS9816.1_ex0_14:74036024-74036047:-_4-1	ACOT2	1256	1396
ACOT4_CCDS9817.1_ex2_14:74061882-74061905:-_5-4	ACOT4	61	293
ACOT4_CCDS9817.1_ex0_14:74059064-74059087:+_5-1	ACOT4	870	1494
ACOT4_CCDS9817.1_ex2_14:74061840-74061863:-_5-3	ACOT4	637	781
ACOT4_CCDS9817.1_ex2_14:74061737-74061760:+_5-2	ACOT4	14	60
ACOT4_CCDS9817.1_ex2_14:74061957-74061980:+_5-5	ACOT4	877	488
ACOT6_CCDS32118.1_ex1_14:74086059-74086082:+_5-1	ACOT6	21	324
ACOT6_CCDS32118.1_ex1_14:74086155-74086178:+_5-3	ACOT6	473	921
ACOT6_CCDS32118.1_ex1_14:74086117-74086140:+_5-2	ACOT6	5	67
ACOT6_CCDS32118.1_ex1_14:74086200-74086223:+_5-4	ACOT6	646	976
ACOT6_CCDS32118.1_ex1_14:74086241-74086264:+_5-5	ACOT6	284	672
ACOT7_CCDS30573.1_ex7_1:6409807-6409830:-_5-5	ACOT7	665	1455
ACOT7_CCDS30573.1_ex6_1:6399632-6399655:+_5-4	ACOT7	1163	1929
ACOT7_CCDS30573.1_ex4_1:6387460-6387483:-_5-1	ACOT7	1073	2115
ACOT7_CCDS30573.1_ex5_1:6393522-6393545:+_5-2	ACOT7	1390	840
ACOT7_CCDS30573.1_ex6_1:6399609-6399632:+_5-3	ACOT7	656	1214
ACOT8_CCDS13378.1_ex3_20:44477265-44477288:-_5-3	ACOT8	215	759
ACOT8_CCDS13378.1_ex4_20:44483872-44483895:-_5-5	ACOT8	1266	1825
ACOT8_CCDS13378.1_ex4_20:44483800-44483823:+_5-4	ACOT8	372	1388
ACOT8_CCDS13378.1_ex3_20:44477086-44477109:+_5-1	ACOT8	32	532
ACOT8_CCDS13378.1_ex3_20:44477223-44477246:-_5-2	ACOT8	493	1041
ACOT9_CCDS35216.1_ex5_X:23724812-23724835:+_5-1	ACOT9	665	891
ACOT9_CCDS35216.1_ex6_X:23725998-23726021:-_5-2	ACOT9	1005	530
ACOT9_CCDS35216.1_ex9_X:23740800-23740823:+_5-4	ACOT9	0	0
ACOT9_CCDS35216.1_ex6_X:23726037-23726060:+_5-3	ACOT9	352	465
ACOT9_CCDS35216.1_ex9_X:23740854-23740877:+_5-5	ACOT9	94	69
ACOX1_CCDS11734.1_ex10_17:73953617-73953640:+_5-4	ACOX1	561	1054
ACOX1_CCDS11734.1_ex7_17:73949560-73949583:+_5-1	ACOX1	757	1408
ACOX1_CCDS11734.1_ex12_17:73974696-73974719:-_5-5	ACOX1	330	1314
ACOX1_CCDS11734.1_ex8_17:73951740-73951763:-_5-2	ACOX1	3	517
ACOX1_CCDS11734.1_ex9_17:73951933-73951956:+_5-3	ACOX1	0	103
ACOX2_CCDS33775.1_ex7_3:58516215-58516238:+_5-1	ACOX2	680	877
ACOX2_CCDS33775.1_ex12_3:58520160-58520183:-_5-5	ACOX2	79	745
ACOX2_CCDS33775.1_ex12_3:58520126-58520149:-_5-4	ACOX2	1548	1659
ACOX2_CCDS33775.1_ex7_3:58516326-58516349:+_5-2	ACOX2	752	1608
ACOX2_CCDS33775.1_ex8_3:58517004-58517027:-_5-3	ACOX2	1362	1534
ACOX3_CCDS3401.1_ex15_4:8417618-8417641:-_5-4	ACOX3	692	974
ACOX3_CCDS3401.1_ex9_4:8398837-8398860:-_5-1	ACOX3	1451	1576
ACOX3_CCDS3401.1_ex13_4:8416053-8416076:+_5-3	ACOX3	770	1306
ACOX3_CCDS3401.1_ex16_4:8418091-8418114:+_5-5	ACOX3	411	589
ACOX3_CCDS3401.1_ex11_4:8407688-8407711:-_5-2	ACOX3	833	1310
ACOXL_CCDS46389.1_ex4_2:111556197-111556220:+_5-2	ACOXL	160	596
ACOXL_CCDS46389.1_ex4_2:111556241-111556264:-_5-3	ACOXL	873	1156
ACOXL_CCDS46389.1_ex6_2:111559262-111559285:+_5-4	ACOXL	343	1125
ACOXL_CCDS46389.1_ex3_2:111551668-111551691:+_5-1	ACOXL	116	1039
ACOXL_CCDS46389.1_ex7_2:111562855-111562878:-_5-5	ACOXL	298	1184
ACP1_CCDS1640.1_ex2_2:272254-272277:+_11-8	ACP1	713	594
ACP1_CCDS1639.1_ex2_2:272124-272147:+_11-5	ACP1	1247	1394
ACP1_CCDS1639.1_ex2_2:272076-272099:+_11-3	ACP1	867	1515
ACP1_CCDS1639.1_ex3_2:275179-275202:+_11-11	ACP1	540	286
ACP1_CCDS1639.1_ex2_2:272054-272077:+_11-2	ACP1	922	1099
ACP1_CCDS1640.1_ex2_2:272289-272312:-_11-9	ACP1	495	620
ACP1_CCDS1639.1_ex3_2:275162-275185:+_11-10	ACP1	0	0
ACP1_CCDS1639.1_ex1_2:271916-271939:-_11-1	ACP1	641	301
ACP1_CCDS1639.1_ex2_2:272142-272165:-_11-6	ACP1	511	632
ACP1_CCDS1640.1_ex2_2:272209-272232:+_11-7	ACP1	1154	1253
ACP1_CCDS1639.1_ex2_2:272092-272115:-_11-4	ACP1	844	2007
ACP2_CCDS44583.1_ex2_11:47269590-47269613:+_5-3	ACP2	444	604
ACP2_CCDS44583.1_ex1_11:47269221-47269244:+_5-2	ACP2	2061	1863
ACP2_CCDS44583.1_ex2_11:47269638-47269661:-_5-4	ACP2	0	5
ACP2_CCDS44583.1_ex1_11:47269188-47269211:+_5-1	ACP2	199	839
ACP2_CCDS44583.1_ex2_11:47269653-47269676:+_5-5	ACP2	684	1181
ACP5_CCDS12265.1_ex2_19:11687589-11687612:+_5-2	ACP5	1221	1216
ACP5_CCDS12265.1_ex2_19:11687607-11687630:-_5-3	ACP5	1265	1636
ACP5_CCDS12265.1_ex2_19:11687631-11687654:+_5-4	ACP5	170	354
ACP5_CCDS12265.1_ex2_19:11687540-11687563:+_5-1	ACP5	75	237
ACP5_CCDS12265.1_ex3_19:11687990-11688013:+_5-5	ACP5	2235	3454
ACP6_CCDS928.1_ex8_1:147131816-147131839:-_5-1	ACP6	1675	1392
ACP6_CCDS928.1_ex9_1:147141984-147142007:-_5-4	ACP6	842	920
ACP6_CCDS928.1_ex8_1:147131881-147131904:-_5-3	ACP6	266	52
ACP6_CCDS928.1_ex8_1:147131853-147131876:+_5-2	ACP6	737	972
ACP6_CCDS928.1_ex9_1:147142038-147142061:+_5-5	ACP6	920	1512
ACPL2_CCDS3116.1_ex2_3:140998258-140998281:+_5-2	ACPL2	635	938
ACPL2_CCDS3116.1_ex2_3:140998223-140998246:+_5-1	ACPL2	147	855
ACPL2_CCDS3116.1_ex3_3:141006155-141006178:+_5-3	ACPL2	284	331
ACPL2_CCDS3116.1_ex3_3:141006214-141006237:-_5-4	ACPL2	219	349
ACPL2_CCDS3116.1_ex4_3:141011223-141011246:+_5-5	ACPL2	998	1334
ACPP_CCDS3073.1_ex5_3:132061418-132061441:+_5-5	ACPP	1120	1040
ACPP_CCDS3073.1_ex1_3:132047101-132047124:+_5-1	ACPP	646	903
ACPP_CCDS3073.1_ex4_3:132056325-132056348:-_5-4	ACPP	357	620
ACPP_CCDS3073.1_ex1_3:132047171-132047194:-_5-2	ACPP	1683	2012
ACPP_CCDS3073.1_ex2_3:132050496-132050519:+_5-3	ACPP	462	568
ACPT_CCDS12802.1_ex3_19:51294965-51294988:-_5-3	ACPT	568	1464
ACPT_CCDS12802.1_ex2_19:51294085-51294108:-_5-1	ACPT	252	981
ACPT_CCDS12802.1_ex4_19:51295341-51295364:-_5-4	ACPT	1672	1763
ACPT_CCDS12802.1_ex3_19:51294926-51294949:+_5-2	ACPT	1194	1803
ACPT_CCDS12802.1_ex5_19:51295518-51295541:+_5-5	ACPT	982	2187
ACR_CCDS14101.1_ex1_22:51177845-51177868:+_5-2	ACR	1080	891
ACR_CCDS14101.1_ex3_22:51182519-51182542:+_5-4	ACR	807	1507
ACR_CCDS14101.1_ex1_22:51177740-51177763:+_5-1	ACR	1466	1982
ACR_CCDS14101.1_ex3_22:51182537-51182560:-_5-5	ACR	359	1197
ACR_CCDS14101.1_ex2_22:51178286-51178309:-_5-3	ACR	1178	1235
ACRBP_CCDS8554.1_ex7_12:6755671-6755694:+_5-2	ACRBP	514	623
ACRBP_CCDS8554.1_ex8_12:6756023-6756046:+_5-5	ACRBP	553	917
ACRBP_CCDS8554.1_ex8_12:6755956-6755979:+_5-3	ACRBP	987	1936
ACRBP_CCDS8554.1_ex5_12:6753416-6753439:+_5-1	ACRBP	1340	2033
ACRBP_CCDS8554.1_ex8_12:6756005-6756028:+_5-4	ACRBP	1220	1683
ACRC_CCDS35326.1_ex6_X:70824339-70824362:-_5-5	ACRC	215	911
ACRC_CCDS35326.1_ex3_X:70814182-70814205:+_5-1	ACRC	519	902
ACRC_CCDS35326.1_ex6_X:70824138-70824161:+_5-3	ACRC	23	155
ACRC_CCDS35326.1_ex5_X:70817866-70817889:+_5-2	ACRC	8	108
ACRC_CCDS35326.1_ex6_X:70824282-70824305:-_5-4	ACRC	242	910
ACRV1_CCDS44759.1_ex2_11:125547867-125547890:-_5-4	ACRV1	484	1097
ACRV1_CCDS44759.1_ex2_11:125548122-125548145:-_5-5	ACRV1	928	1267
ACRV1_CCDS44759.1_ex2_11:125547853-125547876:+_5-3	ACRV1	528	737
ACRV1_CCDS44759.1_ex2_11:125547769-125547792:-_5-1	ACRV1	897	1928
ACRV1_CCDS44759.1_ex2_11:125547837-125547860:-_5-2	ACRV1	1047	1621
ACSBG1_CCDS10298.1_ex11_15:78486966-78486989:-_5-4	ACSBG1	706	982
ACSBG1_CCDS10298.1_ex6_15:78474359-78474382:-_5-1	ACSBG1	373	1078
ACSBG1_CCDS10298.1_ex11_15:78487033-78487056:-_5-5	ACSBG1	1289	1151
ACSBG1_CCDS10298.1_ex8_15:78475037-78475060:+_5-2	ACSBG1	1300	1209
ACSBG1_CCDS10298.1_ex9_15:78485904-78485927:+_5-3	ACSBG1	1325	981
ACSBG2_CCDS12159.1_ex6_19:6177225-6177248:+_5-5	ACSBG2	134	909
ACSBG2_CCDS12159.1_ex3_19:6156555-6156578:-_5-4	ACSBG2	285	328
ACSBG2_CCDS12159.1_ex3_19:6156467-6156490:-_5-3	ACSBG2	655	959
ACSBG2_CCDS12159.1_ex2_19:6151797-6151820:-_5-2	ACSBG2	1578	3133
ACSBG2_CCDS12159.1_ex1_19:6147640-6147663:-_5-1	ACSBG2	381	806
ACSF2_CCDS11567.1_ex1_17:48538053-48538076:+_5-2	ACSF2	1142	1519
ACSF2_CCDS11567.1_ex1_17:48538079-48538102:-_5-3	ACSF2	1298	1633
ACSF2_CCDS11567.1_ex0_17:48503722-48503745:-_5-1	ACSF2	817	2150
ACSF2_CCDS11567.1_ex2_17:48538666-48538689:+_5-4	ACSF2	499	977
ACSF2_CCDS11567.1_ex5_17:48539929-48539952:+_5-5	ACSF2	1176	1651
ACSF3_CCDS10974.1_ex0_16:89167397-89167420:+_5-3	ACSF3	1157	1671
ACSF3_CCDS10974.1_ex0_16:89167421-89167444:-_5-4	ACSF3	2772	3558
ACSF3_CCDS10974.1_ex0_16:89167283-89167306:-_5-2	ACSF3	850	1601
ACSF3_CCDS10974.1_ex0_16:89167261-89167284:-_5-1	ACSF3	480	1618
ACSF3_CCDS10974.1_ex2_16:89178512-89178535:+_5-5	ACSF3	923	1095
ACSL1_CCDS3839.1_ex18_4:185709784-185709807:-_5-4	ACSL1	10	256
ACSL1_CCDS3839.1_ex19_4:185724524-185724547:+_5-5	ACSL1	928	1106
ACSL1_CCDS3839.1_ex14_4:185697690-185697713:-_5-1	ACSL1	447	454
ACSL1_CCDS3839.1_ex17_4:185705115-185705138:+_5-3	ACSL1	690	355
ACSL1_CCDS3839.1_ex17_4:185705095-185705118:-_5-2	ACSL1	812	557
ACSL3_CCDS2455.1_ex2_2:223782768-223782791:+_5-2	ACSL3	467	733
ACSL3_CCDS2455.1_ex3_2:223783835-223783858:-_5-4	ACSL3	745	1528
ACSL3_CCDS2455.1_ex5_2:223787495-223787518:+_5-5	ACSL3	1170	1763
ACSL3_CCDS2455.1_ex0_2:223773718-223773741:+_5-1	ACSL3	103	270
ACSL3_CCDS2455.1_ex3_2:223783804-223783827:-_5-3	ACSL3	1275	2143
ACSL4_CCDS14548.1_ex11_X:108924515-108924538:+_5-4	ACSL4	205	155
ACSL4_CCDS14548.1_ex9_X:108921497-108921520:+_5-1	ACSL4	280	455
ACSL4_CCDS14548.1_ex9_X:108921520-108921543:-_5-2	ACSL4	503	613
ACSL4_CCDS14548.1_ex13_X:108926408-108926431:+_5-5	ACSL4	534	1307
ACSL4_CCDS14548.1_ex9_X:108921562-108921585:-_5-3	ACSL4	285	695
ACSL5_CCDS7572.1_ex6_10:114169361-114169384:-_5-5	ACSL5	742	343
ACSL5_CCDS7572.1_ex3_10:114164311-114164334:+_5-1	ACSL5	20	191
ACSL5_CCDS7572.1_ex4_10:114164558-114164581:-_5-4	ACSL5	49	330
ACSL5_CCDS7572.1_ex4_10:114164490-114164513:-_5-2	ACSL5	71	186
ACSL5_CCDS7572.1_ex4_10:114164535-114164558:+_5-3	ACSL5	787	1139
ACSL6_CCDS34228.1_ex15_5:131324540-131324563:+_5-3	ACSL6	772	1438
ACSL6_CCDS34228.1_ex18_5:131326622-131326645:-_5-5	ACSL6	1540	1888
ACSL6_CCDS34228.1_ex12_5:131321098-131321121:-_5-1	ACSL6	659	1246
ACSL6_CCDS34228.1_ex15_5:131324506-131324529:+_5-2	ACSL6	413	963
ACSL6_CCDS34228.1_ex18_5:131326584-131326607:+_5-4	ACSL6	621	860
ACSM1_CCDS10587.1_ex12_16:20702368-20702391:-_5-5	ACSM1	239	623
ACSM1_CCDS10587.1_ex11_16:20696611-20696634:+_5-3	ACSM1	0	4
ACSM1_CCDS10587.1_ex8_16:20681243-20681266:+_5-1	ACSM1	1095	1896
ACSM1_CCDS10587.1_ex12_16:20702333-20702356:-_5-4	ACSM1	33	175
ACSM1_CCDS10587.1_ex10_16:20693569-20693592:+_5-2	ACSM1	864	1031
ACSM2A_CCDS32401.1_ex5_16:20486723-20486746:-_5-3	ACSM2A	656	672
ACSM2A_CCDS32401.1_ex1_16:20476966-20476989:-_5-1	ACSM2A	1500	4504
ACSM2A_CCDS32401.1_ex6_16:20486989-20487012:+_5-4	ACSM2A	246	1087
ACSM2A_CCDS32401.1_ex6_16:20487075-20487098:-_5-5	ACSM2A	1304	1809
ACSM2A_CCDS32401.1_ex4_16:20482925-20482948:+_5-2	ACSM2A	368	1041
ACSM2B_CCDS10586.1_ex9_16:20565170-20565193:-_5-3	ACSM2B	822	909
ACSM2B_CCDS10586.1_ex6_16:20559471-20559494:-_5-1	ACSM2B	2069	1989
ACSM2B_CCDS10586.1_ex12_16:20576034-20576057:+_5-5	ACSM2B	1006	2533
ACSM2B_CCDS10586.1_ex9_16:20565123-20565146:-_5-2	ACSM2B	728	1518
ACSM3_CCDS10589.1_ex3_16:20792100-20792123:-_5-5	ACSM3	166	819
ACSM3_CCDS10589.1_ex1_16:20787219-20787242:+_5-4	ACSM3	600	838
ACSM3_CCDS10589.1_ex0_16:20781491-20781514:+_5-2	ACSM3	247	241
ACSM3_CCDS10589.1_ex0_16:20781547-20781570:-_5-3	ACSM3	726	1576
ACSM3_CCDS10589.1_ex0_16:20781478-20781501:+_5-1	ACSM3	0	99
ACSM4_CCDS44825.1_ex2_12:7463237-7463260:-_5-3	ACSM4	1720	1823
ACSM4_CCDS44825.1_ex2_12:7463270-7463293:+_5-4	ACSM4	49	183
ACSM4_CCDS44825.1_ex0_12:7457042-7457065:+_5-1	ACSM4	403	731
ACSM4_CCDS44825.1_ex3_12:7469854-7469877:+_5-5	ACSM4	17	292
ACSM4_CCDS44825.1_ex1_12:7459317-7459340:+_5-2	ACSM4	108	593
ACSM5_CCDS10585.1_ex3_16:20432713-20432736:-_5-4	ACSM5	1049	3126
ACSM5_CCDS10585.1_ex2_16:20430545-20430568:-_5-1	ACSM5	707	1596
ACSM5_CCDS10585.1_ex3_16:20432639-20432662:+_5-3	ACSM5	192	977
ACSM5_CCDS10585.1_ex4_16:20435268-20435291:+_5-5	ACSM5	294	818
ACSM5_CCDS10585.1_ex2_16:20430751-20430774:-_5-2	ACSM5	452	1134
ACSS1_CCDS13167.1_ex10_20:25004126-25004149:-_5-4	ACSS1	701	637
ACSS1_CCDS13167.1_ex9_20:25003685-25003708:-_5-2	ACSS1	873	1440
ACSS1_CCDS13167.1_ex10_20:25004106-25004129:-_5-3	ACSS1	1084	1184
ACSS1_CCDS13167.1_ex10_20:25004262-25004285:-_5-5	ACSS1	944	944
ACSS1_CCDS13167.1_ex9_20:25003627-25003650:-_5-1	ACSS1	830	667
ACSS2_CCDS13243.1_ex6_20:33502196-33502219:-_5-5	ACSS2	748	932
ACSS2_CCDS13243.1_ex3_20:33501219-33501242:-_5-4	ACSS2	544	625
ACSS2_CCDS13243.1_ex2_20:33500967-33500990:+_5-3	ACSS2	234	480
ACSS2_CCDS13243.1_ex0_20:33464544-33464567:-_5-1	ACSS2	128	905
ACSS2_CCDS13243.1_ex1_20:33470643-33470666:-_5-2	ACSS2	883	991
ACSS3_CCDS9022.1_ex0_12:81472101-81472124:+_5-2	ACSS3	1581	1223
ACSS3_CCDS9022.1_ex0_12:81471997-81472020:-_5-1	ACSS3	492	995
ACSS3_CCDS9022.1_ex4_12:81537004-81537027:+_5-3	ACSS3	495	635
ACSS3_CCDS9022.1_ex5_12:81545676-81545699:+_5-5	ACSS3	299	700
ACSS3_CCDS9022.1_ex5_12:81545644-81545667:+_5-4	ACSS3	211	1157
ACTA1_CCDS1578.1_ex3_1:229568166-229568189:-_5-2	ACTA1	757	1446
ACTA1_CCDS1578.1_ex5_1:229568755-229568778:+_5-4	ACTA1	904	1254
ACTA1_CCDS1578.1_ex4_1:229568297-229568320:+_5-3	ACTA1	822	1298
ACTA1_CCDS1578.1_ex3_1:229568058-229568081:+_5-1	ACTA1	636	954
ACTA1_CCDS1578.1_ex5_1:229568772-229568795:-_5-5	ACTA1	1422	2148
ACTA2_CCDS7392.1_ex4_10:90701536-90701559:+_5-2	ACTA2	2170	2621
ACTA2_CCDS7392.1_ex5_10:90703658-90703681:-_5-4	ACTA2	384	1220
ACTA2_CCDS7392.1_ex3_10:90700977-90701000:+_5-1	ACTA2	640	731
ACTA2_CCDS7392.1_ex7_10:90708561-90708584:+_5-5	ACTA2	315	670
ACTA2_CCDS7392.1_ex4_10:90701574-90701597:-_5-3	ACTA2	30	890
ACTB_CCDS5341.1_ex3_7:5569017-5569040:-_5-4	ACTB	211	1238
ACTB_CCDS5341.1_ex2_7:5568239-5568262:-_5-1	ACTB	341	1248
ACTB_CCDS5341.1_ex3_7:5568790-5568813:-_5-3	ACTB	255	636
ACTB_CCDS5341.1_ex4_7:5569171-5569194:+_5-5	ACTB	108	1133
ACTBL2_CCDS34163.1_ex0_5:56777817-56777840:-_5-1	ACTBL2	1605	1522
ACTBL2_CCDS34163.1_ex0_5:56778082-56778105:-_5-3	ACTBL2	1546	1532
ACTBL2_CCDS34163.1_ex0_5:56778407-56778430:-_5-5	ACTBL2	936	1476
ACTBL2_CCDS34163.1_ex0_5:56778305-56778328:-_5-4	ACTBL2	208	875
ACTBL2_CCDS34163.1_ex0_5:56777996-56778019:-_5-2	ACTBL2	1045	1626
ACTC1_CCDS10041.1_ex4_15:35085757-35085780:-_5-4	ACTC1	30	308
ACTC1_CCDS10041.1_ex4_15:35085716-35085739:+_5-3	ACTC1	213	1075
ACTC1_CCDS10041.1_ex5_15:35086873-35086896:+_5-5	ACTC1	931	1700
ACTC1_CCDS10041.1_ex4_15:35085662-35085685:+_5-2	ACTC1	1361	919
ACTC1_CCDS10041.1_ex3_15:35084707-35084730:+_5-1	ACTC1	1068	680
ACTG1_CCDS11782.1_ex3_17:79478996-79479019:-_5-3	ACTG1	500	1690
ACTG1_CCDS11782.1_ex2_17:79478503-79478526:+_5-1	ACTG1	7	214
ACTG1_CCDS11782.1_ex4_17:79479272-79479295:-_5-5	ACTG1	70	1230
ACTG1_CCDS11782.1_ex3_17:79479158-79479181:-_5-4	ACTG1	210	1911
ACTG1_CCDS11782.1_ex2_17:79478571-79478594:+_5-2	ACTG1	127	791
ACTG2_CCDS1930.1_ex4_2:74140613-74140636:+_6-4	ACTG2	583	941
ACTG2_CCDS1930.1_ex6_2:74143703-74143726:+_6-6	ACTG2	237	1660
ACTG2_CCDS1930.1_ex4_2:74140699-74140722:+_6-5	ACTG2	950	1677
ACTG2_CCDS1930.1_ex3_2:74136248-74136271:-_6-3	ACTG2	502	2451
ACTG2_CCDS1930.1_ex0_2:74128535-74128558:-_6-1	ACTG2	238	782
ACTG2_CCDS1930.1_ex1_2:74129505-74129528:+_6-2	ACTG2	246	708
ACTL10_CCDS33463.1_ex0_20:32255394-32255417:+_5-1	ACTL10	449	1089
ACTL10_CCDS33463.1_ex0_20:32255491-32255514:+_5-3	ACTL10	1396	2364
ACTL10_CCDS33463.1_ex0_20:32255758-32255781:+_5-5	ACTL10	1297	1549
ACTL10_CCDS33463.1_ex0_20:32255451-32255474:+_5-2	ACTL10	2112	2305
ACTL10_CCDS33463.1_ex0_20:32255605-32255628:+_5-4	ACTL10	1708	1681
ACTL6A_CCDS3231.1_ex2_3:179287976-179287999:+_5-1	ACTL6A	24	572
ACTL6A_CCDS3231.1_ex5_3:179294077-179294100:+_5-4	ACTL6A	139	363
ACTL6A_CCDS3231.1_ex5_3:179294023-179294046:+_5-2	ACTL6A	1325	1491
ACTL6A_CCDS3231.1_ex5_3:179294057-179294080:-_5-3	ACTL6A	265	817
ACTL6A_CCDS3231.1_ex6_3:179294421-179294444:-_5-5	ACTL6A	7	242
ACTL6B_CCDS5702.1_ex10_7:100252724-100252747:+_5-4	ACTL6B	873	1710
ACTL6B_CCDS5702.1_ex7_7:100246234-100246257:-_5-1	ACTL6B	2024	1858
ACTL6B_CCDS5702.1_ex11_7:100253073-100253096:-_5-5	ACTL6B	765	1384
ACTL6B_CCDS5702.1_ex8_7:100246350-100246373:-_5-2	ACTL6B	1567	2224
ACTL6B_CCDS5702.1_ex8_7:100246430-100246453:-_5-3	ACTL6B	377	1077
ACTL7A_CCDS6772.1_ex0_9:111624973-111624996:+_5-4	ACTL7A	736	1010
ACTL7A_CCDS6772.1_ex0_9:111624723-111624746:-_5-2	ACTL7A	985	1069
ACTL7A_CCDS6772.1_ex0_9:111624700-111624723:+_5-1	ACTL7A	567	957
ACTL7A_CCDS6772.1_ex0_9:111625001-111625024:-_5-5	ACTL7A	425	1285
ACTL7A_CCDS6772.1_ex0_9:111624877-111624900:+_5-3	ACTL7A	790	1295
ACTL7B_CCDS6771.1_ex0_9:111618081-111618104:+_5-5	ACTL7B	1166	1082
ACTL7B_CCDS6771.1_ex0_9:111617857-111617880:-_5-2	ACTL7B	999	812
ACTL7B_CCDS6771.1_ex0_9:111617668-111617691:+_5-1	ACTL7B	1609	1575
ACTL7B_CCDS6771.1_ex0_9:111617928-111617951:+_5-3	ACTL7B	1475	2247
ACTL7B_CCDS6771.1_ex0_9:111618010-111618033:-_5-4	ACTL7B	601	1290
ACTL8_CCDS183.1_ex0_1:18149631-18149654:-_5-2	ACTL8	350	1061
ACTL8_CCDS183.1_ex0_1:18149689-18149712:+_5-3	ACTL8	430	1641
ACTL8_CCDS183.1_ex0_1:18149598-18149621:+_5-1	ACTL8	852	1471
ACTL8_CCDS183.1_ex0_1:18149791-18149814:-_5-4	ACTL8	140	852
ACTL8_CCDS183.1_ex1_1:18152415-18152438:-_5-5	ACTL8	1657	2425
ACTL9_CCDS12207.1_ex0_19:8808473-8808496:-_5-1	ACTL9	801	1640
ACTL9_CCDS12207.1_ex0_19:8808508-8808531:+_5-2	ACTL9	1171	1484
ACTL9_CCDS12207.1_ex0_19:8808750-8808773:-_5-4	ACTL9	705	1493
ACTL9_CCDS12207.1_ex0_19:8808690-8808713:+_5-3	ACTL9	660	1879
ACTL9_CCDS12207.1_ex0_19:8808897-8808920:-_5-5	ACTL9	693	1293
ACTN1_CCDS45129.1_ex9_14:69352260-69352283:+_5-1	ACTN1	1298	1324
ACTN1_CCDS45129.1_ex14_14:69371424-69371447:+_5-3	ACTN1	348	670
ACTN1_CCDS45129.1_ex18_14:69387714-69387737:+_5-5	ACTN1	1641	2555
ACTN1_CCDS45129.1_ex13_14:69369255-69369278:-_5-2	ACTN1	1653	1992
ACTN1_CCDS45129.1_ex15_14:69376044-69376067:+_5-4	ACTN1	0	0
ACTN2_CCDS1613.1_ex10_1:236906313-236906336:+_5-5	ACTN2	579	1073
ACTN2_CCDS1613.1_ex5_1:236891034-236891057:+_5-3	ACTN2	12	277
ACTN2_CCDS1613.1_ex2_1:236882196-236882219:+_5-2	ACTN2	618	851
ACTN2_CCDS1613.1_ex9_1:236902693-236902716:-_5-4	ACTN2	884	1020
ACTN2_CCDS1613.1_ex1_1:236881167-236881190:-_5-1	ACTN2	501	335
ACTN4_CCDS12518.1_ex7_19:39200906-39200929:+_5-4	ACTN4	481	798
ACTN4_CCDS12518.1_ex5_19:39198802-39198825:-_5-2	ACTN4	758	1225
ACTN4_CCDS12518.1_ex8_19:39205106-39205129:+_5-5	ACTN4	1148	1400
ACTN4_CCDS12518.1_ex6_19:39200040-39200063:-_5-3	ACTN4	1238	1429
ACTN4_CCDS12518.1_ex4_19:39196731-39196754:-_5-1	ACTN4	290	169
ACTR10_CCDS32090.1_ex7_14:58686404-58686427:+_5-5	ACTR10	55	476
ACTR10_CCDS32090.1_ex5_14:58680375-58680398:+_5-4	ACTR10	0	848
ACTR10_CCDS32090.1_ex4_14:58678073-58678096:-_5-3	ACTR10	21	460
ACTR10_CCDS32090.1_ex2_14:58674653-58674676:-_5-1	ACTR10	59	275
ACTR10_CCDS32090.1_ex3_14:58675743-58675766:-_5-2	ACTR10	398	407
ACTR1A_CCDS7536.1_ex6_10:104245456-104245479:+_5-3	ACTR1A	159	816
ACTR1A_CCDS7536.1_ex8_10:104248859-104248882:-_5-5	ACTR1A	815	2053
ACTR1A_CCDS7536.1_ex5_10:104244117-104244140:-_5-2	ACTR1A	437	1355
ACTR1A_CCDS7536.1_ex7_10:104247962-104247985:-_5-4	ACTR1A	152	630
ACTR1A_CCDS7536.1_ex5_10:104244013-104244036:-_5-1	ACTR1A	370	1583
ACTR1B_CCDS2033.1_ex7_2:98275840-98275863:-_5-3	ACTR1B	311	879
ACTR1B_CCDS2033.1_ex8_2:98277035-98277058:+_5-4	ACTR1B	398	1181
ACTR1B_CCDS2033.1_ex6_2:98275418-98275441:-_5-2	ACTR1B	726	646
ACTR1B_CCDS2033.1_ex8_2:98277099-98277122:-_5-5	ACTR1B	207	1511
ACTR1B_CCDS2033.1_ex5_2:98275082-98275105:-_5-1	ACTR1B	1086	1274
ACTR2_CCDS1881.1_ex2_2:65473721-65473744:+_5-2	ACTR2	82	72
ACTR2_CCDS1881.1_ex4_2:65480869-65480892:+_5-5	ACTR2	0	643
ACTR2_CCDS1881.1_ex2_2:65473698-65473721:+_5-1	ACTR2	0	10
ACTR2_CCDS1881.1_ex3_2:65478177-65478200:-_5-3	ACTR2	0	87
ACTR2_CCDS1881.1_ex3_2:65478215-65478238:+_5-4	ACTR2	39	865
ACTR3_CCDS33277.1_ex4_2:114688888-114688911:+_5-2	ACTR3	3	43
ACTR3_CCDS33277.1_ex3_2:114684946-114684969:+_5-1	ACTR3	4	200
ACTR3_CCDS33277.1_ex5_2:114691899-114691922:+_5-3	ACTR3	168	820
ACTR3_CCDS33277.1_ex6_2:114697574-114697597:-_5-5	ACTR3	71	708
ACTR3_CCDS33277.1_ex5_2:114691957-114691980:-_5-4	ACTR3	8	75
ACTR3B_CCDS34782.1_ex2_7:152497649-152497672:-_5-3	ACTR3B	778	1804
ACTR3B_CCDS34782.1_ex2_7:152497621-152497644:-_5-2	ACTR3B	740	898
ACTR3B_CCDS34782.1_ex1_7:152480320-152480343:-_5-1	ACTR3B	200	22
ACTR3B_CCDS34782.1_ex2_7:152497711-152497734:-_5-4	ACTR3B	243	375
ACTR3B_CCDS34782.1_ex3_7:152498701-152498724:-_5-5	ACTR3B	482	1570
ACTR3C_CCDS47744.1_ex3_7:149986551-149986574:+_5-1	ACTR3C	880	2101
ACTR3C_CCDS47744.1_ex4_7:149990422-149990445:-_5-4	ACTR3C	528	588
ACTR3C_CCDS47744.1_ex3_7:149986620-149986643:+_5-2	ACTR3C	158	124
ACTR3C_CCDS47744.1_ex4_7:149990393-149990416:+_5-3	ACTR3C	549	675
ACTR3C_CCDS47744.1_ex4_7:149990445-149990468:-_5-5	ACTR3C	131	440
ACTR5_CCDS13308.1_ex0_20:37377232-37377255:+_5-1	ACTR5	1217	2363
ACTR5_CCDS13308.1_ex1_20:37378803-37378826:+_5-4	ACTR5	517	1164
ACTR5_CCDS13308.1_ex0_20:37377410-37377433:-_5-2	ACTR5	831	1077
ACTR5_CCDS13308.1_ex1_20:37378745-37378768:+_5-3	ACTR5	320	906
ACTR5_CCDS13308.1_ex2_20:37380921-37380944:+_5-5	ACTR5	582	1015
ACTR6_CCDS9074.1_ex5_12:100604090-100604113:+_5-4	ACTR6	0	44
ACTR6_CCDS9074.1_ex1_12:100598799-100598822:-_5-1	ACTR6	183	295
ACTR6_CCDS9074.1_ex3_12:100601476-100601499:-_5-2	ACTR6	0	14
ACTR6_CCDS9074.1_ex7_12:100606270-100606293:-_5-5	ACTR6	147	64
ACTR6_CCDS9074.1_ex4_12:100603850-100603873:+_5-3	ACTR6	216	1052
ACTR8_CCDS2875.1_ex10_3:53912398-53912421:+_5-4	ACTR8	563	1070
ACTR8_CCDS2875.1_ex6_3:53910031-53910054:-_5-1	ACTR8	254	1073
ACTR8_CCDS2875.1_ex11_3:53913986-53914009:-_5-5	ACTR8	827	845
ACTR8_CCDS2875.1_ex9_3:53911715-53911738:-_5-3	ACTR8	12	325
ACTR8_CCDS2875.1_ex8_3:53911392-53911415:-_5-2	ACTR8	159	464
ACTRT1_CCDS14611.1_ex0_X:127185850-127185873:+_5-3	ACTRT1	386	768
ACTRT1_CCDS14611.1_ex0_X:127186024-127186047:+_5-5	ACTRT1	606	198
ACTRT1_CCDS14611.1_ex0_X:127185755-127185778:+_5-2	ACTRT1	392	789
ACTRT1_CCDS14611.1_ex0_X:127185631-127185654:-_5-1	ACTRT1	1405	1649
ACTRT1_CCDS14611.1_ex0_X:127185947-127185970:+_5-4	ACTRT1	1840	1325
ACTRT2_CCDS45.1_ex0_1:2938594-2938617:-_5-3	ACTRT2	908	1471
ACTRT2_CCDS45.1_ex0_1:2938460-2938483:+_5-1	ACTRT2	2974	2535
ACTRT2_CCDS45.1_ex0_1:2938780-2938803:+_5-5	ACTRT2	1155	1473
ACTRT2_CCDS45.1_ex0_1:2938476-2938499:+_5-2	ACTRT2	1051	1732
ACTRT2_CCDS45.1_ex0_1:2938654-2938677:+_5-4	ACTRT2	798	1239
ACTRT3_CCDS3206.1_ex1_3:169487189-169487212:-_5-5	ACTRT3	983	1707
ACTRT3_CCDS3206.1_ex1_3:169487125-169487148:-_5-4	ACTRT3	1046	1271
ACTRT3_CCDS3206.1_ex0_3:169485927-169485950:+_5-1	ACTRT3	176	246
ACTRT3_CCDS3206.1_ex0_3:169485978-169486001:+_5-2	ACTRT3	1193	2253
ACTRT3_CCDS3206.1_ex0_3:169486100-169486123:-_5-3	ACTRT3	709	954
ACVR1_CCDS2206.1_ex6_2:158634758-158634781:-_5-4	ACVR1	1930	1788
ACVR1_CCDS2206.1_ex6_2:158634678-158634701:-_5-3	ACVR1	383	528
ACVR1_CCDS2206.1_ex5_2:158630670-158630693:-_5-2	ACVR1	186	634
ACVR1_CCDS2206.1_ex4_2:158626934-158626957:+_5-1	ACVR1	474	1075
ACVR1_CCDS2206.1_ex7_2:158636891-158636914:-_5-5	ACVR1	522	1519
ACVR1B_CCDS44893.2_ex1_12:52370216-52370239:-_5-2	ACVR1B	4	111
ACVR1B_CCDS44893.2_ex1_12:52370099-52370122:+_5-1	ACVR1B	1126	1077
ACVR1B_CCDS44893.2_ex2_12:52374758-52374781:-_5-4	ACVR1B	171	725
ACVR1B_CCDS44893.2_ex2_12:52374832-52374855:+_5-5	ACVR1B	770	109
ACVR1B_CCDS44893.2_ex1_12:52370243-52370266:+_5-3	ACVR1B	630	963
ACVR1C_CCDS2205.1_ex4_2:158400994-158401017:-_5-2	ACVR1C	507	1131
ACVR1C_CCDS2205.1_ex3_2:158399284-158399307:-_5-1	ACVR1C	256	715
ACVR1C_CCDS2205.1_ex4_2:158401027-158401050:-_5-3	ACVR1C	1122	1351
ACVR1C_CCDS2205.1_ex4_2:158401110-158401133:-_5-4	ACVR1C	99	103
ACVR1C_CCDS2205.1_ex7_2:158443697-158443720:-_5-5	ACVR1C	232	639
ACVR2A_CCDS33301.1_ex4_2:148672856-148672879:-_5-3	ACVR2A	193	134
ACVR2A_CCDS33301.1_ex3_2:148657374-148657397:-_5-1	ACVR2A	0	125
ACVR2A_CCDS33301.1_ex6_2:148676102-148676125:+_5-5	ACVR2A	0	13
ACVR2A_CCDS33301.1_ex6_2:148676082-148676105:-_5-4	ACVR2A	0	0
ACVR2A_CCDS33301.1_ex4_2:148672783-148672806:-_5-2	ACVR2A	35	51
ACVR2B_CCDS2679.1_ex1_3:38518811-38518834:+_5-1	ACVR2B	511	893
ACVR2B_CCDS2679.1_ex3_3:38519627-38519650:-_5-4	ACVR2B	481	1344
ACVR2B_CCDS2679.1_ex3_3:38519727-38519750:-_5-5	ACVR2B	163	639
ACVR2B_CCDS2679.1_ex1_3:38518930-38518953:-_5-2	ACVR2B	1730	1352
ACVR2B_CCDS2679.1_ex1_3:38518963-38518986:+_5-3	ACVR2B	921	1127
ACVRL1_CCDS31804.1_ex2_12:52307445-52307468:-_5-2	ACVRL1	515	1721
ACVRL1_CCDS31804.1_ex2_12:52307537-52307560:+_5-3	ACVRL1	921	1224
ACVRL1_CCDS31804.1_ex1_12:52306935-52306958:-_5-1	ACVRL1	611	1044
ACVRL1_CCDS31804.1_ex4_12:52308291-52308314:-_5-5	ACVRL1	694	1865
ACVRL1_CCDS31804.1_ex4_12:52308229-52308252:+_5-4	ACVRL1	1538	1149
ACY1_CCDS2844.1_ex2_3:52019412-52019435:-_5-2	ACY1	1076	1344
ACY1_CCDS2844.1_ex3_3:52019884-52019907:-_5-3	ACY1	87	435
ACY1_CCDS2844.1_ex0_3:52018159-52018182:-_5-1	ACY1	788	1271
ACY1_CCDS2844.1_ex7_3:52021003-52021026:+_5-5	ACY1	608	655
ACY1_CCDS2844.1_ex6_3:52020670-52020693:-_5-4	ACY1	629	589
ACY3_CCDS8175.1_ex5_11:67414306-67414329:+_5-5	ACY3	453	1112
ACY3_CCDS8175.1_ex4_11:67413201-67413224:+_5-3	ACY3	677	674
ACY3_CCDS8175.1_ex3_11:67412753-67412776:-_5-2	ACY3	951	899
ACY3_CCDS8175.1_ex1_11:67412302-67412325:+_5-1	ACY3	7	359
ACY3_CCDS8175.1_ex4_11:67413328-67413351:+_5-4	ACY3	1600	2217
ACYP1_CCDS9838.1_ex0_14:75520254-75520277:+_5-2	ACYP1	876	1125
ACYP1_CCDS45137.1_ex0_14:75520355-75520378:-_5-5	ACYP1	1413	1518
ACYP1_CCDS9838.1_ex0_14:75520271-75520294:-_5-3	ACYP1	298	734
ACYP1_CCDS9838.1_ex0_14:75520237-75520260:-_5-1	ACYP1	794	406
ACYP1_CCDS9838.1_ex0_14:75520337-75520360:-_5-4	ACYP1	47	639
ACYP2_CCDS1850.1_ex2_2:54365839-54365862:-_5-4	ACYP2	2131	2559
ACYP2_CCDS1850.1_ex3_2:54531829-54531852:-_5-5	ACYP2	1292	1926
ACYP2_CCDS1850.1_ex2_2:54365814-54365837:+_5-3	ACYP2	195	484
ACYP2_CCDS1850.1_ex2_2:54365790-54365813:+_5-2	ACYP2	1205	420
ACYP2_CCDS1850.1_ex2_2:54365773-54365796:+_5-1	ACYP2	437	171
ADA_CCDS13335.1_ex9_20:43257695-43257718:+_5-5	ADA	411	623
ADA_CCDS13335.1_ex6_20:43252952-43252975:-_5-1	ADA	145	1240
ADA_CCDS13335.1_ex9_20:43257675-43257698:+_5-4	ADA	95	383
ADA_CCDS13335.1_ex8_20:43255136-43255159:-_5-3	ADA	945	1819
ADA_CCDS13335.1_ex7_20:43254194-43254217:+_5-2	ADA	930	1423
ADAD1_CCDS34058.1_ex1_4:123302262-123302285:-_5-3	ADAD1	1125	1083
ADAD1_CCDS34058.1_ex1_4:123302154-123302177:-_5-2	ADAD1	1144	1060
ADAD1_CCDS34058.1_ex0_4:123301375-123301398:-_5-1	ADAD1	433	1208
ADAD1_CCDS34058.1_ex3_4:123314766-123314789:-_5-4	ADAD1	44	53
ADAD1_CCDS34058.1_ex4_4:123317510-123317533:+_5-5	ADAD1	1	24
ADAD2_CCDS10944.1_ex2_16:84228058-84228081:-_5-3	ADAD2	75	465
ADAD2_CCDS10944.1_ex0_16:84225188-84225211:-_5-2	ADAD2	1047	2343
ADAD2_CCDS10944.1_ex0_16:84224981-84225004:-_5-1	ADAD2	414	1407
ADAD2_CCDS10944.1_ex2_16:84228097-84228120:-_5-4	ADAD2	2150	2919
ADAD2_CCDS10944.1_ex4_16:84228737-84228760:+_5-5	ADAD2	538	654
ADAL_CCDS32214.1_ex3_15:43632528-43632551:+_5-4	ADAL	390	330
ADAL_CCDS32214.1_ex1_15:43627959-43627982:-_5-1	ADAL	371	506
ADAL_CCDS32214.1_ex1_15:43627979-43628002:+_5-2	ADAL	647	675
ADAL_CCDS32214.1_ex3_15:43632499-43632522:+_5-3	ADAL	819	745
ADAL_CCDS32214.1_ex5_15:43638096-43638119:+_5-5	ADAL	293	719
ADAM10_CCDS10167.1_ex12_15:58971400-58971423:+_5-2	ADAM10	705	1331
ADAM10_CCDS10167.1_ex13_15:58974405-58974428:-_5-3	ADAM10	0	64
ADAM10_CCDS10167.1_ex11_15:58957368-58957391:-_5-1	ADAM10	525	716
ADAM10_CCDS10167.1_ex14_15:59009778-59009801:-_5-4	ADAM10	1364	2694
ADAM10_CCDS10167.1_ex14_15:59009863-59009886:-_5-5	ADAM10	146	44
ADAM11_CCDS11486.1_ex10_17:42850732-42850755:+_5-3	ADAM11	585	1328
ADAM11_CCDS11486.1_ex9_17:42850380-42850403:+_5-2	ADAM11	813	1869
ADAM11_CCDS11486.1_ex11_17:42851724-42851747:-_5-4	ADAM11	761	2595
ADAM11_CCDS11486.1_ex12_17:42851858-42851881:+_5-5	ADAM11	1325	1641
ADAM11_CCDS11486.1_ex3_17:42847352-42847375:+_5-1	ADAM11	1444	1720
ADAM12_CCDS7653.1_ex14_10:127789635-127789658:-_5-1	ADAM12	305	1221
ADAM12_CCDS7653.1_ex18_10:127824197-127824220:-_5-2	ADAM12	425	877
ADAM12_CCDS7653.1_ex20_10:127967520-127967543:-_5-5	ADAM12	148	324
ADAM12_CCDS7653.1_ex19_10:127843792-127843815:+_5-3	ADAM12	961	1477
ADAM12_CCDS7653.1_ex19_10:127843821-127843844:+_5-4	ADAM12	202	844
ADAM15_CCDS1084.1_ex1_1:155025210-155025233:-_5-1	ADAM15	200	907
ADAM15_CCDS1084.1_ex3_1:155026409-155026432:-_5-2	ADAM15	1756	1789
ADAM15_CCDS1084.1_ex6_1:155028306-155028329:+_5-4	ADAM15	1107	1375
ADAM15_CCDS1084.1_ex5_1:155026965-155026988:+_5-3	ADAM15	687	829
ADAM15_CCDS1084.1_ex8_1:155028569-155028592:+_5-5	ADAM15	174	739
ADAM17_CCDS1665.1_ex16_2:9676895-9676918:-_5-4	ADAM17	255	394
ADAM17_CCDS1665.1_ex17_2:9683339-9683362:+_5-5	ADAM17	1251	969
ADAM17_CCDS1665.1_ex15_2:9675961-9675984:-_5-2	ADAM17	24	286
ADAM17_CCDS1665.1_ex16_2:9676854-9676877:-_5-3	ADAM17	0	69
ADAM17_CCDS1665.1_ex8_2:9650229-9650252:+_5-1	ADAM17	673	455
ADAM18_CCDS55225.1_ex2_8:39463828-39463851:+_5-2	ADAM18	0	11
ADAM18_CCDS55225.1_ex2_8:39463855-39463878:-_5-3	ADAM18	612	400
ADAM18_CCDS55225.1_ex3_8:39466627-39466650:-_5-4	ADAM18	0	8
ADAM18_CCDS55225.1_ex1_8:39442849-39442872:+_5-1	ADAM18	35	194
ADAM18_CCDS55225.1_ex4_8:39467011-39467034:-_5-5	ADAM18	312	666
ADAM19_CCDS4338.1_ex11_5:156929867-156929890:+_5-1	ADAM19	313	807
ADAM19_CCDS4338.1_ex17_5:156946915-156946938:+_5-4	ADAM19	934	1681
ADAM19_CCDS4338.1_ex17_5:156946846-156946869:-_5-3	ADAM19	661	1406
ADAM19_CCDS4338.1_ex12_5:156932788-156932811:-_5-2	ADAM19	1223	923
ADAM19_CCDS4338.1_ex18_5:156957860-156957883:-_5-5	ADAM19	616	831
ADAM2_CCDS34884.1_ex12_8:39646189-39646212:+_5-2	ADAM2	420	433
ADAM2_CCDS34884.1_ex16_8:39682368-39682391:-_5-4	ADAM2	39	315
ADAM2_CCDS34884.1_ex14_8:39678515-39678538:-_5-3	ADAM2	120	222
ADAM2_CCDS34884.1_ex18_8:39694667-39694690:-_5-5	ADAM2	117	23
ADAM2_CCDS34884.1_ex11_8:39645674-39645697:+_5-1	ADAM2	350	1221
ADAM20_CCDS32111.1_ex0_14:70990503-70990526:-_5-1	ADAM20	50	155
ADAM20_CCDS32111.1_ex0_14:70990548-70990571:-_5-2	ADAM20	1310	896
ADAM20_CCDS32111.1_ex0_14:70990840-70990863:-_5-4	ADAM20	543	971
ADAM20_CCDS32111.1_ex0_14:70991243-70991266:-_5-5	ADAM20	331	631
ADAM20_CCDS32111.1_ex0_14:70990649-70990672:+_5-3	ADAM20	206	1005
ADAM21_CCDS9804.1_ex0_14:70925235-70925258:-_5-5	ADAM21	16	85
ADAM21_CCDS9804.1_ex0_14:70925016-70925039:+_5-4	ADAM21	102	401
ADAM21_CCDS9804.1_ex0_14:70924542-70924565:+_5-1	ADAM21	65	364
ADAM21_CCDS9804.1_ex0_14:70924749-70924772:+_5-2	ADAM21	975	1160
ADAM21_CCDS9804.1_ex0_14:70924946-70924969:-_5-3	ADAM21	1	52
ADAM22_CCDS43608.1_ex11_7:87762202-87762225:-_5-4	ADAM22	298	1652
ADAM22_CCDS43608.1_ex1_7:87564459-87564482:+_5-1	ADAM22	298	1040
ADAM22_CCDS43608.1_ex10_7:87760670-87760693:-_5-3	ADAM22	602	474
ADAM22_CCDS43608.1_ex2_7:87607676-87607699:-_5-2	ADAM22	552	1069
ADAM22_CCDS43608.1_ex13_7:87765313-87765336:+_5-5	ADAM22	433	840
ADAM23_CCDS2369.1_ex5_2:207407996-207408019:-_5-4	ADAM23	266	429
ADAM23_CCDS2369.1_ex1_2:207310026-207310049:-_5-1	ADAM23	688	614
ADAM23_CCDS2369.1_ex2_2:207345945-207345968:+_5-2	ADAM23	702	1304
ADAM23_CCDS2369.1_ex3_2:207395631-207395654:+_5-3	ADAM23	149	212
ADAM23_CCDS2369.1_ex8_2:207414806-207414829:+_5-5	ADAM23	822	1107
ADAM28_CCDS34865.1_ex5_8:24170948-24170971:+_5-3	ADAM28	744	1440
ADAM28_CCDS34865.1_ex3_8:24167688-24167711:-_5-1	ADAM28	522	810
ADAM28_CCDS34865.1_ex8_8:24181384-24181407:+_5-5	ADAM28	451	504
ADAM28_CCDS34865.1_ex5_8:24171075-24171098:-_5-4	ADAM28	1646	1197
ADAM28_CCDS34865.1_ex5_8:24170894-24170917:+_5-2	ADAM28	707	904
ADAM29_CCDS3823.1_ex0_4:175897600-175897623:-_5-5	ADAM29	1529	1262
ADAM29_CCDS3823.1_ex0_4:175897541-175897564:+_5-4	ADAM29	23	159
ADAM29_CCDS3823.1_ex0_4:175897493-175897516:+_5-3	ADAM29	299	1101
ADAM29_CCDS3823.1_ex0_4:175896787-175896810:+_5-1	ADAM29	522	1057
ADAM29_CCDS3823.1_ex0_4:175896951-175896974:-_5-2	ADAM29	1250	1265
ADAM30_CCDS907.1_ex0_1:120438076-120438099:+_5-3	ADAM30	997	910
ADAM30_CCDS907.1_ex0_1:120438634-120438657:-_5-5	ADAM30	25	115
ADAM30_CCDS907.1_ex0_1:120438479-120438502:+_5-4	ADAM30	20	210
ADAM30_CCDS907.1_ex0_1:120437885-120437908:-_5-2	ADAM30	605	917
ADAM30_CCDS907.1_ex0_1:120437760-120437783:+_5-1	ADAM30	266	712
ADAM32_CCDS47846.1_ex10_8:39044414-39044437:+_5-3	ADAM32	0	54
[truncated: 89,423 more rows]

## Sheet: 9
sgRNA	gene	EGAN00001547685.sample	Human_gRNA_v1-W
[truncated: 90,709 more rows]
