# Supplementary material for: Genome-wide CRISPR/Cas9 deletion screen defines mitochondrial gene essentiality and identifies routes for tumour cell viability in hypoxia
Source: Commun Biol. 2021 May 21;4:615. doi: 10.1038/s42003-021-02098-x (PMC8140129; doi:10.1038/s42003-021-02098-x)
Supplement: Supplementary file 4 — Supplementary Data [file 42003_2021_2098_MOESM4_ESM.zip › NatCommsBio-Thomas et al-SuppData4-Rev#2-FINALLT.xlsx]

## Sheet: INDEX
Sheet Number	Conditions	Description	Repeat Number	sgRNA abundance
1	Normoxia-galactose	Library vs Plasmid	1	Depleted
2	Normoxia-galactose	Library vs Plasmid	1	Enriched
3	Normoxia-galactose	Library vs Plasmid	2	Depleted
4	Normoxia-galactose	Library vs Plasmid	2	Enriched
5	Normoxia-galactose	Library vs Plasmid	3	Depleted
6	Normoxia-galactose	Library vs Plasmid	3	Enriched
7	Normoxia-galactose	Raw read counts	1
8	Normoxia-galactose	Raw read counts	2
9	Normoxia-galactose	Raw read counts	3

## Sheet: 1
Gene ID	FDR corrected p-value
HIST2H3C	0.002322
MRP63	0.002322
PPP1R8	0.002322
RPL13	0.002322
DYNC1I2	0.00348299
ROMO1	0.00348299
NDUFB10	0.00387013
RBM14	0.00387013
SDHC	0.00387013
GRWD1	0.00638551
ALG2	0.00696607
CCT4	0.00858142
RPL15	0.00858142
ATP5D	0.00858142
MED11	0.00858142
PRELID1	0.00858142
SRBD1	0.00858142
RPL36	0.00858142
BIRC5	0.00858142
HIST1H2AM	0.00858142
SF3B5	0.00858142
RPL35	0.00858142
SAE1	0.00858142
NDUFC2	0.00858142
MRPL9	0.00858142
RPA1	0.00858142
EIF3B	0.00858142
MRPS21	0.00858142
STRA13	0.00858142
SBDS	0.00858142
PRPF19	0.00858142
GTPBP4	0.00858142
DNLZ	0.00858142
PSMA6	0.00858142
TMEM261	0.00858142
NDUFA2	0.00858142
CYC1	0.0086379
HIST1H2BC	0.0086379
NUDT21	0.0086379
TOMM22	0.00954605
PFDN5	0.00954605
MARS2	0.00970259
RPL14	0.0113103
PHB2	0.0113103
NOP58	0.0113103
RPUSD4	0.0116825
MAD2L2	0.0126345
APITD1	0.0126345
DOLK	0.0136002
EIF1	0.0142297
RPS16	0.0142297
HNRNPK	0.0142297
SOD2	0.0142297
RABGGTB	0.0160275
POLR2D	0.0160275
PSMG4	0.0167516
CPSF3L	0.0184212
RPL28	0.0184212
TUFM	0.0184212
DDX56	0.0186247
OIP5	0.0186247
HMGCR	0.0186247
MFAP1	0.0189859
MRPS23	0.0189859
HYPK	0.0189859
NUBP1	0.0189859
ORAOV1	0.0189859
DYNLRB1	0.0189859
MRPL21	0.0189859
EXOSC3	0.0189859
GTPBP3	0.0191761
DHDDS	0.0191761
COX6B1	0.0191761
ERH	0.0191761
FOLR1	0.0191761
NDUFAF3	0.0191761
POP5	0.0191761
NCKAP1	0.0191761
RAN	0.019796
RPS24	0.0198533
CDC27	0.02086
POLR2C	0.02086
MRPL36	0.0211188
ATP6V0C	0.0225026
XRCC6	0.0225026
RPS19	0.0225026
BTBD9	0.0225026
MRPL34	0.0225026
CCNL1	0.023253
UBA52	0.023253
PMF1	0.023253
PSMC4	0.0233172
PRPF4	0.0233785
LYRM4	0.0236724
PSMB3	0.0236724
RRM2	0.0236724
MCRS1	0.0236724
RPS23	0.0236724
SNAPC2	0.0240241
SF3B3	0.0244496
MRPS14	0.0244496
NFU1	0.0244496
RPL11	0.0244496
NDUFA13	0.0244496
SRSF2	0.0244496
CENPN	0.0244496
CPSF4	0.0244496
LRR1	0.0244496
METTL16	0.0254886
SNRPD3	0.0254886
WDR36	0.0256213
COA3	0.0260318
NACA	0.0260318
ATP5A1	0.026052
MRPL43	0.0272038
INCENP	0.0272038
OGT	0.0272038
TRIM36	0.0272038
UPF1	0.0279367
PSMB5	0.0281755
ALG13	0.0283094
PSMD6	0.0283094
RPL3	0.0283928
MRPS6	0.0283928
PCBP1	0.0285632
CCT8	0.0285632
PDCD2	0.0285632
COA6	0.028898
CWC22	0.028898
BCL2L1	0.028898
NUF2	0.028898
EXOC3	0.028898
YIPF3	0.028898
CDC73	0.028898
AQR	0.0294189
SRP54	0.0294189
HIST1H2BL	0.0294189
KAT8	0.0295286
WDR77	0.0295286
TUBA1B	0.0295799
BUD31	0.0295799
FDX1L	0.0300115
IKBKAP	0.0300115
NAA30	0.0300115
NDOR1	0.0300115
CRNKL1	0.0300115
HSP90AB1	0.0300115
ZNF622	0.0326424
NDUFB4	0.0330509
EXOSC9	0.0330509
ACAD9	0.0330509
TRMT6	0.0340374
CDC7	0.0340374
MCM5	0.0340986
HIST2H2AA3	0.0344044
TWISTNB	0.0344044
PDE12	0.0344044
RUVBL1	0.0344044
HOXC9	0.0349181
VPS25	0.0350741
NCL	0.0356444
NDUFA11	0.0366875
NOP2	0.0367078
POLR2H	0.0367962
PPP1R11	0.0368741
TRAPPC3	0.0368741
YRDC	0.0368741
GEMIN4	0.0368741
CDC23	0.0368741
ACTR10	0.0381101
RBBP4	0.0393014
DRAP1	0.0393014
MDM4	0.0393014
NME6	0.0393014
RAD51	0.0393014
PARS2	0.0399101
RPS15	0.0400276
ANAPC1	0.0400276
EIF5A	0.0407007
RPL37A	0.0407007
POLR2I	0.0407007
EIF6	0.0407007
TFAM	0.0407007
ZNHIT2	0.0407007
EIF3D	0.0407007
COX11	0.0407007
RNPC3	0.0421009
YARS2	0.0422661
AMD1	0.0422661
MCM4	0.0422661
EIF3F	0.0425135
COX17	0.0425135
PSMC2	0.0426492
CCDC84	0.0431444
GTPBP8	0.043496
ARID2	0.0441453
FANCM	0.0442682
MBD3	0.0443897
DDX28	0.0454542
RPS5	0.0466948
RPL18A	0.0474139
HINFP	0.0474764
PPP4C	0.0474764
MAX	0.0474764
RPL31	0.0485702
ARIH1	0.0485702
PHB	0.0485702
CAPZB	0.0489693
FTSJ2	0.049168
C1orf122	0.049168
AMBRA1	0.0502367
PSMD14	0.0511477
ACTB	0.0515721
HIGD2A	0.0519152
PLG	0.052012
DPAGT1	0.0523759
GPN2	0.0524914
PPIE	0.0526178
ANAPC2	0.0526178
NSL1	0.0527084
CCT5	0.0528826
RABGGTA	0.0528826
HNRNPU	0.0531816
SMG5	0.0536878
PDCD7	0.0543082
SF3A3	0.0552281
SRSF7	0.0559698
URB1	0.0560402
MRPL47	0.0571295
FNTB	0.0571295
HIST2H3A	0.0571295
TCEB2	0.0571295
TBCB	0.0571295
MED4	0.0571295
NAT10	0.0571295
SKP1	0.0571983
U2AF2	0.0571983
ILF3	0.0571983
CARS	0.0572922
GNB1L	0.0572922
EIF4E	0.0573286
DEF6	0.0573449
SETD1A	0.0596476
TMED2	0.0599776
RPL30	0.0599776
HSPA8	0.0599776
EEF2	0.0601936
CDC42	0.0602336
ATP5J2	0.0602336
RACGAP1	0.0602971
GRB2	0.0610684
GMPPB	0.0612106
LIPT2	0.061558
TIMM13	0.0616369
MTFMT	0.0621431
GNL3	0.0629079
OLA1	0.0634853
BUB3	0.0637803
PLK1	0.0637803
MRPL41	0.063986
HIST1H2AJ	0.0648102
CHMP6	0.0648102
ELAC2	0.0648102
CENPK	0.0648102
KIAA1107	0.0648102
PSMD7	0.0649288
CDC40	0.0649288
AMBN	0.0655081
IARS	0.0655081
MCM7	0.0656597
ATP6V0B	0.0661716
MAGEA6	0.0662259
ANAPC10	0.0673553
PAM16	0.0681266
MRPS34	0.0681266
GOSR2	0.0681968
HORMAD1	0.0681968
FAM103A1	0.0686302
WDR33	0.0691958
HIST1H2BH	0.0691958
GTF3A	0.0691958
MCM3AP	0.0691958
ZBTB11	0.0691958
CDK11A	0.070704
CKAP5	0.0717469
SAMM50	0.0727293
RBM25	0.0743141
PSMD3	0.0743141
TCF7	0.075913
XAB2	0.0767774
PRPF6	0.0782167
C20orf144	0.0797909
FAHD2B	0.0797909
MOGAT3	0.0797909
ITGAV	0.0797909
GUK1	0.0805869
ALG1	0.0812114
POLR1C	0.0812114
SMC2	0.0812114
WDR74	0.0812114
MRPL53	0.0812114
KIAA0391	0.0812114
SUPT5H	0.0815397
NUP93	0.0817155
BANK1	0.0818566
TRNT1	0.0825649
WDR82	0.0828169
EIF2B4	0.0833848
RPL10A	0.0833848
POLR3K	0.0837661
LIAS	0.0847846
ATP5C1	0.0847846
CACTIN	0.0847846
ATP6V1G1	0.0847846
PDP2	0.0847846
DNTTIP2	0.0847846
SRSF10	0.0847846
TCP1	0.0847846
MRTO4	0.0849213
NAA50	0.0849213
MED22	0.0855021
RPL18	0.0863002
ABCE1	0.0864973
PPP1R15B	0.0870041
CHD4	0.0870041
EIF3A	0.0870041
DNASE2	0.0870041
RPF2	0.0870041
RINT1	0.0880424
DAP3	0.0880439
POLR3A	0.0880439
PGAM4	0.0883656
TAB2	0.0884844
METTL23	0.0884844
GEMIN6	0.0884844
CSTF3	0.0885289
PSMB4	0.0888439
DYNLT1	0.0898761
CYCS	0.0899044
RPS8	0.0899044
TPX2	0.0899044
LARP6	0.0899044
PHAX	0.0899044
UBE2I	0.0899044
GEMIN7	0.0903376
CDK12	0.0918817
NDC80	0.0918817
MRPS35	0.0918817
SRF	0.0918817
TOE1	0.0918817
HADHA	0.0918817
MCAT	0.0918817
LIN28A	0.0918817
RPL8	0.0918817
POLR3B	0.0918817
CDK1	0.0918817
PSMC6	0.0919696
NUP160	0.0923948
RNPS1	0.0923948
COX10	0.0925099
ANAPC5	0.0925099
SNRPD1	0.0927191
POM121C	0.0930536
HIST1H2BE	0.0947173
ORC6	0.095431
PSMB1	0.0964838
CLNS1A	0.096682
NPLOC4	0.096682
SRP19	0.0970597
SNRPB	0.0970597
TFB2M	0.0970597
PGRMC1	0.0970597
NOP14	0.0970597
UBE2Q2	0.0970597
APLP1	0.097973
RAP1B	0.0983601
MMS22L	0.0995581
RPS20	0.0995732
NOP56	0.0995732
RRS1	0.100548
GTF2H4	0.100946
SURF1	0.101149
TRIM37	0.101236
EIF3G	0.101236
FBXO5	0.101236
HIST1H2AK	0.102031
NVL	0.102944
IER2	0.102944
TTC27	0.102944
GTF2E1	0.102944
SF3B4	0.102944
RBX1	0.102944
NDUFB7	0.104233
DMAP1	0.104318
TMEM209	0.104706
KRTAP4-11	0.105297
MOCS3	0.105594
LAS1L	0.105594
SRSF3	0.105761
UBE2M	0.105827
HIST1H2BN	0.106931
CDH5	0.10698
PHF5A	0.10698
ZMAT5	0.10744
DDX42	0.110759
UTP20	0.110759
RBBP6	0.110759
PSMG3	0.112059
NDUFB2	0.112059
MAT2A	0.112059
NCAPG2	0.112059
RPS9	0.112059
QARS	0.112269
PGGT1B	0.112269
DPM3	0.112269
SLC31A2	0.112269
WDR43	0.112269
ACE	0.11439
POTEJ	0.114407
CCNB1	0.114871
WDR18	0.114871
YY1	0.114871
SMU1	0.115478
ATP6V1A	0.115813
ZNF259	0.115813
MED28	0.115813
ISCA2	0.115813
CCNH	0.116469
TIMM10	0.116724
NDUFS7	0.117119
NOL6	0.117361
PAFAH1B1	0.117815
PSMC3	0.117815
PIGY	0.118655
HNRNPL	0.118655
EIF3C	0.118655
C6orf106	0.118655
PPP1CB	0.119144
HDAC3	0.119144
WWTR1	0.119774
TBCD	0.120212
FARS2	0.120212
PDSS2	0.120212
SNRPA1	0.120212
HAUS6	0.120212
HIST1H2BG	0.120212
ELP5	0.120471
UBE2D3	0.121485
SF3B14	0.121671
PRPF38A	0.122024
PSMD4	0.124115
C21orf59	0.124115
KCMF1	0.124115
ABCB7	0.124115
TXNL4A	0.124115
MYC	0.124115
CHCHD1	0.124466
MRPS11	0.124815
UTP15	0.124815
C1QBP	0.124815
TMEM242	0.124815
PPIL4	0.124815
VCP	0.124815
NDUFAB1	0.124815
UBE2C	0.125457
CPSF3	0.125606
SUDS3	0.12617
TTC1	0.128464
MZT2A	0.129709
TUBE1	0.129709
SLC25A40	0.129721
TWF1	0.130351
ASPA	0.130351
SF3A1	0.131348
POLR1B	0.132003
DDX59	0.134045
PTCHD4	0.134588
BTAF1	0.136021
TFB1M	0.137818
AIFM1	0.137818
DHPS	0.137818
CNOT3	0.137818
RPA3	0.137818
PSMB2	0.137818
CIITA	0.138015
MED20	0.138243
XRCC2	0.138307
YBEY	0.13835
COPB2	0.138491
PRMT1	0.138491
CCND2	0.138491
WEE1	0.138491
CHCHD3	0.138491
C16orf80	0.138553
MFN2	0.138569
SNAPC3	0.138569
INTS1	0.138569
LYRM2	0.138569
GRPEL1	0.139062
TRMT112	0.139062
NDUFA6	0.139062
BTF3	0.139062
COQ4	0.139062
NSF	0.139062
CDH24	0.139062
HAGH	0.139062
BANF1	0.139062
NDUFAF7	0.139062
SYF2	0.139062
MCM6	0.13911
SNRPF	0.139399
C1orf109	0.139399
CLCC1	0.139399
SOD1	0.139399
RBMX	0.139399
SMC4	0.139399
RPL36A	0.139399
KIF23	0.139399
NUDC	0.139399
CRLS1	0.139399
IGBP1	0.139399
ELL	0.139399
RPL35A	0.139399
ING3	0.139399
MTPAP	0.139399
LEMD2	0.139399
MYBBP1A	0.139399
TBCC	0.139399
DDX51	0.139399
MRPL54	0.139399
SGSM2	0.139399
SKA2	0.139399
KRT6C	0.139482
GTF2H2C	0.139785
ADSL	0.139785
C17orf47	0.140219
CD3EAP	0.140722
SHOC2	0.142556
GLTSCR2	0.143116
MTO1	0.143576
ZNF322	0.144525
TBC1D22B	0.146226
GNB2L1	0.146409
C11orf70	0.146409
PSMD13	0.146685
OBFC1	0.147173
CSE1L	0.147173
KIF11	0.147173
PABPC4	0.147978
ARPC4	0.147978
URI1	0.147978
RPL26L1	0.147978
PHF10	0.147978
HARS	0.147978
UQCRB	0.147978
POLR2L	0.147978
M1AP	0.147978
HMGA1	0.147978
GNPAT	0.147978
TUBGCP3	0.148709
NARS	0.148909
NFKBIE	0.148909
MCL1	0.149074
PDPK1	0.149074
SPATA22	0.149074
TMED10	0.149256
ZNF131	0.149296
IK	0.149296
RPS21	0.149416
DUT	0.149535
PUF60	0.149836
TOP1	0.150865
TAF8	0.151293
POLR2G	0.151293
CDH10	0.151726
TUBB	0.151898
CIAO1	0.151919
NDUFAF2	0.153137
CNOT7	0.153223
TOMM40	0.153659
C9orf78	0.153659
SNRNP25	0.153659
ADRA1B	0.153994
LUC7L3	0.153994
ATXN10	0.153994
DNM2	0.153994
TMOD2	0.153994
FTSJ3	0.154462
UNC50	0.154522
C17orf89	0.154522
HSCB	0.154522
PSMA7	0.154522
NDUFAF4	0.154522
NEDD8	0.154522
DCTN5	0.154522
IMP4	0.15521
PDE4DIP	0.15521
TRAPPC5	0.15521
TINF2	0.155338
C19orf83	0.156069
TUBD1	0.156069
RPS12	0.15664
SEPHS2	0.156898
ENAM	0.156964
HIST1H2AH	0.157138
HIST2H2AC	0.157138
TPP1	0.157687
MBLAC1	0.158484
PIH1D3	0.158484
RPN1	0.159
PCDHGA12	0.160172
RAB7A	0.160172
NPHS1	0.160172
ALDOA	0.160173
MRPL51	0.160566
HCFC1	0.160928
SLC30A9	0.160928
ZNF207	0.161173
PDE6G	0.16185
MIPEP	0.162439
ALKBH5	0.162493
NCAPG	0.163424
IFT57	0.163777
OTOP1	0.164373
DEXI	0.164423
NUP155	0.165954
APITD1-CORT	0.165954
MRPL3	0.165954
ILF2	0.166204
HIST1H4J	0.166204
TONSL	0.166204
BCS1L	0.166204
MRPS26	0.166204
PLEKHG7	0.166673
TACC3	0.167043
LCN2	0.167481
OTUB1	0.169823
BBS12	0.170227
FANCF	0.170238
GNL2	0.170473
SUPT16H	0.171194
HOXA2	0.171385
OCIAD1	0.171631
PAPOLA	0.171631
RPLP0	0.17182
SF1	0.172004
GJB7	0.172004
VMP1	0.172068
SCO2	0.17282
RPL5	0.172854
DRAM2	0.173143
LYL1	0.173143
GLRX	0.173143
TRMT5	0.173143
CTU2	0.173354
FLCN	0.173374
MCM2	0.173603
IFNAR1	0.173603
AK2	0.173603
NOA1	0.173603
RPL27	0.17424
SURF6	0.17424
ALYREF	0.17424
WFS1	0.174688
SFPQ	0.174723
EXOSC8	0.174723
PRDX1	0.175756
COX5B	0.177027
EIF1AD	0.177987
AKIRIN2	0.178398
DAD1	0.178463
PPARG	0.17874
YY1AP1	0.179145
TARS	0.179145
NUP85	0.179341
UBE2K	0.179341
RPS7	0.179341
APOH	0.179341
NOL7	0.179341
THBS3	0.180347
CDC6	0.181721
EIF4A3	0.181721
BDP1	0.181721
SARS2	0.181721
CPSF2	0.18176
LRCH4	0.18176
SMG1	0.182522
METAP1D	0.182522
COG3	0.18417
DLG3	0.18417
CDC16	0.184289
ESPL1	0.18495
CCDC115	0.18495
COX6A1	0.18495
TSEN54	0.185017
FRS2	0.185017
H1FNT	0.185017
MRPS22	0.186343
POLR3E	0.186343
CDRT1	0.186836
RPA2	0.186836
C19orf43	0.187135
WARS2	0.187135
KRTAP5-1	0.187135
RP9	0.187503
ATP6V0D1	0.187503
LARP4	0.187503
PFDN1	0.187503
WDR61	0.188115
PPIL2	0.188124
CNGA1	0.1892
DDX18	0.1892
PTCD3	0.1892
PSMD1	0.1892
PMPCB	0.1892
NOL11	0.189495
TMEM127	0.189495
HIST1H2AC	0.189495
NOC4L	0.189601
OCM2	0.189657
TTLL7	0.19212
DNAJC17	0.19212
SSR2	0.19212
CCNK	0.192518
NELFA	0.192518
DDX20	0.192826
TIMM50	0.193062
EIF4A1	0.193062
POLR3F	0.193989
PSMD8	0.194657
TP53RK	0.194657
GTF3C5	0.194657
PRPF31	0.194657
KIAA1429	0.194692
SART3	0.195477
DYNC1LI2	0.19626
PPP1R10	0.19645
YEATS4	0.196928
LGALS9C	0.197249
ZNRF2	0.197677
LSM4	0.198283
HSPE1	0.198283
TRIAP1	0.198283
COX6C	0.200099
COX20	0.200099
DCTN4	0.200099
TUT1	0.200442
AGL	0.200442
RPLP1	0.200442
RPP25L	0.200442
UQCC1	0.200442
SACM1L	0.200442
TUBA1A	0.200442
NUP133	0.200516
CHI3L2	0.200719
RPS3	0.201789
POLR2F	0.202013
KLHL32	0.20239
DDX21	0.20239
ANGEL2	0.20239
TUBGCP4	0.20239
MRPS30	0.202879
DHX16	0.203843
ACOX1	0.204202
DCP2	0.204501
NUFIP1	0.205239
SLC25A3	0.206565
TMEM215	0.206565
SMG6	0.206565
MRPL37	0.206641
FAM96A	0.20694
NLRX1	0.20694
TTN	0.20694
KAT5	0.20694
RAD21	0.209319
ISLR2	0.209319
CCDC17	0.209319
MRPL52	0.209319
RPS27A	0.209595
PPWD1	0.209667
CENPE	0.209667
NAPA	0.210031
SUMO2	0.210926
ID2	0.211909
ZNF559	0.212097
KCNT2	0.212097
RPL23	0.212097
KANSL3	0.213287
GSTA5	0.214282
RAP1A	0.214368
DCPS	0.21513
JUND	0.21513
GPX8	0.215516
DIMT1	0.215653
CHMP2A	0.215653
G6PD	0.215653
GFER	0.215653
IFNA8	0.215653
GPR107	0.215653
C4BPA	0.215653
KRT33A	0.215755
RFC5	0.215755
PET100	0.215755
PPM1D	0.215755
SUPV3L1	0.215755
MRPL18	0.217976
DDX54	0.21807
PLRG1	0.21807
SBNO1	0.21807
SRP14	0.218552
UBE2NL	0.218892
PNPT1	0.218958
PSMB7	0.219013
PPCS	0.219177
TXN	0.219936
RRM1	0.220584
GPBP1L1	0.220584
POLR2A	0.220584
DBR1	0.220584
METTL17	0.220584
DNAJA1	0.220584
GCSH	0.220584
NOTCH2NL	0.220584
DDX24	0.220584
TRRAP	0.220584
REM1	0.220584
DIS3	0.221202
CELA1	0.222523
BCL7A	0.222764
ATP6V1F	0.222899
SNX18	0.223233
SSRP1	0.223233
SLMAP	0.223233
RPTOR	0.223233
HNRNPF	0.223233
ZBTB8OS	0.223233
DDX23	0.223521
RMI2	0.223521
TMEM30A	0.223521
RNF8	0.223521
GTF2H3	0.223521
ATPAF1	0.223521
TSLP	0.223882
PLGLB1	0.223939
RNF114	0.223939
ELOF1	0.223939
CFLAR	0.224549
ELP3	0.224782
USF2	0.224819
MRPL46	0.224819
RPAP3	0.224819
OGDH	0.224819
ALG1L	0.225305
HIST1H2AL	0.225305
DDX6	0.225305
TMA16	0.225521
CINP	0.225521
RRP12	0.225521
MED23	0.226398
NKAP	0.226398
WBP4	0.227537
RUVBL2	0.228222
NHP2L1	0.228355
NHLRC2	0.22911
MIS12	0.229679
VARS2	0.230501
GLE1	0.232176
DTL	0.232272
URM1	0.232338
C14orf80	0.232961
PWP2	0.233633
EIF2S3	0.23396
CDT1	0.234712
EAPP	0.234712
GPR155	0.234855
UBAP1	0.234967
POLD2	0.235375
AASDHPPT	0.235375
SPC24	0.235375
RRP7A	0.235375
POLE	0.236606
RPL27A	0.237124
MZT2B	0.237124
POLR2B	0.23745
TYW3	0.23745
DKC1	0.23745
WDR25	0.237993
RASGRP2	0.237993
TCP11X2	0.238296
NFS1	0.238296
SMC1A	0.239072
USP7	0.239072
RAD50	0.2397
ECSIT	0.240046
HIST1H4K	0.240046
ARCN1	0.240166
MOSPD3	0.240166
UPK3BL	0.240279
IQCH	0.240608
RASGEF1A	0.240608
EIF2B3	0.240608
MRPL44	0.241308
TCERG1	0.241308
MTBP	0.241308
SERBP1	0.241308
SEC63	0.241308
MAK16	0.241308
MDH2	0.241308
GRSF1	0.241308
TAF10	0.241308
RPS6	0.241308
PSMD11	0.241308
HAP1	0.241544
WDR12	0.241974
FAM50A	0.241974
RPUSD3	0.24217
ZNF662	0.242739
C7orf26	0.243352
BCLAF1	0.243352
MT1B	0.243352
SREK1IP1	0.243352
NDUFS2	0.243352
PRKRA	0.243786
BRD4	0.243786
CENPM	0.243786
HGS	0.243786
UBE2V1	0.243912
DDX10	0.243912
SRSF1	0.244048
CCAR1	0.244048
CDH6	0.244048
MRPS10	0.24436
TRAPPC2	0.24436
MRPL48	0.244596
MRPL1	0.245883
POLR3C	0.245883
GTF2B	0.245883
USE1	0.245883
BUB1B	0.245883
NAA20	0.245883
FERMT2	0.245883
NSUN3	0.245883
PCNA	0.245883
ACAT1	0.245883
RNF113A	0.245883
TRIP4	0.245999
USP32	0.245999
INTS8	0.245999
TEFM	0.245999
DCTN3	0.246044
IL18	0.246311
WDR46	0.246863
FGFR2	0.247512
KARS	0.247512
TBC1D31	0.247754
DNMT1	0.247754
SLC1A4	0.248457
SF3B1	0.24855
FBL	0.24855
COX18	0.248607
CSNK1A1	0.248607
CCDC150	0.248837
ZNF878	0.248837
NAPSA	0.248837
GPR56	0.248837
CYP21A2	0.248837
SLC39A10	0.248837
SUCLA2	0.249254
PRB1	0.249254
PELO	0.249254
CMPK1	0.249254
RHOQ	0.25045
KRT39	0.250913
RPL24	0.251141
CCDC107	0.251602
MCMBP	0.251758
ZNF7	0.251758
SCRT1	0.251758
AARS2	0.251758
CCDC175	0.251758
HSPA9	0.251758
EIF1AX	0.251758
ASNA1	0.252491
HIST1H2BB	0.252644
GAPDH	0.252993
CLUH	0.252993
PPP2R4	0.252993
PIM1	0.253162
CD63	0.254349
POLR1E	0.254349
PPIL1	0.254647
DR1	0.254647
PSG2	0.25469
AGAP2	0.255043
NDUFA8	0.255043
SERPINA12	0.255043
EXOSC6	0.255043
SLC7A6OS	0.255043
ANKRD17	0.255043
FAM185A	0.255043
KRTAP17-1	0.255043
ATP5SL	0.255043
ZNHIT3	0.255043
WDR5	0.255522
SMIM7	0.25565
MRPS27	0.25651
PYHIN1	0.256751
GATC	0.256822
GARS	0.256822
TTC29	0.257239
CHTF8	0.257239
PRIMPOL	0.257327
CDC45	0.257327
WWOX	0.25778
GTF2E2	0.258483
ZSCAN5B	0.259484
HPR	0.259484
SF3A2	0.259484
BAP1	0.259484
C11orf91	0.259484
COX5A	0.259484
CDK9	0.259484
SRPK1	0.259503
POLA2	0.259824
OXA1L	0.259824
MRPL35	0.260833
TMEM150A	0.260843
MCFD2	0.260963
UBL5	0.261142
NKX2-5	0.261374
MDN1	0.261374
DDX49	0.261374
RPAIN	0.261374
TSEN15	0.261722
FOSL1	0.262432
BRF1	0.262751
MGST2	0.262751
CENPF	0.262776
UBTF	0.263398
MRPS12	0.263548
PNN	0.263698
VIPAS39	0.264107
CCNE1	0.265674
SPATA5	0.267006
PRCC	0.267006
BSCL2	0.267313
UBIAD1	0.267313
C11orf73	0.268109
HYI	0.268348
RTCB	0.268348
ZBTB22	0.268348
SNRNP200	0.268348
DHX37	0.2685
C9orf85	0.268578
PRDX2	0.268578
PMPCA	0.268712
PMVK	0.268922
TAF12	0.268922
RNF168	0.26918
INTS10	0.269924
DNAJC9	0.269949
TRIM9	0.27014
NUP153	0.27014
ALKBH1	0.27014
RPP21	0.271471
HIST1H2BD	0.271572
PSG11	0.271572
RFC2	0.271572
RNASEL	0.271572
CHD9	0.271572
FAM183A	0.271572
RRP1	0.271572
RAB13	0.271572
FAM136A	0.271572
LONP1	0.271572
RPL26	0.271572
ATP1A1	0.271572
NUP43	0.271758
MMP23B	0.272087
MRPL11	0.272087
WDR1	0.272134
DCAF12L1	0.272189
GTF3C4	0.272236
COQ3	0.272299
NDUFV1	0.272609
GPR61	0.272609
ATP5B	0.27301
TRMT61A	0.273288
HDAC1	0.273288
SEC13	0.273288
SNAPC5	0.273288
C1orf131	0.274069
TMEM50A	0.274069
EIF3M	0.274069
NQO1	0.274069
RPAP2	0.274069
CASC5	0.274069
SLC2A14	0.274209
LYPLA2	0.274293
MAP3K10	0.274293
CPSF1	0.274293
MFAP3	0.274429
TIMM23	0.274429
MANEAL	0.274429
DARS2	0.274429
FAM72D	0.274429
PDE11A	0.274429
PCID2	0.27568
TNFSF13	0.277103
THUMPD1	0.27712
UQCRH	0.277706
MEPCE	0.277706
ERCC2	0.277706
MED27	0.279049
EIF3J	0.279269
ZFP36L1	0.279754
C12orf65	0.280058
BECN1	0.280135
INTS3	0.280564
ZCCHC9	0.28064
DNAJA3	0.281091
ALG9	0.281977
CENPC	0.282169
BMI1	0.282621
MYH9	0.282621
ARAP2	0.282986
IL4	0.282986
FAM206A	0.282986
FANCE	0.282986
TBCE	0.28299
U2SURP	0.283287
RIOK1	0.283287
STYX	0.283287
RPS29	0.283287
CRCT1	0.283514
COMMD4	0.28431
WDHD1	0.284969
CDK6	0.284969
CALM2	0.285015
NDUFB3	0.285015
MRPS16	0.285015
EPRS	0.285015
GRID2IP	0.285015
KRT76	0.285063
ATP5I	0.286044
ACTR6	0.286054
FDXR	0.286054
HTATSF1	0.286054
UBB	0.286436
SNRPD2	0.287
HAUS7	0.287183
NPM1	0.287706
NOL9	0.287706
AURKA	0.288404
GPN3	0.289516
H3F3B	0.28962
PSMA2	0.289898
INPPL1	0.289898
PRICKLE1	0.289898
LY9	0.289898
C11orf63	0.290642
RCL1	0.290967
RPE	0.290967
EIF2B5	0.290967
ACTR3	0.290967
THAP11	0.292017
CLINT1	0.292017
HDAC9	0.293136
HCFC1R1	0.294531
SAYSD1	0.294531
MED30	0.294958
TOR3A	0.294958
PAK1IP1	0.29516
PEX19	0.29528
ING1	0.295518
LCE1F	0.296671
NOSIP	0.297109
MED8	0.297315
TMC8	0.297385
GTF2A2	0.297385
PPAN	0.297385
NME8	0.297385
MAF1	0.297385
ALKBH3	0.297385
PLK3	0.297385
HIST1H4D	0.297385
SYS1	0.297639
TICRR	0.297639
AURKB	0.298074
HAUS5	0.298074
APOPT1	0.298074
UBR4	0.299143
NRDE2	0.299689
RAB6A	0.29992
VMO1	0.29992
ATP5L2	0.29992
COPG1	0.299923
PYURF	0.299923
MRPL38	0.299923
ART5	0.299923
SUPT6H	0.299923
ATG2B	0.30069
MAP7D1	0.301245
BAZ2A	0.301906
MPHOSPH8	0.301906
RPS11	0.301906
CTDP1	0.301906
COPS4	0.301906
FNTA	0.301906
ZNF549	0.301906
FAM64A	0.301906
FSHR	0.302888
COX14	0.303912
QRSL1	0.304063
RTEL1	0.304451
NELFB	0.305493
BOP1	0.306259
NSUN4	0.306259
RBM10	0.306967
KIFC2	0.307196
PCMTD1	0.307196
HAPLN1	0.307196
CDC25A	0.307429
WDR70	0.307488
ASUN	0.307488
ATF7	0.308376
GMPR	0.308582
PRPF8	0.308582
API5	0.308582
C6orf136	0.308582
AIF1L	0.308628
EYA4	0.309008
LSM11	0.309008
BHMT	0.309008
TAF1B	0.309008
ACSL3	0.309008
STT3A	0.309008
DBT	0.309345
HEATR1	0.309345
PLCZ1	0.309726
MAD2L1BP	0.309726
MED1	0.309726
SASS6	0.309742
PEAR1	0.30999
MED9	0.310273
CHRFAM7A	0.310501
VHL	0.310501
SSH3	0.310602
DDX5	0.310602
NPL	0.311646
MRPS28	0.311646
ARNT	0.311646
BCAS2	0.312114
KIAA1239	0.312219
ZNF569	0.312963
NUCKS1	0.313895
KLF17	0.313941
LRP1	0.313941
RAD51C	0.314273
HTR2A	0.314422
TMEM192	0.314422
HIST1H2BJ	0.314746
SLC35B2	0.314746
TEX10	0.314746
AURKAIP1	0.314746
DICER1	0.314746
RBM43	0.31493
FAM86A	0.315403
KIF18A	0.316584
LRRFIP1	0.316793
DUSP14	0.317072
ACTL6A	0.317363
PET112	0.317479
KRTAP4-5	0.317479
GATS	0.317479
RPL13A	0.317479
TMCO4	0.317479
NRF1	0.317479
UQCRFS1	0.317479
TTC4	0.317479
FAM60A	0.318014
TTC19	0.318693
CDSN	0.318693
EID3	0.318693
DHX36	0.318693
C9orf24	0.318693
SFN	0.318693
ENPP3	0.318796
FRRS1L	0.318796
EXOSC10	0.319118
KRTAP21-2	0.319118
RPS4X	0.319884
LEMD3	0.319972
SGOL1	0.320446
RNF141	0.320817
TGIF2LY	0.320999
RB1CC1	0.320999
MIEF1	0.322136
ISCU	0.322136
RPL4	0.322423
ABCF1	0.322423
METAP1	0.32322
HIST2H2AB	0.323527
UTP23	0.323598
ZNF213	0.32386
DDX27	0.32386
PAG1	0.32386
ZNF285	0.324038
TMEM186	0.324479
NUDT1	0.324479
PSMA3	0.32476
SLCO2A1	0.32476
SGK1	0.325076
GALE	0.325502
ARHGAP29	0.325502
SDHAF1	0.326613
UBE2G2	0.327185
DPF1	0.327426
IDNK	0.327526
BRAT1	0.328263
USP33	0.328263
DCTN2	0.328654
VEZT	0.328654
DHX8	0.328794
RAC1	0.328794
RAB10	0.328794
CREB3	0.329308
TUBG2	0.330406
NDUFA9	0.330495
PKMYT1	0.330495
VPS72	0.330495
RCVRN	0.330554
TAPBP	0.330684
BCDIN3D	0.331167
SLC1A1	0.331595
TMEM41B	0.331595
KIF21A	0.332842
RNF207	0.332842
GGNBP2	0.332842
DHCR7	0.332995
MED6	0.334503
DDIT3	0.334752
HNRNPH3	0.335151
PRC1	0.335283
NUP88	0.335409
NXF1	0.335409
FKBPL	0.335409
SNUPN	0.335409
ADIPOR2	0.335409
ZNF415	0.335409
TPM2	0.335409
CSNK2B	0.335409
ANAPC11	0.335409
TIMM22	0.335409
SF3B2	0.335409
RCHY1	0.335409
NDUFA10	0.335409
RPF1	0.335409
COPB1	0.335409
FERMT3	0.336931
DCLRE1B	0.336931
C19orf25	0.337445
ARL2	0.337784
NARFL	0.337784
COX7B	0.338339
ARMC7	0.338339
CCDC169	0.338339
SPCS3	0.338339
SIGMAR1	0.338339
TAMM41	0.338599
BRD2	0.338599
NCDN	0.339348
GPX4	0.339817
RBMXL1	0.339817
ZBTB17	0.339817
MPP3	0.339817
ARMC5	0.339817
IPO13	0.339817
ADAD1	0.339817
HPSE	0.339817
UBL4A	0.339817
HEATR2	0.339817
RPL17	0.340061
GPR22	0.340085
PAGR1	0.340307
STAT1	0.340307
FNBP1L	0.340307
ANXA2	0.340307
METTL9	0.340307
ZNF429	0.340307
MRPL39	0.340307
SIN3A	0.340656
PVR	0.340854
MARS	0.34101
CHMP2B	0.34101
HMX2	0.34101
RPL7	0.341218
IFI30	0.341218
COQ2	0.341446
PEX13	0.341446
VPS28	0.341533
VARS	0.341533
CHKA	0.341533
RNASEH2A	0.341533
SDK2	0.341533
IP6K2	0.341533
KLHDC7B	0.341533
RARS2	0.342987
MSTO1	0.343152
CTRB2	0.343152
SEC62	0.343223
LPAR6	0.34401
PMM2	0.34401
ATAD3A	0.34401
CERS6	0.34401
SLC14A2	0.34401
WNT4	0.34401
PRKAB1	0.34401
NFRKB	0.34401
NDUFS5	0.34401
PTOV1	0.34401
ZNF76	0.34401
SLMO2	0.34401
PALD1	0.344238
SLC39A7	0.344827
LIN54	0.345064
POLR3H	0.345064
TRAPPC6B	0.345064
NAIP	0.345064
WDR48	0.346382
ACIN1	0.347089
FNDC9	0.34721
STX12	0.347424
C1orf234	0.347424
RAD1	0.347424
NHP2	0.347424
DBN1	0.347424
GTF3C3	0.347424
CLIP4	0.347424
ABI2	0.347424
UQCRC1	0.347532
AGAP6	0.347937
C12orf45	0.34808
ZFP1	0.348365
DYNC1H1	0.348365
GNAT3	0.348365
HNRNPC	0.348365
NCOR2	0.348448
ZNF443	0.348579
DDOST	0.348884
METRN	0.349279
TMC6	0.349292
PTPN12	0.349292
C7orf43	0.349292
FZD4	0.349292
LOX	0.349292
NUDT2	0.349292
TJAP1	0.349292
C18orf25	0.349392
ZNF841	0.350129
NUCB2	0.350129
SLC9B1	0.35021
CTNNBL1	0.351066
CHAF1B	0.351066
EIF2S2	0.351066
ARF4	0.351444
TALDO1	0.351521
NOL12	0.351521
SMG7	0.351521
SUV39H2	0.351521
C17orf58	0.351521
PDCD5	0.351606
CLPX	0.351792
KCND3	0.351907
DPM2	0.35224
MPRIP	0.35452
FASTKD5	0.35452
GTPBP10	0.35452
CERS2	0.35468
RABL3	0.35468
SIRT4	0.35468
CDR1	0.35468
PTGES3L	0.35501
RNF11	0.355285
WFDC10B	0.355285
MPDU1	0.355285
NOM1	0.355285
COA4	0.355356
UBA6	0.355484
TNFRSF12A	0.355484
PQBP1	0.35557
SAFB	0.35557
RPP38	0.35557
FOXA2	0.35557
PIGW	0.355721
KAT7	0.356922
TMEM180	0.356922
ELL2	0.357084
AGO1	0.35709
EYA1	0.35709
VPS45	0.35709
TBC1D10B	0.35709
ACTC1	0.35709
CATSPER4	0.35709
TPT1	0.35709
CYP4A22	0.357292
RANGAP1	0.357401
TAGLN2	0.357401
C14orf159	0.357401
ZNF408	0.357401
YWHAZ	0.357469
ZZZ3	0.357469
ABHD17B	0.357469
MRPL42	0.357469
PCF11	0.357524
MED14	0.357524
NCBP2	0.357524
ORMDL2	0.357524
ZNF383	0.357561
LY6E	0.357561
RHEB	0.358122
SDAD1	0.358206
EGLN3	0.358496
MYBPC2	0.359149
CNKSR1	0.359149
BEX2	0.359832
NDUFC1	0.359832
FSD1	0.359832
GPATCH3	0.360811
CCNA2	0.361064
KIAA0020	0.36127
ATP6V1E1	0.362281
C6orf57	0.362754
POLR1A	0.363119
CLIP3	0.363642
BTBD2	0.364198
RIC8B	0.364198
GADD45GIP1	0.364821
ROBO3	0.364821
DEFB128	0.365125
C10orf107	0.365125
E2F3	0.365163
ZNF124	0.365283
LAYN	0.365283
TAF1A	0.365283
ZNF608	0.365672
C21orf2	0.366191
SHC3	0.366191
CNIH2	0.366191
GINS1	0.366378
FANCI	0.366378
SNX24	0.366938
VENTX	0.367484
CLEC1A	0.367484
OSER1	0.367484
ATG13	0.367484
BMP5	0.368144
HNRNPDL	0.368144
KRTAP5-10	0.368144
NBAS	0.368144
LGMN	0.368288
MTERFD2	0.368288
LEPROTL1	0.368516
SUMO1	0.368516
APC	0.368516
ARF5	0.368615
TATDN3	0.368615
NOP16	0.368869
LDB1	0.368869
CHI3L1	0.369001
MAP2K7	0.369001
TOMM70A	0.369001
RBPJL	0.369001
RPL19	0.369001
SC5D	0.369001
NARS2	0.369001
POLM	0.369001
OSBPL8	0.369001
VPS41	0.369001
SORT1	0.369001
SNAPIN	0.369001
EDNRA	0.369001
SPC25	0.369001
DMRTA2	0.369001
CHRNA1	0.369001
ORC1	0.369001
CYTH2	0.369001
NCR2	0.369001
MUS81	0.369001
FKBP10	0.369001
DAP	0.369001
PTMS	0.369001
DGCR8	0.369841
MEAF6	0.370367
FBXL18	0.370367
CORO1C	0.370367
SREK1	0.370367
ZNF510	0.370367
TCOF1	0.370446
KDELR1	0.370446
FBXO11	0.370446
UBA2	0.37049
BMPR1B	0.370575
OSTC	0.370575
PLEKHJ1	0.370575
UBR7	0.370575
EFNA1	0.370734
SLURP1	0.370734
STX10	0.370995
WBSCR22	0.371185
URGCP	0.371185
PLK4	0.372448
BOLA1	0.372539
CDCA5	0.372539
LEFTY2	0.372539
BORA	0.372692
PPIH	0.372692
SS18L2	0.372692
FSIP1	0.372692
SSX2	0.372692
GGPS1	0.372692
MPV17L2	0.372692
LIMK1	0.372692
CCP110	0.372692
ZNF576	0.372692
MYO1H	0.372692
FAS	0.372692
ARTN	0.372692
COQ7	0.372719
TTYH1	0.372836
NDUFB9	0.373509
TP53TG5	0.373658
XRCC3	0.373788
ORC4	0.373788
JPH2	0.373788
DENR	0.374153
KANSL2	0.374153
HCCS	0.374323
PTH2R	0.374323
FDX1	0.374323
MZT1	0.374323
SSX3	0.374323
DNPH1	0.374323
MRGPRD	0.374323
ELAVL1	0.374323
INTS4	0.374323
MTMR9	0.374323
NRXN1	0.374764
PRMT5	0.374764
SPATA5L1	0.374764
SNRNP40	0.374942
NUP62	0.375093
KCNJ14	0.375514
COMMD3	0.376248
SNW1	0.376248
CIRH1A	0.376255
IPO11	0.376515
NASP	0.376515
PDAP1	0.376515
GALT	0.376728
WTAP	0.376728
TCEAL1	0.376728
KRTAP19-3	0.376728
GPR89A	0.376728
CDC123	0.376728
RAB1B	0.37696
PRR13	0.377486
UFM1	0.377486
SNX6	0.377486
KIN	0.377486
SDHB	0.378037
ACTR2	0.378037
E2F1	0.378068
MRPS18B	0.378068
AKR1C2	0.378068
ANKRD11	0.378068
SPATS1	0.37819
ZSWIM3	0.37819
ZNF572	0.378212
CCDC12	0.378268
BPGM	0.378268
IST1	0.378268
MAST1	0.378515
ELP6	0.378515
MYL2	0.378515
MRPL55	0.378666
GTF2IRD2B	0.378993
BRD8	0.378993
CDIPT	0.379025
GRASP	0.379155
TCP11L2	0.379429
IL18R1	0.379429
YARS	0.379677
SMAGP	0.379677
LMBRD2	0.379725
JUN	0.379725
TRMT1	0.379725
LSM5	0.379725
INO80C	0.379884
C1orf101	0.379884
PIK3CD	0.379884
BRPF3	0.379884
TPI1	0.379884
VRK3	0.379895
GTF2F2	0.379895
FAM25A	0.380289
GLRX5	0.380549
RHEBL1	0.38156
DIEXF	0.381971
TRIM5	0.381971
NUDT9	0.381971
ZBTB2	0.382112
MYCBPAP	0.382391
MRPL4	0.382753
PPP2R5C	0.382753
PIGH	0.382753
CRCP	0.382993
LETM1	0.382993
GJA10	0.383671
MRPL12	0.383672
EFCAB1	0.383672
HLA-DOB	0.383672
PSG8	0.383672
GSTO2	0.383672
KLHL5	0.383672
ST13	0.383672
L2HGDH	0.384402
CD47	0.384707
TXLNG	0.384707
VTA1	0.385365
KIF19	0.385575
SRSF4	0.385575
BIRC6	0.385619
TUBGCP5	0.385619
LENG1	0.385666
SRP72	0.385806
PAPPA2	0.385806
SMIM4	0.385806
CHMP4B	0.385806
TACO1	0.385806
ATP5L	0.385806
SATL1	0.386151
NDUFA4	0.386151
COPS8	0.386151
HIST1H4H	0.386805
RICTOR	0.386805
RAB3IP	0.386805
MSL2	0.387409
PCDHGA1	0.38745
ZNF75D	0.3876
BEND4	0.387821
VPS37A	0.387821
UGT1A10	0.387821
CYP3A5	0.387821
FXN	0.388037
TMEM167A	0.388037
TRIM16L	0.388037
GCG	0.388037
CTAG1A	0.388037
MASTL	0.388037
FOXN1	0.388037
POU2F1	0.388037
ANAPC15	0.388037
FAM178B	0.388037
GNGT1	0.388037
CEP97	0.388037
MAP3K12	0.388037
FAM213A	0.388037
CBX3	0.388037
MYO18B	0.388037
ZDHHC18	0.388037
PSMA4	0.388037
SPRYD4	0.388037
NCAPH2	0.388037
SRPR	0.388037
TRIM14	0.388037
NRM	0.388037
MRPL24	0.388381
POP4	0.388381
FPGT	0.388381
TULP1	0.388381
HENMT1	0.388381
CNOT10	0.388381
GBX2	0.388381
CYB561	0.388606
SPRTN	0.388606
COPS3	0.389217
HTR2C	0.389217
MMS19	0.389217
NDUFS8	0.389217
CCER1	0.389217
SARS	0.389217
NDUFS1	0.389217
DCK	0.389217
NDUFAF5	0.389217
TRMT1L	0.389217
GATAD2A	0.389217
LOC729574	0.389217
GPR52	0.390744
FXYD5	0.390911
ASB6	0.390911
IGFL4	0.390958
FANCG	0.391586
CALB2	0.392925
NAPG	0.392925
MED17	0.392925
RARS	0.392925
LAMTOR5	0.392925
COPA	0.392925
MPPED1	0.392925
ZNF700	0.392925
TRMT10C	0.39324
SPATA21	0.393489
RGSL1	0.393489
PITRM1	0.393489
UBE2R2	0.393489
UBFD1	0.393489
LIX1L	0.39351
DCAF10	0.393551
RAB34	0.393855
C11orf68	0.394201
TOMM5	0.394519
GGTLC2	0.39453
EXTL2	0.394837
SRGN	0.394958
PORCN	0.395482
TNPO3	0.395482
IL1RL2	0.395482
TMEM252	0.395626
NDNL2	0.39596
ITGB7	0.395999
DAZAP2	0.396247
VEGFC	0.396358
NFKB1	0.396358
TMEM56	0.396358
CNNM3	0.396748
BEAN1	0.397298
PRKCB	0.397298
NUP50	0.397716
CNTN3	0.398132
ERAL1	0.398132
MRPS25	0.398132
LAMTOR2	0.398132
STXBP2	0.398132
HSPD1	0.398132
NPY1R	0.398132
CLEC18B	0.398132
PRUNE	0.398132
DNAJC2	0.398367
ISY1	0.398367
HIATL1	0.398574
INHBC	0.399304
MRPS33	0.399304
TAF13	0.399304
LETMD1	0.399304
SPCS1	0.399482
ZNF32	0.399856
MAGED4	0.400608
DNAJA2	0.400608
ENO1	0.400719
PDCL3	0.401333
ZNF695	0.401333
GNL1	0.401794
GNAQ	0.401895
KHDRBS1	0.403168
WDR55	0.403168
TFG	0.403168
MRPS31	0.403168
FAM172A	0.403168
CHAF1A	0.403168
ZDHHC5	0.403168
LMBRD1	0.403168
ADPRHL1	0.403168
NPC1L1	0.403168
HMGCS1	0.403168
APOF	0.403168
NRP2	0.403168
SRSF6	0.403168
ZMYM6NB	0.403168
ARL6IP5	0.403168
AARSD1	0.403168
C1orf35	0.403168
SEMG1	0.403168
GPR97	0.403168
OMD	0.403168
WDR65	0.403168
C1orf21	0.403168
NDUFV2	0.403168
EWSR1	0.403168
CD33	0.403168
HLA-C	0.403168
OLIG3	0.403168
ADNP2	0.403168
CNIH1	0.403168
PTP4A2	0.403579
RBFA	0.403916
ELMOD2	0.404178
ERGIC2	0.404178
MITD1	0.404178
ZDHHC7	0.404178
TIMM44	0.404194
KIAA1024L	0.404194
PELI2	0.404194
CDKL4	0.404653
CTSO	0.404939
DEK	0.404939
SLC25A21	0.404939
U2AF1	0.404939
SSX2IP	0.404939
VOPP1	0.40504
TSR3	0.405474
DUXA	0.405474
SRP9	0.406064
HPRT1	0.406064
ASCC3	0.406064
DPPA2	0.406064
ST20	0.406064
ZMPSTE24	0.406064
ECM1	0.406064
SLC25A15	0.406064
FAM83D	0.406064
IL36A	0.406064
KLF1	0.406064
TARDBP	0.406064
GSK3A	0.406064
NOTUM	0.406064
PSG6	0.406064
ANKRD52	0.406194
CPNE8	0.406194
SRL	0.406234
C13orf45	0.406234
C19orf52	0.406234
PDRG1	0.406498
MAP4K2	0.406498
ADAT3	0.406498
FAM133B	0.406498
FAF2	0.406498
EXOC1	0.406921
RFK	0.406925
SMIM21	0.407196
MRPL16	0.407196
EIF3K	0.407196
EDDM3A	0.407196
LIN9	0.407199
STX18	0.407405
GPN1	0.407452
NUPL2	0.407452
NIT2	0.407527
BICD2	0.407527
PSMB6	0.407527
LSM10	0.407527
ZNF655	0.407527
ZNF264	0.407643
ZFP69	0.407816
MEN1	0.408121
PDE1A	0.408121
PEX10	0.40874
STK10	0.409488
STAM2	0.409704
DYNLL1	0.409824
BEX5	0.409824
PIBF1	0.409824
RPL38	0.409824
SPATA2	0.409824
C5orf52	0.409824
OARD1	0.409824
POLR2E	0.409824
AMZ2	0.409914
NOMO2	0.409914
AGO4	0.409914
SPSB3	0.41008
KRR1	0.410087
PLSCR3	0.410682
ID1	0.410682
CHRNB4	0.410682
C11orf83	0.410682
RC3H2	0.411067
PDE8B	0.411067
H2AFY	0.411067
UTP6	0.411067
TNNT2	0.411067
C10orf67	0.411067
ZNF10	0.411067
CEP192	0.411067
VMA21	0.411067
FAM208A	0.411067
PDE4D	0.411067
SNRPN	0.411067
SLC27A1	0.411067
PPA2	0.411067
CCDC82	0.411067
GTF3C2	0.411067
RRP15	0.411067
GAK	0.411067
PLA2G12A	0.411067
RPP14	0.411067
DMC1	0.411067
POLG2	0.411135
GINS2	0.411135
[truncated: 6,448 more rows]

## Sheet: 2
Gene ID	FDR corrected p-value
ZNF682	0.118853
KIAA0141	0.273997
ANKRD2	0.273997
GPSM1	0.273997
SPSB4	0.273997
ESAM	0.273997
SIPA1L2	0.273997
MLLT6	0.362474
ACTL10	0.362474
APMAP	0.362474
PDPN	0.362474
C2CD5	0.362474
TXNDC2	0.362474
BACE2	0.362474
C10orf120	0.362474
DPYS	0.384679
KCNS3	0.39582
MAGEB6	0.39582
TMEM108	0.39582
MICAL2	0.39582
ARL6IP4	0.39582
CCDC172	0.39582
LRRC52	0.39582
ABRACL	0.39582
MST4	0.39582
LRRC15	0.39582
APOC3	0.39582
C10orf53	0.39582
EPSTI1	0.39582
KCNG4	0.39582
ARMC12	0.39582
PQLC1	0.39582
TCL1B	0.39582
CYTH3	0.39582
PLK5	0.39582
DZIP1L	0.39582
SREBF1	0.39582
GPR39	0.39582
TP53	0.39582
ST6GALNAC3	0.39582
TET2	0.39582
C12orf5	0.39582
TMUB1	0.39582
CADM1	0.39582
HES6	0.39582
KDM2B	0.39582
FAM26E	0.39582
FAM117B	0.39582
CLEC17A	0.39582
SERPINB3	0.39582
IL2RB	0.39582
HK1	0.39582
C1QA	0.39582
TMEM178A	0.39582
ZNF787	0.39582
PGM1	0.39582
CGA	0.39582
NRXN3	0.39582
TMEM239	0.396389
YDJC	0.396389
TSPAN14	0.398522
ARHGAP36	0.400904
LXN	0.400904
PSRC1	0.400904
NF1	0.400904
UBOX5	0.400904
CBL	0.400904
ZNF507	0.400904
FAM149A	0.400904
EPHB1	0.400904
CALML5	0.400904
ZNF93	0.400904
OSR2	0.400904
TLR3	0.400904
RXRB	0.400904
C11orf35	0.400904
MXD3	0.400904
PWWP2A	0.400904
SSC5D	0.400904
BAI1	0.400904
TPGS2	0.400904
CHGB	0.400904
IL17RB	0.400904
C21orf58	0.400904
TNS4	0.400904
SLC26A1	0.400904
AKAP17A	0.400904
CRY2	0.400904
CLIC2	0.400904
ZNF660	0.400904
TMEM221	0.400904
ATRX	0.400904
AGBL2	0.400904
PPAPDC1A	0.400904
CD300A	0.400904
TOB2	0.400904
GSDMD	0.400904
GRM6	0.400904
EN2	0.400904
MSC	0.400904
KIAA0408	0.400904
SDCBP	0.400904
FUOM	0.400904
TEKT3	0.400904
ONECUT2	0.400904
FGD6	0.400904
CRELD1	0.400904
SIM1	0.400904
ZCCHC2	0.400904
NEXN	0.400904
FAM84B	0.400904
FREM1	0.400904
PDLIM3	0.400904
COL5A2	0.400904
APLP2	0.400904
RETN	0.400904
FSTL3	0.400904
GPR55	0.400904
LZTS3	0.400904
SLC35A4	0.400904
SPACA7	0.400904
BASP1	0.400904
ZSCAN2	0.400904
SOX10	0.400904
PEG10	0.400904
TMEM141	0.400904
FAM13A	0.400904
SCN2B	0.400904
ARX	0.400904
SEPT5	0.400904
CREBZF	0.400904
NTM	0.400904
SERPINA4	0.400904
TMEM234	0.400904
STXBP4	0.400904
LSMEM1	0.400904
CAPN3	0.400904
SFTA3	0.400904
SGCB	0.400904
C11orf80	0.400904
RDX	0.400904
ZSCAN9	0.400904
CHRNB2	0.400904
UNC5D	0.400904
RAET1E	0.400904
CYP2S1	0.400904
PPID	0.400904
GIP	0.400904
TPPP2	0.400904
DDX26B	0.400904
RNF144A	0.400904
SEMA3A	0.400904
GLDN	0.400904
RARRES2	0.400904
MCAM	0.400904
TMEM87A	0.400904
LAMB4	0.400904
HSPB6	0.400904
SLC25A48	0.400904
N4BP3	0.400904
ROR2	0.400904
P2RX7	0.400904
PAX7	0.400904
METTL21C	0.400904
CD55	0.400904
CSDC2	0.400904
EMC4	0.400904
TMEM134	0.400904
PARM1	0.400904
FAM19A1	0.400904
CEBPD	0.400904
PDC	0.400904
SIX3	0.400904
ACSF3	0.400904
LANCL3	0.400904
GRM8	0.400904
PHOSPHO1	0.400904
TAGLN3	0.400904
CACNA2D3	0.400904
SNX12	0.400904
LIN7B	0.400904
LDHD	0.400904
MSN	0.400904
C1orf95	0.400904
SVIL	0.400904
TNFRSF18	0.400904
CNTN2	0.400904
METRNL	0.400904
ZNF462	0.400904
ARVCF	0.400904
NMRK1	0.400904
GPR27	0.400904
RBMS1	0.400904
EFHB	0.400904
FAM65C	0.400904
KLHDC3	0.400904
PCDH1	0.400904
KDM4D	0.400904
ZDHHC1	0.400904
ORM2	0.400904
ERCC6	0.400904
DSCAM	0.400904
C11orf94	0.400904
ZNF780B	0.400904
CLEC4F	0.400904
OPTC	0.400904
KCNG1	0.400904
ROBO4	0.400904
CEP41	0.400904
SMYD1	0.400904
NFKBIA	0.400904
GAST	0.400904
ZNF133	0.400904
SLC52A3	0.400904
IRAK3	0.400904
FABP3	0.400904
ABHD6	0.400904
PLXNC1	0.400904
CHODL	0.400904
PASK	0.400904
SIL1	0.400904
OGDHL	0.400904
RNF2	0.400904
PRNP	0.400904
MRFAP1	0.400904
TSC22D3	0.400904
TMPRSS7	0.400904
TNP2	0.400904
ZNF496	0.400904
SHC4	0.400904
DMBX1	0.400904
SNIP1	0.400904
KRT34	0.400904
HIST1H4F	0.400904
C2orf80	0.400904
PRRT4	0.400904
MARCH11	0.400904
ZBED6	0.400904
TRIM69	0.400904
OXCT1	0.400904
SFMBT1	0.400904
PCDHGA5	0.400904
FOXN3	0.400904
PRMT3	0.400904
TTC40	0.400904
FITM1	0.400904
NEURL1B	0.400904
KLF5	0.400904
TUSC1	0.400904
RSPH4A	0.400904
CHIT1	0.400904
TIGD6	0.400904
PIK3AP1	0.400904
ANKRD13B	0.400904
SEMA6C	0.400904
FSHB	0.400904
KAT2A	0.400904
KCNMB1	0.400904
SEMA4A	0.400904
CDA	0.400904
NDFIP1	0.400904
BATF	0.400904
LUZP1	0.400904
CCNY	0.400904
TCEA2	0.400904
BZRAP1	0.400904
AP5M1	0.400904
PANX3	0.400904
EDN2	0.400904
IQCD	0.400904
COL2A1	0.400904
ASB15	0.400904
COLEC12	0.400904
KCNMA1	0.400904
TMEM80	0.400904
ENTPD2	0.400904
C18orf64	0.400904
PLEKHA7	0.400904
CRYBA4	0.400904
PPP1R3D	0.400904
KLHL12	0.400904
PITPNM2	0.400904
ZNF865	0.400904
SLC25A2	0.400904
ZYG11A	0.400904
POMGNT1	0.400904
CELF6	0.400904
CD274	0.400904
SBK1	0.400904
LONRF1	0.400904
ZNF467	0.400904
STAP2	0.400904
HIST1H2AE	0.400904
MSTN	0.400904
C5orf42	0.400904
EMC2	0.400904
CXCL12	0.400904
FOXI2	0.400904
GMPR2	0.400904
DNAJB5	0.400904
OXGR1	0.400904
MAPK7	0.400904
IFIT3	0.400904
MIPOL1	0.400904
KCNJ4	0.400904
CNIH4	0.400904
KRT28	0.400904
DNM1	0.400904
PRR21	0.400904
TRA2B	0.400904
EEF1G	0.400904
F2RL2	0.400904
LRRC2	0.400904
LIME1	0.400904
TAS2R50	0.400904
DCXR	0.400904
EFCC1	0.400904
ZNF800	0.400904
DYRK4	0.400904
RTP4	0.400904
DSC1	0.400904
TIGIT	0.400904
RD3	0.400904
CD58	0.400904
SLC25A10	0.400904
GTF3C5	0.400904
MTMR10	0.400904
ZNF777	0.400904
RBM44	0.400904
PSPH	0.400904
LACC1	0.400904
EME1	0.400904
NUP188	0.400904
FABP6	0.400904
TMEM207	0.400904
XPO4	0.400904
DOHH	0.400904
PPL	0.400904
NCKAP1L	0.400904
SERPINH1	0.400904
TFR2	0.400904
FSTL4	0.400904
CST9L	0.400904
SLC5A1	0.400904
GPR133	0.400904
WIF1	0.400904
NPPA	0.400904
ZNF77	0.400904
ARRB1	0.400904
GFI1	0.400904
ALOX15	0.400904
IL9	0.400904
TSPAN15	0.400904
LCNL1	0.400904
IFITM1	0.400904
PODXL2	0.400904
PRKACA	0.400904
DTX2	0.400904
SLC39A13	0.400904
PLEKHA1	0.400904
ZNF783	0.400904
CALU	0.400904
AVP	0.400904
ZNF362	0.400904
USP13	0.400904
SCN5A	0.400904
HOXA11	0.400904
CCPG1	0.400904
ZNF746	0.400904
LILRA2	0.400904
PPFIBP2	0.400904
PCDHB7	0.400904
APEX2	0.400904
CD46	0.400904
GFRA2	0.400904
FDFT1	0.400904
NAT1	0.400904
SRRM4	0.400904
ZNF814	0.400904
CDCA7L	0.400904
NEUROD2	0.400904
BPIFB6	0.402662
CD3D	0.402662
CYTIP	0.402662
PBK	0.402662
TRIM43	0.402662
C3orf22	0.402662
CRMP1	0.402662
FOPNL	0.402662
TMEM184A	0.402662
NGFR	0.402662
ITGB1BP2	0.402662
FGFBP1	0.402662
PFKFB3	0.402662
SPTY2D1	0.402662
LRIT2	0.402662
NECAB1	0.402662
GRIN2B	0.402662
SLCO1A2	0.403896
ECHS1	0.405188
IPCEF1	0.405188
TM2D1	0.405321
ZXDB	0.405514
ZFP14	0.405514
CPXM2	0.405514
NQO2	0.405514
PTHLH	0.405514
DNASE1L2	0.405514
KATNA1	0.405514
PDE6B	0.405514
PMP22	0.405514
TRIM33	0.405514
BTBD1	0.405514
MYCT1	0.405514
IL33	0.405514
OAS3	0.4068
ANKK1	0.4068
ARG2	0.407929
CNTN6	0.407929
PAFAH1B2	0.409089
SUCLG1	0.409089
KIR2DL4	0.409089
TSPAN12	0.409089
CRIPAK	0.409089
TSSK2	0.409089
SMAD1	0.409089
TAS2R30	0.409117
MMP25	0.409117
IL10	0.409117
MAN1B1	0.409117
NPFFR1	0.409117
PTPN6	0.409117
AQP4	0.409117
GPR162	0.409117
SCN8A	0.409117
SCAF8	0.409117
ATP8B2	0.409117
TNKS2	0.409117
MECP2	0.409117
GPR87	0.409117
CHD2	0.409117
MRAP	0.409117
FABP1	0.409117
ACVR1C	0.409117
CPEB3	0.409117
CNTFR	0.409405
B3GNT2	0.409405
TSHZ1	0.409405
CYTH4	0.409405
STRN4	0.410473
CASR	0.411556
CD7	0.412157
PCDHGA8	0.4124
DACT1	0.4124
NHLRC1	0.412621
SWT1	0.412621
CHERP	0.413726
FXYD7	0.413726
ARL5A	0.413979
TMEM167B	0.413979
FAM57B	0.413979
THSD4	0.413979
PRLHR	0.413979
SDK1	0.413979
TMEM62	0.413979
MKX	0.413979
MAB21L2	0.413979
TOPAZ1	0.413979
ETV2	0.413979
FITM2	0.413979
SPR	0.413979
APOL3	0.413979
TMEM160	0.416202
DCAF8L2	0.416202
RAB40AL	0.416202
SLC12A6	0.416202
CCDC153	0.416202
GPR142	0.416202
SERPINB5	0.416202
SLC28A1	0.416202
FAM135A	0.416202
SHISA9	0.416202
NTNG2	0.416202
TTLL6	0.416202
SLC4A10	0.416202
DCLRE1C	0.416202
CAPSL	0.416202
CENPI	0.416202
C1orf87	0.416202
TRIM17	0.416202
CYorf17	0.416202
NPY4R	0.416202
FAM71A	0.416202
PSMB9	0.416202
IL31	0.416202
ACSBG1	0.416202
IDUA	0.416202
NRP1	0.416202
ZC4H2	0.416202
KLK9	0.416202
RASSF2	0.416202
FAR1	0.416202
TSPAN11	0.416202
ELOVL4	0.416202
SPATA16	0.416202
ECSIT	0.416202
VWA5B2	0.416202
ZNF521	0.416202
ZDHHC21	0.416387
GLT6D1	0.416587
GALNS	0.416855
SLC22A11	0.417599
GAB4	0.417599
CACNA1S	0.417599
RBM11	0.417599
GUCD1	0.417599
UBP1	0.417599
PARN	0.417599
FAM84A	0.417599
SIRT5	0.417599
DDR2	0.417599
PURG	0.417599
ZNF433	0.417599
ARPP19	0.417599
ACAD11	0.417599
LRRN4	0.417599
ADRB2	0.417599
TEX2	0.417599
LRRC14B	0.417599
MISP	0.417599
GRIK2	0.417599
HAPLN3	0.417599
PLCB1	0.417599
SCARF1	0.417599
MAGEE2	0.417599
LPP	0.417599
VPS9D1	0.417599
WAS	0.417599
PCYT2	0.417599
CBLN3	0.417599
ZNF331	0.417599
ASB11	0.417599
PCSK1N	0.417599
INS	0.417599
KIAA0513	0.417599
TMEM132D	0.417599
TEX29	0.417599
FBXO41	0.417599
AUTS2	0.417599
ARMC8	0.417599
CA5B	0.417599
GDF15	0.417599
GSC2	0.417599
ZDHHC4	0.417599
ATP2B2	0.417599
SLC35B4	0.417599
TMEM253	0.417599
LENG9	0.417599
IFITM2	0.417599
PXK	0.417599
ANXA11	0.417599
CNP	0.417599
ARHGAP33	0.417599
CCNL2	0.417599
ZNF469	0.417599
MRI1	0.417599
SEZ6L2	0.417599
FAM174B	0.417599
STX8	0.417599
RGS20	0.417599
SPRED1	0.417599
USP26	0.417599
HFE	0.417599
ZNF551	0.417599
C12orf50	0.417599
ZNF418	0.417599
PUS7	0.417599
CYB5A	0.417599
C11orf87	0.417599
CALHM2	0.417599
CHGA	0.417599
HS3ST6	0.417599
DMD	0.417599
ZNF628	0.417599
KIAA1199	0.417599
KLKB1	0.417599
TCF20	0.417599
TBC1D17	0.417599
HUNK	0.417599
HLA-DRA	0.417599
KLF13	0.417599
FKBP11	0.417599
CDHR3	0.417599
SCNN1D	0.417599
FAM188A	0.417599
ZFY	0.417599
APOBEC3H	0.417599
ENTPD3	0.417599
HPDL	0.417599
GABRB2	0.417599
IRF4	0.417599
ANKRD13A	0.417599
FBXO25	0.417599
CXCL9	0.417599
RHOV	0.417599
GCNT1	0.417599
ACBD5	0.417599
RPS6KB2	0.417599
TMEM210	0.417599
VPS13A	0.417599
ECM2	0.417599
TCF7L2	0.417599
SIM2	0.417599
PLEKHF2	0.417599
S100PBP	0.417599
TMEM254	0.417599
ELK4	0.417599
TPD52L1	0.417599
CASP2	0.417599
SLC26A2	0.417599
HOXB6	0.417599
PLEKHH2	0.417599
ADTRP	0.417599
ETV3	0.417599
BCAN	0.417599
SRI	0.417599
CCNYL1	0.417599
SLC25A43	0.417599
SLC15A2	0.417599
PDE10A	0.417599
RTN4	0.417599
PEMT	0.417784
FOXD3	0.417784
ZNRF3	0.417784
SIRPG	0.417784
RPS6KB1	0.417784
MLLT4	0.417784
SLC34A1	0.417784
SIRT3	0.417784
RMND5B	0.417784
PAX8	0.417784
PPP6R2	0.417784
ANKS1B	0.417784
LHX2	0.417784
CPB2	0.417784
RASD1	0.417784
COL23A1	0.417784
MGRN1	0.417784
GPC3	0.417784
C22orf31	0.417784
ELMO2	0.417784
IFNK	0.417784
TRIML2	0.417784
MMP7	0.417784
VAPB	0.418166
TLR6	0.418166
PKDREJ	0.418166
AP5S1	0.418166
SH2D3C	0.418166
C4orf3	0.418166
TSPAN7	0.418811
FKRP	0.418883
SERTAD4	0.418883
ENDOD1	0.418905
RTKN2	0.418905
INHA	0.418905
ANKRD29	0.418905
TPSD1	0.418905
GLYATL3	0.418905
EMX2	0.418905
TSNARE1	0.418905
KLHL1	0.419086
SCP2D1	0.419086
GPR156	0.419387
UBXN7	0.419419
GALC	0.419471
CIB2	0.419471
TMEM63C	0.419515
SERPINB7	0.41978
ZFAT	0.41978
HEPACAM2	0.41978
STK36	0.41978
SLC44A4	0.41978
IL17REL	0.41978
SUPT20H	0.41978
TLR4	0.419799
CTCFL	0.420439
PBX1	0.420439
PICK1	0.420439
F13A1	0.420439
CLPTM1L	0.420439
BANF2	0.420439
ITPKC	0.420439
ACOT7	0.420439
CCDC89	0.420439
MYH6	0.420439
MS4A3	0.420439
NSMAF	0.420439
ARHGEF12	0.420439
SEL1L3	0.420439
SLC22A14	0.420439
TMEM187	0.420439
SH3BP1	0.420439
DENND6B	0.420439
FAM69C	0.420439
KIAA1244	0.420439
C15orf38	0.420439
PBXIP1	0.420439
DLX4	0.420439
C10orf105	0.420439
FOXS1	0.420439
RBBP9	0.420439
ITGAD	0.420439
CROT	0.420439
LDLRAD3	0.420439
CAPRIN2	0.420439
CFHR1	0.420439
DIABLO	0.420439
NUDT2	0.420439
CXorf64	0.420439
PLCXD1	0.420439
SERPINB9	0.420439
NLGN4Y	0.420439
TMEM66	0.420439
CAPG	0.420439
TSSK6	0.420439
ZRANB3	0.420439
GDI1	0.420439
ZNF716	0.420439
ARHGAP19	0.420439
STARD3NL	0.420439
UBD	0.420439
SSPN	0.420439
EPHB6	0.420439
PKP2	0.420439
KRTAP20-1	0.420439
ACSS1	0.420439
LCMT2	0.420439
DIO2	0.420439
BFSP2	0.420439
DNAH3	0.420439
CTBP2	0.420439
ARRB2	0.420439
SUFU	0.420439
UBE2J1	0.420439
FOXR2	0.420439
ITGA3	0.420439
DOPEY1	0.420439
TPM2	0.420439
MSRB2	0.420439
CD200R1	0.420439
FAM110C	0.420439
ACTL9	0.420439
INS-IGF2	0.420439
TIFAB	0.420439
MCF2L2	0.420439
TMEM5	0.420439
KAZN	0.420439
C10orf90	0.420439
KIAA1715	0.420439
UBL7	0.420439
PRMT7	0.420439
CD209	0.420439
TBX18	0.420439
ERG	0.420439
SH3GL1	0.420439
CRAT	0.420439
VIP	0.420439
BCL2L14	0.420712
FGA	0.420712
LDHAL6B	0.420817
PCDHB5	0.42158
RORB	0.422173
CEBPE	0.422173
C10orf99	0.422173
CCDC90B	0.422173
CCDC69	0.422173
FLRT3	0.422173
ERP44	0.422173
ACPT	0.422173
FMO4	0.422173
FRMD3	0.422173
ZNF324	0.422173
CR1	0.422173
SHROOM4	0.422173
STMN1	0.422173
COL21A1	0.422173
DSP	0.422173
HOXB2	0.422173
ZNF710	0.422173
VEPH1	0.422173
SUCNR1	0.422173
RAB36	0.422173
NLRP6	0.422173
C4orf27	0.422173
SLC47A2	0.422173
VASH1	0.422173
MCMDC2	0.422173
FEZF1	0.422173
GPR113	0.422173
YES1	0.422173
MFSD5	0.422173
POPDC2	0.422173
PPFIBP1	0.422173
ACACB	0.422173
TRABD2B	0.422173
NOSTRIN	0.422173
HDHD3	0.422173
C1orf177	0.422173
NOVA1	0.422173
AMHR2	0.422173
MMP1	0.422173
GATA5	0.422173
CASP4	0.422173
IRAK2	0.422173
FAM218A	0.422173
RDH14	0.422173
COL27A1	0.422173
TNIK	0.422173
TENM1	0.422173
SCGB2A2	0.422173
VGLL1	0.422173
ZSCAN31	0.422173
DOCK7	0.422173
RHO	0.422173
TTC7A	0.422173
PTDSS2	0.422173
ABCA3	0.422173
FOXF2	0.422173
TROVE2	0.422173
NHEJ1	0.422173
RILPL1	0.422173
MFN1	0.422173
GRB10	0.422173
BDKRB1	0.422173
FBXL2	0.422173
DLL4	0.422173
MAPT	0.422173
HTRA4	0.422173
HSPA12B	0.422173
SERPINF1	0.422173
WDPCP	0.422173
PLA2G4F	0.422173
ZNF146	0.422173
PHF6	0.422173
DNAJB14	0.422173
COL10A1	0.422173
MSRA	0.422173
IKZF5	0.422173
C4orf22	0.422173
TMEM14B	0.422173
CPEB1	0.422173
CST5	0.422173
OASL	0.422173
USP53	0.422173
RIMKLB	0.422173
ZNF442	0.422173
CTSS	0.422173
SLC25A44	0.422173
LSM12	0.422173
IL12RB2	0.422173
CD302	0.422173
GIMAP4	0.422173
CLGN	0.422173
PPAP2B	0.422173
CDH19	0.422173
CLCN7	0.422173
RBM3	0.422173
HSD11B1	0.422173
CACNA1B	0.422173
ORAI3	0.422173
MYH13	0.422173
CCDC68	0.422173
SYT16	0.422173
POU4F2	0.422173
ZBTB44	0.422173
CCDC64B	0.422173
TTLL10	0.422173
ADAMTS6	0.422173
TLR1	0.422173
CDK20	0.422173
FAM13C	0.422173
GDF3	0.422173
LRBA	0.422173
SPANXN1	0.422173
AP1B1	0.422173
GOLT1A	0.422173
HLX	0.422173
CDKL3	0.422173
HEG1	0.422173
MANBA	0.422173
EID1	0.422173
FRMD8	0.422173
MYL3	0.422173
ZNF692	0.422173
GUCA1C	0.422173
PCDHGA3	0.422173
DGKQ	0.422173
CCNJL	0.422173
RNF112	0.422173
FEZ1	0.422173
PODNL1	0.422173
BBS4	0.422173
ERLIN1	0.422173
BCL2L13	0.422173
LARGE	0.422173
OPN1SW	0.422173
CSTL1	0.422173
CGREF1	0.422173
ARHGAP17	0.422173
T	0.422173
ADAMTS2	0.422173
SRPK3	0.422173
DSTN	0.422173
ELOVL1	0.422173
NUTM1	0.422173
SLC27A5	0.422173
WDR19	0.422173
ISG15	0.422173
GGACT	0.422173
BMPR2	0.422173
TLR8	0.422173
ARHGEF38	0.422173
ATP7B	0.422173
AEBP2	0.422173
ACTL6B	0.422173
GSTO1	0.422173
XK	0.422173
DNAJB4	0.422173
PPP1R12B	0.422173
SBSN	0.422173
TMEM63A	0.422173
TEP1	0.422173
PLEKHH3	0.422173
PNMT	0.422173
CALCA	0.422173
CCDC159	0.422173
TAS2R31	0.422173
C12orf49	0.422173
LMO7	0.422173
ISL1	0.422173
ZNF277	0.422173
GNLY	0.422173
IGF2	0.422173
NDUFV3	0.422173
TBC1D16	0.422173
PI15	0.422173
DGKB	0.422173
VSIG1	0.422173
LRRN4CL	0.422173
SCAF11	0.422173
ZNF268	0.422173
ICAM1	0.422173
FAM181A	0.422173
KCNK6	0.422173
NRN1L	0.422173
XDH	0.422173
RBFOX2	0.422173
NPTX1	0.422173
PIRT	0.422173
PLEKHD1	0.422173
NPR1	0.422173
MC2R	0.422173
APOC2	0.422173
LEPROT	0.422173
SYBU	0.422173
TDRD7	0.422173
DNAJB7	0.422173
AMY2A	0.422173
TBX20	0.422173
C6orf99	0.422173
DCHS2	0.422173
SLC22A6	0.422173
THYN1	0.422173
AMMECR1	0.422173
FRMD4B	0.422173
VCAM1	0.422173
ABHD16B	0.422173
ARPC1B	0.422173
MAML1	0.422173
ABCB9	0.422173
MIA2	0.422173
SCGB3A1	0.422173
TMEM123	0.422173
VHL	0.422173
MMP9	0.422173
TBX5	0.422173
KRTAP12-3	0.422173
DLC1	0.422173
PINK1	0.422173
PRTFDC1	0.422173
SPRR3	0.422173
KDM7A	0.422173
RFPL1	0.422173
SATB1	0.422173
SYNE3	0.422173
SECISBP2L	0.422173
B3GNT5	0.422173
OSGIN2	0.422173
TIRAP	0.422173
IFIT1B	0.422173
CD109	0.422173
CLLU1OS	0.422173
DNAJC3	0.422173
CEP72	0.422173
HAMP	0.422173
TEX12	0.422173
C16orf78	0.422173
XPO7	0.422173
SH3KBP1	0.422173
FAM160A2	0.422173
HDGF	0.422173
C7orf61	0.422173
SNAP91	0.422173
LGALSL	0.422173
CLDN5	0.422173
BTN2A2	0.422173
CCDC108	0.422173
CA11	0.422173
CLEC10A	0.422173
TMEM140	0.422173
HK3	0.422173
CREB3L3	0.422173
CHMP3	0.422173
ARL11	0.422173
MSRB1	0.422173
SCCPDH	0.422173
PRRC2C	0.422173
COL18A1	0.422173
DUSP10	0.422173
IGFBP4	0.422173
GOT1L1	0.422173
CHST5	0.422173
TESC	0.422173
FOXE3	0.422173
RSPO2	0.422173
ARHGAP26	0.422173
DCTPP1	0.422173
GPHN	0.422173
SH3PXD2A	0.422173
CLDN16	0.422173
UTS2R	0.422513
LNX2	0.422671
MRC2	0.422878
NCOA2	0.423069
DNAJC28	0.423111
ASPSCR1	0.423424
CACNA1I	0.423424
HEY2	0.424325
KIAA1257	0.424325
SYPL2	0.424325
CLDN10	0.424325
CRYAB	0.424325
HTR5A	0.424325
GCC1	0.424325
GUCY2F	0.424325
DEAF1	0.424325
SLC25A47	0.424325
PDLIM5	0.424325
AVL9	0.424325
KRT20	0.424325
C12orf52	0.424325
KDM4A	0.424325
GPR180	0.424325
FUT2	0.424325
NMBR	0.424325
ARHGAP28	0.424325
ZNF524	0.424325
XPO5	0.424325
SGK223	0.424325
HSPBP1	0.424325
ABCC11	0.424325
C8orf76	0.424325
SLC39A14	0.424325
DCBLD2	0.424325
ZBBX	0.424325
LUC7L	0.424325
GRHL1	0.424325
VAT1	0.424325
WIPI2	0.424325
NANOS1	0.424325
PRR14L	0.424325
ZNF528	0.424325
H3F3C	0.424325
PCBD1	0.424325
ZNF627	0.424325
ESYT3	0.424325
GPR64	0.424325
SLC38A10	0.424325
TNNC1	0.424325
ENOX2	0.424325
POU6F2	0.424325
DEDD	0.424325
CCT6B	0.424325
HDLBP	0.424325
OTOP3	0.424325
NKX1-2	0.424325
IFI16	0.424325
SP100	0.424325
ATAD3C	0.424325
CYP26B1	0.424325
TFF3	0.424325
DOCK10	0.424325
UTF1	0.424325
PCDHB1	0.424325
PAX6	0.424325
CYP7B1	0.424325
GOLGB1	0.424325
SLCO1B7	0.424325
CP	0.424325
FAM184A	0.424325
GPR88	0.424325
FAM186A	0.424453
FAM222A	0.424453
CENPQ	0.424453
SH3D19	0.424453
RASSF1	0.424453
RHBDF2	0.424453
AKTIP	0.424453
OPRK1	0.424821
CACHD1	0.424821
TPPP	0.424821
SRD5A3	0.424821
RCN3	0.424821
AOC1	0.424821
PROSC	0.424821
TNFAIP8L2	0.424821
CRYBA2	0.424821
GABARAPL1	0.424821
PITX3	0.424821
NXF5	0.424821
DISP2	0.424821
WDR34	0.424821
MAMDC4	0.424821
ZNF786	0.424821
STEAP3	0.424821
FAM73B	0.424821
LEPREL1	0.424821
AMACR	0.424821
LOXL2	0.424821
VAMP8	0.424821
PTCH1	0.424821
ZNF784	0.424821
MIER2	0.424821
BACH2	0.424821
TNRC6C	0.424821
ARMCX5	0.424821
PRSS57	0.424821
KCNE1L	0.424821
EPHB2	0.424821
SLC4A1	0.424821
ZER1	0.424821
NOXRED1	0.424821
TSNAX	0.424821
CPEB4	0.424821
RMDN3	0.424821
NAAA	0.424821
GLO1	0.424821
LGALS2	0.424821
MLX	0.424821
HSFX1	0.424821
CHST9	0.424821
SEC23IP	0.424821
LHX9	0.424821
SLC25A32	0.424821
JARID2	0.424821
HLA-DPA1	0.424821
RNF165	0.424821
PCGF2	0.424821
DUSP18	0.424821
SMAD9	0.424821
FOXO3	0.424821
TRIM55	0.424821
FAM163B	0.424821
PRKAR2A	0.424821
TMEM165	0.425024
TTLL1	0.425024
GFOD1	0.425561
PRSS45	0.425561
GPR78	0.425594
LYG1	0.425594
SBNO2	0.425594
TDRD6	0.425594
DUSP4	0.425594
BEND5	0.425594
SLC7A14	0.425594
LYSMD2	0.425594
HS3ST1	0.425594
CT47B1	0.425594
GCDH	0.425594
PRSS38	0.425594
CYP26C1	0.425594
AGAP3	0.425594
GALNT15	0.425594
POLA1	0.425594
NHS	0.425594
SLIT2	0.425594
QSOX1	0.425594
MYH1	0.425594
HES1	0.425594
AIM2	0.425594
CTBP1	0.425594
ERI3	0.425594
SNX7	0.425594
CES3	0.425594
SLC25A39	0.425594
FKBP1B	0.425594
WNT16	0.425594
LGI4	0.425594
ARFGAP2	0.425594
SLAMF7	0.425594
GNAL	0.425594
EPX	0.425594
KCTD8	0.425594
CISD3	0.425594
UNC13C	0.425594
FADS2	0.425594
SLC22A12	0.425594
ZNF280C	0.425594
KCNH2	0.425594
NXPH4	0.425594
FAT2	0.425594
ANKRD33B	0.425594
ZBED2	0.425594
TMEM131	0.425594
POU3F2	0.425594
FAM196A	0.425594
FAM161B	0.425594
COL6A1	0.425594
ARL9	0.425594
TBPL1	0.425594
RASA3	0.425594
SLC6A11	0.425594
PLEKHS1	0.425594
TM7SF3	0.425594
CDKL1	0.425594
SPAG1	0.425594
SFTPC	0.425594
FAM26F	0.425594
BCHE	0.425594
ARHGAP21	0.425594
LENG8	0.425594
DPYSL2	0.425594
POR	0.425594
ADAMTS14	0.425594
MFSD8	0.425594
GDAP2	0.425594
ATP6V1G3	0.425594
AP1S3	0.425594
NKX2-1	0.425594
YPEL2	0.425594
HLA-G	0.425594
NUP37	0.425594
TRIM7	0.425594
GABRP	0.425594
HIST1H2BA	0.425594
HSD17B3	0.425594
NCOA7	0.425594
ALDH2	0.425594
ARSK	0.425594
RBP7	0.425594
ZHX2	0.425594
GABRA1	0.425594
SEC31A	0.425594
CSNK1E	0.425594
MYL1	0.425594
RWDD3	0.425594
GALNT7	0.425594
RAI14	0.425594
BMP8B	0.425594
MMP14	0.425594
RHNO1	0.425594
MCHR1	0.425782
TMIGD1	0.425955
YBX3	0.426569
SMIM17	0.426569
VRTN	0.426569
PRRG3	0.426634
TCEAL8	0.426968
TMEM52B	0.427526
PTPN14	0.427526
YPEL4	0.428661
CARKD	0.428681
TMEM196	0.428681
EMCN	0.428681
MSX1	0.428681
SLC6A1	0.428681
PACSIN2	0.428681
ESRRB	0.428681
SOGA2	0.428681
SYNPR	0.428681
DMTN	0.428681
ATAD2	0.428681
RAI2	0.428681
NPAS3	0.428681
RENBP	0.428681
PTGER2	0.428681
STK32B	0.428681
ASB9	0.42873
TFAP2A	0.429077
FAH	0.429719
ESX1	0.429926
OPN4	0.431101
NAP1L2	0.431101
WNT2B	0.431101
NAB2	0.431101
LGALS12	0.431101
RBM12B	0.431101
GNG10	0.431101
CPN2	0.431101
DIS3L2	0.431101
POLK	0.431101
KRTAP25-1	0.431101
GPX2	0.431101
CACNB3	0.431101
B4GALT5	0.431101
ISM2	0.431101
RAB30	0.431101
TDRD12	0.432378
WDR62	0.432443
GPR116	0.432553
HIST1H3J	0.432553
KBTBD7	0.432553
FBXO8	0.432553
KCNN3	0.432553
SLC39A1	0.432553
LRRTM2	0.432553
NKAIN4	0.432553
H6PD	0.433128
FAM83H	0.433269
P2RY14	0.43332
SUGT1	0.433527
RTKN	0.433527
STK25	0.433527
MBOAT1	0.433527
FHL1	0.433527
NUAK1	0.433527
DMP1	0.433527
PDE6C	0.433527
DEFB127	0.433527
VMAC	0.433527
PEX11G	0.433527
REEP4	0.433527
CLPB	0.433527
GP1BA	0.433527
CPXM1	0.433527
AQP11	0.433527
SLC7A1	0.433527
TMEM74B	0.433527
CX3CL1	0.433527
CCDC102B	0.433527
MAVS	0.433527
S100A11	0.433527
PAQR6	0.433551
CACNA1D	0.433728
PARVG	0.434708
ELK3	0.43523
GRM3	0.43523
BCL11B	0.43523
IDO1	0.43523
ABCG5	0.43523
TEX37	0.43523
DZANK1	0.43523
TBX6	0.43523
FAM189A1	0.43523
BCL6	0.43523
ENDOU	0.43523
SYCP2L	0.43523
C9orf129	0.43523
CERS4	0.43523
DHRS1	0.43523
DENND4C	0.43523
OOSP2	0.43523
TSC22D2	0.43523
TEKT5	0.43523
APC2	0.43523
HDGFL1	0.43523
EEF1D	0.43523
CCL23	0.43523
SMIM13	0.43523
C6orf118	0.43523
GLT1D1	0.43523
GLTSCR1L	0.43523
F7	0.43523
IFFO1	0.43523
PCK1	0.43523
WNT7B	0.43523
SLC14A1	0.43523
CCRN4L	0.43523
GADD45A	0.43523
CYTH2	0.43523
SDHA	0.43523
GPR123	0.43523
SH3TC1	0.43523
AWAT1	0.43523
SIPA1L3	0.43523
DTX3L	0.43523
CDC37	0.43523
NES	0.43523
MED15	0.43523
TSPEAR	0.43523
AGAP1	0.43523
NPAP1	0.43523
ABHD12B	0.43523
MAB21L3	0.43523
FPGT-TNNI3K	0.43523
ADAMTSL1	0.43523
RNASE9	0.43523
ACAD10	0.43523
TCTA	0.43523
LRRC27	0.43523
GMPPA	0.43523
JAKMIP1	0.43523
C20orf96	0.43523
SLC7A13	0.43523
H1FX	0.43523
RBCK1	0.43523
NAA40	0.43523
EFNA2	0.43523
AKT1	0.43523
CLEC4M	0.43523
PLAC1	0.43523
VWA3A	0.43523
PPP1R17	0.43523
PARD6B	0.43523
TMPRSS2	0.43523
PYCR2	0.43523
UBXN2B	0.43523
DLGAP4	0.43523
KIF25	0.43523
RBP1	0.43523
SAMHD1	0.43523
GPC5	0.43523
CMTM7	0.43523
NRG2	0.43523
BMF	0.43523
CYP8B1	0.43523
TNK2	0.43523
JMJD7	0.43523
C5orf20	0.43523
RPA4	0.43523
CCDC11	0.43523
ZNF557	0.43523
MYBPC1	0.43523
TRIM34	0.43523
ILKAP	0.43523
ODF3L2	0.43523
VSTM4	0.43523
TGFBR2	0.43523
ZAR1	0.43523
NUB1	0.435551
MBOAT4	0.435551
COL4A3BP	0.435702
NADK	0.435702
ADAM9	0.435702
SLC30A1	0.435702
BSPH1	0.435702
TAF15	0.435702
SIK1	0.435702
GART	0.435702
FABP12	0.435702
H2BFWT	0.435702
STK11IP	0.435702
PHPT1	0.435891
COPRS	0.435891
HSFY2	0.436718
COL26A1	0.436718
HTR3C	0.436718
PNLIPRP3	0.436718
DERL3	0.436718
HGD	0.436718
TPO	0.436718
ATP2A1	0.436718
IMPA1	0.436718
TMEM154	0.436718
ATM	0.436718
GLTPD2	0.436718
FAM124A	0.436718
C16orf45	0.436718
RYR3	0.436718
PPP1R13B	0.436718
SOX5	0.436718
CRTAM	0.436718
TEAD2	0.436718
CD2AP	0.436718
DYNC2H1	0.436718
PIWIL4	0.436718
PCDHA4	0.436718
XRRA1	0.436749
SPA17	0.436749
RPP25	0.436749
GPA33	0.437356
ZNF614	0.437409
SLC29A3	0.437409
KPNA6	0.437409
DCAF17	0.437957
GFRA4	0.437957
C5orf46	0.437957
INPP5E	0.437957
CLEC4C	0.437957
POLQ	0.437957
TEPP	0.437957
BTBD11	0.437957
SYCE3	0.437957
ZBTB34	0.437957
PDGFA	0.437957
TOR1A	0.437957
RABL2B	0.437957
DTD1	0.437957
CAMKV	0.437957
TAF7L	0.437957
P2RY10	0.437957
HEYL	0.437957
MNS1	0.437957
TRIML1	0.437957
SP140	0.437957
C10orf113	0.437957
PTBP2	0.437957
TESPA1	0.437957
TBL1X	0.437957
LDLRAD4	0.437957
NEGR1	0.437957
PITPNM1	0.437957
TAPBPL	0.437957
PRL	0.437957
ZNF879	0.437957
SLC30A2	0.437957
NDUFA10	0.437957
ZNF639	0.437957
BCR	0.437957
PDE6A	0.437957
WHAMM	0.437957
WDR63	0.437957
PANK2	0.437957
RASGEF1B	0.437957
SOX18	0.437957
SGMS1	0.437957
CEP76	0.437957
ADPRH	0.437957
TBCEL	0.437957
SERINC1	0.437957
PARP9	0.437957
KCNK10	0.437957
HAS2	0.437957
EIF2AK4	0.437957
CKMT2	0.437957
FUT5	0.437957
RNF34	0.437957
FAM90A1	0.437957
ANGPT2	0.437957
DSG2	0.437957
GPALPP1	0.437957
GRIA3	0.437957
WSCD1	0.437957
PLA2G5	0.437957
UBE2G1	0.437957
HMX1	0.437957
KLK3	0.437957
MYO1B	0.437957
DGKI	0.437957
GPN1	0.437957
CD8B	0.437957
SLITRK1	0.437957
UNC80	0.437957
CACNG5	0.437957
TRIM77	0.437957
IL18RAP	0.437957
C20orf194	0.437957
C12orf29	0.437957
TCF23	0.437957
ZNF229	0.437957
HAND1	0.437957
ICAM4	0.437957
LRIT1	0.437957
CAGE1	0.437957
WDR60	0.437957
LIPM	0.437957
CNTN1	0.437957
RSU1	0.437957
EHD3	0.437957
SNAI1	0.437957
TAF1L	0.437957
TMEM2	0.437957
TMEM229B	0.437957
SEC23B	0.437957
MUC12	0.437957
UPB1	0.437957
NUDT14	0.437957
ARHGEF25	0.437957
ATXN1L	0.437957
INPP5F	0.437957
SMIM3	0.437957
TM4SF4	0.437957
SOX14	0.437957
RAX2	0.437957
PSME2	0.437957
PCOLCE2	0.437957
SMARCC1	0.437957
MYLK3	0.437957
FAM159A	0.437957
CD3E	0.437957
CD68	0.437957
SCML2	0.437957
DEFB116	0.437957
SPI1	0.437957
RBPJ	0.437957
PPHLN1	0.437957
ZBTB16	0.437957
TMPRSS9	0.437957
DCDC1	0.437957
CLC	0.437957
RPS6KA6	0.437957
EPB41L1	0.437957
EXPH5	0.437957
HUS1B	0.437957
TAAR6	0.437957
PLIN5	0.437957
MCTP2	0.437957
PROZ	0.437957
F13B	0.437957
CHST15	0.437957
MSANTD1	0.437957
CDK2AP1	0.437957
SAGE1	0.437957
ADORA2B	0.437957
CRISP2	0.437957
XIRP1	0.437957
C19orf38	0.437957
RNF148	0.437957
IFT20	0.437957
SATB2	0.437957
COLGALT1	0.437957
ITGA4	0.437957
L3MBTL3	0.437957
FGFRL1	0.437957
ZNF606	0.437957
IGF1	0.437957
CA13	0.437957
JADE1	0.437957
ACOX3	0.437957
KCTD10	0.437957
ZKSCAN3	0.437957
PCDH10	0.437957
CSF1	0.437957
MAML2	0.437957
RABEP1	0.437957
R3HCC1L	0.437957
GK5	0.43835
FAIM2	0.438417
SORBS2	0.438417
UBALD2	0.438417
GALNT8	0.439031
TSPAN1	0.439043
FERD3L	0.439143
BOK	0.439569
CYP26A1	0.439974
LPAR3	0.440514
SLC25A42	0.441026
FAM71F2	0.441026
COL11A2	0.441026
RAMP1	0.441026
ALDH3A1	0.441026
GPR101	0.441026
WIPF3	0.441026
DSCAML1	0.441289
TXNDC5	0.441583
FAM212A	0.442025
DMPK	0.442025
TNFAIP2	0.442039
RNF183	0.442039
ATP1A3	0.442614
DACH1	0.442742
MAGEB1	0.442742
MMP20	0.442742
RASL10A	0.442742
EFCAB14	0.442742
ZDBF2	0.442742
PTCRA	0.442742
ELOVL7	0.442742
BCL2L11	0.442742
VGLL2	0.442742
CACNG6	0.442742
ACSF2	0.442742
ZFP2	0.442742
SORD	0.442742
EGR1	0.442742
H2BFM	0.442742
ZDHHC17	0.442742
ABCG2	0.442742
LTBP3	0.442742
FAM19A5	0.442742
SLC4A2	0.442742
NCKAP5	0.442742
MLC1	0.442742
FEZF2	0.442812
PPP2R5A	0.442829
OTC	0.442829
WDFY1	0.442829
PPP2CB	0.442829
ARHGAP12	0.442829
GNA11	0.442829
FBXO42	0.442829
FAM134A	0.442967
TMEM55B	0.442967
RBP3	0.442967
MBL2	0.443252
MTPN	0.443427
RASL11B	0.443471
ST6GALNAC4	0.443553
USP3	0.443553
SELP	0.44398
MLEC	0.44398
SDC1	0.44398
BCL10	0.44398
MYT1L	0.44398
AGK	0.44398
CNTF	0.44398
SLC43A2	0.44398
GPR173	0.44398
HSPA4L	0.444131
PREP	0.444131
TMEM144	0.444184
ODC1	0.444345
TTC23	0.444345
LPAR1	0.444345
MCOLN1	0.444345
SIGLEC14	0.444345
C22orf42	0.444345
FAM110A	0.444345
TAS2R5	0.4448
ATP13A5	0.4448
ZNF385A	0.4448
ZNF444	0.445125
PRSS35	0.445169
SOCS7	0.445169
PPAP2C	0.44526
GEMIN5	0.44526
ADAM8	0.44526
TMEM39A	0.44526
LYPLA1	0.44526
LPPR4	0.44526
ZSCAN5B	0.44526
ZNF324B	0.44526
NPRL2	0.44526
ADRA1D	0.44526
SPINT2	0.44526
IL17RE	0.445488
C14orf177	0.445488
APOL2	0.445488
DENND2A	0.445488
TIGD3	0.445488
AMELY	0.445488
HIP1R	0.445488
PRKD1	0.445488
OSTM1	0.445488
OPRM1	0.445488
COL3A1	0.445488
GSTA4	0.445488
ASMTL	0.445488
FAM198A	0.445488
ZNF234	0.445488
MDP1	0.445488
BBX	0.445488
MORC3	0.445488
CHMP1A	0.445488
WNT9A	0.445488
RIOK3	0.445488
MPG	0.445488
MTR	0.445488
SS18	0.445488
NKX6-1	0.445488
CLCN6	0.445488
DUSP15	0.445488
AKNA	0.445488
MFSD10	0.445488
CNTROB	0.445488
ZNF488	0.445488
E2F7	0.445488
AKT1S1	0.445488
NKTR	0.445488
MYO18A	0.445488
PRICKLE4	0.445488
SLC10A6	0.445488
ERCC6L2	0.445488
TNFRSF1B	0.445488
HTT	0.445488
RBM7	0.445488
ID4	0.445488
KAZALD1	0.445488
ACSM3	0.445488
PCYOX1L	0.445488
POLB	0.445488
NSUN5	0.445488
TRPV6	0.445488
NAV3	0.445488
NLRP2	0.445488
PTP4A3	0.445488
ZHX3	0.445488
C5orf55	0.445488
FAM19A3	0.445488
CCDC122	0.445488
EFR3B	0.445488
FAM71B	0.445488
MUC5B	0.445488
GYG2	0.445488
BCL2L10	0.445488
ADM2	0.445488
TREML1	0.445488
STAC	0.445488
HOXA7	0.445488
CIDEA	0.445488
DGKE	0.445488
CETN1	0.445488
LATS2	0.445488
GALNT2	0.445488
ZNF250	0.445488
SYT12	0.445488
G3BP2	0.445488
COL4A4	0.445488
CHST8	0.445488
CALM1	0.445488
PALM	0.445488
BTNL8	0.445488
PXT1	0.445488
RCBTB1	0.445488
EDEM1	0.445488
TBC1D4	0.445488
CRTC3	0.445488
THBS4	0.445488
ZNF280A	0.445488
PIGZ	0.445488
CEP85L	0.445488
NLRP11	0.445488
PPP1R7	0.445488
SLC6A16	0.446057
GLUD1	0.446069
CCRL2	0.446069
MSMB	0.446069
KCTD12	0.446069
GPD2	0.446069
NRBP1	0.446332
ABHD14A	0.446875
CHST6	0.447147
TEX33	0.447147
NRARP	0.447154
RAB27A	0.447154
CHCHD5	0.447154
CLCA1	0.447154
LTA	0.447154
PYROXD2	0.447154
FAM180A	0.447356
SULT4A1	0.447356
NSUN7	0.448522
TACC2	0.448731
MICAL1	0.44894
MAGEC3	0.449005
OAZ3	0.449005
RAB11FIP2	0.449033
ATP5L2	0.449033
SETD8	0.449228
GORAB	0.449528
APBB1	0.449537
RAB7L1	0.449665
SLC37A2	0.449665
NGF	0.449665
RDH8	0.449665
C1orf233	0.449665
PIGG	0.449665
RAD18	0.449794
SERPINA5	0.449794
SLCO2B1	0.449794
RNF5	0.450129
RAB41	0.450173
CTHRC1	0.450173
ZC3HAV1L	0.450173
CR2	0.450173
TRIM67	0.45018
MBOAT7	0.45018
PADI2	0.45018
ARNTL2	0.45018
SSMEM1	0.45018
RP1	0.45018
CHRNA6	0.45018
SPHKAP	0.45018
C1orf115	0.45018
ABCG4	0.45018
COL17A1	0.45018
CXCL13	0.45018
PFKP	0.45018
SYCP3	0.45018
CSF3	0.45018
CNN3	0.45018
PRR18	0.450197
DCAF11	0.450447
SLC4A9	0.45095
TEX36	0.451911
SUCLG2	0.451982
SERPINF2	0.452175
DNAH1	0.452597
GRM5	0.452597
PIR	0.452597
ZNF319	0.452597
GUCY2C	0.452597
IL18BP	0.452597
HRG	0.452746
DIDO1	0.452746
EEF2K	0.452746
MYL6B	0.452746
SLC9A6	0.452746
MAN2A1	0.452799
SEC24D	0.452799
TDP2	0.452799
CHRM3	0.452799
RAB21	0.452799
NELL2	0.452799
NME1	0.452799
C17orf50	0.452799
BCAT1	0.452799
CCDC3	0.452799
ACTN4	0.452799
ACTR1B	0.452799
GPT	0.452799
HYAL1	0.452799
IL37	0.452799
ZNF675	0.452799
ABCD4	0.452799
BSPRY	0.452799
ERP29	0.452799
SLC9A5	0.452799
CCDC120	0.452799
FAM76B	0.452799
GCSAM	0.452829
ATHL1	0.452884
RNASE10	0.452884
ANXA10	0.452884
MKL2	0.452884
ZFPL1	0.452884
WARS	0.452884
TCEANC	0.452884
C6orf58	0.452884
RPH3A	0.452884
GAS6	0.452884
SLC35D1	0.452884
EVC	0.453015
ARHGAP22	0.453015
SLC36A1	0.453015
NPBWR2	0.453015
GEM	0.45313
GPR37	0.45313
LEKR1	0.45313
MNDA	0.45313
MYL9	0.45313
HLA-DOA	0.45313
FAM131A	0.45313
GABBR2	0.45382
MMRN2	0.453936
TTC5	0.454182
SHARPIN	0.454182
XCR1	0.454182
POM121	0.454182
SLC4A5	0.454282
SLC2A8	0.454282
EGFL7	0.454952
NR1D2	0.454952
SEC31B	0.454952
KCNQ1	0.455008
NEK3	0.455008
KANK2	0.455123
EGFL6	0.456353
SLC24A5	0.456353
HRH4	0.456353
APOBR	0.456353
FASLG	0.456353
FGFBP3	0.456353
RFX6	0.456582
CD2	0.456582
CSF2RA	0.456739
BMPER	0.457027
WWC1	0.457108
TMEM45A	0.457108
TFDP3	0.457108
KDM4B	0.457108
DDX60L	0.457108
CCR3	0.457108
PGBD4	0.457108
TMEM200A	0.457108
IFNA10	0.457108
STMN3	0.457108
AHRR	0.457108
MASP1	0.457108
ZCWPW1	0.457108
LYPD1	0.457108
SLC45A4	0.457108
CHMP1B	0.457108
ASB10	0.457108
THAP8	0.457108
BST1	0.457108
PHOX2A	0.457108
CEP120	0.457108
[truncated: 6,479 more rows]

## Sheet: 3
Gene ID	FDR corrected p-value
CENPM	0.00229341
PPP1R8	0.00229341
RPL11	0.00229341
RPL13	0.00229341
NDUFB2	0.00321072
PSMB5	0.00321072
RPL28	0.00321072
ATP5A1	0.00321072
MRPL36	0.00321072
POP5	0.00321072
PSMG4	0.00321072
RPP25L	0.00321072
RPS8	0.00321072
CDC16	0.00321072
CDK11A	0.00321072
GNL3	0.00321072
NOP56	0.00321072
SF3B5	0.00321072
WDR43	0.00321072
NIP7	0.0034401
NOP16	0.0034401
PAM16	0.0034401
RPL8	0.0034401
SBDS	0.0034401
SDHC	0.0034401
SF3B3	0.0034401
FNTB	0.00360394
RAN	0.00360394
RPL36	0.00360394
TCEB2	0.00360394
EFTUD1	0.00372682
AARS	0.00443392
HJURP	0.00443392
SF3A3	0.00443392
CDK1	0.00443392
RPL10A	0.00443392
SOD2	0.00443392
ATP5J2	0.00443392
ARID2	0.00443392
CENPA	0.00443392
PLK1	0.00443392
NDUFB7	0.00443392
PDE12	0.00443392
ROMO1	0.00443392
RPS7	0.00444348
POLR2A	0.00445192
MDN1	0.00445943
MRP63	0.00445943
UQCRC1	0.00445943
UBE2C	0.00508524
GINS2	0.00508524
CDC27	0.00508524
RBM14	0.00508524
APITD1	0.00508524
CSTF3	0.00508524
TUBB	0.00508524
EIF3G	0.00508524
NCAPG	0.00520443
NOL6	0.00520443
SF3B4	0.00520443
VARS2	0.00520443
QARS	0.00520443
SNAPC3	0.00520443
C1QBP	0.00520443
ATP6V1G1	0.00535126
PSMA6	0.00548791
SUPT5H	0.00548791
ACTR10	0.00561484
ARFRP1	0.00561484
DDOST	0.00561484
EIF4A3	0.00561484
RPS19	0.00561484
PCBP1	0.00573359
ALG2	0.0057683
MTO1	0.0057683
PRPF19	0.0057683
HIST1H2BC	0.0057683
MRPL11	0.0057683
SMU1	0.00700429
SNRPD1	0.00700429
NAA15	0.00700429
PSMD11	0.00700429
POLRMT	0.00700429
CDC20	0.00700429
TRMT112	0.00700429
RBBP4	0.00706125
HIRA	0.00711551
CHMP2A	0.00716685
ANAPC10	0.00721588
USP39	0.00721588
UBE2I	0.00748089
HSPA9	0.0076621
HSPD1	0.0076621
RTN4IP1	0.0076621
LAS1L	0.00795372
RPS23	0.00795372
BCL2L1	0.00795372
CHAF1A	0.00807463
AURKB	0.0085652
PSMC4	0.00866904
SNRPB	0.00866904
RPL27A	0.00939847
MEPCE	0.00979908
ZNRD1	0.00979908
MRPS21	0.00979908
RPL15	0.00979908
PRMT1	0.00993812
LSM7	0.00993812
RPS3	0.0100528
MRPL34	0.0100528
PRELID1	0.0100528
RPS4X	0.0107902
EIF6	0.0109861
ARMC7	0.0111029
HIST1H2BH	0.0111029
TUBD1	0.0111029
ABT1	0.0117896
NAT10	0.0120578
RBMX	0.0120578
UQCRC2	0.0120578
WDR55	0.0122886
BTAF1	0.0124542
PSMD3	0.0124542
TIMM10	0.0124542
MARS2	0.0124542
ARIH1	0.0124542
HIST1H2BD	0.0124542
MRPL46	0.0124542
MCAT	0.0124542
ATP6V0C	0.0127044
NCL	0.0127044
RNPC3	0.0127044
NUDC	0.0127044
PARS2	0.0127044
EIF3B	0.0127044
HIST1H2AK	0.0127044
PRPF8	0.0128148
SF1	0.0128148
CCDC84	0.0128148
CIRH1A	0.0128148
TOP2A	0.0130049
RPL35	0.0130049
RPS9	0.0130777
DPM3	0.0130777
DYNC1I2	0.0130777
MRPL21	0.0131541
MRPL28	0.0131541
RNF113A	0.0131541
NDUFA11	0.0131541
MRPS12	0.0131541
BANF1	0.0133827
ITGAV	0.0133827
HIST1H2AH	0.0133827
SNRPD2	0.0133827
PDCD11	0.0135192
MRPL9	0.0135192
UBA52	0.0135192
LRR1	0.0135192
ANAPC11	0.0136408
BRF1	0.0136408
MCM4	0.0140179
MECR	0.0140179
ABCB7	0.0140588
POLR2B	0.0140588
TTC27	0.0141468
FTSJ3	0.0142276
HSCB	0.0142276
KIF23	0.0142276
NXF1	0.0142626
GRB2	0.0142626
PPIL2	0.0144187
TMED10	0.0144187
ELL	0.0144187
EIF3F	0.0146078
GLRX5	0.0146078
EIF4A1	0.0146078
DDX47	0.0147147
MED11	0.0147147
MRPL23	0.0149768
NDUFS1	0.0149768
GPN2	0.0150132
MRPS25	0.0150132
WARS2	0.0150132
MYC	0.0150132
SPC25	0.0150132
URM1	0.0155381
SNAPC1	0.0156212
CLP1	0.0156212
PMF1	0.0157744
TANGO6	0.015797
GTPBP4	0.015797
NOA1	0.0160722
POLR3C	0.0163764
RPL31	0.0163764
WDR33	0.0163764
FOXRED1	0.0166359
PSMB2	0.0166359
RRM1	0.0166359
MRPL43	0.0167499
RPS15	0.0167499
CSNK1A1	0.0167499
UTP11L	0.0167499
PNN	0.0167499
FNTA	0.0167499
RANGAP1	0.0167499
AURKA	0.0167499
MRRF	0.0167499
POLR2D	0.0167499
HIST2H2AA3	0.0167499
RUVBL2	0.0167499
SNUPN	0.0167499
TUFM	0.0167499
UROD	0.0167499
NHP2L1	0.0167499
ARPC4	0.0167499
TIMM17B	0.0167499
ILF3	0.0167499
NDUFAF3	0.0167717
NLE1	0.0167717
MRPS23	0.0168028
MDM4	0.0168028
SENP6	0.0168028
SYS1	0.0168028
NDUFS2	0.0173431
PES1	0.0173431
EXOC3	0.0173431
GRPEL1	0.0174092
PPM1D	0.0175924
RNMT	0.017715
RPL3	0.0180405
GEMIN8	0.0180734
GAPDH	0.0180734
ESPL1	0.018163
DHX8	0.018163
PRR13	0.018163
RPS16	0.018163
CCNL1	0.0188928
EXOSC6	0.0188928
TMEM70	0.0188928
TUT1	0.0188928
PEX6	0.0194387
DHDDS	0.0194387
CYP4F2	0.0194804
NUS1	0.0194804
SLIRP	0.0194804
CSE1L	0.0200163
BUB3	0.0200774
PSMG3	0.0200774
SNRPD3	0.0203074
SLMO2	0.0205079
DHX30	0.0205219
XPNPEP3	0.0207455
TARS	0.0207703
TUBG1	0.0207703
GTF3C1	0.0210403
RPLP1	0.0210403
TRAPPC3	0.0211017
PPP1R11	0.0213414
CDC42	0.0214263
CDK7	0.0215181
TEN1	0.0215181
AURKAIP1	0.0215579
RPL36A	0.0215579
C1orf146	0.0219271
NSA2	0.0219271
GNB2L1	0.0219271
ATP5D	0.0219271
SRSF3	0.0227048
NDUFC2	0.0228522
KRTAP4-11	0.0228522
HIST2H3C	0.0228522
HSP90AB1	0.0228522
ECD	0.0228522
CHCHD1	0.0228522
MMS22L	0.0228759
C17orf89	0.0233393
PUF60	0.0234065
XRCC6	0.0234476
SNAPC2	0.0234476
HNRNPL	0.0236495
WDR74	0.0238265
PSMD4	0.0238896
TRAPPC8	0.0239969
SOD1	0.0242618
MRPL38	0.0242618
MTG2	0.0242618
COPB1	0.0242618
POLD1	0.0242618
JUNB	0.0244015
MARS	0.0244015
PMVK	0.0244015
UTP23	0.0244015
POLR2H	0.0247405
METTL17	0.0250337
SNRPF	0.0253132
DHX9	0.0253678
NUP85	0.0253678
ISCA2	0.0253678
SRP19	0.0253678
ORC6	0.0253678
TBL3	0.0253678
ACAD9	0.0253678
EIF2S2	0.0253678
CTPS1	0.0253678
NR2C2AP	0.0253678
ZBTB11	0.0253678
MRPL52	0.0253678
DNLZ	0.0253678
MAD2L1	0.0253678
RPS20	0.0253678
PGD	0.0253678
GUK1	0.0253678
KIAA1429	0.0259155
GTF2H2C	0.026002
EXOSC4	0.0260212
WDR77	0.0260212
RPL27	0.0260212
HIGD2A	0.0260767
DDX56	0.0263451
URI1	0.0265821
ACTR2	0.0269717
SELRC1	0.0269741
SPCS1	0.0269741
BUD31	0.0271134
FDXR	0.0271134
CDT1	0.0271134
COX11	0.0271134
MRPS2	0.0275868
TIMM44	0.0275868
CCL19	0.0277842
MAT2A	0.0278861
FAU	0.0279219
BIRC5	0.0279369
HIST1H2AJ	0.0279369
NDOR1	0.0279906
SPC24	0.02818
EIF1AX	0.02818
TLK2	0.02818
FDX1L	0.02818
MRPL10	0.02818
NDUFA13	0.0287709
H3F3B	0.0288019
CDC123	0.0288148
RAD51D	0.0288277
ALG13	0.0290704
IK	0.0293468
COPB2	0.0296736
PHB	0.029718
SRSF10	0.0298318
COQ7	0.029978
RPL14	0.029978
NDUFB10	0.029978
KATNB1	0.0300872
SNAPC4	0.0300872
ZNHIT2	0.0300872
THOC3	0.0300872
PFDN2	0.0302839
POP1	0.0302839
NDUFS3	0.0302839
NPLOC4	0.0302839
ELP5	0.0302839
ERCC3	0.0302839
GTF2IRD2B	0.0302839
PLK4	0.0302839
UQCRB	0.0302839
RPAP1	0.0302839
TXNL4B	0.0302839
RPS21	0.0302839
NUP88	0.0307674
NDUFS8	0.0310509
OGT	0.0311868
HINFP	0.0313839
MIS18BP1	0.0314027
CDK6	0.0315663
RPA1	0.0315663
PSMB4	0.0315663
EIF3I	0.0315663
MRPL20	0.0315663
TSR2	0.0315663
NUDT21	0.0315663
EIF1	0.0315663
HIST1H2AL	0.0315663
MDM2	0.0315663
NAA50	0.0320086
POLA2	0.0320086
MAK16	0.0320086
GTPBP8	0.0320086
UPF1	0.0320086
WDR12	0.0320086
CYCS	0.0324066
C1orf141	0.0327435
QRSL1	0.0327836
PET100	0.0327836
RTFDC1	0.0328103
SMC3	0.0329137
MT1B	0.0330766
LONP1	0.0334647
PREB	0.0335486
AAMP	0.0335752
CAPZB	0.0335752
RBBP6	0.0335752
GCSH	0.0335853
TRIAP1	0.0337569
NDUFB8	0.0338145
SNRPA1	0.0338145
NOL7	0.0338145
RPL23	0.0338529
SNW1	0.0339785
CIR1	0.0341614
RRM2	0.0341614
OPA1	0.0344071
CCDC94	0.0344071
NFU1	0.0344071
PFDN5	0.0344071
PSMB3	0.0344436
NDUFAF1	0.0344436
EIF2S1	0.0344436
NOP58	0.0344436
MRPS18A	0.0344436
DRAP1	0.0344436
NDUFB3	0.0344436
MRPL55	0.0344436
DKC1	0.0349878
ANAPC1	0.0349878
ATP6V1B2	0.0349878
WDR18	0.0349878
TNPO1	0.0349878
NIFK	0.035332
ASNA1	0.035332
IBA57	0.035332
COX4I1	0.0355273
MRPS24	0.0356125
RBM12	0.035646
SRPK1	0.035646
GTF2H1	0.0357154
ATPIF1	0.0359483
RPL37A	0.0359483
FAM136A	0.0361384
ATP5L	0.0363006
TULP2	0.0366342
VPS72	0.0366342
HCCS	0.036913
PSMB7	0.036913
RPS5	0.036913
TUBA1C	0.036913
COPA	0.0373977
TPT1	0.0376436
SUPT16H	0.0380736
TOMM22	0.0383043
MRPL47	0.0383472
NVL	0.0383472
EIF3D	0.0387504
DPAGT1	0.0387504
DDX42	0.0399159
CPSF3L	0.0399159
POLR2L	0.0399837
LARS2	0.0402179
PHAX	0.0403406
ZBTB8OS	0.0403406
TUBGCP4	0.0403406
ELP6	0.0410732
TCP1	0.0411249
ATP5B	0.0411249
ALG1	0.0411249
UQCC1	0.0411249
PDSS2	0.0411249
RPF2	0.0417442
COQ4	0.0417442
COX6B1	0.0418752
UBIAD1	0.0418752
NUDCD3	0.0418752
RAD51C	0.0418752
HIST1H2BG	0.0419458
NCBP2	0.0419938
HCFC1	0.0421255
CTU2	0.042411
SPATA5	0.042411
PPP1R12A	0.0426719
RPL18A	0.043305
CDCA5	0.0433728
SLC30A7	0.0433728
HORMAD1	0.0433728
EFTUD2	0.043403
TXN	0.043403
FKBPL	0.043403
DAP3	0.043403
HMGCS1	0.043403
MPC2	0.0435037
RPLP2	0.0435037
HNRNPU	0.043805
MAD2L1BP	0.0442477
RBX1	0.0442477
RBM17	0.0443443
DHX36	0.0443443
SARS2	0.0443443
GTPBP3	0.0443443
PTH2	0.0443443
POLR2G	0.0447538
NARS	0.0448719
FNDC3B	0.0451735
ERCC1	0.0452137
NDUFB9	0.0452137
EAPP	0.0452137
MRPS18B	0.0452137
TBCB	0.0463511
GINS1	0.0463562
FBXW11	0.0465958
LIAS	0.0465958
SKP1	0.046666
FEN1	0.046666
RCL1	0.046666
PPAN	0.046666
ZFP91	0.0467551
CRLS1	0.0467551
HSPE1	0.0467551
RABGGTB	0.0468012
BCS1L	0.0470096
SMG6	0.047381
PDC	0.0483038
HIST1H2BJ	0.0483038
LSM10	0.0490509
UBE2H	0.050167
MED27	0.0504379
WEE1	0.0504379
TUBE1	0.0504379
FARSB	0.0504379
CPSF4	0.0504379
NSL1	0.0504379
ERCC2	0.050482
BPTF	0.0505453
PIGC	0.0523625
EIF3A	0.0527158
MED20	0.0527158
C6orf106	0.0527212
CCT8	0.0527435
CLTC	0.0527435
COX17	0.0528543
PRPF4	0.0532926
NUP153	0.0532926
CLNS1A	0.0532926
NKAP	0.0532926
PMPCB	0.0534938
RPL36AL	0.0535484
TOX4	0.0535484
ISCU	0.0539696
TUBA1B	0.0539696
DHX33	0.0540247
TECR	0.0541508
LSM2	0.0541827
TMEM225	0.0543079
PSMC6	0.0544939
EP400	0.0544952
YBEY	0.0546198
FBL	0.0546198
MCM2	0.0546439
HNRNPK	0.0546439
SUPT6H	0.0546439
SACM1L	0.0546439
HAUS5	0.0552175
TAZ	0.055388
ATP5J	0.055388
CCNH	0.055411
FARSA	0.0557639
UTP20	0.0567432
PPA1	0.0567432
IFNAR2	0.0567432
NUP133	0.0567432
RPA2	0.0567432
PRPF38B	0.0567432
PRPF38A	0.056768
LRPPRC	0.056768
ANAPC2	0.056768
CNOT11	0.056768
TMEM242	0.0569401
TRIM16L	0.0571008
SMC4	0.0571892
IARS	0.0571892
ZNF207	0.0574664
ORAOV1	0.0581656
MRPS35	0.0584797
SART3	0.0584797
ANAPC4	0.058607
HDAC3	0.0586762
ADAT3	0.0587834
TXNRD1	0.0591468
HEATR1	0.059443
LIPT2	0.0596618
KRTAP9-4	0.0596618
ATP6V1A	0.0596618
UXT	0.0596618
DARS2	0.0596618
FCGR1B	0.0596618
SLC39A7	0.0596618
VPS16	0.0598011
XAB2	0.0598011
MRPL35	0.0598475
COX5A	0.0599384
UBL5	0.0599384
NCAPD2	0.0599384
XPO1	0.0599384
CPSF3	0.0599555
PHB2	0.0599741
LIMS3	0.0600061
DDX21	0.060365
FDPS	0.060365
MRPL54	0.060365
CNOT3	0.060365
YARS2	0.060365
COG8	0.060365
MIS12	0.060365
PCNA	0.060365
SNRNP35	0.060365
MRPL4	0.060365
LYRM4	0.060365
RTCB	0.060365
CPSF2	0.060365
RAD51	0.060365
DOLPP1	0.060365
GNL3L	0.0606658
INCENP	0.0609928
POLD2	0.0613259
CMPK1	0.0613259
CLPS	0.0613259
SMG5	0.0613259
CDC23	0.0613315
TIMM8A	0.0615928
SDAD1	0.0618339
PDCD7	0.0626012
RHOT1	0.0626027
AIFM1	0.0630166
EIF3CL	0.0630617
GRWD1	0.0631603
DLD	0.063251
ATR	0.063251
HYPK	0.063251
NDUFA2	0.063251
SNRNP70	0.0633644
ARMC5	0.063524
ALKBH8	0.063524
ATP6V0B	0.063524
COX8A	0.0639376
ORC5	0.0639376
MRPS9	0.0639976
INTS9	0.0639976
VPS28	0.0639976
SNRNP25	0.0641002
HIST2H3A	0.0641268
IGBP1	0.0643645
SAP18	0.0652413
GNAQ	0.0652413
MVD	0.0659066
COA6	0.0659066
GEMIN4	0.0659494
NUP93	0.0660637
CTDP1	0.066948
FANCE	0.0669932
SRP9	0.0675965
BYSL	0.0685078
EXOSC9	0.0685078
LSM11	0.0691549
MRPL44	0.0691626
COX7B	0.0694679
YBX1	0.0694679
SAMM50	0.0694896
RHOT2	0.0694896
NEDD8	0.0699078
NUP205	0.0699797
STK38	0.0700589
DNAJA1	0.0702611
FANCA	0.0704137
MRPL48	0.0705146
THRAP3	0.0705146
SYVN1	0.0705491
SAE1	0.0705491
WDR36	0.0705491
LST1	0.0709754
C7orf26	0.0709754
NDUFAB1	0.0709754
TYW1B	0.0709754
RPS12	0.0712597
MCM6	0.0713043
REXO2	0.0714872
SCFD1	0.0714872
MRPS34	0.0715711
PTP4A1	0.0715711
EDC4	0.0715711
NRF1	0.0715711
ZBTB17	0.0725482
ING3	0.0725482
MRPL51	0.0726285
POU5F1	0.0734481
TXNDC9	0.0734481
NARS2	0.0734481
RPUSD4	0.0734481
ALG8	0.0734481
CAMSAP2	0.0734481
PDPK1	0.0734481
RPL18	0.0735485
THOC2	0.0746741
FANCM	0.0746741
CWC22	0.0746741
PRMT5	0.0746741
SCO2	0.075073
MCM7	0.0761103
MSTO1	0.0766354
EIF3C	0.0767528
POLR2I	0.0767528
TOP3A	0.0767528
FTSJ2	0.0767528
COX18	0.0767528
GFM1	0.0768317
NUP62	0.0771589
RPS6	0.0771589
KRTCAP2	0.0773214
PWP1	0.0773214
RABGGTA	0.0773214
DNTTIP2	0.0773758
FASTKD5	0.0773758
BUB1	0.077483
NGRN	0.0775448
POLR2E	0.0775448
CTU1	0.0779048
SLC5A5	0.0783044
RPL17	0.0785843
EPRS	0.0785843
SF3B1	0.0788061
HNRNPA1	0.0792436
UPF2	0.0792639
PGS1	0.0796118
DCPS	0.0796118
DDX18	0.0796118
UBA1	0.0797856
NAA20	0.0801665
MRPL53	0.0802733
COX6C	0.0805186
GEMIN7	0.0805446
NUF2	0.0806863
OSTC	0.0815661
ENHO	0.0817057
SSR2	0.0818528
TSR1	0.0820139
SEC13	0.0821455
UQCC2	0.0825812
DYNC1H1	0.0825812
NACA	0.0825812
PRCC	0.0826246
ELAC2	0.0832417
DYNLRB1	0.0832417
HEATR2	0.0837225
SCNM1	0.0838874
NELFB	0.0838874
PKMYT1	0.0838874
NRDE2	0.0843564
NUFIP1	0.0848175
PARL	0.0849266
POLR2C	0.0856552
C10orf2	0.0861108
IMP3	0.0862414
ERH	0.0862414
CD3EAP	0.0864117
NDUFAF7	0.0873849
FAM122A	0.0880525
DIMT1	0.0880525
CCDC12	0.0889206
SRBD1	0.0891035
KAT8	0.0891035
CCNK	0.0899457
USP7	0.0909171
DHPS	0.0923027
TPX2	0.0923027
PDCD2	0.092528
DARS	0.092528
XRCC2	0.092528
CHMP4B	0.092528
SLC25A5	0.0938155
TOMM70A	0.0938155
KANSL2	0.0943085
TRAPPC1	0.0943122
ZNF593	0.0944458
NDUFB4	0.0946221
PPP1R15B	0.0946221
PFDN1	0.0947822
UQCRH	0.0947822
LIMS1	0.0947822
USPL1	0.0947822
CEP63	0.095151
DNAJC9	0.0956002
ZNF285	0.0960239
DHRS2	0.0960239
MRPS6	0.0960239
ZNF76	0.0960239
FZR1	0.0960239
SPDL1	0.0960239
FAM103A1	0.0960239
MED17	0.0960787
HGS	0.0963598
EXOSC2	0.0968274
PSME3	0.0969743
HIST1H2BL	0.0971402
MFN2	0.0974761
RRN3	0.0974761
POLR3B	0.0974761
INO80	0.0974761
ACTB	0.0974761
THOC6	0.0974761
NDUFV1	0.0979696
UFC1	0.0979739
OSGEP	0.0979913
SLC2A1	0.0979998
VOPP1	0.0979998
ATP2B1	0.0980082
MAD2L2	0.0980082
OIP5	0.0980082
ZWINT	0.0982815
SRSF2	0.0982815
RAC1	0.0982815
ABCF1	0.0983634
POLR3H	0.0985876
NCBP1	0.0985876
DHX37	0.0985876
TRNT1	0.0991748
AATF	0.0991748
VHL	0.0998168
SON	0.100095
PPP4C	0.100341
ASPM	0.100444
SLC25A19	0.100894
VPS52	0.101188
SS18L2	0.101188
FBXO5	0.101309
SMC1A	0.101493
CDK12	0.101551
GPR89A	0.101692
IKBKAP	0.101692
PDE4DIP	0.101692
RFC5	0.101692
CXXC1	0.101836
ANKLE2	0.101889
TTC4	0.101889
ITGB5	0.101889
PAK1IP1	0.101889
RPS24	0.102001
SDE2	0.10234
DNM1	0.10234
LCE1A	0.10234
MED29	0.102369
RUVBL1	0.102729
DR1	0.103026
ALG14	0.10306
DDX28	0.10311
PSMD14	0.10311
RAB7A	0.103139
MRPL27	0.103339
PTBP1	0.103509
COL4A3BP	0.103956
MRPS16	0.103985
DMAP1	0.103985
SKA3	0.103985
SKA2	0.103985
EFHD2	0.103985
C16orf59	0.103985
KIAA0391	0.103985
CCNC	0.103985
ISG20L2	0.104262
HIST1H2AD	0.104348
NAA60	0.104466
HNRNPF	0.105482
CKAP5	0.105487
PPP2R2A	0.105487
AARS2	0.105487
SNAPC5	0.105741
MTERFD1	0.105741
PITRM1	0.105741
KRTAP9-6	0.10578
POLR3K	0.10578
YEATS4	0.10578
RBM24	0.10578
IFRD2	0.10578
PSMD7	0.10578
EEF2	0.10578
C1GALT1	0.10578
TXNL4A	0.10578
HAUS2	0.10578
SNAP23	0.10578
TEFM	0.10578
ASCC3	0.106581
PNKD	0.107314
CENPC	0.107314
PSMD2	0.107314
SELK	0.107314
PRPF40A	0.107324
DAGLB	0.107419
NDUFB5	0.107613
DNM1L	0.107627
KAT5	0.107627
SEC61A1	0.107627
EXT1	0.108065
CHORDC1	0.108065
DBR1	0.108757
RAE1	0.108905
CCDC115	0.10901
HIST1H2BE	0.109737
PTGES3L	0.109737
DTYMK	0.109737
MT1E	0.109737
CCND3	0.10982
KCMF1	0.110071
RCC1	0.110071
SLC25A26	0.110071
SNRNP200	0.110071
PPP1R2	0.110308
ANP32D	0.110308
NELFCD	0.110359
SLFNL1	0.110359
PAQR7	0.110359
ECSIT	0.110359
LLPH	0.110359
MRPL14	0.110469
RAB1B	0.110469
KANSL3	0.110828
AQR	0.110828
FOLR1	0.111012
SMARCA5	0.111226
MTG1	0.111226
MRPS26	0.111226
MRPL3	0.111226
CHD6	0.111316
CSNK2B	0.111316
VBP1	0.111652
RAD51AP1	0.111699
ANKRD23	0.112507
SFPQ	0.112595
YLPM1	0.112666
PPWD1	0.112666
SPRYD4	0.112728
TRIM37	0.112728
H6PD	0.11311
SYF2	0.11311
TBCA	0.11311
TUBG2	0.113184
CLPP	0.113184
GID4	0.113184
MED1	0.113426
WTAP	0.113426
SF3B2	0.113451
CCDC59	0.113849
MYBBP1A	0.113944
YY1	0.11395
DLST	0.11395
GNL2	0.114085
CYBRD1	0.11444
NDUFB1	0.115055
NUP214	0.115268
PGAM4	0.116011
VSTM2B	0.116352
NOTUM	0.116472
MRPS14	0.117141
RAD50	0.117231
DOLK	0.117409
LAMTOR2	0.117583
MED6	0.117583
RPAIN	0.117583
PRPF31	0.117583
C11orf73	0.117583
MOCS2	0.117583
PSMB6	0.117583
PWP2	0.117621
RPS11	0.118015
ACO2	0.118293
C19orf25	0.118293
GALE	0.118293
DDX55	0.118293
MRPL24	0.118293
NDUFA6	0.118293
SSB	0.118293
YPEL5	0.118293
KIF2A	0.118293
MRPS30	0.118293
PCNT	0.118293
NDUFA1	0.118905
TRMT6	0.11932
TIMM22	0.119667
TXNDC17	0.11987
C11orf83	0.11987
RSL1D1	0.11987
LSM14A	0.120147
SUPV3L1	0.120278
PTPMT1	0.12038
ITPRIPL2	0.120382
ARPC2	0.120382
PGGT1B	0.120397
DDB1	0.120681
DNAJC11	0.121275
LSG1	0.121275
GFER	0.121796
PSMA3	0.121915
UBTF	0.122113
NEDD1	0.122113
STRIP1	0.122802
EIF2B5	0.123223
DCTN5	0.123273
TEAD3	0.123329
RPL19	0.123329
RICTOR	0.123329
KDELR1	0.123329
NDC80	0.123907
ZNF570	0.12395
COA5	0.12395
HAUS7	0.12395
PAF1	0.12395
FAR2	0.125529
PHF5A	0.125529
KDM2A	0.125529
TWISTNB	0.125585
MTAP	0.125659
NHP2	0.125659
CDC6	0.127065
SRFBP1	0.127065
GNB1L	0.127296
MARCH5	0.12748
POLD3	0.127743
NCF1	0.127743
CHMP3	0.127777
MTX2	0.127777
SNRPA	0.127777
FBXW9	0.127777
SEC63	0.127777
MRTO4	0.127777
FIP1L1	0.127777
ZNF273	0.127777
TMEM43	0.127777
MRPL16	0.127777
TAGLN2	0.127777
MRPL37	0.127777
TICRR	0.127777
UTP15	0.127777
XRCC5	0.127777
CHCHD4	0.127777
LEMD3	0.127777
TM9SF4	0.127777
COA4	0.127862
HIST1H2AM	0.127862
SRSF1	0.127869
MPV17L2	0.128718
MED4	0.128735
PPA2	0.128735
ZNF335	0.128735
URB1	0.128735
ELP4	0.128735
MCM5	0.129812
COG3	0.130086
MRPS5	0.130368
WDR1	0.130955
ZNF830	0.131413
EXOSC3	0.131413
LUC7L3	0.131413
NCAPH	0.131413
DAD1	0.131456
HMGCR	0.131456
C3orf17	0.131456
POLG	0.131939
ELOF1	0.132334
TFDP1	0.132334
ACOX1	0.132334
APITD1-CORT	0.132468
MOCS3	0.132709
RIOK1	0.132895
RPLP0	0.133108
EIF3J	0.133214
XPO5	0.133435
RNGTT	0.133444
PRKCI	0.133567
FAM96A	0.133567
KAT7	0.133672
HNRNPH1	0.134514
ATP6V1E1	0.134615
RPP14	0.134615
GPS1	0.134615
WRB	0.134615
TELO2	0.134647
RPE	0.134647
SLC26A9	0.135038
EIF2S3	0.135263
TMEM261	0.136121
CCT4	0.136396
HS2ST1	0.138431
RRS1	0.139379
MATN1	0.139633
PSMC3	0.141468
PSMB1	0.141468
CCDC152	0.141598
RBM25	0.142072
DPH3	0.142285
SSX4	0.142285
NOL12	0.142285
RECK	0.142285
HSPA14	0.142285
RPL22	0.142285
FERMT2	0.142456
POLR1C	0.144729
TTC1	0.146738
PAFAH1B1	0.146738
TCOF1	0.146738
RPL32	0.146738
BTF3	0.146738
RPL4	0.146759
NAPG	0.147266
GPN1	0.147266
IER2	0.147345
C1orf109	0.147492
ZNHIT6	0.148483
PCBP2	0.148514
TAF1	0.148514
ALKBH5	0.148514
GABPB1	0.148566
C19orf40	0.148795
HMG20A	0.148932
PCYT1A	0.148932
CENPT	0.148987
NOC2L	0.148987
TIMMDC1	0.148987
GTF2A2	0.148987
ARCN1	0.150149
AGBL3	0.150149
C9orf114	0.150149
DDX20	0.150432
PPP1R10	0.150432
HIPK1	0.150889
ANKRD42	0.150938
NFKBIE	0.151036
TEK	0.151036
MRPL45	0.151912
LETM1	0.152704
DCAF12L1	0.153577
TOMM20	0.154296
ANKRD17	0.154296
POLR3A	0.154448
MYBL2	0.154535
MPLKIP	0.154596
PMF1-BGLAP	0.154781
HAUS4	0.154865
COX15	0.154865
ANGPTL5	0.154865
HEXIM1	0.155301
TRIM33	0.155301
TIMELESS	0.155301
HIST1H4J	0.155646
SSBP1	0.156279
WDR70	0.156279
CPSF1	0.157492
CACTIN	0.158444
RPL13A	0.158671
PEX14	0.159149
HIST1H2BN	0.159408
TRNAU1AP	0.159553
IPO11	0.159753
LSM4	0.159753
RPL30	0.159758
SSX5	0.159758
LRTM1	0.160055
EIF2B1	0.160207
KRTAP21-2	0.160551
SF3A1	0.160926
PSMA2	0.161212
KIFAP3	0.161549
MRPL13	0.161549
EIF1AD	0.161549
SDHAF1	0.162497
GMPPB	0.162932
C6orf15	0.163282
COQ2	0.163282
MRPL17	0.163707
CLK2	0.164092
TFAM	0.164481
WFDC12	0.164481
FNBP4	0.164481
PPP2CA	0.164481
PSMG1	0.165458
PSMA1	0.165491
MRPS11	0.166055
PDZK1IP1	0.166055
MRPS15	0.166055
CCDC51	0.166087
RALGPS2	0.166324
RPL26L1	0.16649
VMP1	0.166507
PRSS3	0.166507
ILF2	0.166507
CCT7	0.166507
NFS1	0.166594
PPP2R4	0.167181
LETMD1	0.167462
CCT2	0.167649
RMND1	0.16789
PSMD1	0.168022
SRRT	0.168843
MBD3	0.168843
SIRT2	0.168843
DHX38	0.169408
GABPA	0.170694
TPR	0.171252
ZNF658	0.171252
TIMM23	0.171442
IMP4	0.171855
C14orf166	0.172499
WAC	0.172509
DCTN2	0.172558
TRAPPC2	0.173801
CDC5L	0.174379
SAP30BP	0.174872
TPSAB1	0.175341
LRRC41	0.175602
C1orf131	0.175602
TMEM126B	0.175732
ITGA11	0.176205
ATP5C1	0.176205
PTCD3	0.176364
CDC37	0.176606
TRRAP	0.176606
GTF2H4	0.177306
DNAH12	0.177624
TXNDC12	0.178306
TBX5	0.17854
UBE2N	0.17854
TFB1M	0.17854
BNIP1	0.178543
FAM209B	0.178543
KPNA2	0.178543
NUCB1	0.178543
PPHLN1	0.178718
CRNKL1	0.178718
RPS13	0.178971
POP7	0.179412
RHCE	0.179905
SMR3A	0.179938
MFAP1	0.180305
URB2	0.180305
CHCHD2	0.181627
WBSCR22	0.181853
CCDC137	0.181877
ALG1L	0.181895
HAUS8	0.181895
UFD1L	0.182039
DONSON	0.182093
SNRPB2	0.182093
ZCCHC9	0.182093
RSPH10B2	0.182288
ZNF124	0.182557
FAM171A2	0.182672
COPS8	0.182672
NUP160	0.182672
KRTAP4-6	0.182672
EXOSC7	0.182672
NOSIP	0.183383
TBP	0.183546
PDPR	0.183546
TRIP13	0.183546
PISD	0.183546
SUPT4H1	0.183789
TIMM13	0.183789
AK6	0.184083
ZBTB37	0.184266
WBP11	0.185182
DCLRE1B	0.185709
MRPS18C	0.185985
FOSL1	0.186151
TMEM249	0.186237
SRF	0.18649
VPS25	0.186561
UBE2D2	0.18658
CHERP	0.186737
SRSF11	0.18707
NDUFAF4	0.187569
DCTN4	0.187569
LARS	0.187569
RPL24	0.187569
TFB2M	0.187569
PLEKHN1	0.187833
LYRM7	0.18788
KPNB1	0.188114
TCP11	0.188114
GTF2F2	0.188114
PMPCA	0.188707
HIST2H2AC	0.188707
OXSM	0.188707
TTI1	0.188955
WDR75	0.188964
PA2G4	0.189108
NHLRC2	0.189108
STX18	0.189108
VEZT	0.19046
EFNA3	0.19046
POLR1B	0.19046
KLHL41	0.19046
VCP	0.190547
ATP5O	0.191269
NDUFC1	0.191269
ZCCHC7	0.191407
TP53RK	0.191407
KRTAP5-6	0.191407
RTF1	0.191407
EEFSEC	0.191407
RGP1	0.191407
TINF2	0.192052
PPP2R1A	0.192052
HUWE1	0.192052
IDH1	0.192405
ZNF214	0.192503
IARS2	0.192503
OTUB1	0.192728
PDCD5	0.193106
PPP1R7	0.193106
NDUFS7	0.193147
LOC729574	0.193517
MRPL32	0.193517
CCT6A	0.194104
GAR1	0.194173
PIK3C3	0.194384
PSMD13	0.194384
E2F1	0.194384
NDUFA8	0.194507
PRAMEF8	0.194742
GTF2B	0.1949
CWC27	0.195232
PABPN1	0.195584
LRRC73	0.195803
SLC35B2	0.196258
ARF4	0.196258
DCAF12	0.196258
MUS81	0.196504
UBE4B	0.196654
SLC35B1	0.196654
MAX	0.196654
TMEM183A	0.196654
SAP130	0.196899
SLC16A1	0.197033
RBM39	0.197231
POC1A	0.197231
MAGEA6	0.197646
TAF8	0.198363
PTTG2	0.198838
RRP9	0.199457
TCF7	0.199457
BHMT	0.199554
PPIL1	0.201176
SMG1	0.201354
SGK1	0.201399
GTF2H3	0.201399
PSMD6	0.201569
AASDHPPT	0.202352
DPY19L1	0.20297
PLA2G15	0.20297
RINT1	0.20297
NFATC2IP	0.20297
MTOR	0.202997
UGT2A1	0.202997
PSMD12	0.202997
NOL9	0.202997
EEF1A1	0.203699
PURB	0.204136
RTTN	0.204136
MTFMT	0.204137
WDR3	0.204137
SPINT4	0.204137
PLA2G2A	0.204137
NRTN	0.204195
EXOSC1	0.204326
THG1L	0.204367
C1orf54	0.204367
CAPZA2	0.204367
G2E3	0.204367
SPTA1	0.206016
TLCD1	0.206125
PRR5	0.206141
CRCP	0.206397
EXOSC5	0.20737
GLA	0.207471
HIST1H4K	0.208481
C5orf42	0.208876
ATG12	0.209208
DDX10	0.209208
NAPSA	0.209208
HNRNPH2	0.209208
AP3B1	0.209758
SF3A2	0.209758
PMM2	0.209758
RPP21	0.210042
FABP5	0.210042
C19orf70	0.210399
BRF2	0.21059
HIST2H3D	0.210648
TARS2	0.210897
UBQLN4	0.21112
DYNLT1	0.211666
ZNF99	0.212159
RNMTL1	0.213469
SMC6	0.213544
MYCBPAP	0.21404
C1orf27	0.214317
TMEM50A	0.214317
CCDC167	0.214317
OPRD1	0.214419
POLE	0.214419
PNPT1	0.214804
GRAP	0.214804
DNAJC17	0.214804
MCCD1	0.216696
URGCP-MRPS24	0.216702
BMS1	0.216957
C1orf234	0.217022
COX20	0.217263
DDX41	0.218018
RRP15	0.218018
MED22	0.218023
PIAS3	0.218936
METTL14	0.218936
C1QL1	0.218936
IMPDH2	0.219206
KTI12	0.219535
MYL6	0.219602
PRPF39	0.219602
PYROXD1	0.219904
TACC3	0.220289
UBE2M	0.22049
CNKSR1	0.22049
TAF6	0.22049
SKIV2L2	0.220887
TPI1	0.220954
MS4A5	0.221691
MT4	0.221965
CMC1	0.221965
DDX49	0.221965
RFC2	0.221965
SMC5	0.222239
DPY19L2	0.222239
DEFB129	0.22226
CCNA2	0.222476
LMNA	0.222476
C19orf53	0.222818
GEMIN6	0.222818
WDR82	0.223362
GCSAML	0.223408
PCMT1	0.223919
TUBGCP6	0.223919
LPCAT3	0.224302
GLTSCR2	0.224474
RPS15A	0.224779
RLF	0.224779
AKAP5	0.225571
HDGFRP3	0.225913
HAUS6	0.226988
CDC26	0.227277
DDX46	0.227564
KLF1	0.227564
CINP	0.228301
WDR25	0.228323
SIN3A	0.228766
CTNNBL1	0.228766
RPS18	0.229014
HIST1H2BK	0.229624
FBXO22	0.229624
ZNF212	0.229665
ZNF559	0.230188
RNF8	0.231456
FLNC	0.231617
COPS5	0.231617
TULP1	0.231617
TAF12	0.231999
SMS	0.232131
ATF2	0.232315
TBC1D29	0.232315
SEPW1	0.232315
CBX1	0.232441
LSM5	0.23269
THAP11	0.233921
HNRNPC	0.234609
PRIM1	0.234609
EIF5A	0.235238
MCRS1	0.235238
SLC25A12	0.235238
TCEAL5	0.235284
HCRT	0.235284
GSTA5	0.235284
RBM8A	0.236321
GCC2	0.236321
ORC2	0.236321
RPS14	0.236438
APLP1	0.236438
ERBB2	0.236438
DHX15	0.237026
DEF6	0.237066
SHMT1	0.237303
ALKBH1	0.239195
MCL1	0.239329
ACER1	0.239329
ABCE1	0.239329
ATP5F1	0.239418
CMC2	0.239418
RPL5	0.239951
PSG5	0.240563
VARS	0.240862
KDSR	0.241728
POLM	0.241728
ALB	0.242385
C14orf2	0.242494
TCERG1	0.243052
MRPL49	0.24408
SF3B14	0.24408
RACGAP1	0.24408
SRP14	0.244379
SCO1	0.244379
NBAS	0.245375
RBFA	0.246665
MNAT1	0.246933
CDC45	0.247087
VPS37A	0.247886
CEP97	0.247886
NDUFA10	0.248051
FAM76A	0.2491
SETD1A	0.2491
TCEB1	0.249185
GTF3C4	0.250002
GALT	0.250002
RPL12	0.250105
POLR1A	0.250105
FASTKD2	0.250105
TIPIN	0.250105
WFDC6	0.250105
PGLS	0.250105
WASF2	0.250105
EPB41	0.250105
RBM10	0.250105
HSPBAP1	0.250105
NOM1	0.250326
MMS19	0.250361
ABHD13	0.250361
GNPAT	0.250361
THAP1	0.250361
IDI1	0.251632
MANF	0.252395
PALB2	0.252395
OXA1L	0.252429
JUN	0.252478
PGC	0.252478
GADD45GIP1	0.252478
MDP1	0.252632
DUT	0.252632
NRIP1	0.252632
GARS	0.252657
TM2D1	0.252657
WDR61	0.252657
DCDC2	0.252661
OTOP1	0.253412
TANC2	0.253412
NMD3	0.253412
SHFM1	0.253412
PSMC2	0.253412
TAOK3	0.253412
U2AF1	0.253412
MCM3AP	0.253412
TNFRSF9	0.253412
FBXW7	0.254181
EIF5	0.254499
TONSL	0.254952
EIF4G2	0.255053
BAD	0.255062
RPL38	0.255181
SRRD	0.256085
GINS3	0.25618
DGCR8	0.256559
HIST1H2BM	0.256793
YARS	0.256985
DHX16	0.257058
BRD4	0.257058
SLC38A2	0.257058
NCAPG2	0.257383
ARHGEF7	0.257396
KRR1	0.257408
PGM3	0.257447
SAFB	0.257447
RPL23A	0.257447
UBE2T	0.257447
GGTLC2	0.257447
NAMPT	0.257615
ZMYM6NB	0.258897
MMGT1	0.259471
TSEN2	0.259471
ATRIP	0.260056
FAM35A	0.260056
TAF13	0.260095
LDHA	0.260427
KRTAP4-7	0.260568
HS6ST1	0.261042
BIRC6	0.262053
C9orf78	0.262647
ATP2A2	0.262647
ZZZ3	0.262896
HIST1H2BB	0.263115
ACTG1	0.263437
GUCA2A	0.263664
NDUFS5	0.263664
FLCN	0.264331
NUDT11	0.264799
BOP1	0.265369
PKD2L2	0.266438
PPAT	0.266438
MED24	0.266438
DTL	0.266438
BECN1	0.266529
RAD9A	0.266846
UQCRFS1	0.267044
NOTCH2NL	0.267044
OSBPL10	0.26811
PHKG1	0.26811
PET112	0.26843
WDR73	0.269691
SART1	0.26974
ZFC3H1	0.27011
NTMT1	0.270315
NCOA3	0.270878
PPIH	0.270878
KARS	0.271635
FCF1	0.271635
EIF3M	0.271811
SREK1	0.272098
BCAS2	0.272098
CCDC82	0.272098
TBRG4	0.272266
ZFP36L1	0.272266
CAND1	0.272266
AMD1	0.272421
JMJD6	0.272421
GTF2F1	0.272792
METAP1	0.272792
ZNF37A	0.27314
CS	0.27314
POTEJ	0.27326
ABAT	0.27326
MAPK13	0.27326
CARS	0.273297
CEP85	0.273297
CRHBP	0.273297
RPN1	0.273343
RRP1	0.273343
TSEN34	0.273482
FARS2	0.273795
RRAD	0.273795
GTF2A1	0.273795
OPA3	0.273795
DNAJC25	0.273795
RSPH6A	0.273795
NDUFB11	0.273795
STRA13	0.273795
CSK	0.274219
PTPN22	0.274219
ALDOA	0.274219
LACE1	0.274219
RAB39B	0.274219
VDAC3	0.274219
FGA	0.274219
FAM208A	0.274219
PFDN6	0.274219
RPS29	0.27468
SEH1L	0.27468
NOP10	0.27468
ZNF410	0.275777
RPTOR	0.276338
ASAH2B	0.276338
LUC7L2	0.276457
SCOC	0.276603
COX10	0.276684
ZFYVE20	0.277193
SLC25A3	0.277193
MED31	0.277403
BORA	0.278051
ZBTB34	0.278051
SPCS3	0.278134
UBR4	0.278134
MIPEP	0.278208
TNNC2	0.278226
SYNPO2L	0.278226
KDM8	0.278341
RTEL1	0.278341
ATP6V1H	0.278637
ZNF607	0.278637
FGD2	0.278637
MRPS27	0.278796
ZMAT5	0.27888
PHKB	0.279345
CCDC112	0.279842
NSUN7	0.279842
MRPL19	0.28006
FAM177A1	0.280625
GTF2E2	0.280625
TOP1	0.280692
SGCB	0.281505
CCNL2	0.281505
GTF3C5	0.281505
CYP4F11	0.281614
MDH2	0.283246
SPATA21	0.283246
PRR15	0.283246
GZMK	0.283246
ATP6V0D1	0.283246
ANGEL1	0.283246
PRKRIP1	0.283635
MRPS33	0.283864
VPS4B	0.283864
MTIF2	0.283864
CDCP2	0.283981
STT3A	0.284219
C17orf75	0.284288
AK2	0.284811
SPINK7	0.284811
SPAG17	0.28525
PAQR6	0.285291
SSRP1	0.285674
NACC1	0.285674
AKR1B15	0.285674
YAE1D1	0.286206
ADCK4	0.286262
RPA3	0.28694
CHAF1B	0.287054
ZNF266	0.287505
GTF3A	0.287628
FUBP1	0.288378
ALG3	0.2891
ANXA2R	0.2891
TRIM56	0.2891
SGOL1	0.2891
PCID2	0.289191
RPL7A	0.28925
SERPINB6	0.289723
ACLY	0.289841
MCUR1	0.289841
AHCY	0.290026
GATC	0.290026
PRPF6	0.290026
RIC8A	0.290258
NCDN	0.290258
INTS10	0.290567
SMNDC1	0.29063
TRAPPC5	0.291054
PTPN11	0.291054
NUDT10	0.291054
ELP2	0.291054
C4orf47	0.29134
U2AF2	0.292513
ACTL6A	0.293031
ACTR6	0.293031
SUCLA2	0.293031
P4HA2	0.293983
PKD2	0.294287
ALG9	0.295238
VPS29	0.295742
OCM	0.296174
RBM28	0.296244
SLC26A10	0.296244
INHBE	0.296692
NSF	0.296692
ZNF691	0.297029
IQGAP3	0.297248
HERC5	0.297579
TBCD	0.297579
UBALD1	0.297579
BBS5	0.297579
UBE2O	0.297579
USB1	0.297579
DEFB113	0.297579
NUP188	0.299492
EXOC8	0.299749
ZNF526	0.300768
RPS2	0.301171
RPAP2	0.301171
CCAR1	0.301171
PET117	0.30141
POT1	0.301632
PTPN23	0.301632
ASS1	0.301632
CLEC18B	0.301632
DSCC1	0.301711
TRUB2	0.301711
GPBP1L1	0.302417
C15orf41	0.30243
CSAG1	0.30243
RBPMS	0.302706
CD36	0.302706
NOL10	0.302706
CTAGE1	0.302706
RAD51B	0.302706
H2AFY	0.302706
ABCD3	0.302706
TTF1	0.303078
CDK10	0.303193
SELT	0.303429
MROH9	0.303654
PTDSS1	0.304189
OGDH	0.304189
GEN1	0.304852
SLCO1B7	0.304852
UBA2	0.304852
MRPL42	0.304864
DIS3	0.305138
SLC35E1	0.305608
OTX1	0.305639
C21orf59	0.305639
DDX39B	0.305639
SLC7A6OS	0.306004
GPATCH3	0.306004
CCNT2	0.306182
STYX	0.306182
KIF4A	0.306182
SAYSD1	0.30718
MCM3	0.307556
ZNF383	0.308071
MRPL33	0.308931
DDX23	0.309225
DDX54	0.309345
SPATA33	0.309389
PNPLA1	0.309393
SRSF5	0.309393
C20orf196	0.309393
ACADL	0.309537
FAM177B	0.309934
HN1L	0.309934
NUFIP2	0.309934
STAM2	0.309934
KMT2A	0.310151
NUBPL	0.310151
TMEM11	0.310155
EXOC1	0.312059
RHOBTB3	0.312151
TSEN15	0.312288
SPRR1B	0.312518
ZFAND1	0.312518
TMEM251	0.31263
PPP1R14B	0.312914
NOP14	0.313688
TM2D3	0.313705
FBXL12	0.313904
MRPL41	0.315038
SCMH1	0.315038
UCK2	0.315038
PDAP1	0.315094
RAB11FIP1	0.315321
EDN2	0.315321
GUCA2B	0.315321
H2AFX	0.315321
MRPL18	0.315321
ENPP3	0.315321
PCDHA12	0.315499
CFB	0.315725
USP37	0.316103
SLC8A2	0.316295
SLC25A38	0.316834
TRIM42	0.316834
MYH9	0.316834
CYB561D1	0.317332
PNMA1	0.317868
TAMM41	0.317868
UTP18	0.31828
TNS3	0.31828
C15orf53	0.31828
SRP54	0.31828
C12orf40	0.318489
INTS12	0.318489
SYNCRIP	0.318489
DOCK6	0.318489
TOMM6	0.318489
AGRN	0.318489
FANCI	0.319104
MRPL22	0.319121
METTL3	0.319121
MPDU1	0.319451
GEMIN2	0.319451
POTEG	0.319451
TCF25	0.319454
LIN9	0.320182
HSD17B4	0.320721
NSUN4	0.320786
NME6	0.320943
CXCL12	0.321032
CCDC181	0.321319
SELO	0.32151
MED9	0.32151
HSF1	0.32151
PRDX1	0.32151
FAM129A	0.321675
CTTN	0.321675
ARL9	0.321675
ILDR2	0.32186
GTF3C6	0.322154
RNPS1	0.322502
ENDOV	0.322502
WDHD1	0.322934
ZNF259	0.323179
UBR5	0.323521
POU5F1B	0.323521
SPSB3	0.323521
NEB	0.324853
SASS6	0.325487
ZNF582	0.325615
UBE2D3	0.325739
EXOSC8	0.326513
EIF5B	0.326513
MAF1	0.327349
AKAP7	0.327547
KCTD5	0.327767
HIST1H2AC	0.327767
UBE2K	0.327942
YPEL1	0.329418
IFITM3	0.32979
GRK4	0.329896
CHAC2	0.329896
CDIPT	0.329896
ALKBH4	0.329908
BRD8	0.330391
DDX51	0.33084
TMEM199	0.33084
TIMM21	0.33084
F2R	0.33084
MIIP	0.33084
CACNA1A	0.33084
RPS10	0.33084
PAICS	0.33084
LSMD1	0.33084
SSU72	0.332012
KCNK7	0.332012
C1D	0.332055
VPS45	0.332292
GAREML	0.332292
GET4	0.332292
VPS35	0.334862
THBS3	0.335019
RPL7L1	0.335019
USP10	0.335369
RCN1	0.335446
DYNLL1	0.335446
MEP1A	0.336061
ATPAF2	0.33778
AGO3	0.337912
ZSWIM5	0.337943
C6orf163	0.337973
GFM2	0.338326
LCE2A	0.338326
C2orf15	0.338844
LYPD2	0.339
CNPY3	0.339
MED8	0.340315
PPP1CB	0.341577
TMEM39B	0.341577
LSM12	0.341693
SRPR	0.341771
PFN1	0.341842
C1orf186	0.341842
TRMT1L	0.341842
RPS25	0.341842
FAM72D	0.341842
UBE2A	0.341842
LARP1	0.341842
USP6	0.341842
CACYBP	0.341842
PEAR1	0.341971
PELO	0.342647
ANGEL2	0.342937
MPHOSPH10	0.342945
CASP14	0.342945
SERPINB12	0.343147
HMGB3	0.343256
CCNB1	0.343454
RAD1	0.343454
NUDT17	0.343454
ANLN	0.343454
BMP5	0.343454
RNF216	0.343454
IP6K2	0.343862
RCOR1	0.343862
ACIN1	0.343862
KIF18A	0.343862
SEC14L5	0.344354
FH	0.344374
PLEKHA5	0.344374
NDUFA5	0.344672
TMEM181	0.344672
PIGM	0.345161
TVP23B	0.345161
AHR	0.345282
FNDC7	0.346237
GPX8	0.346237
MRPL40	0.346618
GPR37L1	0.346618
C3orf83	0.347327
FAR1	0.347479
MTRF1L	0.347479
DDI2	0.347479
COX5B	0.347479
TGIF2LY	0.348648
EVX2	0.348648
ESCO2	0.348821
[truncated: 6,344 more rows]

## Sheet: 4
Gene ID	FDR corrected p-value
NF2	0.0023624
LRRC14B	0.00354361
RGS3	0.0118122
CLDN23	0.103356
SIPA1L2	0.140058
SSUH2	0.140058
KIAA0141	0.140058
PANX2	0.183385
ZNF787	0.212358
ZNF546	0.243554
COL6A2	0.243554
ANKRD2	0.243554
VGLL4	0.243554
SLC5A8	0.243554
NKX2-4	0.243554
OPTC	0.243554
OPCML	0.243554
FAM110A	0.243554
EPHX2	0.243554
TMEM207	0.243554
DLX4	0.243554
ACADS	0.256322
LZTR1	0.256322
SIRPB1	0.256322
PPP1R13B	0.256322
HS6ST3	0.256322
BARX2	0.256322
SIM1	0.256322
MLLT6	0.256322
CRH	0.256322
CCDC101	0.256322
TADA1	0.260859
ACTL6B	0.260859
ISOC2	0.260859
BET1L	0.260859
KCNB1	0.260859
FNIP2	0.260859
PLA2G4D	0.260859
SGK223	0.260859
FMN1	0.260859
PHIP	0.260859
HOXA11	0.260859
NGFR	0.260859
ANKRD53	0.260859
PLEKHA1	0.260859
WNT16	0.260859
SPRY4	0.260859
CDC42EP1	0.260859
ARHGAP22	0.260859
CLEC2B	0.260859
TAF15	0.260859
NECAB3	0.260859
ZNF521	0.260859
DSCAML1	0.260859
CCR6	0.260859
FSTL4	0.260859
BPHL	0.260859
CCDC6	0.260859
BRF2	0.260859
TMEM108	0.260859
FKTN	0.260859
DUOXA2	0.260859
RAB17	0.260859
PCSK4	0.260859
SNTG2	0.260859
SYCE1	0.260859
PLA2G4E	0.260859
ZNF746	0.260859
RREB1	0.260859
CMTM7	0.260859
ACACB	0.260859
NAGK	0.261319
DMRT3	0.269784
ARHGAP36	0.269784
CHKB	0.269784
TMEM194A	0.269784
GALNT12	0.269784
UNC5D	0.269784
TXNDC2	0.270369
APOL6	0.270369
LRRC18	0.273773
BRD9	0.273773
NOX1	0.276111
ZMAT3	0.277125
PHF21B	0.284089
TP53	0.284584
C19orf18	0.290653
HPSE	0.290653
TCF15	0.290653
MCHR1	0.290653
CAGE1	0.294935
KRT33A	0.294935
SAP30L	0.294935
EFHD1	0.300304
PRRC2B	0.302165
CENPBD1	0.302165
ARHGAP1	0.302165
YY2	0.312257
UGT1A4	0.312257
LSM12	0.312257
KLHL26	0.312257
CRTAC1	0.312257
NKAIN3	0.312257
SP140L	0.312257
ASL	0.312257
DSCAM	0.312257
C22orf31	0.312257
KLF9	0.312257
ZC3H14	0.312257
SLC4A9	0.312257
CTSV	0.312853
ABHD14B	0.313906
SH3BP4	0.313906
SLC36A3	0.318101
PCDH19	0.32168
GRM6	0.32168
SLC9A3	0.32168
PBLD	0.32168
ANG	0.32168
CCDC108	0.32168
MUC4	0.32168
EMD	0.32168
ZBTB21	0.32168
NKX6-2	0.32168
TRIM69	0.32168
TCL1B	0.32168
PCDHA11	0.32168
DUSP18	0.32168
KLHL4	0.32168
HSD17B2	0.32861
YIPF6	0.32861
ADRB1	0.32861
FCRLA	0.32861
C1orf68	0.32861
PLEKHA6	0.329255
KIAA1958	0.329255
ZNF710	0.329255
OXSR1	0.329255
ACPP	0.329255
CD180	0.329255
SUN3	0.329255
KLK8	0.330212
TMEM234	0.330488
EDN3	0.330488
PIANP	0.331037
MSMO1	0.331037
ATOH1	0.331037
GFOD1	0.331037
CYB5D1	0.331037
CCDC169	0.331037
LRRC55	0.331059
COL5A2	0.331059
TBCEL	0.331059
CCDC13	0.331059
TEX9	0.331059
AP1S3	0.331059
DDIT4	0.331669
CBY1	0.331669
SLC39A13	0.331669
MIP	0.331669
LAMA1	0.331669
ASCL1	0.331669
SPATS2L	0.332807
CRYAA	0.335774
SYCE3	0.335774
FGF1	0.335774
BTN2A1	0.335774
TBC1D17	0.335774
ELF5	0.335774
SH3BP5	0.335774
ABCB8	0.335774
THBS2	0.335774
GPR39	0.335774
GATA3	0.335774
GPR31	0.335774
DGAT2L6	0.335774
TMEM178A	0.335774
GUCD1	0.335774
ASTN2	0.335774
BIVM	0.335774
F10	0.335774
TMEM200C	0.335774
OXCT2	0.335774
NYAP1	0.335774
KLHDC3	0.335774
HIVEP2	0.335774
USP22	0.335774
SFXN3	0.335774
LONRF3	0.335774
PP2D1	0.335774
DNAH10	0.335774
TMEM245	0.335774
GABRA6	0.335774
TMEM139	0.335774
SIRPA	0.335774
EGR3	0.335774
TUBAL3	0.335774
BTBD1	0.335774
PKDREJ	0.335774
RASA3	0.335774
KRT40	0.335774
HS3ST4	0.335774
HIST1H4I	0.335774
TRABD	0.335774
KCNMB1	0.335774
PRMT7	0.335774
PAH	0.335774
LMBR1	0.337398
OBSCN	0.34043
LNX2	0.34043
TMEM106B	0.34043
SLC24A4	0.34043
CRTAP	0.34043
TTC7B	0.34043
SOS1	0.34043
GIMAP2	0.34043
FBXO25	0.34043
CYP17A1	0.34043
IMPA2	0.34043
TMEM170B	0.34043
FAM65A	0.34043
DUSP5	0.34043
OSCAR	0.34043
MYD88	0.34043
CRB2	0.34043
CLCN4	0.34043
ATP10B	0.340999
VWF	0.340999
RNF152	0.340999
MRFAP1	0.340999
FBXO24	0.340999
HELLS	0.340999
FAM20C	0.345343
TLX3	0.345343
SLC25A47	0.345343
COL2A1	0.345343
SEMA3A	0.345343
C10orf99	0.345559
ABI1	0.345559
DIP2A	0.345559
GABRB3	0.345559
ZNF860	0.345559
OTUD1	0.345559
APOBR	0.345559
SIAE	0.345559
SH2D3C	0.345559
TRIOBP	0.345559
SOX6	0.345559
NOG	0.345559
KCTD17	0.345559
DGKE	0.345559
LHCGR	0.345559
PDE11A	0.345559
EIF2AK4	0.345559
RAD9A	0.345559
KDM5D	0.345559
HSPBP1	0.345559
TMEM176A	0.345559
C11orf31	0.345559
CLEC14A	0.345559
LIPM	0.345559
HADH	0.345559
BHLHA9	0.345559
PFKFB2	0.345559
AMPD3	0.345559
STEAP3	0.345559
OXTR	0.345559
APOBEC3B	0.345559
PRRG1	0.345559
FSCN3	0.345559
PLBD1	0.345559
CAV1	0.345559
ACTRT2	0.345559
PIP4K2A	0.345559
AGBL2	0.345559
NLRP8	0.345559
VEGFC	0.345559
PHACTR3	0.345559
SNX20	0.345559
MARCKS	0.345666
BRWD1	0.345666
KCNJ6	0.345666
MKX	0.345666
ST6GALNAC4	0.345666
ZNF71	0.345666
NR5A1	0.345666
KLK1	0.345666
AZU1	0.346204
TMEM38A	0.346204
C12orf71	0.346204
PRR11	0.346204
TMEM184A	0.346204
HDC	0.346204
GFI1	0.346204
ZNF827	0.346204
CDKL5	0.346204
USP28	0.346204
MMP3	0.346204
PLAGL1	0.346204
LRRC63	0.346204
NTNG2	0.346204
DAB1	0.346204
MAML2	0.346204
PDE6A	0.346204
SQRDL	0.346204
CYP2E1	0.346204
KLHL35	0.346204
B3GAT1	0.346204
TMEM246	0.346204
RAP1A	0.346204
NOC3L	0.346204
SLC22A15	0.346204
ZNF454	0.346204
AFAP1	0.346204
SLC34A3	0.346204
MS4A14	0.346204
RABL5	0.346204
TNR	0.347963
SNIP1	0.347963
SLC17A5	0.347963
MRPS36	0.347963
CDPF1	0.347963
GCSAM	0.347963
SAMSN1	0.347963
NTS	0.347963
TMPRSS11F	0.34856
RDX	0.34856
UBR3	0.34856
HCN2	0.34856
MYO3A	0.34856
EXD3	0.34856
ZNF419	0.34856
TMOD2	0.34856
RGS5	0.34856
TBRG1	0.34856
CYP24A1	0.34856
NBEA	0.34856
CHERP	0.349807
SPATA31D1	0.352581
RNF43	0.352581
KLRG1	0.352581
ARHGAP19	0.352581
KLHL2	0.352581
ABCA3	0.352581
ISLR	0.352581
ITCH	0.354993
ZNF154	0.355386
RBM11	0.355852
CHRNB2	0.35619
SLC38A9	0.356254
CCL11	0.357738
DLL3	0.357738
ZNF558	0.361613
GPR162	0.362858
SUFU	0.362858
ACE2	0.364458
BAAT	0.364458
ATP6V1E2	0.364458
HDHD3	0.364458
PRG2	0.364476
SRRM4	0.364476
SYNGR1	0.364476
NPBWR2	0.364476
EMX2	0.364476
HELZ2	0.364476
ALDH1L1	0.364476
AACS	0.364476
LANCL3	0.365681
FADS3	0.365681
PPP2R5B	0.368673
IP6K2	0.368722
CSNK2A1	0.368915
NOS3	0.368915
GRAMD1B	0.368915
TMEM80	0.369611
ZNF777	0.369611
TNP2	0.369611
ITM2C	0.369841
ZDHHC15	0.370044
NRIP2	0.370044
TMEM134	0.370044
TRPV6	0.370247
EEF1G	0.370247
RNF14	0.370247
CST3	0.370247
CHADL	0.370247
TAS2R38	0.370247
CYP2C18	0.370247
FGF13	0.370247
PCED1A	0.370247
UBE2E2	0.370247
GPR55	0.370247
RAB40B	0.370247
POMT1	0.370247
LRRD1	0.37152
OGFR	0.373163
ZNF800	0.373163
WDR49	0.373163
IFT81	0.375603
INSM2	0.375603
TAF6L	0.375603
AP1B1	0.375851
NLRP2	0.375851
PGF	0.375851
TCF12	0.375851
VPREB3	0.375851
ENOX1	0.375851
GPR27	0.375851
MTNR1A	0.375851
C11orf1	0.375851
NQO1	0.375851
PLEKHB2	0.375851
NOX3	0.375851
KCNS2	0.375851
CRTC2	0.375851
ENG	0.375851
DIRAS1	0.375851
CYP2C9	0.375851
ATF3	0.375851
GNA13	0.375851
RNF32	0.375851
BFSP1	0.375851
FAM170A	0.375851
PTPDC1	0.375851
SSR4	0.375851
PACSIN2	0.375851
NKX3-1	0.375851
CASS4	0.375851
PCDHB1	0.375851
PNPLA2	0.375851
KIAA1522	0.375851
EPHA5	0.375851
HRH4	0.375851
HES6	0.375851
TRAF3	0.375851
TAS2R60	0.375851
PKNOX1	0.375851
WNT9A	0.375851
TMEM165	0.375851
DFFB	0.375851
HMX1	0.375851
SPSB1	0.375851
TRO	0.375851
ADCY2	0.375851
POMGNT1	0.375924
HS3ST2	0.375924
RAET1E	0.375924
DCTPP1	0.376533
TM4SF5	0.376533
MARCH11	0.376903
P4HA3	0.376985
ATP8B1	0.376985
ECSIT	0.378634
PCBP3	0.381623
RTBDN	0.381623
KCNJ4	0.382879
SEMA6C	0.382879
WRNIP1	0.383207
FAM118A	0.383207
EMC9	0.383207
AJUBA	0.383207
NTRK3	0.383207
RBM15	0.383207
CDC42BPB	0.383207
ULK4	0.383207
ZNF585A	0.38405
TMEM185A	0.38405
FAM53A	0.38405
FAM49A	0.38405
TRIM6	0.38406
CCDC70	0.38406
MISP	0.38406
RAB11FIP4	0.38406
MEX3A	0.38406
ALPP	0.38406
SPSB4	0.38406
APOBEC3D	0.38406
CPPED1	0.38406
RNF139	0.38406
ECHS1	0.38406
EGFL8	0.38406
PAFAH1B2	0.38406
ZFHX3	0.38406
GPR182	0.38406
CRIPT	0.38406
FOXR2	0.38406
RAB33A	0.38406
COMMD7	0.38406
NLRP5	0.38406
SLC26A1	0.38406
NRGN	0.38406
CNBD1	0.38406
AKAP11	0.38406
SOCS3	0.38406
P2RX7	0.38406
MRFAP1L1	0.38406
ACAA1	0.38406
ABCC3	0.38406
KRTAP6-1	0.38406
CACNA2D4	0.38406
TP53INP2	0.38406
CTXN2	0.38406
RNF144A	0.38406
QKI	0.38406
ADAMDEC1	0.38406
FGFRL1	0.38406
SLC43A2	0.38406
MEPE	0.38406
VSNL1	0.38406
MXD3	0.38406
FRMPD4	0.38406
CREBBP	0.38406
PCDHGA3	0.38406
PTX4	0.38406
MASP1	0.38406
TNFSF14	0.38406
ARHGAP25	0.38406
FXYD7	0.38406
SFRP1	0.38406
TSC22D1	0.38406
RARB	0.38406
FLG	0.38406
MAMLD1	0.38406
PIP4K2C	0.38406
WDR37	0.38406
ZNF292	0.38406
PRR12	0.38406
USP49	0.38406
TOB2	0.38406
C19orf47	0.38406
TIMP4	0.38406
SPDYE4	0.38406
CPA3	0.38406
TNFRSF4	0.38406
LATS2	0.38406
HCFC2	0.38406
BLCAP	0.384686
FOXRED2	0.384686
GBE1	0.384686
NKD1	0.384686
KCNH3	0.384686
ADAM33	0.384686
DOHH	0.384686
RCBTB2	0.384686
PROKR1	0.384686
TMEM186	0.384686
SNPH	0.384686
LIN28B	0.384686
STMN3	0.384686
LRTOMT	0.384686
SLC4A7	0.384686
TMX1	0.384686
CCDC34	0.384686
SMCP	0.384686
PAK3	0.384686
SPANXN2	0.384686
PTH2	0.384686
MYL5	0.384686
EID2	0.384686
TNKS2	0.384686
OAS1	0.384686
FAM47E	0.386349
ABCC1	0.386349
PARPBP	0.386349
CAB39	0.386349
TRIM63	0.386349
C20orf141	0.386349
SLTM	0.386349
HEYL	0.386349
NLGN4Y	0.386349
SETD6	0.38635
FGF14	0.38714
ARHGEF37	0.38767
SLC35G3	0.387872
ZNF576	0.387872
SDR16C5	0.387872
MYCT1	0.387872
TMEM138	0.387872
NARF	0.388071
ANKMY2	0.388071
SLC7A13	0.388071
LY6K	0.388071
ZNF679	0.388071
GPR133	0.388071
C5AR1	0.388071
IL17REL	0.388071
FBXW5	0.388071
FAM188A	0.388071
LRRTM3	0.388071
EHBP1	0.388071
MKL1	0.388071
CENPB	0.388071
SCGB1C1	0.388071
CTSZ	0.388071
LAMC2	0.388071
KLHL1	0.388071
DPP7	0.388071
CCDC136	0.388071
KRTAP26-1	0.388071
AASS	0.388071
ONECUT2	0.388071
IGF2BP1	0.388071
IBTK	0.38835
PPEF1	0.38835
MFSD12	0.38835
STRA6	0.38835
ITGB2	0.38835
MCC	0.38835
FREM1	0.38835
FABP6	0.38835
TRIM28	0.38835
ATP6V0A4	0.38835
ADAMTS6	0.38835
HRASLS	0.38835
FCRLB	0.38835
MAGEB16	0.38835
CRELD2	0.388523
PLEK2	0.388523
ERP44	0.388523
RSPH1	0.388523
C17orf80	0.388523
DUSP10	0.388523
RS1	0.388523
BLVRA	0.388523
LEPROTL1	0.388523
SEC23IP	0.388523
GUCA1B	0.388523
SYNRG	0.388523
ZNF496	0.388523
C19orf45	0.388523
CDX1	0.388523
SLCO5A1	0.388523
VSTM1	0.388523
HPN	0.388523
LRFN1	0.389476
POU2F2	0.389563
TSNAX	0.389563
DISP2	0.390899
LIPC	0.390899
SLC26A6	0.390899
REC8	0.390899
SIM2	0.390899
PLOD3	0.390899
DLX5	0.39222
DEFB125	0.39222
SLC30A3	0.39222
KCNMA1	0.39222
GPR34	0.39222
MGAT4B	0.39222
SCGB2A2	0.39222
COLEC10	0.39222
PJA2	0.39222
SAGE1	0.39222
DBT	0.39222
TACR3	0.39222
CARKD	0.39222
ABHD8	0.39222
FEZF1	0.39222
ZNF699	0.39222
DPYSL4	0.39222
ZNF189	0.39222
HMX2	0.39222
PGR	0.39222
GPRASP2	0.39222
TRAPPC12	0.39222
PCIF1	0.39222
UBE4A	0.39222
IGF2	0.39222
EXD1	0.39222
SLAIN1	0.39222
CRIM1	0.39222
UTF1	0.39222
LCMT2	0.39222
MMP14	0.39222
GJD4	0.39222
RCBTB1	0.39222
TRMT2B	0.392484
ZNF256	0.392484
SYT13	0.392484
PDE6B	0.392484
POMZP3	0.392484
PCBD1	0.392484
SLC23A1	0.392484
PRKD1	0.392484
TRPM1	0.392484
SSH3	0.392484
SENP5	0.392484
RP1L1	0.392484
PLCD1	0.392484
PCDHGB6	0.392484
CCL25	0.392484
CRADD	0.392484
CEP76	0.392484
PPFIA3	0.392484
SLC9A3R2	0.392484
SH3BGR	0.392484
TDRD3	0.392484
TOB1	0.392484
C14orf182	0.392484
TRIM65	0.392484
NPY	0.392484
TBX15	0.392484
SMAD9	0.392484
TM4SF4	0.392484
EXD2	0.392484
CCDC65	0.392549
DYNAP	0.393108
ARFGAP1	0.393108
GALNT1	0.393559
SLC4A10	0.393559
DUSP21	0.393559
DMXL2	0.393559
NLGN4X	0.393857
GALNT7	0.393857
TTLL2	0.393857
AGAP1	0.394101
C17orf107	0.394115
ICAM2	0.394189
EMILIN1	0.39448
CPSF7	0.394512
PCDHAC2	0.394512
TFF1	0.394512
DYNC2H1	0.394512
ANK3	0.394512
C1orf115	0.394512
KATNA1	0.394512
PNPLA7	0.394512
CTDSP2	0.394512
INF2	0.394512
MARCH4	0.394512
ZNF43	0.394512
EOMES	0.394512
PIWIL2	0.394512
JOSD1	0.394512
B9D2	0.394512
TRPC4	0.394512
EPX	0.394512
ZCCHC18	0.394512
NPPA	0.394512
ZNF19	0.394512
ASB8	0.394512
CAMSAP3	0.394512
EXOC3L4	0.394512
GATA2	0.394512
C11orf52	0.394512
MC4R	0.394512
HTR7	0.394512
SNAI2	0.394826
FAM111A	0.394839
APP	0.394839
DOK2	0.395416
METTL22	0.395416
PRH2	0.395681
FUT7	0.395953
NXF3	0.395953
CD38	0.395953
ATHL1	0.395953
BBS4	0.395953
PATE1	0.395953
SOHLH1	0.395953
NR3C1	0.395953
DNAJC22	0.395953
ABCF3	0.395953
WDR90	0.395953
CPQ	0.395953
C16orf80	0.395953
RHOU	0.395953
FAT1	0.395953
APOL1	0.395953
TPM3	0.395953
ADPGK	0.395953
KNDC1	0.395953
HIST1H4F	0.395953
PPP4R1	0.395953
SLC8A1	0.395953
PSAP	0.395953
SBSPON	0.395953
SLC16A7	0.395953
PAX3	0.395953
CYorf17	0.395953
IQCD	0.395953
FAM131B	0.395953
MRAS	0.395953
NUDCD1	0.395953
C5orf66	0.395953
KIF25	0.395953
KLHL38	0.395953
FERMT1	0.395953
KLK14	0.395953
MON1B	0.395953
ZNF197	0.395953
NXNL1	0.395953
AP4E1	0.395953
SERPINE1	0.395953
LILRB4	0.395953
FOXP1	0.395953
ANXA11	0.395953
XXYLT1	0.395953
ITGB3	0.395953
EFCAB7	0.395953
RASGRF1	0.395953
ARL6IP4	0.395953
NRG3	0.395953
SYNE3	0.395953
PLAT	0.395953
VGLL1	0.395953
CKAP2	0.395953
ST3GAL2	0.395953
RIC3	0.395953
BBX	0.395953
FAM53B	0.395953
LRRC61	0.395953
C1orf53	0.395953
EN2	0.395953
IPO5	0.39608
ADAM10	0.396426
ICAM1	0.396426
LOC643669	0.396426
ZNF441	0.396426
GLT1D1	0.397557
GPR75-ASB3	0.398611
CPLX1	0.39884
GPX2	0.399165
FXR1	0.399165
STARD3	0.399165
PAGE1	0.399165
HLA-DQB1	0.399165
NICN1	0.399616
GSG1L	0.399616
FGF12	0.399935
CACNA1S	0.400205
LRRC57	0.400205
SPHKAP	0.401788
TLX1	0.401788
COL8A2	0.401788
GABRB2	0.401788
RAB13	0.401788
PPP1R3D	0.401788
GARNL3	0.401788
LY6D	0.401788
HNRNPDL	0.401788
ACYP1	0.401788
USP9Y	0.401788
GPIHBP1	0.401831
GSTT1	0.401959
SPG11	0.401959
SGPP2	0.402484
ABCG4	0.402484
CCDC127	0.402484
ANKRD12	0.402484
OLFM3	0.402484
RNF208	0.402484
RASSF7	0.402484
BZW1	0.402484
C9orf116	0.402484
DSG2	0.402484
MMP13	0.402484
SARDH	0.402484
STK24	0.402484
AHRR	0.403044
SERPINA9	0.403044
ST8SIA2	0.403044
DSG4	0.403044
REPIN1	0.403044
VNN1	0.403044
CELF6	0.403044
CXCR3	0.403044
SH3BP1	0.403044
TTC18	0.403044
CLPTM1L	0.403044
GIMAP1	0.403044
MRGPRX4	0.403044
PHF11	0.403044
ZBTB10	0.403044
SLC2A2	0.403044
SRXN1	0.403044
BATF	0.403044
PSPN	0.403044
SCGN	0.403044
GPR101	0.403044
QPRT	0.403044
KLHL15	0.403044
BRINP2	0.403044
IQSEC3	0.403044
POU1F1	0.403044
BBC3	0.403044
TMED6	0.403044
IAH1	0.403044
WWC2	0.403044
CYTIP	0.403044
ITGAL	0.403044
GCC1	0.403044
MIOX	0.403044
EBF4	0.403044
SYCN	0.403044
MYH2	0.403044
C17orf97	0.403044
CAMP	0.403044
TET2	0.403044
TNFRSF21	0.403044
PDGFRB	0.403044
GPC6	0.403044
FYTTD1	0.403044
SCRN3	0.403044
SGCG	0.403044
DGKG	0.403044
LRRC48	0.403044
CMTM1	0.403044
C19orf54	0.403044
METTL9	0.403044
RELT	0.403044
MSX2	0.403044
COL16A1	0.403044
LMNB2	0.403044
GRIK4	0.403044
SLC6A7	0.403044
WIF1	0.403044
RHBDL1	0.403044
PDCD6	0.403044
KIAA0196	0.403044
CDH17	0.403044
CYP2R1	0.403044
RAB20	0.403044
GPR112	0.403044
TSSC4	0.403044
ARGFX	0.403044
ITGB1BP2	0.403044
MARCH1	0.403044
USP43	0.403044
SMOX	0.403044
NEUROG2	0.403044
LGMN	0.403044
C6orf195	0.403044
DOC2A	0.403044
INA	0.403044
BACH1	0.403044
FAM150B	0.403044
PM20D2	0.403044
KCNK1	0.403044
DMRT1	0.403044
PTPRCAP	0.403044
CLEC4D	0.403044
CYYR1	0.403044
SH3KBP1	0.403044
FOXL1	0.403044
SGTB	0.403044
FSIP1	0.403044
NELL1	0.403044
CYP1A2	0.403044
MEP1B	0.403044
COPS3	0.403044
LOXHD1	0.403044
USP17L10	0.403044
FRMPD2	0.403044
JAM3	0.403044
RAB2B	0.403044
KRTAP3-1	0.403044
APCDD1	0.403044
MMP8	0.403044
HSDL1	0.403044
FLT1	0.403044
IL2RB	0.403044
HTR3E	0.403044
PAMR1	0.403044
ZFAND2B	0.403044
PRRG4	0.403044
CYSTM1	0.403044
CEBPE	0.403044
POMGNT2	0.403044
RNF138	0.403044
LGR5	0.403044
FOXQ1	0.403044
AADAC	0.403044
LZTS3	0.403044
TCN1	0.403044
SPATA31E1	0.403044
FAM45A	0.403044
SLC5A7	0.403044
TCF3	0.403044
SLC16A10	0.403044
NADSYN1	0.403044
PRSS53	0.403044
PCDHGB4	0.403044
ATAD1	0.403044
NEFH	0.403044
ERGIC1	0.403044
AMBRA1	0.403044
HLA-DRB5	0.403044
CAPN3	0.403044
NAALADL2	0.403044
ACBD3	0.403044
FAM83H	0.403044
KIAA1683	0.403044
HTR2B	0.403044
WDR60	0.403044
FHOD3	0.403044
ZNF304	0.403044
CLLU1OS	0.403044
TEKT5	0.403044
RPS27L	0.403044
ZSCAN5A	0.403044
ZNRF4	0.403044
AZI2	0.403044
SALL4	0.403044
CDC34	0.403044
SSBP4	0.403044
PHF21A	0.403044
NEIL3	0.403044
ACOX2	0.403044
GIMAP7	0.403044
MPC1	0.403044
SERPINA1	0.403044
LRRC17	0.403044
POTED	0.403044
TRMT2A	0.403044
ZNF862	0.403044
KLHL24	0.403044
BMP7	0.403044
TRIQK	0.403044
DUOXA1	0.403044
TMEM221	0.403044
C2orf62	0.403044
FZD7	0.403044
VWA3A	0.403044
MAPK11	0.403044
DUSP28	0.403044
MACROD2	0.403044
TSPEAR	0.403044
ZC3H12B	0.403044
FAM19A1	0.403044
GPRC5B	0.403044
HIST1H1D	0.403044
TRAT1	0.403044
PCTP	0.403044
CT47B1	0.403044
ASB9	0.403044
TRUB1	0.403044
SMIM22	0.403044
C15orf61	0.403044
HSPA1L	0.403044
NPDC1	0.403044
ZMYM1	0.403044
N4BP3	0.403044
JAK2	0.403044
GRID1	0.403044
ETV5	0.403044
TTC21A	0.403044
CRYGB	0.403044
MSX1	0.403044
ABCC8	0.403044
UHMK1	0.403044
SORBS3	0.403044
IGSF6	0.403044
ZHX3	0.403044
IL17RB	0.403044
ABCB9	0.403044
CAPG	0.403044
GLT6D1	0.403044
STK35	0.403044
AICDA	0.403044
SUSD2	0.403044
NRROS	0.403044
DTX3L	0.403044
SERPINH1	0.403044
MYO1E	0.403044
ASPG	0.403044
COLCA2	0.403044
LRRC25	0.403044
PTX3	0.403044
CTSA	0.403044
ANHX	0.403044
ACSS3	0.403044
NLRP3	0.403044
B3GNT4	0.403044
PLD3	0.403044
AHNAK2	0.403044
EDEM1	0.403044
HRNR	0.403044
CCNG2	0.403044
PSEN1	0.403044
PELI1	0.403044
CXCR5	0.403044
ENTPD8	0.403044
CEP55	0.403141
HLA-DMB	0.404456
ZNF664	0.404456
MKS1	0.404456
OAZ1	0.404456
PRKACG	0.404456
SMIM18	0.404456
RNF222	0.404456
MAGEB18	0.404456
MX2	0.404456
ASIC1	0.404456
PTPRM	0.404456
MSLN	0.404456
KCTD5	0.404456
WNT8B	0.404456
FMO2	0.404747
CXCL5	0.40481
CDK13	0.404998
TMEM260	0.40801
TMEM236	0.40801
ERVFRD-1	0.408311
GABRR2	0.408311
RAB11FIP3	0.408311
C18orf8	0.408311
TMEM239	0.408311
SPOP	0.408311
PLCL2	0.408311
TRIM32	0.408311
TCTE1	0.408311
SCAF4	0.408311
DSCR3	0.408311
CAPN7	0.408311
TDO2	0.408311
CDC14A	0.408311
NYAP2	0.408311
ARMCX4	0.408311
PATE3	0.408311
DMRT2	0.408311
RBM47	0.408311
DCAF16	0.408311
LEPREL1	0.408311
PTPRN2	0.408311
HS3ST6	0.408311
DSPP	0.408311
TRIM27	0.408311
ZDHHC24	0.408311
SMARCA2	0.408311
NXPH3	0.408311
FRAS1	0.408311
SAMD3	0.408311
SERPINA5	0.408311
AQP4	0.408311
C10orf105	0.408311
AMER3	0.408311
MCMDC2	0.408311
SLC1A2	0.408311
FAM26F	0.408311
APOBEC3A	0.408311
KAT6B	0.408311
ANGPT4	0.408311
MAN1B1	0.408311
FAM122C	0.408311
ARFGAP2	0.408311
JADE1	0.408311
AKR1B10	0.408311
YDJC	0.408311
IL1RL1	0.408311
LDLRAD3	0.408311
BLOC1S5	0.408311
BCL2L11	0.408311
TMOD3	0.408311
SIPA1L3	0.408311
LAMA4	0.408311
CHRND	0.408311
LHX2	0.408311
EPB41L5	0.408311
ZSWIM2	0.408311
C10orf32	0.408311
NSFL1C	0.408311
ARHGDIG	0.408311
ARID5B	0.408311
DOPEY2	0.408311
KRTAP5-5	0.408311
ZNF253	0.408311
PDGFA	0.408311
RTKN2	0.408311
OAS3	0.408311
TLR8	0.408311
HIST1H4G	0.408311
PSEN2	0.408311
PPP1R3B	0.408311
SERPINA7	0.408311
OLFML2B	0.408311
ABCA12	0.408311
UPK1B	0.408311
S100A2	0.408311
SPATA2L	0.408311
MS4A6A	0.408311
C4orf51	0.408311
FOXD3	0.408311
C19orf38	0.408311
KCNMB3	0.408311
ELF4	0.408311
SMIM5	0.408311
IRF2BPL	0.408311
SPRY2	0.408311
PEX2	0.408311
LRSAM1	0.408311
KCNE2	0.408311
CD248	0.408311
DEAF1	0.408311
C15orf38	0.408311
SCN4B	0.408311
CACNA1G	0.408311
FAM84A	0.408311
TIAM1	0.408311
CCDC157	0.408311
PRPF40B	0.408311
ALPK3	0.408311
ADCY4	0.408311
PQLC1	0.408311
PLCB1	0.408311
DTX2	0.408311
C9orf91	0.408311
FREM2	0.408311
NOTCH3	0.408311
PTGIR	0.408311
SPRED1	0.408311
CLPB	0.408311
CYBB	0.408311
LHPP	0.408311
GPR35	0.408311
NAPEPLD	0.408311
NYX	0.408311
PLGRKT	0.408311
TCF24	0.408311
NRARP	0.408311
DYNLT3	0.408311
HERC4	0.408311
MCHR2	0.408311
CTBP1	0.408311
ZDHHC20	0.408311
SLC9B2	0.408311
TYROBP	0.408311
PRKAG2	0.408311
MVP	0.408311
ZIC2	0.408311
AMPH	0.408311
SLC9A9	0.408311
ERCC5	0.408311
FAN1	0.408311
C9orf72	0.408311
GALNT2	0.408311
RDH14	0.408311
B4GALT1	0.408311
HAO1	0.408311
DPP8	0.408311
MYH8	0.408311
SUMO4	0.408311
METTL25	0.408311
S1PR2	0.408311
FAM149A	0.408311
STRADB	0.408311
PDK1	0.408311
ABLIM1	0.408311
NR2F2	0.408311
LMCD1	0.408311
GNLY	0.408311
C5	0.408311
PMAIP1	0.408311
GAST	0.408311
MBP	0.408311
EEPD1	0.408311
FN1	0.408311
NDUFA7	0.408311
ADH1B	0.408311
BARHL1	0.408311
STK31	0.408311
PYCARD	0.408311
TP53INP1	0.408311
P2RY2	0.408311
TAX1BP1	0.408311
FBXO28	0.408311
CDKN1C	0.408311
ZNF709	0.408311
USP31	0.408311
STX1B	0.408311
PRKCG	0.408311
LCN9	0.408311
SORT1	0.408311
DRD1	0.408311
SERPINB10	0.408311
MBOAT1	0.408311
ACPL2	0.408311
DTX1	0.408311
FBXO32	0.408311
KCNC2	0.408311
SORBS2	0.408311
DCAF13	0.408311
CARD16	0.408311
MRGPRX2	0.408311
TBC1D9B	0.408311
XKR4	0.408311
CASP9	0.408311
GKN2	0.408311
NTF3	0.408311
L1CAM	0.408311
ZBED3	0.408311
ATP8B2	0.408311
ZNRF3	0.408311
DNAJC5G	0.408311
CA5B	0.408311
KCNK18	0.408311
UCN2	0.408311
NEK4	0.408311
TTC39B	0.408311
ESRP1	0.408311
KIAA1191	0.408311
SLC35E2B	0.408311
PATL2	0.408311
SLC18A3	0.408311
RRAGA	0.408311
EPS8L1	0.408311
CCDC153	0.408311
TMEM106C	0.408311
TMEM233	0.408951
KIF22	0.408951
RALGAPA2	0.408951
C8orf74	0.408951
SEMA5B	0.408951
TEX38	0.408951
STS	0.408951
MYLPF	0.408951
GOLGA3	0.408951
GALR3	0.408951
GRXCR2	0.408951
TACC1	0.408951
FGFR4	0.408951
KIAA1377	0.408951
HTR5A	0.408951
MRAP	0.408951
MFRP	0.408951
KIAA1244	0.408951
ME3	0.408951
NR0B1	0.408951
GNAL	0.408951
SLC6A18	0.408951
ANKRD31	0.408951
TECPR1	0.408951
PHF19	0.408951
LTK	0.408951
EFEMP2	0.408951
GJC1	0.408951
TSPYL1	0.408951
RASSF2	0.408951
UBQLN1	0.408951
CSTF2T	0.408951
TMEM168	0.408951
EPSTI1	0.408951
SNCG	0.408951
TSPAN18	0.408951
PLAG1	0.408951
ENY2	0.408951
HMP19	0.408951
PDGFRL	0.408951
KLHL34	0.408951
TP63	0.408951
NFX1	0.408951
ZNF17	0.408951
FN3KRP	0.408951
BMP1	0.408951
SREBF2	0.408951
WNT10A	0.408951
GLB1L2	0.408951
MAGEC2	0.408951
CD274	0.408951
CAND2	0.408951
PNPLA5	0.408951
TMEM132D	0.408951
NSMF	0.408951
MPHOSPH6	0.408951
EGFL6	0.408951
CDC42EP5	0.408951
IRF8	0.408951
ABCC2	0.408951
NAAA	0.408951
TRAK1	0.408951
FAM71F1	0.408951
LONRF2	0.408951
ASPSCR1	0.408951
CLDN1	0.408951
PLCH1	0.408951
SAPCD2	0.408951
ZNF560	0.408951
HHIPL2	0.408951
MYLK4	0.408951
MYO15A	0.408951
CREB3L4	0.408951
PLAC8L1	0.408951
ACAT1	0.408951
NRSN2	0.408951
OAS2	0.408951
P2RY8	0.408951
MGMT	0.408951
HKDC1	0.408951
RAD51AP2	0.408951
ZNF831	0.408951
G6PC3	0.408951
CCDC149	0.408951
ARL14EP	0.408951
LRRC23	0.408951
ATF1	0.408951
ZNF277	0.408951
AKAP9	0.408951
TTC23L	0.408951
PPAP2A	0.408951
HELT	0.408951
WBP2	0.408951
SHROOM2	0.408951
MAPKAPK3	0.408951
ZNF418	0.408951
LPCAT4	0.408951
TMEM129	0.408951
MAG	0.408951
NSUN2	0.408951
ZNF439	0.408951
PRR14L	0.408951
BFAR	0.408951
SLC25A6	0.408951
MRS2	0.408951
PAX9	0.408951
PPP1R3G	0.408951
RUFY1	0.408951
MIPOL1	0.408951
IPO4	0.408951
SLC5A4	0.408951
S1PR5	0.408951
ATP6V0E2	0.408951
LYPLAL1	0.408951
CCNA1	0.408951
C17orf74	0.408951
CFI	0.408951
ASB4	0.408951
GIMAP8	0.408951
DHRS12	0.408951
NMBR	0.408951
SFMBT1	0.408951
TLN2	0.408951
C9orf43	0.408951
PRMT2	0.408951
DMD	0.408951
TMEM255A	0.408951
ELL3	0.408951
GIF	0.408951
LIX1	0.408951
PRSS42	0.408951
NXPH4	0.408951
SLC16A9	0.408951
FBXO16	0.408951
DZIP3	0.408951
OGG1	0.408951
COQ10A	0.408951
C1orf110	0.408951
KLHL14	0.408951
FAM3C	0.408951
LINS	0.408951
PML	0.408951
ZNF646	0.408951
FAM214A	0.408951
C9orf50	0.408951
HIST1H2BA	0.408951
SOX10	0.408951
DPYSL3	0.408951
HSD11B1L	0.408951
LTA	0.408951
ZNF732	0.408951
KCNH6	0.408951
STX11	0.408951
C4BPA	0.408951
PIBF1	0.408951
CES3	0.408951
EFNB3	0.408951
CASR	0.408951
TTC16	0.408951
ZDHHC8	0.408951
SLC45A3	0.408951
PTCHD3	0.408951
ZNF573	0.408951
AKR1E2	0.408951
TNKS1BP1	0.408951
GPR78	0.408951
GMEB2	0.408951
MCAM	0.408951
ELOVL6	0.408951
HAND2	0.408951
DISP1	0.408951
CNNM1	0.408951
C15orf56	0.408951
USP20	0.408951
ANXA5	0.408951
CD99	0.408951
MEGF6	0.408951
MSTN	0.408951
GPR143	0.408951
APOBEC4	0.408951
TBXA2R	0.408951
NSG1	0.408951
RAMP1	0.408951
KCTD12	0.408951
DACH1	0.408951
PCDHA2	0.408951
FAM222A	0.408951
ZNF133	0.408951
ARHGDIB	0.408951
SETD1B	0.408951
CTRL	0.408951
INSM1	0.408951
COG5	0.408951
SLC6A12	0.408951
CLK3	0.408951
TMEM202	0.408951
ARHGAP35	0.408951
FAM211A	0.408951
AMBP	0.408951
MURC	0.408951
C16orf54	0.408951
DYNLL2	0.408951
ENOSF1	0.408951
PRSS48	0.408951
MAOA	0.408951
JTB	0.408951
CXCR1	0.408951
TEKT3	0.408951
ZNF268	0.408951
ALDH8A1	0.408951
CLCN2	0.408951
TRIM54	0.408951
SLC38A6	0.408951
KCNQ1	0.408951
PKHD1L1	0.408951
ZNF808	0.408951
NODAL	0.408951
PRICKLE1	0.408951
PKLR	0.408951
EDA	0.408951
EIF5A2	0.408951
EMC2	0.408951
PHLDB3	0.408951
AMPD2	0.408951
MAGEE2	0.408951
DOCK7	0.408951
HIST1H1E	0.408951
CMBL	0.408951
SUPT7L	0.408951
C11orf44	0.408951
RORC	0.408951
TMEM74	0.408951
GNE	0.408951
FFAR1	0.408951
C5orf64	0.408951
FEZ2	0.408951
TSPAN8	0.408951
SLC14A1	0.408951
LIPA	0.408951
KRTAP15-1	0.408951
GABBR1	0.408951
CCDC27	0.408951
SPACA7	0.408951
SNURF	0.408951
ADARB2	0.408951
NIM1	0.408951
ELN	0.408951
PATE4	0.408951
GDI1	0.408951
ADAMTSL1	0.408951
PIPOX	0.408951
ZIM3	0.408951
PYGO2	0.408951
UXS1	0.409386
PRND	0.409568
LXN	0.409568
ADAMTS8	0.409881
ARPC1A	0.409881
SMYD1	0.409881
SLC17A1	0.409881
ZMYND19	0.409881
TNFRSF14	0.4099
CD276	0.410691
FAM135A	0.410912
TM7SF3	0.411073
C1QA	0.411912
PCDHGA10	0.412106
CBLN1	0.412106
DEFB132	0.412106
TPM1	0.412106
CETN2	0.412106
FAM160A2	0.412106
CGA	0.412106
MANBA	0.412106
CDX2	0.412106
CD14	0.412106
SPPL2A	0.412106
INPP4B	0.412106
RPS6KA3	0.412106
PTPN2	0.412106
FAM47A	0.412106
MRC2	0.412106
DSTYK	0.412106
TCEAL8	0.412106
KRTAP11-1	0.412106
MBOAT4	0.412106
C15orf60	0.412106
ARHGEF33	0.412106
ZNF507	0.412106
KIRREL3	0.412106
ZGPAT	0.412106
C18orf21	0.412106
MORN4	0.412106
PBX3	0.412106
CD97	0.412106
DCBLD1	0.412307
ABCB11	0.412307
HECTD2	0.413068
APBB2	0.413068
HENMT1	0.41311
LRRC20	0.41311
PARD6A	0.413147
ODF3B	0.413147
B2M	0.413221
OTOG	0.413221
BCL9	0.413221
TMEM5	0.413221
KEL	0.413221
ADAMTS1	0.413246
HIPK4	0.413246
T	0.413267
GABRR1	0.413336
KRTAP5-3	0.413336
AXDND1	0.413336
TTLL9	0.413416
WASL	0.413913
C8orf58	0.413913
SNX31	0.413913
VPS9D1	0.413913
HSF5	0.413913
NAP1L2	0.413913
GOT1L1	0.413913
METRN	0.413913
PCP2	0.413913
VRK2	0.413913
TCFL5	0.413913
REEP6	0.413913
ATRNL1	0.413952
ODF3L2	0.413952
GNA11	0.413952
RASAL2	0.413952
THBS1	0.41421
PLEKHM3	0.41421
SCAI	0.414949
SDC2	0.414949
CBLN3	0.415471
FAM167B	0.415471
CRB3	0.415471
ANKK1	0.415471
IFITM2	0.415471
ZNF569	0.415471
HACE1	0.415675
FAM47C	0.415703
CAMK2D	0.415703
DEFA6	0.415919
MPPED1	0.415919
RAB30	0.415933
TMEM161B	0.415955
CALCA	0.415955
AQPEP	0.415955
C10orf126	0.415955
CHDH	0.415955
PLSCR4	0.415955
KCNK9	0.415955
NPC2	0.416307
LDB1	0.416307
TBC1D10A	0.416307
ZNF282	0.416307
FRMD5	0.416307
FBXO21	0.416307
MED13	0.416307
PCDHB14	0.416307
FAM154A	0.416307
NPTX2	0.416307
IFT52	0.416307
TXNDC16	0.416307
HTR1F	0.416307
AMN1	0.416307
SH3D19	0.416307
AAGAB	0.416398
RHPN2	0.416624
C2orf16	0.416624
SERPINB3	0.416624
G0S2	0.416624
FLI1	0.416624
NLRP6	0.416624
EGLN1	0.416624
ZNF488	0.416624
SLC35E1	0.416624
SALL3	0.416624
TECTA	0.416624
COPRS	0.416624
KATNAL1	0.416624
HAVCR2	0.416865
PRDX4	0.416865
ARHGDIA	0.416865
C14orf178	0.416865
NLRP9	0.416865
ASCC2	0.416865
RFFL	0.417122
SDSL	0.417122
LNX1	0.417122
MICAL3	0.417122
RFX1	0.417122
CDCA7L	0.417122
PNPLA4	0.417122
ZNF444	0.417122
CAPRIN1	0.417122
ISL1	0.417287
JMJD1C	0.418616
ITPR1	0.418886
BPY2C	0.4189
NAA11	0.4189
PYDC1	0.4189
C10orf62	0.419216
COQ10B	0.41922
NQO2	0.41922
COMMD1	0.41922
TOX	0.41922
LIMK2	0.419475
CXCL13	0.419475
GRIN3A	0.419532
AP4M1	0.420133
NT5E	0.420209
FCN1	0.420209
TMEM145	0.420334
PYCRL	0.420334
GAD2	0.420334
ACD	0.420334
KBTBD11	0.420334
TSC22D3	0.420334
CXCL3	0.420334
SCN1A	0.420334
RBFOX1	0.420334
ZDHHC19	0.420334
FERD3L	0.420334
CST9	0.420334
RAD54B	0.420334
TMED9	0.420334
ARG2	0.420334
PIGF	0.420334
FAM218A	0.420334
CRLF1	0.420334
TMEM127	0.420334
PRDM1	0.420334
ZNF536	0.420334
ZNF843	0.420334
IRAK1BP1	0.420334
SUMF1	0.420334
ABHD6	0.420334
RYR3	0.420334
MUC16	0.420334
TNK1	0.420334
TSPAN13	0.420334
ROBO4	0.420334
GRID2	0.420334
SLC24A2	0.420334
GP5	0.42041
MEN1	0.42041
PCGF1	0.42041
MKNK2	0.42041
BID	0.42041
TSNARE1	0.42041
ANKRD54	0.42041
STIM2	0.42041
SLC4A4	0.42041
RNPEP	0.42041
IPO8	0.42041
FAM8A1	0.42041
KCNB2	0.42041
CCKBR	0.42041
DENND1C	0.42041
SH2D2A	0.42041
SH3BGRL2	0.42041
ASTL	0.42041
SIRT7	0.42041
PPFIA4	0.42041
ZNF850	0.42041
SLC6A1	0.42041
ZPLD1	0.42041
RPL10L	0.42041
NECAB1	0.42041
ATXN7	0.42041
ZNF287	0.42041
C14orf159	0.42041
KCNE1	0.42041
SOX3	0.42058
EDNRB	0.42098
NKX6-1	0.42098
MANSC1	0.42098
GRM8	0.42098
MKKS	0.42098
FCHO1	0.421567
TGM7	0.421775
FOXE1	0.421943
C1orf137	0.421943
CRYM	0.421943
GPR21	0.421943
USP11	0.422053
SNX22	0.422177
PRSS12	0.422177
ADRA1A	0.422177
SERPINA4	0.422177
SEMA5A	0.422286
C20orf112	0.422286
DPH5	0.422286
ZDHHC18	0.422286
CACFD1	0.422286
MOSPD1	0.422286
HMOX2	0.422286
BHLHE40	0.422286
ANXA3	0.422286
TPH2	0.422286
RIPPLY2	0.422286
KIR3DL3	0.422286
STRAP	0.422286
MKRN2	0.422286
CDH26	0.422286
KATNAL2	0.422286
S1PR1	0.422286
APOA4	0.422286
IFI35	0.422286
SEPT3	0.422286
SLC10A3	0.422286
GABRA1	0.422286
HRH2	0.422286
LYN	0.422286
NPHP4	0.422286
FNBP1	0.42237
KLRC3	0.42237
RIMBP2	0.422542
ASCL3	0.422542
C3orf79	0.422542
MSMB	0.422542
NFATC4	0.422542
THAP10	0.423089
EDDM3B	0.423089
UBXN7	0.423089
SPIC	0.424316
TEX15	0.424316
CACNA2D3	0.424361
PABPC3	0.424534
C5orf47	0.424822
FGL2	0.424822
S100A9	0.424822
MSH3	0.424822
GNAT1	0.424822
SMAD1	0.424822
C21orf62	0.424822
MAP3K9	0.424822
B3GNTL1	0.424822
C3orf70	0.424822
NEU4	0.424822
NUDCD2	0.424822
RNASE8	0.424822
DOCK9	0.424822
FZD8	0.424822
IL16	0.424822
ACOT11	0.424822
PRSS57	0.424822
IFNA14	0.424822
ABCG8	0.424822
ETS1	0.424822
SHANK1	0.424822
IFNGR2	0.424822
HIST3H2BB	0.424822
LMF2	0.424822
CLYBL	0.424822
BEGAIN	0.424822
WDR24	0.424822
SLITRK2	0.424822
GYLTL1B	0.424822
DNAJC27	0.424822
PREX2	0.424822
ZNF222	0.424822
SI	0.424822
TRIM11	0.424822
ZNF692	0.424822
GAS2	0.424822
IRAK3	0.424822
DLC1	0.424822
PSORS1C2	0.424822
CHIT1	0.424822
SLC27A5	0.424822
ZNF330	0.424822
KCNK13	0.424822
GADL1	0.424822
FAM19A5	0.424822
GAPT	0.424822
FAM206A	0.424822
CABIN1	0.424822
SLC52A3	0.424822
CHST13	0.424822
IL22RA2	0.424822
YPEL4	0.424822
PCDHB15	0.424822
UNCX	0.424822
DRD3	0.424822
LZTS1	0.424822
NCOA4	0.424822
CABP2	0.424822
ALOX12	0.424822
DIRAS2	0.424822
C1orf186	0.424822
TUBB1	0.424822
TCF21	0.424822
ZNF502	0.424822
ZNF70	0.424822
DDX50	0.424822
DCAF8	0.424822
TMEM155	0.424822
RNASE7	0.424822
ISX	0.424822
UST	0.424822
DCUN1D5	0.424822
SIX2	0.424822
UCK1	0.424822
ILK	0.424822
EPHA1	0.424822
ACCSL	0.424822
GRAP2	0.424822
ACSM5	0.424822
CKMT2	0.424822
MEX3C	0.424822
REG4	0.424822
NHSL1	0.424822
TMEM87A	0.424822
DNAH1	0.424822
SDR39U1	0.424822
RNASEL	0.424822
ZFHX4	0.424822
RBCK1	0.424822
ULBP2	0.424822
CD1A	0.424822
LMO7	0.424822
SLC4A3	0.424822
TTC21B	0.424822
PDE6C	0.424822
NPPC	0.424822
SLC4A11	0.424822
LCORL	0.424822
ZNF48	0.424822
HIC1	0.424822
HEBP2	0.424822
RNASEH2C	0.424822
TTC40	0.424822
SLC35A1	0.424822
HIST1H1C	0.424822
RLTPR	0.424822
RAB12	0.424822
PALM2	0.424822
TGDS	0.424822
PRKAG3	0.42529
XPNPEP1	0.42529
STAP1	0.425534
CRYBA2	0.425534
BACE2	0.426161
MACC1	0.426161
CST9L	0.426161
AGR3	0.426161
GGA2	0.426161
ART4	0.426161
SPP2	0.426161
CRIP1	0.426161
PRR18	0.426161
RPP25	0.426161
NTN1	0.426161
CDK14	0.426161
ZNF132	0.426522
PI15	0.426522
KCNJ13	0.427256
CAPZA3	0.427522
DAB2IP	0.427783
ARMS2	0.427783
SLC35C1	0.427783
SCNN1B	0.427783
LYNX1	0.427783
PICK1	0.427783
GFRA1	0.428852
CYB561D1	0.428852
ELOVL1	0.429152
CYP2C8	0.429152
CHST3	0.429152
FGB	0.429163
TMEM125	0.429163
CCDC77	0.429163
PAK6	0.429163
SLC37A3	0.429163
CARD9	0.429163
ZNF398	0.429163
PLEKHH1	0.429163
IGSF9B	0.429163
RTN4R	0.429574
SLC30A4	0.429574
SLCO1C1	0.429574
GPR183	0.429574
FMOD	0.429604
CBY3	0.429609
GNG10	0.429609
MBD4	0.429609
MYBPC3	0.429609
[truncated: 6,595 more rows]

## Sheet: 5
Gene ID	FDR corrected p-value
ALG2	0.00203336
ARFRP1	0.00203336
ATP5B	0.00203336
ATP6V0C	0.00203336
CENPM	0.00203336
DNLZ	0.00203336
MARS2	0.00203336
MEPCE	0.00203336
MOCS3	0.00203336
MRPL34	0.00203336
NDUFB7	0.00203336
PPM1D	0.00203336
PPP1R8	0.00203336
PSMB5	0.00203336
PSMG4	0.00203336
RAN	0.00203336
RPL13	0.00203336
RPP25L	0.00203336
SDHC	0.00203336
SOD2	0.00203336
TUBB	0.00203336
ATP5D	0.00305004
ATP5J2	0.00305004
AURKB	0.00305004
BCL2L1	0.00305004
BCS1L	0.00305004
BRF1	0.00305004
CHCHD1	0.00305004
CPSF4	0.00305004
CRCP	0.00305004
CSNK1A1	0.00305004
CTDP1	0.00305004
ECSIT	0.00305004
EIF6	0.00305004
EXOSC6	0.00305004
FDX1L	0.00305004
FNTB	0.00305004
GLRX5	0.00305004
GNB2L1	0.00305004
GPN2	0.00305004
GPX4	0.00305004
GTPBP8	0.00305004
HEATR1	0.00305004
HIST1H2AJ	0.00305004
HIST2H3C	0.00305004
HNRNPK	0.00305004
HSCB	0.00305004
MAD2L2	0.00305004
MDM4	0.00305004
MED11	0.00305004
MRPL36	0.00305004
MTG1	0.00305004
NDUFA11	0.00305004
NDUFB10	0.00305004
NDUFC2	0.00305004
NDUFS2	0.00305004
NOP16	0.00305004
PDE4DIP	0.00305004
PMF1	0.00305004
PRMT1	0.00305004
PRMT5	0.00305004
PSMB4	0.00305004
ROMO1	0.00305004
RPL18A	0.00305004
RPS19	0.00305004
SF3B5	0.00305004
SRSF2	0.00305004
TBCB	0.00305004
TUFM	0.00305004
UBE2C	0.00305004
UBE2M	0.00305004
WDR33	0.00305004
WDR74	0.00305004
ATP6V1A	0.00327597
CDC20	0.00327597
COQ4	0.00327597
DDOST	0.00327597
DDX56	0.00327597
FNTA	0.00327597
GRWD1	0.00327597
HIST1H2BC	0.00327597
INCENP	0.00327597
MED27	0.00327597
MRPL21	0.00327597
NDUFA13	0.00327597
PCBP1	0.00327597
PRPF31	0.00327597
PSMA6	0.00327597
PUF60	0.00327597
RAD51C	0.00327597
RPL36	0.00327597
RPS23	0.00327597
SBDS	0.00327597
SNRNP25	0.00327597
SNRPB	0.00327597
SNRPD3	0.00327597
WDR77	0.00327597
ATP5A1	0.00327597
EIF4A1	0.00327597
FAU	0.00327597
LIAS	0.00327597
MRPL53	0.00327597
MRPS12	0.00327597
NACA	0.00327597
PDPK1	0.00327597
POLR2A	0.00327597
SNAPC2	0.00327597
TBL3	0.00327597
TRMT112	0.00327597
COX4I1	0.00327597
EIF4A3	0.00327597
ELL	0.00327597
GALT	0.00327597
HNRNPU	0.00327597
MTO1	0.00327597
MYC	0.00327597
PPP4C	0.00327597
RPL37A	0.00327597
SNRPD1	0.00327597
IMP3	0.00327597
PLK1	0.00327597
MRPL44	0.00327597
PCNA	0.00327597
PHB2	0.00327597
ANAPC10	0.00327597
HYPK	0.00327597
RPS8	0.00327597
ALG1	0.00327597
C1QBP	0.00327597
HIST1H2BH	0.00327597
JUN	0.00327597
MRPL43	0.00327597
RBMX	0.00327597
SPC24	0.00327597
THOC2	0.00327597
AARS	0.00327597
BIRC5	0.00327597
CCT3	0.00327597
DHDDS	0.00327597
DNM1L	0.00327597
EIF3B	0.00327597
GRPEL1	0.00327597
METTL17	0.00327597
NDUFAF3	0.00327597
NIFK	0.00327597
PPAN	0.00327597
PRPF19	0.00327597
RPUSD4	0.00327597
TP53RK	0.00327597
WDR43	0.00327597
PAM16	0.00327597
HIST1H2AH	0.00327597
MRPL52	0.00327597
MRPS21	0.00327597
POLR2B	0.00327597
RUVBL2	0.00327597
SF3B4	0.00327597
UBA52	0.00327597
XAB2	0.00327597
CDC16	0.00327597
COA3	0.00327597
NDUFA2	0.00327597
NHP2L1	0.00327597
SRSF10	0.00327597
BOLA3	0.00327597
CDC27	0.00327597
CDT1	0.00327597
MED17	0.00327597
METAP1	0.00327597
RPL23	0.00327597
RPL8	0.00327597
ZBTB8OS	0.00327597
LRR1	0.00327597
MRP63	0.00327597
NCAPG2	0.00327597
NR2C2AP	0.00327597
EIF3G	0.00331759
GTPBP4	0.00331759
SF3A3	0.00331759
EXOSC2	0.00335506
SF1	0.00335506
UBE2I	0.00335506
ESPL1	0.00380141
POLR1B	0.00380141
POLR2H	0.00380141
RPS11	0.00380141
SURF1	0.00380141
TOMM22	0.00380141
USP39	0.00380141
USP7	0.00380141
ZNF593	0.00380141
RPLP1	0.00380141
CARS	0.00380141
MRPS16	0.00439477
NME6	0.00439477
RPL18	0.00439477
NOL6	0.00439477
ACTB	0.00439477
DYNC1I2	0.00439477
MTFMT	0.00439477
REXO2	0.00439477
SARS2	0.00439477
DNAJC9	0.00439477
SAFB	0.00439477
RPL11	0.00439477
UBE2D3	0.00439477
RBBP4	0.00439477
HSPA9	0.00439477
RPLP2	0.00439477
SRSF3	0.00439477
C17orf89	0.00440562
RPA2	0.00440562
COA4	0.00440562
TCEB2	0.00440562
CCNL1	0.00440562
CCT4	0.00440562
CSTF3	0.00440562
POLR3A	0.00440562
PSMB2	0.00440562
ACAD9	0.00440562
CDIPT	0.00440562
COA6	0.00440562
DOLK	0.00440562
HIST2H2AA3	0.00440562
PDCD2	0.00440562
PNN	0.00440562
RRS1	0.00440562
TIMM44	0.00440562
GRB2	0.00440562
RPL13A	0.00440562
CDK6	0.00440562
GAPDH	0.00440562
PCYT1A	0.00440562
PSMD6	0.00440562
SYS1	0.00440562
RPS20	0.00440562
CDC23	0.00440562
RPL28	0.00440562
LSM4	0.00440562
MRPS18B	0.00440562
NOP56	0.00440562
PDE12	0.00440562
POLR2L	0.00440562
WDR18	0.00440562
C19orf52	0.00440562
ELAC2	0.00440562
RPS9	0.00440562
VPS28	0.00440562
SPCS1	0.00440562
THOC3	0.00449239
DAD1	0.00461742
ARMC7	0.00461742
CDK1	0.00461742
DHX33	0.00461742
LSM2	0.00461742
PET112	0.00461742
HIST2H2AC	0.00461742
KATNB1	0.00461742
PSMC3	0.00461742
PPIL2	0.00461742
RRM2	0.00493818
HIST1H2AK	0.00496609
SARS	0.00496609
CCDC115	0.00496609
DTL	0.00496609
HIRA	0.00496609
POP5	0.00496609
DKC1	0.00496609
ELP5	0.00496609
ABT1	0.00499096
DBR1	0.00499096
EEF2	0.00499096
MFN2	0.00499096
TINF2	0.00499096
DPAGT1	0.00499096
INTS9	0.00499096
TACC3	0.00499096
TMEM261	0.00499096
CDK9	0.00511965
PHAX	0.00511965
ALYREF	0.00522368
CAPZB	0.00522368
FBL	0.00522368
HIST1H2BB	0.00522368
SSU72	0.00562357
UQCRC2	0.00562357
ALDOA	0.00562357
NCAPG	0.00562357
NDUFB2	0.00562357
NUP133	0.00562357
SOD1	0.00562357
MCM2	0.00562357
WDHD1	0.00562357
SNAPC3	0.00562357
EEFSEC	0.00562357
POLD1	0.00562357
RPA1	0.00562357
TUBGCP5	0.00562357
HINFP	0.00562357
MRPS30	0.00562357
RSL1D1	0.00572471
SF3B14	0.0057966
DYNLRB1	0.0057966
GINS2	0.00583866
PPP2R4	0.00583866
ZNF131	0.00583866
TSR2	0.0058593
PGGT1B	0.0058593
QRSL1	0.0058593
HS6ST1	0.0058593
TAF6	0.0058593
AARS2	0.0058593
SAE1	0.0058593
NSL1	0.0058593
PPP1R15B	0.0058593
PTPMT1	0.00602192
GTF2B	0.00602192
TUT1	0.00602192
RBM39	0.00620309
LIPT2	0.00632887
PSMG3	0.00632887
DPH3	0.00642249
RPS7	0.00642249
HIST1H2BL	0.00654109
MRPL38	0.00654109
POLR2I	0.00654109
POLR3K	0.00654109
DDX49	0.00655999
SNAPC4	0.00672205
RTCB	0.00674707
SFPQ	0.00674707
FANCA	0.00674707
LSM7	0.00674707
MRPL41	0.00678546
TTC1	0.00678546
MARS	0.00684823
RPS21	0.00684823
ELP6	0.00684823
TRAPPC3	0.00684823
SMU1	0.00684823
TUBGCP4	0.00684823
GNB1L	0.00684823
KIF23	0.00684823
NUTF2	0.00684823
RPLP0	0.00684823
EXOC3	0.00684823
RRM1	0.00684823
ABCE1	0.00684823
EIF2B2	0.00684823
POLR3B	0.00684823
NUP88	0.00684823
HIST1H2BD	0.00684823
RPS4X	0.00684823
RTN4IP1	0.00684823
NELFCD	0.00684823
ANAPC1	0.00684823
BANF1	0.00684823
DDX47	0.00684823
UBIAD1	0.00727809
HIST2H3A	0.00734569
RPL15	0.00734569
TOP2A	0.00734569
EFTUD2	0.00734569
UQCRC1	0.00734569
MRPL32	0.00734569
RANGAP1	0.00734569
HAUS7	0.00743788
PSMD4	0.00743788
DUT	0.00743788
MRPL23	0.00743788
MRPS23	0.00743788
POLR2F	0.00744395
ERCC3	0.0074558
WDR25	0.0074558
BAP1	0.00753052
ERH	0.00770656
ATR	0.00770952
SKP1	0.00770952
DDX10	0.00784991
GMPPB	0.00784991
DPM3	0.00784991
MRPL9	0.00784991
TIMMDC1	0.00786121
SDE2	0.00786121
CHD4	0.00786121
DCTN5	0.00786121
DDX54	0.00786121
OPA1	0.00786121
IK	0.00795871
XRCC6	0.00795871
SF3B3	0.00796009
UPF1	0.00805533
POP1	0.0080712
SRP54	0.00814903
RBX1	0.00817921
RPL27	0.00817921
C12orf45	0.00820217
CDC42	0.00820217
SRSF7	0.00820217
MRPS24	0.00820217
ALG14	0.00820217
RPS16	0.00820217
MAD2L1	0.00820217
GTF2A2	0.00820217
SNRPA1	0.00820217
MIPEP	0.00820217
PARS2	0.00820217
BUD31	0.00820217
TXNL4A	0.00820217
BRAT1	0.00820217
GADD45GIP1	0.00820217
MRPL17	0.00820217
NAA50	0.00820217
NDUFA3	0.00822904
LCE2A	0.00828267
PCID2	0.00836104
LONP1	0.00836104
ARPC4	0.00846546
CHERP	0.0084765
ISCA2	0.0084765
LAS1L	0.0084765
EIF3J	0.0084765
DYNC1H1	0.0084765
HSPD1	0.0084765
EIF5A	0.0084765
TOE1	0.0084765
STX18	0.0085502
BPTF	0.00859504
HTATSF1	0.00859504
POLR3C	0.00871628
POP4	0.00875459
TPI1	0.00875459
MRPL24	0.00875459
C10orf2	0.00882312
RBBP8	0.00882312
MRPS6	0.00915603
NSUN3	0.00915603
MDH2	0.00915603
MRPL4	0.00915603
CYC1	0.00915603
EIF3A	0.00915603
GTF3C5	0.00915603
HNRNPL	0.00915603
NHP2	0.00936061
HIST1H2BJ	0.00938583
RPL36A	0.00938583
MPV17L2	0.00938583
TCP1	0.00938583
SMG6	0.00938583
RPL35	0.00952282
UTP20	0.00952282
PRPF38B	0.00952282
SPC25	0.00952282
TEFM	0.00952282
CRLS1	0.00960507
NUBPL	0.00968641
PSMD3	0.00968641
PSMD12	0.0097187
ZBTB17	0.0097187
COPA	0.0097187
OIP5	0.0097187
DIMT1	0.0097187
TSR1	0.0097187
CCNA2	0.00976679
COPB2	0.00976679
CLASRP	0.00976679
THAP11	0.00979207
RPS12	0.00979207
SNRNP70	0.00979207
DHX36	0.00980738
RRP9	0.00980738
BUB3	0.00980738
CENPA	0.00980738
RBM25	0.00980738
MED20	0.00980738
NDUFS1	0.00980738
SS18L2	0.00980738
DAP3	0.00980738
RPL14	0.00980738
NCL	0.0100852
SLIRP	0.0101466
EIF3C	0.0101466
NPLOC4	0.0101466
TUBA1B	0.0101466
LARS	0.0101466
MED26	0.0101767
PRELID1	0.0102461
PSMD11	0.0102847
ASNA1	0.0102847
CKAP5	0.0102847
YARS	0.0104796
NDUFA8	0.0108283
MAGEA6	0.0108606
NEDD8	0.0108606
C19orf70	0.0109821
PLRG1	0.0109821
TICRR	0.0110316
MDN1	0.0110316
GABPA	0.0111178
LYRM4	0.0111178
NIP7	0.0111178
TIMM10	0.0111178
EIF2S3	0.0111557
SCO2	0.0111557
FAM96B	0.0111557
TBCD	0.0111557
ATP2A2	0.0111835
MRPS11	0.0111835
KTI12	0.0111835
RFC4	0.0111835
PRPF38A	0.0111835
PRPF8	0.0111835
NUP98	0.011188
CCDC107	0.011442
EIF1AX	0.0114809
TUBA1C	0.012016
CDC7	0.012016
CSK	0.012016
NUDCD3	0.012016
SNRPB2	0.0121739
KAT8	0.0122954
NDUFB3	0.0122954
ZNHIT2	0.0122954
EIF3I	0.0122954
SUPT5H	0.0122954
DHX37	0.0123461
UBE2L3	0.0123461
MRPS18A	0.0123461
EBNA1BP2	0.0123626
ANAPC11	0.0125149
MRPL10	0.012546
FERMT2	0.012546
WBSCR22	0.0125986
TWISTNB	0.0125986
EXOSC3	0.0125986
HIGD2A	0.0125986
RABGGTA	0.0125986
SNRPF	0.0125986
ISG20L2	0.0125986
BCLAF1	0.0125986
SLMO2	0.0125986
PSMC4	0.0126132
PELO	0.0127801
CPSF3	0.0127801
IKBKAP	0.0127801
TMEM70	0.0127801
EIF2B4	0.0127801
NDUFB9	0.0129519
TPX2	0.0129803
MCM5	0.0130213
TIMM13	0.0130213
CCNK	0.0131548
IBA57	0.0131548
FTSJ2	0.0131548
ATP6V0B	0.0132092
NDUFB4	0.0132092
NUS1	0.0132819
CHMP2A	0.0133181
NDUFV1	0.0133181
UROD	0.0133181
SACM1L	0.0133181
MRPL37	0.0133181
NDUFS5	0.0133181
ILF3	0.0133181
TTF1	0.013329
FARSA	0.0134792
YPEL5	0.0134792
GNL3	0.0134792
DDX20	0.0138994
RPL31	0.0138994
IARS	0.0138994
DDX5	0.0138994
PTCD3	0.0138994
ELP4	0.0138994
BUB1	0.0138994
ATP5O	0.0138994
MRPL46	0.0138994
RHCE	0.0138994
GEMIN7	0.0138994
VHL	0.0138994
DDX46	0.0138994
CDK11A	0.0140211
HSD17B10	0.0140211
VMP1	0.0140315
RPA3	0.0140315
PPP1R12A	0.0140315
HSF1	0.0140315
CSNK2B	0.0140315
MRPL28	0.0140392
COPS6	0.0140606
VDAC1	0.0141995
TOPBP1	0.0141995
PDSS2	0.0141995
URM1	0.0141995
IPO13	0.0141995
AURKA	0.0141995
IMP4	0.0142335
XRCC3	0.0142335
NDUFS3	0.0142335
CRNKL1	0.0142536
SUPT16H	0.0142733
GATC	0.0142733
NUP85	0.0142733
SRSF11	0.0142733
PPP1R11	0.0142733
TRAM2	0.014293
HIST1H2AM	0.0142994
PRPF40A	0.0143187
PWP2	0.0143964
GFER	0.0143964
TAMM41	0.0144674
ZNF511	0.0145509
GNL2	0.0145926
NDUFAF1	0.0145926
PMF1-BGLAP	0.0145926
CENPK	0.0145926
DDX51	0.0147324
DHX35	0.0147324
OGT	0.0147324
COX5B	0.0147324
ARCN1	0.0147324
G6PD	0.0148215
POLR2D	0.0148215
EIF2B1	0.0148215
PHB	0.0148215
XRCC5	0.0148215
TTC4	0.0148215
NFS1	0.014826
ZNF407	0.0148639
RPS2	0.0148639
SNRNP35	0.0148639
UQCC1	0.0148929
BRD4	0.0149175
HYI	0.0149175
ATP6V1G1	0.0149175
CSE1L	0.0150697
C3orf17	0.0150697
RPL19	0.0150697
WDR55	0.0150697
ECD	0.0150697
UXT	0.0151093
PFDN6	0.0152204
XPNPEP3	0.0152949
NDOR1	0.0153096
SMG5	0.0153124
FANCE	0.0154335
ALG13	0.015544
NDUFA6	0.015544
MRPS25	0.0156985
NUDT21	0.015782
RPAP1	0.0159697
PSMA2	0.0162146
CPSF2	0.0162148
HIST1H2BK	0.0162843
RPS5	0.0163878
RPS3	0.0167093
TRUB2	0.0167638
SRF	0.0167638
EIF1	0.0167852
PABPC1	0.0169134
PPWD1	0.0169134
JUNB	0.0169134
MRPL55	0.0169134
MCAT	0.0169134
MFAP1	0.0169134
RNMTL1	0.0169134
KANSL3	0.0169134
DHPS	0.0169134
LARS2	0.0169134
NUDC	0.0169134
RPE	0.0169134
GGPS1	0.0169134
KDM2A	0.0170109
SART3	0.0171297
DDX59	0.0173294
UBL5	0.0173294
DEXI	0.0173294
DR1	0.0173294
CYB561D1	0.0173294
RPL10A	0.0173294
DPM2	0.0173294
RCL1	0.0173589
MED30	0.0174956
SKA3	0.0174996
HAUS6	0.0174996
CMPK1	0.0175251
THRAP3	0.0175251
MRPS26	0.0175251
MAT2A	0.0176278
MAX	0.0176278
COX6B1	0.0177471
CCND3	0.0177471
GET4	0.0177471
NUP93	0.0177471
MED1	0.0177566
TRAPPC2	0.0177566
CAMLG	0.0177566
PNO1	0.017801
NOTCH2NL	0.017801
LETM1	0.0178243
COPB1	0.0178243
RBM22	0.0179768
TRNT1	0.0179768
C1orf109	0.0179768
EIF3D	0.0179768
NCAPD2	0.018034
C19orf25	0.0181011
CCDC94	0.0181473
HSPE1	0.018163
NCBP2	0.0182597
KIF20A	0.0184209
MED29	0.0184209
ERCC2	0.0184357
MED4	0.0185162
SLFNL1	0.0187445
PDCD11	0.0187445
CIAO1	0.0187445
HMGCR	0.0189374
PSMB1	0.0190103
CFLAR	0.0190918
TANGO6	0.0191393
ILF2	0.0191393
MRPL54	0.0191393
PRIM1	0.0191451
DNTTIP2	0.0191451
NXF1	0.0191577
SDHAF1	0.0193171
PPIE	0.019322
THAP1	0.019322
GTF2E1	0.0195555
HUS1	0.0197703
KIAA0391	0.020117
NGRN	0.020117
CHMP4B	0.0202051
HIST1H2BE	0.0202051
COQ2	0.0203574
GRSF1	0.0203859
NDUFAB1	0.020434
CLUH	0.020434
USE1	0.0204518
PGS1	0.0205245
MCM3	0.0205245
C19orf53	0.0205245
ETF1	0.0205245
SSRP1	0.0205245
YKT6	0.020581
SENP6	0.0207267
SNUPN	0.0207267
DDX42	0.0207267
PIP5K1A	0.0207267
JMJD6	0.0207618
DCAF12L1	0.0207618
MCM7	0.0210172
INTS1	0.0213067
H3F3B	0.0213067
ATP6V0D1	0.0213684
YBEY	0.0213934
COG1	0.0214316
POLR2E	0.0214316
HIST1H4J	0.0214316
DDI2	0.0214841
ORAOV1	0.0215429
CDC45	0.021595
NDUFS7	0.0216452
NOLC1	0.0218592
VCP	0.0218592
BRD2	0.0218592
CDC26	0.0223267
EIF2B3	0.0223409
NOB1	0.0224595
EDC4	0.0225167
HEXIM1	0.0226793
AKIRIN2	0.0227278
RPF1	0.0228095
SMC4	0.0229084
HGS	0.0231561
XRN2	0.0231857
SFSWAP	0.0232136
ANKLE2	0.0232558
SRP9	0.0232558
DDX39B	0.0232558
MRPL45	0.0232951
PAFAH1B1	0.0232951
XRCC2	0.0232951
COX17	0.0232951
ATXN10	0.0234691
NDUFAF6	0.0235567
TSEN2	0.0235678
HNRNPF	0.0236828
VPS25	0.0236828
LSG1	0.0236828
STRA13	0.023721
GPI	0.023721
PISD	0.023721
RPP38	0.0237317
CDC123	0.0238079
CWC22	0.023826
COX10	0.0239453
CINP	0.0239453
DNAJA3	0.0244207
RPL17	0.0244373
COPS5	0.0245532
URB2	0.0245532
GAR1	0.0247439
SNRPD2	0.0248257
EIF1AD	0.025039
DDX28	0.0253321
NFKBIE	0.0253556
RCC1	0.0254899
SRCAP	0.0254899
MTG2	0.0254967
CCT6A	0.0255108
COX11	0.0255411
RPS24	0.0255575
CCT8	0.0255575
RPL27A	0.0255575
GNL1	0.0255575
KIAA0947	0.0255575
FAM136A	0.0255575
DHX16	0.0255575
EXOSC4	0.0256265
SAFB2	0.0258605
CHCHD4	0.0258605
HIST1H2AC	0.0258605
DMAP1	0.0259776
PGD	0.0260611
MPDU1	0.0262003
DDX18	0.0263669
EXOSC1	0.0263669
RPL3	0.0264489
C21orf2	0.0265239
TEN1	0.0265239
TUBE1	0.0265239
DOLPP1	0.0265426
TLK2	0.026574
RIOK2	0.026574
DNMT1	0.0265925
NOC4L	0.0265925
PNPT1	0.0267123
PDSS1	0.0267544
NUP214	0.0268138
GTF3C4	0.0268138
C9orf41	0.0268138
CPSF3L	0.0269139
RAD50	0.0269468
EXOSC8	0.0270206
AAMP	0.0270206
ARIH1	0.0271985
ACTR10	0.0274754
RRP12	0.027486
TAZ	0.027486
NOP14	0.0275559
TRIM37	0.0275559
CTC1	0.0275894
UBE4B	0.0275894
CHMP6	0.0276068
SMC6	0.028008
RHOT2	0.028008
DHX8	0.028008
METAP2	0.0280679
WDR73	0.0280761
NOP58	0.0281678
CCNH	0.0281678
CCT5	0.0281678
ATP6AP1	0.0281678
RBM14	0.0282945
DLD	0.0282945
MRPL47	0.0282945
PINX1	0.0283169
TUBGCP3	0.0283605
ARF4	0.0283981
ACLY	0.0283981
RAD51	0.0284122
SSBP1	0.0284341
CHTF8	0.0284494
NDUFS8	0.0287824
NDUFA5	0.0294406
POLR2C	0.0294406
FECH	0.0294895
RBM10	0.0296024
MRPL20	0.0296076
EP400	0.0296436
METTL16	0.0296436
ORC6	0.0296436
POLR2G	0.0296436
PPP1CB	0.0296436
RMND1	0.0296436
HNRNPH1	0.0296436
MRPL19	0.0300037
FOXRED1	0.0301073
NCAPH2	0.0301405
RRN3	0.0301405
KIF11	0.0301405
RINT1	0.0301665
RPP14	0.0301665
CMTR1	0.0302051
SASS6	0.0302551
EWSR1	0.0302551
BOLA1	0.0303785
MAPK13	0.0304696
CPSF1	0.0304696
NOL12	0.0304802
FARS2	0.0304802
DARS2	0.0304802
TBP	0.0306145
MSTO1	0.0306454
BAZ1B	0.0306549
GTF2H3	0.0307847
LUC7L3	0.0307847
MCM3AP	0.0307847
GEMIN4	0.0307847
SEC63	0.0309361
TMEM126A	0.0309361
BMS1	0.0309361
EIF2S1	0.0310006
WDR26	0.0310736
NWD1	0.0310736
RPS18	0.0311228
MRPS2	0.0311387
VARS	0.0312968
SLC33A1	0.0313662
EIF2B5	0.031488
PPCS	0.0315334
PPP1R10	0.0315334
AIFM1	0.0315334
PTBP1	0.031829
ACTR8	0.0320169
MTIF2	0.0320284
SLC25A19	0.0320284
SRPRB	0.0320284
SRP19	0.0320284
RBBP6	0.0320284
NAT10	0.0320689
VPS18	0.0322399
YAE1D1	0.0322545
MED14	0.0322545
HNRNPC	0.0322545
POLR3H	0.0326158
MYBBP1A	0.0326158
HIST2H3D	0.0329161
TRAPPC5	0.0329735
UQCRFS1	0.0331551
NDUFAF7	0.0332002
HMGA1	0.0334316
SYF2	0.0334761
SEC13	0.0335393
SRPR	0.034011
SAMM50	0.034011
NOL9	0.034011
WARS2	0.0341302
ISCU	0.0342304
RBM17	0.0342331
DIEXF	0.0342331
ZNHIT1	0.0342331
SPRTN	0.0342331
CS	0.0342331
C14orf80	0.0342331
GAK	0.034384
RNMT	0.034384
HOXC9	0.034384
DHX30	0.0345454
SYMPK	0.0347751
GEMIN6	0.0348254
CTU2	0.0348254
NOA1	0.0352042
ARGLU1	0.035256
RNF8	0.035256
FTSJ3	0.035364
COQ3	0.035364
CCND1	0.035364
U2SURP	0.035364
FDX1	0.0354909
CDC73	0.0354988
FANCM	0.0355
RBM48	0.035609
WDR83	0.035609
PI16	0.0358156
TXNL4B	0.0358156
EXOSC9	0.0358156
UQCC2	0.0358983
UBR4	0.0358983
RAD21	0.03593
MMS19	0.0359494
SON	0.0359987
EAPP	0.0360021
CHTOP	0.0360021
SLC35B2	0.0360021
TOMM20	0.0362332
RHOQ	0.0362519
PSMC2	0.0362948
HSP90AB1	0.0363618
POLRMT	0.0364889
GINS1	0.0365072
WSB2	0.0365851
CCDC84	0.0365851
GINS4	0.0365852
RPP21	0.0365852
SLC39A10	0.0366097
KCMF1	0.0366515
RPL24	0.036711
WDR41	0.036711
LRPPRC	0.0368596
ARMC5	0.0373861
LSM11	0.0373861
RSPH10B2	0.0376095
HAUS1	0.0378256
YTHDC1	0.0378256
MRPS35	0.0378533
TRAPPC8	0.0381925
CYCS	0.0385841
VWA9	0.0387309
LSMD1	0.0387309
SEH1L	0.0388119
CDCA5	0.0388119
SNW1	0.0388847
C1orf122	0.0389402
AQR	0.0389427
KRTAP4-11	0.0389427
DDX27	0.0393031
EIF4G1	0.0393031
TBC1D22B	0.0393031
MED22	0.039363
NRF1	0.0393932
MRPS28	0.0395368
FIP1L1	0.0395368
NAIP	0.0395368
QARS	0.0395368
CCT7	0.0396534
C16orf80	0.0397479
UBE2G2	0.0397479
TOP3A	0.0397607
MED24	0.040162
MAD2L1BP	0.0401627
NOC2L	0.0405221
ATP5J2-PTCD1	0.0405221
IPO11	0.0405855
PSMA7	0.0405855
PPRC1	0.0407773
TPT1	0.0408787
GARS	0.0408787
RAP1B	0.0413863
SIN3A	0.0414017
UBE2Z	0.0414017
WRB	0.0414058
MCUR1	0.0414885
TTI2	0.0416206
ACIN1	0.0416206
YBX1	0.0420868
SLC25A38	0.0420868
MRPS14	0.0422679
SLC39A7	0.0422679
PFDN5	0.0422679
RAPGEF1	0.0422679
FNBP4	0.042304
TSG101	0.0426483
MRGBP	0.0426483
DERL2	0.0428494
GNL3L	0.0428906
C21orf59	0.0431578
NLE1	0.0437033
SHQ1	0.0437121
RABGGTB	0.0437121
DCLRE1B	0.0438066
PAK1IP1	0.0438309
PES1	0.0438309
COPS2	0.0439299
DONSON	0.0439299
HNRNPA1	0.0439559
HJURP	0.0439559
BRPF3	0.0439559
GUCA2B	0.0439559
YRDC	0.0440663
RRP1	0.0440663
RFC2	0.0441701
SELRC1	0.0441701
NARS	0.0442625
SNAPC1	0.0443438
TP53TG5	0.0444796
BTF3L4	0.0444796
RNGTT	0.0445223
CCZ1B	0.0447149
POTEJ	0.0449827
LDLR	0.0453236
DDX11	0.0453447
C9orf114	0.0454228
MITD1	0.0458208
RACGAP1	0.0458884
MRPL50	0.0460514
LIMS3	0.0462245
ARHGAP11B	0.046263
PITRM1	0.046263
NSA2	0.0464351
COPG1	0.0465963
RPF2	0.0467781
ANAPC4	0.0468333
MRPL12	0.0468932
PAQR8	0.046969
RPUSD3	0.0469771
ATP5SL	0.0470204
AURKAIP1	0.0470204
NSUN4	0.0471002
CDK12	0.0471002
TRNAU1AP	0.0471002
RIOK1	0.0473626
VSTM2B	0.0475826
PSMA1	0.0476154
EXOC8	0.0476687
ATMIN	0.0477991
PSMB7	0.0481106
NCDN	0.0481425
FAM50A	0.0483908
DCTN2	0.0484073
PSMA5	0.0484541
INTS3	0.0484541
HIST2H4B	0.0485472
BRIX1	0.0485472
TUBD1	0.0489979
FEN1	0.0490835
INTS5	0.0490835
PWP1	0.0490835
SETD1A	0.0490835
FDPS	0.0491498
MRPL35	0.0493777
TAF10	0.0494528
CHEK1	0.0496401
INTS2	0.0498046
MRPS5	0.0498046
POP7	0.0500506
PSMD2	0.0502492
TMEM242	0.0502492
SNAPC5	0.0502877
SRRM1	0.0504121
RPL36AL	0.0505206
POLA2	0.0505431
PPP2R1A	0.0506235
GFM2	0.0506235
BIRC6	0.0506313
RPS6	0.0506313
TTC27	0.0507365
ZNF259	0.0507365
PSMD7	0.0507496
TFB1M	0.050874
HSD17B12	0.050874
TARS	0.0509906
PYURF	0.0512895
SUGP1	0.0512895
COX6A1	0.0512982
PEX6	0.0512982
RPL5	0.0513643
PSMD13	0.0513702
AFG3L2	0.0513702
PRPF6	0.0513702
NAA10	0.0513739
APOBEC4	0.0513739
RPS15	0.0517674
TMED10	0.0519468
RAC1	0.0519468
CACTIN	0.0519468
PPIL1	0.0520114
CCDC23	0.0521342
NCKAP1	0.0522721
NHLRC2	0.0522721
HDAC1	0.0523995
NSF	0.0525029
NUFIP1	0.0525029
NGDN	0.0525029
C6orf106	0.0525029
RAD51B	0.0528701
CLP1	0.0528701
BYSL	0.052875
NOL7	0.0529804
SEPHS2	0.0530811
EIF3F	0.0532148
PPIL4	0.0533011
IGBP1	0.0534246
LGALS9C	0.0535909
TRIM73	0.0535909
GEMIN8	0.0536183
URI1	0.0537313
COX20	0.0540448
RPL4	0.0540672
PPM1G	0.0540688
PSMD1	0.0540688
CDC25A	0.0541436
SNRPA	0.0545391
FKBPL	0.0546014
BOP1	0.0546014
SF3B2	0.0546916
SRSF1	0.0546916
CCND2	0.0547173
POLD2	0.0554664
WDR36	0.0555124
SAP18	0.0555124
ARHGAP11A	0.0556358
C12orf65	0.0559409
RPL7L1	0.0559941
OXA1L	0.0559941
BEST2	0.0567078
VARS2	0.056788
COA1	0.056788
SEC61A1	0.056788
ARHGAP27	0.0568068
SPAG5	0.0568204
SNF8	0.0568534
GRID2IP	0.0570241
C14orf166	0.0571441
TRIAP1	0.0572404
TIMM23	0.0573783
GPR89A	0.0575117
CHAF1A	0.0576807
GTF3A	0.057978
EIF3H	0.058202
POLR1A	0.0583238
BTAF1	0.0587363
LIG1	0.0587363
U2AF2	0.0596475
MRPS34	0.0600117
SF3A2	0.0600117
NUBP2	0.0600117
C19orf40	0.0600684
ATP5F1	0.0600684
CPNE2	0.0602414
CYP4F2	0.0602419
LIG3	0.0602835
MT1E	0.0606012
RFWD3	0.0606012
ATP6V1C1	0.0611179
BUB1B	0.0611608
ZFAND3	0.0612552
UPF2	0.0615768
FUBP1	0.0615768
ZNF574	0.0615768
DOHH	0.0615768
CENPN	0.0615768
SSR2	0.0615768
SLC30A9	0.0617588
BANP	0.0617763
HDGFRP2	0.0619012
NDC80	0.0619012
PPP1R14B	0.0622304
LLGL1	0.0624488
ARNT	0.0625612
AMBN	0.0625612
PFDN2	0.062864
NDUFA10	0.062864
TSPO2	0.0632512
GTF2H2C	0.0632532
CCT2	0.0634182
HIST2H4A	0.0636334
XRN1	0.0636334
RFC5	0.0637799
CNOT11	0.0639221
DRAP1	0.0643938
MED18	0.0644512
PHF23	0.0644998
BAD	0.0650219
HIST1H2BG	0.0650395
ANAPC2	0.0654893
C17orf49	0.0655622
ATP5L	0.0655622
AHDC1	0.065592
USP5	0.065592
TXNRD1	0.0657472
INO80	0.0663156
RAD23A	0.0663304
KRTAP4-2	0.0663304
TCF7	0.0664282
ICT1	0.0665478
TOMM70A	0.0665848
MDM2	0.0670295
TMEM201	0.0671764
ELAVL1	0.0672383
CRKL	0.067283
RPL12	0.067283
LDHA	0.067283
NAPA	0.0673797
CCDC59	0.0674926
SUPT6H	0.0675803
GTPBP3	0.0677183
ATAD3A	0.0677621
MRPS27	0.0679004
NUBP1	0.0679004
PIK3CD	0.0679004
HSPA8	0.0684211
LMNA	0.068464
MRPL48	0.0687411
SKA1	0.0693866
MST1	0.069419
ZNF335	0.069419
TRRAP	0.069419
CCAR1	0.069419
ZFC3H1	0.069419
PNPLA1	0.069419
C1orf52	0.0695448
ACTG1	0.0699704
ACAP3	0.0699704
SMC2	0.0699704
OCM2	0.070202
LARP1	0.0702433
OBFC1	0.0704261
PTPN23	0.0704374
TARDBP	0.0707041
YARS2	0.0707439
DYNLT1	0.0707965
KRTAP9-4	0.0708861
ADAT3	0.0711013
INTS7	0.0711489
GABARAP	0.0717615
UGP2	0.0718588
PTAR1	0.0718889
NDUFB1	0.0719662
MCL1	0.0719662
NDUFA1	0.0719662
OXSM	0.0719662
POLR1C	0.0719662
RNASEH1	0.0719662
NRD1	0.0719662
LMNB1	0.0719662
ATP5J	0.0719662
MGME1	0.0719662
SMPD4	0.0719662
CELSR3	0.0719662
MTOR	0.0719965
MTIF3	0.0722069
SOWAHC	0.0722069
YEATS4	0.0722524
CTU1	0.0722779
PLK4	0.0723647
MED9	0.0730202
EIF3CL	0.0736582
DLST	0.0742062
HIST2H2AB	0.074331
TONSL	0.074331
PA2G4	0.0743748
NCAPH	0.0744323
MT1B	0.0744323
ADAMTSL5	0.0744323
ZMAT2	0.0745125
E4F1	0.0747243
METTL21B	0.0747375
GTF3C2	0.0747375
WDR46	0.0750934
PRPF4	0.0750934
HMGCS1	0.0750996
MMS22L	0.0754261
RELA	0.075541
CNOT3	0.0755468
ZBTB11	0.0755597
NOM1	0.0765807
TRAPPC1	0.0774152
IARS2	0.0774152
SEC61B	0.0778601
RFC3	0.0780152
GLTSCR2	0.0780185
RPS25	0.0781907
ZFP36L1	0.0781907
TNPO1	0.0785607
NUP205	0.0785707
MCM4	0.0788583
KARS	0.0788583
DHX9	0.0788583
THG1L	0.0796484
ATP6V1H	0.0796501
CRCT1	0.0797707
PCF11	0.0797707
C17orf58	0.0797707
SBNO1	0.0797707
MVK	0.0805412
UBTF	0.0809331
C7orf26	0.0810472
SPATA5L1	0.0814238
WAPAL	0.0819887
SNX18	0.0819887
ZNHIT6	0.0819887
TXN	0.0819887
PPP2CA	0.0819887
LEMD2	0.0821858
APITD1	0.0827914
MED31	0.0831775
PRR13	0.0832233
IRS1	0.0832233
MED28	0.0832233
FDXR	0.0832637
RUVBL1	0.0833984
NELFB	0.0833984
HIST1H2AD	0.0833984
CDK7	0.0841243
RNASEH2A	0.0844054
DDX21	0.0844054
TRMT61A	0.0844235
TFAM	0.0846855
RAB1A	0.0850864
MRPL39	0.0851664
CREG1	0.0852456
CDK4	0.0852456
ZFP36	0.0852456
PMPCB	0.0852456
VOPP1	0.0852456
WEE1	0.085498
NPM1	0.085978
NUDT4	0.0862178
PSMB6	0.0862178
HYOU1	0.086234
SKIV2L2	0.0862914
CNOT1	0.086397
CREB3	0.0864975
DGCR14	0.0864975
SKA2	0.0865771
UTP11L	0.0865771
SDAD1	0.0868275
DCTN4	0.0868275
CCDC51	0.0870481
C1orf131	0.0877668
YAP1	0.088027
ATP5G2	0.089288
BRCA1	0.089288
TBC1D31	0.089288
NARFL	0.089288
SMIM4	0.0893815
CDC37	0.0893815
CDC5L	0.0893815
SPCS3	0.0896446
FANCF	0.0896446
SRP72	0.0903124
COG8	0.0903124
HIST1H4K	0.0908244
HARS	0.0909293
SF3B1	0.0909293
UTP14A	0.0909293
KRTAP5-10	0.0909293
NUPL1	0.0909293
USP8	0.0910281
PIGC	0.0910395
CCDC17	0.0912386
ABCF1	0.0919647
NCAPD3	0.0919647
GCSH	0.0919647
APITD1-CORT	0.0919647
NDUFC1	0.0921888
C17orf70	0.0922257
LCE1F	0.0926491
LCE2C	0.0930479
RPTOR	0.0930479
ADH5	0.0932774
N6AMT1	0.0932774
NFU1	0.0932774
ARL2	0.0932774
KAT5	0.0932774
MTPAP	0.0932774
TIPIN	0.0932774
RPL35A	0.0932774
TGS1	0.0932774
LAMTOR2	0.0932774
RHEB	0.0934316
PRKRA	0.093579
TAF1C	0.0936076
NDUFA9	0.0940372
SF3A1	0.0940372
TUBG2	0.0940391
GPN3	0.0942379
FBXO5	0.0946685
NUP160	0.0946685
RPL6	0.0946685
TRMT6	0.0947091
MRTO4	0.0949717
DGCR8	0.0950446
ZNF207	0.0952087
TMED2	0.0952323
CWF19L2	0.0952323
OTOP1	0.0952323
MAP3K7	0.0952323
EEF1A1	0.0952323
EXOSC7	0.0954148
NVL	0.0955327
RBFA	0.0955327
LTV1	0.0957209
KIAA0319L	0.09598
GUK1	0.0961029
TUBG1	0.0970453
ANKRD39	0.0971275
FAM72D	0.0971275
THOC6	0.0973456
PKMYT1	0.0975375
SYVN1	0.0977998
EPRS	0.097869
WDR1	0.097869
JMY	0.0978936
RNF113A	0.0978936
PPIH	0.0978936
DCTN3	0.0978936
MAFK	0.0978936
MRPS31	0.0985564
TRAIP	0.0985564
UTP18	0.0986565
SNRNP40	0.0986798
MECR	0.0988497
KRR1	0.099004
ZNHIT3	0.099004
ZC3H18	0.0991859
SMC1A	0.0995579
PTPN11	0.0999356
SRSF6	0.100034
RAB10	0.100683
NBPF4	0.10078
CLTC	0.10101
GTF2E2	0.101136
RAB1B	0.101136
HIST1H2AL	0.101136
NAA38	0.101323
KRTAP5-6	0.101323
ELP3	0.101641
DDX55	0.101641
POC5	0.102773
KDM8	0.103765
EFTUD1	0.104172
STX5	0.104197
CLK2	0.104559
CD3EAP	0.104608
MED8	0.104695
TRMT5	0.104844
ADNP2	0.104943
RPL32	0.105047
ARPC5	0.105267
ANAPC5	0.105267
PSG11	0.105267
OSTC	0.105576
COASY	0.105612
DTYMK	0.105939
FAM185A	0.106073
NDUFAF5	0.106073
DDB1	0.106573
SLC44A2	0.106601
GGNBP2	0.106753
MRPL49	0.106787
AHCTF1	0.106791
REST	0.107256
SFN	0.107407
DDX43	0.108444
NMT1	0.108446
GEMIN5	0.109136
MBLAC1	0.109592
UFC1	0.109691
FARSB	0.109889
PABPN1	0.110128
COX6C	0.11068
RECK	0.110723
RAB13	0.110723
ENY2	0.110723
CNOT6L	0.110858
RPL7	0.110858
MRPL27	0.110876
H2AFX	0.110949
SCG5	0.110991
MZT2A	0.110991
ART3	0.111786
PCBP2	0.111786
NEURL2	0.112457
TMEM183A	0.113255
VPS52	0.113264
TAF12	0.113264
NOL11	0.11328
POM121C	0.113471
RARRES3	0.114343
ABHD17B	0.114497
GJA4	0.114828
RUNX2	0.114828
RHD	0.114828
HCFC1	0.114828
SNRNP200	0.115262
NFRKB	0.115271
MAD1L1	0.115279
UQCRH	0.116263
SMNDC1	0.116403
KANSL2	0.116787
KANSL1	0.116968
UTP23	0.116968
INTS8	0.117476
CTDNEP1	0.117858
SCO1	0.118096
RNF7	0.118655
DCPS	0.118655
VPS72	0.118857
IMPDH2	0.118904
ARTN	0.119021
OTUB1	0.119021
MPHOSPH8	0.119405
APOBEC1	0.119795
RAB42	0.120271
TEX10	0.120271
BRF2	0.120358
MAK16	0.121275
PHF5A	0.121371
GUCA2A	0.121371
HEATR3	0.121521
GPN1	0.122018
CLPP	0.122567
ATP13A1	0.122699
CLDND2	0.123135
PSMC3IP	0.123289
SLC25A26	0.123771
C7orf55	0.124738
RBMX2	0.124738
GTF3C1	0.12485
ZNRD1	0.125061
NOSIP	0.125889
TRA2B	0.125889
CENPW	0.126028
CACYBP	0.12615
ADNP	0.126411
MPRIP	0.126742
USB1	0.127234
FAM86A	0.127323
ARL16	0.127323
NOP2	0.127323
U2AF1	0.12823
BNIP1	0.128342
MAEA	0.128342
PRB4	0.128726
HCFC1R1	0.128857
ZFPL1	0.129033
MRPS22	0.129099
NAA15	0.129171
SETD1B	0.129333
HCRT	0.129333
RTTN	0.129333
PSMA3	0.129333
ZFP69B	0.129531
PRKRIP1	0.129831
FRS3	0.130011
TIMM50	0.131774
BMP8B	0.131964
SLC25A33	0.133038
PREB	0.133038
PRPF39	0.133772
DYNLL1	0.133772
FAM83D	0.133954
FAHD2B	0.134562
FOXM1	0.134811
MARCH5	0.135364
HCCS	0.135364
KRTAP19-7	0.135612
HSPA5	0.135802
SPDL1	0.135874
DSCC1	0.136011
CWF19L1	0.136011
ATP5C1	0.136455
PAF1	0.136633
PRPF3	0.136633
OGDH	0.136633
CCDC12	0.136676
YPEL3	0.1375
ABCB7	0.137502
GPS1	0.137987
CXCL17	0.138163
UBE2H	0.138418
PIK3R4	0.139047
UPK3BL	0.139686
GABPB1	0.13972
TPRA1	0.14028
KRTAP12-4	0.140303
PFN1	0.140415
KRTAP9-6	0.140844
NOL8	0.140972
MIF4GD	0.141189
POGZ	0.141315
DVL1	0.141315
CLNS1A	0.141315
ATP6V1B2	0.141415
SMS	0.142046
SMARCE1	0.142046
ATPIF1	0.142117
KIFC1	0.142142
ZWINT	0.142142
ERAL1	0.143018
SRBD1	0.143018
RTFDC1	0.143176
NCOR1	0.144079
CIRH1A	0.144401
ATP5H	0.144803
DNAJC8	0.144803
STRIP1	0.144855
P4HA2	0.146083
TSSK1B	0.146221
HPR	0.146354
HSD17B4	0.148505
TOMM40	0.148532
RPAIN	0.149051
PNKP	0.149051
FAM32A	0.149301
BOD1L1	0.149355
TOP1	0.15004
SRP14	0.15004
KRTAP10-4	0.150426
EIF5	0.151181
ZNF559	0.151472
SWSAP1	0.152128
KIAA2013	0.152342
LCE1A	0.152654
PSMC6	0.153134
MVD	0.153265
LARP4	0.153457
ACBD4	0.15347
RBMXL1	0.15347
VPS16	0.153592
GATS	0.153592
HOXA11	0.153827
CPAMD8	0.153827
ATP6V1E1	0.153827
AP3S1	0.15461
C2orf42	0.154799
RNF168	0.154831
MRPS33	0.15516
GFM1	0.15516
ZC3H8	0.155503
SLC26A10	0.155991
NDC1	0.155996
VKORC1L1	0.156082
HLA-B	0.156118
TXN2	0.156118
UQCRB	0.156304
RAB40A	0.156475
POLR3E	0.156597
VBP1	0.15667
FSCN1	0.157094
USP10	0.157094
KNTC1	0.157375
LAGE3	0.157549
ACOX1	0.157792
SMIM12	0.157801
PTK2	0.157819
ADAT2	0.157819
IGF1R	0.158241
FOXO3	0.159234
RPL30	0.159257
MTERFD2	0.159257
MLST8	0.159257
DDX23	0.159257
LOC729574	0.159257
TELO2	0.159544
CEBPZ	0.159799
ENHO	0.160133
INTS10	0.16043
SETDB1	0.161541
NSUN5	0.162214
LIN28A	0.162377
PAQR6	0.162577
INTS12	0.162797
CLPSL2	0.163132
OSBP	0.163566
THOC5	0.163638
ACTR2	0.163638
IST1	0.163638
RPL26L1	0.163695
F8A3	0.163939
KIAA1524	0.164141
NOTUM	0.164685
DPM1	0.164685
XKR8	0.164685
SLC25A3	0.164689
GCSAML	0.164739
PDCD7	0.164871
GEMIN2	0.164871
TRAF6	0.164999
HSPA4	0.165355
NDUFAF4	0.165669
FIS1	0.166053
DRD5	0.166053
PDCD5	0.166053
CT62	0.166053
DDX24	0.166298
MPP6	0.167028
WDR61	0.167071
LST1	0.167075
UBE2N	0.167075
COPZ1	0.167434
TSEN15	0.167434
NFE2L3	0.167575
TUBGCP2	0.168454
HIST1H2AG	0.16868
TTC29	0.169009
SLC39A11	0.169343
CUL3	0.169584
BTBD7	0.169978
CTNNBL1	0.170044
GRHPR	0.17081
SETD2	0.171315
RPS15A	0.171803
AKIRIN1	0.172077
CLSPN	0.172213
RNF20	0.172614
LSM14A	0.172688
BSCL2	0.173581
UNC45A	0.174248
POLM	0.174878
HAPLN2	0.174878
TESK2	0.174878
RPRD1B	0.17569
MCM6	0.17569
HINT2	0.17569
AGL	0.17569
RBBP5	0.17569
PEF1	0.175825
LGSN	0.175825
CSTF1	0.175825
PFDN1	0.176551
LENG8	0.177105
YIPF5	0.177664
HAUS5	0.177694
CDC40	0.177995
CEP192	0.177995
COQ7	0.17836
RLF	0.178615
PIM1	0.178625
WBSCR16	0.178952
RFT1	0.178952
CHD6	0.178952
NUF2	0.179
KHSRP	0.179
TRIP6	0.180304
DHX15	0.180304
RARS2	0.180304
TCTEX1D4	0.180304
RBM12	0.180304
MRPL15	0.180332
SLC7A6OS	0.180389
RPS13	0.180554
MSL1	0.180554
WDR75	0.18085
ING3	0.180947
UBAP1	0.181182
GPKOW	0.18179
C1QL2	0.18179
PABPC1L2B	0.182084
WDR70	0.182091
GPR89B	0.182364
DAGLB	0.182681
MAP2K7	0.182737
TBCA	0.182737
SLC2A14	0.182843
EXOSC5	0.182843
TOMM40L	0.183464
NCBP1	0.183475
UBE2O	0.183786
SRM	0.183786
MRPS7	0.184067
NBAS	0.184067
KIN	0.184288
MCRS1	0.18444
SRRM2	0.184544
RAD54L	0.184544
SLC39A6	0.18471
IPO9	0.184935
GTF3C3	0.184945
SLC16A1	0.184959
CORT	0.185022
RPS29	0.185022
MEIS3	0.185022
SCUBE3	0.185285
NKAP	0.185285
PNMA1	0.18542
ORC1	0.18542
MYO1G	0.185895
RBM42	0.186475
LSM5	0.186475
PPA2	0.186837
NASP	0.18732
MED25	0.187579
COQ5	0.18766
RAD17	0.188073
PSME3	0.188503
KIF18A	0.188503
WWTR1	0.188645
TFB2M	0.188927
WTAP	0.18904
CLPS	0.18926
GPX8	0.18926
GPATCH8	0.18981
NUP35	0.18981
ZNF830	0.189879
ATP2B1	0.190187
CCL7	0.190208
COX18	0.190281
WDR3	0.190507
PSMB3	0.190518
MRPL51	0.190835
UBA2	0.191782
BCAP31	0.192088
NBPF6	0.193038
STOML2	0.193147
MED16	0.193147
PIGO	0.193384
SLC25A41	0.193402
BAK1	0.193402
PLEKHM1	0.193425
HIST1H3G	0.193795
RPS14	0.194277
ACTL6A	0.194277
EEF1G	0.194277
KIAA1429	0.194277
TRIP4	0.194277
SSX4	0.194277
AASDHPPT	0.194412
UBA1	0.194681
ANGPTL6	0.194887
GTF2H2	0.19506
NOP10	0.195299
USPL1	0.195877
ACSL6	0.196223
LSM3	0.196251
SRRT	0.196251
VAT1	0.196251
PIGL	0.196251
POLR1E	0.197432
GPR98	0.197781
RRP7A	0.198148
BTBD9	0.199517
HCST	0.199756
TMEM234	0.200075
RPAP3	0.200748
NCF1	0.201238
XPO1	0.201238
FGFR1OP2	0.201568
TEKT4	0.201931
DLAT	0.201953
TBRG4	0.202087
IL5	0.202135
RDM1	0.202135
SDF4	0.202273
CCDC167	0.202358
TRMT10C	0.202358
MZT2B	0.203285
ENDOG	0.203408
HNRNPM	0.203517
EBPL	0.203823
THAP5	0.203823
RBPJL	0.203823
NDUFB6	0.204995
PRAMEF22	0.204995
CDCA8	0.204995
PAXBP1	0.204995
UBA5	0.205172
NDUFB8	0.205562
RIF1	0.205562
LCE3D	0.205885
EXOC2	0.206937
GSG2	0.206937
ENO1	0.206937
STIL	0.206937
COPE	0.207332
ABHD15	0.208108
KHDC1L	0.209075
ATPAF2	0.209253
TMEM95	0.209499
MRPS10	0.209516
POLR3GL	0.210904
MICU1	0.210904
USP36	0.210929
COX15	0.211164
PDCL	0.212075
UBA3	0.212163
CNFN	0.212283
FGD2	0.21264
KIFAP3	0.212954
GLUL	0.212954
TXNDC17	0.212954
TERF1	0.212954
CEMP1	0.2139
NT5DC2	0.214404
NRDE2	0.214663
H2AFJ	0.215207
PGK1	0.215605
SLC25A51	0.216526
CNOT7	0.216526
PDIA5	0.216526
FABP5	0.216624
C1orf51	0.216831
SEC11A	0.217167
TNPO3	0.217167
C19orf48	0.217968
POLE	0.218513
FUT11	0.218513
LENG1	0.218578
GLE1	0.219585
HECTD3	0.219585
MOCS2	0.219834
IL4I1	0.221097
TMA16	0.22116
HAGHL	0.221449
H2AFZ	0.221449
ALKBH1	0.221449
TTC19	0.221449
APLP1	0.221449
HAUS4	0.221463
ZMYND8	0.2217
UBAP2L	0.2217
FCF1	0.223628
ATPAF1	0.223628
NUPL2	0.22376
HARS2	0.224337
[truncated: 5,398 more rows]

## Sheet: 6
Gene ID	FDR corrected p-value
TGFA	0.0470022
GJD4	0.0470022
PARVG	0.0470022
TP53	0.0470022
NF2	0.0470022
ANGPT4	0.0470022
SH3BP4	0.0607941
NPBWR2	0.0607941
CYorf17	0.0611346
GPC5	0.0724758
SDS	0.0724758
SIRPB1	0.0724758
MLLT6	0.0724758
SLITRK1	0.0724758
ZNF268	0.0743859
DOK2	0.0743859
ZNF512	0.0745473
PCGF1	0.0745473
ESRRB	0.0745473
SPSB4	0.0745473
FHL2	0.125356
CYP2C18	0.125356
ANKRD2	0.125356
LTK	0.125356
MAGEB10	0.125356
SERPINA11	0.126947
KDM5D	0.131349
VEGFC	0.146918
TXNDC2	0.146918
LAPTM4A	0.148077
TST	0.148077
KIAA0141	0.148077
PI3	0.148077
MC2R	0.148077
LZTR1	0.148542
DDIT4	0.148542
PTEN	0.148542
RIPK1	0.148542
SPRY2	0.148542
TMEM134	0.148542
HSPBP1	0.148542
THAP4	0.148542
RIC3	0.148542
FAM89A	0.148542
OOEP	0.148542
LYSMD2	0.150321
RFWD2	0.150321
SLC27A5	0.153835
SERPINA7	0.153835
BRSK1	0.156286
ATRX	0.156286
SLC22A3	0.156286
ZNF561	0.156286
EPB41L3	0.156286
SIX4	0.156286
TAF15	0.156286
FITM1	0.156286
ICOS	0.156286
KLF8	0.156286
DLC1	0.156286
TSPEAR	0.156286
TNNT3	0.156286
BID	0.156286
FAM149A	0.156286
CMTM7	0.156286
TCL1B	0.156286
CRYM	0.156286
DZIP1L	0.156286
TUBB6	0.156286
DLGAP4	0.156286
ACVR1B	0.156286
HKDC1	0.156286
FILIP1	0.156286
PPAPDC1A	0.156286
PRDM15	0.156286
ADAMDEC1	0.156861
SOX14	0.156861
C20orf202	0.156861
RNASEH2B	0.156861
SHH	0.156861
LRRC27	0.156861
C9orf3	0.156861
ZNF746	0.156861
C11orf63	0.160887
PDCD1LG2	0.160887
PGF	0.160887
MBL2	0.160887
CISD2	0.160887
HOXD1	0.160887
GRM6	0.160887
HES6	0.160887
HVCN1	0.160887
TRIM43	0.160887
D2HGDH	0.160887
TULP3	0.160887
SIRPG	0.160887
BROX	0.160887
SEC24D	0.160887
TYR	0.160887
DNHD1	0.160887
FAM26E	0.160887
EPAS1	0.160887
CLRN3	0.160887
ZDHHC16	0.161094
SIPA1L2	0.166095
OBSCN	0.166095
LBX1	0.166095
TMEM154	0.166095
TMEM108	0.166095
FOXRED2	0.166095
SYT13	0.166095
ABCA1	0.166095
PAK6	0.169898
IFNE	0.169898
CCDC117	0.169898
NR5A1	0.169898
ANXA3	0.169898
C9orf62	0.169898
ZNF787	0.169898
OTOS	0.169898
C9orf163	0.174698
PSMB9	0.174698
MID1	0.174698
RAET1E	0.174698
CTRL	0.174698
ING4	0.174698
HINT3	0.177031
TRIM2	0.177031
GALNT2	0.177031
LPAR2	0.177031
C17orf97	0.178422
FBXO18	0.182119
BCL2L13	0.182119
GNAL	0.182119
NMNAT3	0.182119
APOA5	0.182119
VGLL4	0.182119
IGFL2	0.182119
SH3BP1	0.182119
MEI1	0.182119
MAGEA11	0.182119
TMEM198	0.182119
KIF16B	0.182119
CPLX1	0.182119
MNX1	0.182119
RBMXL3	0.182119
LHCGR	0.182119
GFI1	0.182119
ZNF253	0.182119
C10orf53	0.182119
TAS2R4	0.182119
MCF2	0.182119
ADAM28	0.182119
CYP26C1	0.182119
RBP1	0.182119
BLK	0.182119
B3GALT2	0.182119
TBC1D17	0.182119
ZFP82	0.182119
LCP1	0.182119
CLDN23	0.182119
APLNR	0.182119
CAPSL	0.182119
TCEB3B	0.182119
SCCPDH	0.182119
TCF23	0.182119
AGBL2	0.182119
ZNF710	0.18297
GBP7	0.18297
HAND2	0.18297
ZNF831	0.18297
KCNE1	0.18297
KPNA5	0.185029
APMAP	0.186015
APOC3	0.186015
HSFY2	0.186015
RNF144A	0.186015
ATXN1	0.186015
RGS7BP	0.186015
RARRES2	0.186015
FAM124B	0.186015
ALPP	0.186015
ODF3L2	0.186015
NTRK2	0.186015
MBOAT4	0.186015
PRKCZ	0.186015
DSG2	0.186015
RBM20	0.186015
LZTS3	0.186015
GFPT2	0.186015
JMJD7	0.186015
SLC17A6	0.186015
DEFA5	0.186015
ABCA3	0.186015
KIAA1210	0.186015
MAGEC3	0.186261
ZSCAN2	0.18822
USP14	0.18822
IFITM5	0.18822
ARHGAP36	0.18822
WDR17	0.18822
TCF15	0.18822
ZNF324B	0.18822
AHRR	0.18822
BCL6	0.188597
RGS3	0.188597
STAC	0.188597
CRYAA	0.188597
RTBDN	0.188597
RYR2	0.188597
DNAJC5B	0.188597
INPP4B	0.188597
FCN2	0.188597
PRRG2	0.188597
ZNF552	0.188597
CRIPAK	0.188597
CD274	0.188597
TEX33	0.188597
TMEM236	0.188597
GALNT12	0.188597
C4orf47	0.188597
HDHD2	0.188797
TMEM74B	0.192105
PATL2	0.192105
PDE6A	0.192105
LAMC1	0.192105
PROM1	0.192105
TMEM25	0.192105
MYCBPAP	0.192105
DSG4	0.192105
ZNF444	0.192105
USP38	0.192105
KCNQ3	0.192105
TC2N	0.192229
GPR39	0.192229
RBFOX2	0.192229
CHKB	0.193494
PCDHGA5	0.193494
SETDB2	0.194986
SCARF1	0.194986
LIPN	0.194986
GPC6	0.194986
C21orf58	0.2007
MCOLN1	0.2007
VSTM4	0.2007
LGR4	0.2007
GIMAP2	0.2007
CYP11B1	0.2007
TIMP4	0.2007
SLC28A2	0.2007
SCARA3	0.2007
TNP2	0.2007
FGD5	0.2007
PCDHB4	0.2007
ZNF195	0.2007
LPL	0.2007
SLC15A1	0.2007
GLUD1	0.201142
AGXT	0.201142
HS3ST5	0.201142
NEK4	0.201142
DSCAM	0.201142
DET1	0.20143
C22orf15	0.201973
GCHFR	0.203164
ADAM29	0.203164
MIOX	0.203164
ECHS1	0.203164
HEPACAM	0.206951
FAT1	0.207073
STC2	0.207073
MX2	0.207073
GFRA3	0.207073
ZBP1	0.207073
METTL24	0.207073
SPATA31D1	0.207617
ARHGAP26	0.207943
HSDL1	0.207943
INSIG1	0.209983
SND1	0.209983
AMELY	0.209983
JAK2	0.209983
TLX3	0.209983
CASR	0.210911
CBY1	0.212011
TP53AIP1	0.212011
PCDHB13	0.212011
CPXM2	0.212011
ZNF862	0.213556
ACSS1	0.213575
DNAJB5	0.213575
SYNPO	0.213575
GALM	0.213575
SQRDL	0.216617
SH3KBP1	0.216617
MARCH1	0.216774
MUSK	0.216774
LRRCC1	0.216774
ABHD16B	0.216774
TGFBR2	0.216774
ARSA	0.216774
TRAF3	0.219572
C5orf58	0.220364
RDX	0.220364
CCDC39	0.22244
CCDC92	0.22244
IFNB1	0.223126
RPP25	0.223126
FAM50B	0.223126
PLGRKT	0.223126
CLDN11	0.22323
KLHDC3	0.22323
C1orf111	0.226431
FAM229B	0.226431
SEMA6C	0.22749
ZNF677	0.227641
APOBEC3G	0.227641
EPB41L4B	0.227641
FAM160B2	0.227641
ZBTB38	0.228305
POU3F2	0.228305
SLC7A14	0.228305
LOC100653515	0.229037
PRR5L	0.229037
OXT	0.229037
MCHR1	0.229037
CHRNB2	0.229037
CDKL5	0.229037
IKZF3	0.229037
FOXR2	0.230454
ENTPD2	0.230454
GLDN	0.230454
HAVCR2	0.230454
FAM124A	0.230454
ALKBH2	0.231552
VAPA	0.232579
TMEM257	0.233565
DRD2	0.233674
SLC2A9	0.234751
DSCR3	0.234751
TUBB1	0.234751
CALHM2	0.235128
LIME1	0.237467
TMEM55B	0.237467
LGALS2	0.238156
NLRP8	0.238156
FRMD3	0.238156
ZNF432	0.238156
P2RX7	0.238849
CALM1	0.238849
ZIC4	0.238849
ZNF154	0.238849
ZNF74	0.238849
GPR27	0.238849
ADAMTSL1	0.238849
RASSF1	0.238849
DMRT2	0.238849
KDM2B	0.238849
SOS1	0.238849
CSNK1E	0.238849
GDF6	0.238849
F12	0.238849
USP28	0.240682
FAM134A	0.240735
PRDM14	0.240735
SCIN	0.240735
TWIST1	0.240735
ICAM2	0.240735
HMP19	0.240735
PHOSPHO1	0.242887
DDX3Y	0.242887
FAM53A	0.242887
NUTM1	0.243715
TRIB1	0.243722
QRFPR	0.244965
VENTX	0.244965
FOXP1	0.245218
REM2	0.245679
TM4SF5	0.245679
IL10	0.246115
GIMAP4	0.246115
LANCL3	0.247445
PCSK1N	0.247445
SATB1	0.24842
PLD4	0.24916
BABAM1	0.24916
FEZ2	0.250305
CLEC3A	0.251065
SLC25A18	0.251065
FGL1	0.251065
FAM109B	0.251065
OCIAD1	0.251752
TRIM68	0.252554
COL5A2	0.253147
ASAH2	0.253147
EIF2AK4	0.253147
C4orf26	0.253147
ANKDD1B	0.253147
SMPX	0.253147
B2M	0.25362
MFHAS1	0.25362
BMP15	0.255372
ARL11	0.256556
BEST3	0.256556
C15orf26	0.256556
MFSD6L	0.256556
JAG1	0.256556
ACP6	0.256556
FGF9	0.256556
PTCHD3	0.256556
SRRM4	0.256556
PRR9	0.256556
SCP2D1	0.258413
SNIP1	0.258413
BTBD1	0.260979
KCNV2	0.260979
ASAH2B	0.260979
MEGF6	0.260979
MRFAP1	0.260979
GAB4	0.260979
PVRL1	0.260979
MMP10	0.260979
DMRTA1	0.261074
NTNG2	0.261813
HSPH1	0.261813
ARHGEF3	0.261905
SLC22A15	0.26257
PCDHA5	0.26257
CLCN4	0.26257
FNIP2	0.26257
SH2D3C	0.26257
PDK1	0.26257
HIST1H4I	0.26257
GPR31	0.26257
BBOX1	0.263021
C3orf83	0.263021
WDR66	0.263021
NEK6	0.263021
TMEM186	0.263021
BHLHA9	0.263021
ASAP2	0.263021
GCM2	0.263021
HEXA	0.263021
VPS9D1	0.263021
ABHD14B	0.263021
NUAK1	0.263021
SH2D4A	0.263021
RSPH4A	0.263021
TIAF1	0.263021
FANCD2OS	0.263021
C11orf31	0.263021
NT5C1B	0.263021
CHRDL1	0.263021
TPPP	0.263021
CDKL1	0.263021
HRASLS5	0.263021
TRIOBP	0.263021
SLC31A2	0.263021
SNPH	0.263021
EPHA6	0.263021
ELFN2	0.263021
RGS19	0.263021
GPR4	0.263021
BLOC1S1	0.263021
CCP110	0.263021
C2orf54	0.263021
BCR	0.263021
MSH5	0.263021
CD1B	0.263021
SPIN1	0.263021
CHERP	0.263021
ATG4B	0.263021
PDILT	0.263021
CPN1	0.263021
HDDC2	0.263021
ZNF133	0.263021
PCDHB1	0.263021
EPHB2	0.263021
CDR1	0.263021
GPR133	0.263021
JMJD7-PLA2G4B	0.263021
FAM76B	0.263021
TTLL2	0.263021
TECPR2	0.263021
XPNPEP2	0.263021
POMGNT1	0.263021
PSPH	0.263021
CLRN1	0.263021
PTCH1	0.263021
DGKE	0.263021
CDH13	0.263021
ARSH	0.263021
KLHL2	0.263021
HDAC8	0.263021
MYCT1	0.263021
BRD9	0.263021
WRNIP1	0.263021
GCGR	0.263021
TMEM176A	0.263021
NOC4L	0.263021
TSC22D1	0.263021
HS3ST1	0.263021
ZFYVE28	0.263021
KBTBD4	0.263021
LPAR1	0.263021
CLDN1	0.263021
KIAA1549L	0.263021
PTX4	0.263021
PANX2	0.263218
SASH3	0.264854
RAD21L1	0.265178
VAPB	0.265178
IL33	0.265323
AP1B1	0.266608
ZFP42	0.266665
IL22	0.266665
HELT	0.266686
ZNF506	0.266887
FAM26D	0.267389
HIST1H4F	0.267513
TMEM33	0.26779
ACTRT2	0.26779
CDC34	0.26938
BPY2C	0.26938
NUDT16	0.26938
BPIFA1	0.26938
ZNF304	0.26938
POU3F1	0.26938
LRRN4CL	0.26938
LRRC25	0.26938
RHPN2	0.26938
FAM188A	0.26938
FMR1NB	0.26938
IL17REL	0.269512
PTCHD2	0.270445
SCNN1D	0.27107
TM9SF2	0.271169
EEF1G	0.272471
NMUR1	0.27282
GAST	0.27282
MYO10	0.27282
CLDN22	0.27282
KDELR3	0.27282
LRRC4	0.27282
EEPD1	0.27282
APLP2	0.272879
CLCA2	0.272879
MBD5	0.27377
TUBAL3	0.275567
CCDC3	0.27557
TIAM1	0.275686
C1orf210	0.275729
KBTBD11	0.275729
CPN2	0.275729
SGSM3	0.275729
PCDH1	0.275729
PAGR1	0.275993
FAM154A	0.275993
TTBK2	0.275993
INPP5E	0.275993
ZNF543	0.275993
NPNT	0.276328
PHPT1	0.276538
ZBTB21	0.276912
GRM4	0.278744
PNLIPRP1	0.278744
C10orf126	0.278744
MARCH11	0.278821
VPS13A	0.278821
ZNF891	0.278821
TMPPE	0.27931
CCT8L2	0.27931
CNTN2	0.27931
FAM135B	0.27931
PTX3	0.27931
SELPLG	0.281055
TROVE2	0.281495
DUSP10	0.282717
SLC7A13	0.282897
DDX53	0.285082
RYR3	0.28638
ZDHHC1	0.28638
PLEKHG4B	0.28638
ZNF672	0.286873
ADRA2A	0.28696
ZNF865	0.28696
PRH2	0.28696
PEBP4	0.28696
CLN8	0.28696
CYP2A6	0.28696
TP63	0.28696
CREM	0.28696
ASB1	0.28696
ZNF286A	0.28696
GANC	0.28696
WDR20	0.28696
ZNF460	0.28696
CNPY1	0.28696
BCL11B	0.28696
MMP14	0.28696
PSEN1	0.28696
ZNF835	0.28696
SNAI1	0.28696
C1orf226	0.28696
ADAR	0.28696
OXCT2	0.28696
SLC6A1	0.28696
KCNE4	0.28696
GPRASP2	0.28696
CECR6	0.28696
ADAM18	0.28696
NUB1	0.28696
HNRNPA2B1	0.28696
LDLRAD3	0.28696
RSPO1	0.28696
GPR78	0.28696
ACKR3	0.28696
DNAH10	0.287057
C9orf66	0.287453
NINL	0.287453
TNIP3	0.288294
CYP26A1	0.288294
LONRF1	0.288294
SPA17	0.288294
UGT2A2	0.288294
THSD1	0.288464
CDC42EP1	0.288595
REEP4	0.288633
EXD2	0.288633
NIPSNAP1	0.288639
GOLGB1	0.288714
C9orf89	0.288714
SOCS3	0.288997
NR2F2	0.288997
CPXM1	0.288997
SESN1	0.288997
ITFG3	0.289032
GLT1D1	0.289032
IQCD	0.289032
CCDC68	0.289032
RAB20	0.289318
IGSF11	0.289318
PRTG	0.289318
SPRY4	0.289318
ABHD13	0.289318
CHST15	0.289318
KCNH2	0.289318
HPGD	0.289318
CYB5A	0.289318
GPR55	0.289318
ADAM7	0.289318
MAP10	0.289318
KPNA7	0.289318
ARSF	0.289318
HEY2	0.289318
FOXR1	0.289318
AFP	0.289318
PTPRN	0.289318
EDNRB	0.289318
LEPREL1	0.289318
LOXL2	0.289318
SFMBT1	0.289318
ZNF497	0.289318
HCN4	0.289318
ACE2	0.289684
GBP3	0.289684
PHKA2	0.289684
RAB9B	0.289732
APOBEC3A	0.289732
RBM18	0.289732
GIMAP7	0.290086
N4BP3	0.290086
GIPC2	0.290086
TECTA	0.290086
HS6ST3	0.290101
FAM198A	0.290101
WSCD2	0.290101
PGPEP1L	0.290101
TNNC1	0.290323
MB21D2	0.290382
CCL16	0.290382
NKX2-4	0.290382
TMEM141	0.290382
C15orf54	0.290382
ETNPPL	0.290382
PPFIA3	0.290382
BTBD16	0.290382
SMCO4	0.290382
AMOTL2	0.290382
FLT1	0.290382
N6AMT2	0.290382
CDCP1	0.290382
RNASE10	0.290382
MAP6D1	0.290382
GMPPA	0.291629
SMARCA2	0.291629
C2orf82	0.291629
WDR16	0.291629
ADTRP	0.291629
NUPR1L	0.291629
DZANK1	0.291629
ZNF345	0.291629
GSE1	0.291629
RNF138	0.291629
CST9	0.291629
KDM4D	0.291629
LDB3	0.291629
C5orf55	0.291629
ZNF615	0.291629
PCDHGB4	0.291629
UBE3A	0.291629
DIRAS1	0.291629
TBRG1	0.291629
GALNT16	0.291629
DTNA	0.291629
ADRA1A	0.291637
TMEM132B	0.291637
PRKD1	0.291637
RASA3	0.291637
BLID	0.291637
INSM2	0.291637
SCIMP	0.291637
TDRD12	0.291637
GPR143	0.291637
PKNOX1	0.291637
TMEM100	0.291637
PRPS2	0.291637
TTC36	0.291637
AKAP8L	0.291637
GSTT1	0.291637
NEK10	0.291637
WDR13	0.291637
JAKMIP1	0.291637
GATA5	0.291637
DUOXA2	0.291637
TPH1	0.291637
FGFBP2	0.291637
WNT10A	0.291637
CCR6	0.291637
ARSD	0.291637
CHML	0.291637
GDF2	0.291637
CAPN10	0.291637
ERGIC2	0.291637
ANKRD6	0.291637
NLGN4Y	0.291637
MSRB3	0.291637
PPP2R5B	0.291637
SLC1A2	0.291637
MYO5C	0.291637
RAD9A	0.291637
TEKT5	0.291637
BLOC1S6	0.291637
NPS	0.291637
CAPNS2	0.291637
UGT1A1	0.291637
SLC25A32	0.291637
MBP	0.291637
ABCF3	0.291637
GK5	0.291637
ALX4	0.291637
FABP4	0.291637
MYOZ3	0.291637
ARL6IP4	0.291637
ZNF770	0.291637
C6orf52	0.291637
STS	0.291637
GNPDA2	0.291637
MTMR7	0.291637
C3orf43	0.291637
PRRG1	0.291637
NFAM1	0.291637
C14orf177	0.291637
DOHH	0.291637
C6orf99	0.291637
OCIAD2	0.291637
BTN2A1	0.291637
NKX3-2	0.291637
MAN1B1	0.291637
KCNC4	0.291637
WASF3	0.291637
CXorf57	0.291778
SLC46A2	0.291992
ZNF100	0.291992
COL27A1	0.291992
SOX10	0.291992
ICAM1	0.291992
SPRED1	0.292163
ZXDB	0.292163
HIVEP2	0.292163
USH2A	0.29237
DPH7	0.29242
CHFR	0.292843
DAB2IP	0.292843
FSTL4	0.293579
TSPAN5	0.293675
GLB1L3	0.293753
MOB1A	0.294384
SLC30A4	0.294384
BAALC	0.294485
SYP	0.294485
TMEM87A	0.294485
FAM180A	0.294693
CCDC170	0.294693
C18orf64	0.294693
SERPINA9	0.294693
ZNF493	0.294693
NEK11	0.294693
EMX2	0.294693
JADE1	0.294693
C1orf168	0.294693
LYZL4	0.294693
DEFB110	0.294731
TSC22D3	0.294731
LCNL1	0.294731
MASP1	0.294731
GKAP1	0.294753
PLAC1	0.294753
LYAR	0.294753
C14orf178	0.294753
GCNT2	0.294753
ZNF71	0.294753
FAM134B	0.295596
C2orf68	0.295596
FAM9C	0.295596
POU6F2	0.295687
CES3	0.296564
ZFP30	0.296564
VNN1	0.296564
CPLX2	0.296564
CA2	0.296564
AIFM3	0.296564
ASB11	0.296564
ITPKC	0.296564
ZNF740	0.296564
HLA-B	0.296564
NAT8	0.296564
ASIC3	0.296564
EID2	0.296564
TWIST2	0.296564
GPM6B	0.296564
KBTBD7	0.296564
EFHD2	0.296564
ERICH1	0.296564
CATSPERD	0.296564
CTPS2	0.296564
HDC	0.296564
GALNT8	0.296614
PATE4	0.296706
ZFP1	0.296706
KLF12	0.296706
KRT14	0.296706
ADAMTS20	0.297586
PRAP1	0.297586
SPIRE1	0.297586
LRGUK	0.297586
SEC23B	0.297586
PRSS1	0.297586
TTC24	0.297586
SLC25A48	0.297586
LNX2	0.297586
PIWIL4	0.297586
CELF6	0.297586
NDRG1	0.297586
BTG4	0.297586
LZTFL1	0.297586
CUL2	0.297586
PLXNB1	0.297586
PDCD6	0.297586
SMIM9	0.297772
ZFYVE19	0.297772
ROBO4	0.299151
CPPED1	0.299151
CCPG1	0.299151
IGJ	0.299151
TMEM144	0.299151
PDE8A	0.299151
USP21	0.299499
FAR2	0.299866
GCDH	0.299866
THAP2	0.299866
G0S2	0.299866
CAMK2A	0.299866
SI	0.299866
CMBL	0.300112
VWA8	0.300112
ITM2C	0.300112
TRAPPC4	0.300112
NRARP	0.300112
ARG1	0.300112
C14orf159	0.300112
TAS2R39	0.300112
PATE1	0.300112
HSD17B2	0.300112
A1BG	0.300112
PCDH11Y	0.300112
CXorf27	0.300112
CTBP2	0.300112
TUBB2A	0.300112
FAM24A	0.300112
LMO7	0.300112
ALOX15	0.300112
TMEM159	0.300112
TRIM38	0.300112
HDAC2	0.300112
PACRGL	0.300112
ZCCHC5	0.300112
ASH1L	0.300112
TATDN1	0.300404
CCL25	0.300404
SEPT3	0.300515
FAM211A	0.300669
MARCKS	0.300677
GAD1	0.300677
PRR18	0.301033
SDSL	0.301033
MTMR1	0.301033
OSCAR	0.301033
PTHLH	0.301033
CD59	0.301349
PAPSS2	0.301349
NME7	0.301349
TBX15	0.301349
SDCBP2	0.301349
SPOCK3	0.301349
MYL10	0.301449
GDF10	0.302055
ANKRD33	0.302356
CA13	0.302539
TMEM176B	0.302545
C22orf31	0.303409
RBM15	0.303409
SNX30	0.303409
MAGEB3	0.303409
DDX26B	0.303409
WIPF1	0.303409
RNF186	0.303409
XXYLT1	0.303409
MFSD5	0.303921
EPCAM	0.304557
SELV	0.304673
FRMPD4	0.304673
FBXO24	0.304834
MAB21L3	0.305322
TLE4	0.305322
PTCRA	0.305322
KRTAP12-2	0.305322
ATP8B4	0.305322
KBTBD12	0.305322
F7	0.305322
TLR4	0.305322
KLK13	0.305322
ISLR	0.305322
PCDH20	0.305322
SLC1A6	0.305361
WNT11	0.305361
FAM217A	0.305361
CPA3	0.305361
KCNN4	0.305361
HELB	0.305361
NR0B1	0.305361
SMARCD3	0.305361
EPB41L1	0.305361
ANKRD12	0.305361
APOL6	0.305361
FEZ1	0.305361
OXGR1	0.305361
ANAPC11	0.305361
PLA2G4E	0.305361
MPZL3	0.305361
KCNN3	0.305361
GATA3	0.305361
CCDC33	0.305361
KIF26A	0.305361
AGTPBP1	0.305361
NKX2-3	0.305361
CTNNA1	0.305361
YDJC	0.305361
ZNF606	0.305361
LIPH	0.306025
KNOP1	0.306123
SLC17A9	0.307722
IDS	0.308072
ZNF189	0.308072
CXCL1	0.308397
ANKRD37	0.308523
CLEC4C	0.308902
PJA1	0.308902
MRGPRE	0.30958
ZIM2	0.30958
RAB38	0.30958
S1PR2	0.30958
SBF1	0.30958
SCRT2	0.30958
C11orf35	0.309772
PTPRE	0.309772
MSRA	0.309871
WDR53	0.309871
ALDH2	0.309871
KRTAP26-1	0.309871
EHD4	0.309871
SFTA3	0.309871
CAT	0.309871
FOXN4	0.309939
TRIM35	0.309939
URM1	0.309939
ITIH6	0.309939
ADSSL1	0.309939
ZNF609	0.309939
CYP26B1	0.309939
OSBPL1A	0.309939
NRCAM	0.309939
ACTL7B	0.309939
FARP2	0.309939
AKT1	0.309939
C1GALT1C1	0.309939
RBP2	0.309939
CDH26	0.309939
DHRS12	0.309939
GPR124	0.309939
CYP11A1	0.309939
SRSF12	0.309939
PLOD2	0.309939
PHF6	0.309939
CD200	0.309939
PNPLA2	0.309939
FIGF	0.310138
MARCH10	0.310138
FABP1	0.310138
NEURL1B	0.31063
TTC39C	0.310657
SCAMP5	0.311124
FGF20	0.311301
CCDC42B	0.311301
ARMS2	0.311301
MCAM	0.311301
TNFSF8	0.311735
ALDH1A1	0.311796
MESP1	0.311796
KERA	0.311796
ZFR2	0.311796
ABI3	0.311796
TAS2R60	0.311796
TMCC3	0.312051
DCUN1D3	0.312051
AKR1C4	0.312289
PIGK	0.312289
ATP13A5	0.312289
F2RL2	0.312289
TET2	0.313386
BMP1	0.31339
ORAI3	0.31339
C15orf62	0.314209
FUZ	0.315382
NRN1	0.315382
PTGER3	0.316152
SEZ6	0.316492
NCKAP5	0.316506
SMYD1	0.316506
ATG4A	0.316506
EVL	0.316506
GPR35	0.316506
C9orf173	0.316506
ELF5	0.316506
MAN2B2	0.316506
ICAM4	0.316506
C20orf96	0.316506
FGD1	0.316506
HTRA1	0.316506
C1orf185	0.316506
C20orf195	0.316506
BSPRY	0.316506
WDFY1	0.316506
CUL4A	0.316506
TRAPPC12	0.316506
ASB13	0.316506
CSRNP1	0.316506
BBC3	0.316506
IFT122	0.316506
DMD	0.316506
TRPV6	0.316506
FSHB	0.316506
ADH7	0.316506
PCDH12	0.316506
SPATA16	0.316506
PDE6D	0.316506
MAPK11	0.316506
DEFB105A	0.316506
COL2A1	0.316506
CERS3	0.316506
CLVS2	0.316506
WNT9A	0.316506
CDKN2AIPNL	0.316506
AP5S1	0.316506
BMF	0.316506
KCNMB1	0.316506
RNF32	0.316506
CUEDC2	0.316506
ZNF41	0.316506
CNRIP1	0.316506
STOML3	0.316506
PCGF3	0.316506
HAVCR1	0.316506
SERPINE3	0.316506
CLDN5	0.316506
WNT16	0.316506
ZNF16	0.316506
ACTL10	0.316506
DSC2	0.316506
SLC36A1	0.316506
NPDC1	0.316506
CEBPD	0.316506
ETV2	0.316506
SOX5	0.316506
CTNNA3	0.316506
FYN	0.316506
PCDHB11	0.316506
STAR	0.316506
ACSBG1	0.316506
ULK4	0.316506
TNFRSF10A	0.316506
CYP24A1	0.316506
PSMD10	0.316506
NAALADL2	0.316837
MANSC4	0.316837
ZNF485	0.316837
NPPC	0.316854
GYS2	0.316854
ZNF331	0.316854
MYEF2	0.316854
SCAP	0.316931
KLRC3	0.316931
EPSTI1	0.316931
MTMR8	0.316931
MAP9	0.316931
TPD52L3	0.316931
HSPA12B	0.316931
SIPA1L1	0.316931
PPP6R2	0.316931
OTOG	0.316931
CPT1B	0.316931
OXTR	0.316931
CYP11B2	0.316931
DEFB121	0.316931
CLDN10	0.316931
GUCA1C	0.316931
IQUB	0.316931
EFNA1	0.316931
TFAP2B	0.316931
C1orf68	0.316931
GOLGA3	0.316931
MANBA	0.316931
C1QTNF5	0.316931
TUBA8	0.316931
UGT1A9	0.316931
DMRT1	0.316931
TRAF3IP1	0.317645
EFCC1	0.317815
FAM196B	0.317815
POU4F1	0.317815
SPANXN3	0.317815
LYRM1	0.317815
SYNE2	0.317815
YWHAQ	0.317815
SERPINF1	0.317815
PPFIA1	0.317815
LRFN1	0.317815
ANKK1	0.317815
TMEM99	0.317815
PRDM11	0.317815
SNX6	0.317815
ITGB1BP2	0.317815
WNT5A	0.317815
C14orf142	0.317815
MLLT4	0.317815
NLRP10	0.318615
FANK1	0.318615
USP40	0.319184
COMMD7	0.319184
C7orf57	0.319184
MPO	0.319184
OTUB2	0.319184
UBXN2A	0.319184
ONECUT1	0.319184
KNDC1	0.319184
IFNA6	0.319184
RNF113B	0.319184
PAX6	0.319184
MAGEB18	0.319184
ZNF45	0.319184
NYX	0.319184
SLCO6A1	0.319184
IRAK2	0.319184
ZNF551	0.319184
BOK	0.319184
LRRFIP2	0.319184
S100B	0.319184
FAM83F	0.319184
SLC41A2	0.319184
TOP1MT	0.319184
KCTD12	0.319266
IMPA2	0.319351
C11orf87	0.319351
KANK1	0.319351
SGK223	0.319351
FHIT	0.319419
FAM24B	0.319584
AUNIP	0.319894
WSCD1	0.319894
PFN3	0.320229
BIRC2	0.320229
STC1	0.320276
RBM46	0.320276
ZFAND4	0.320276
AQP9	0.320455
LIPA	0.320455
SMAD9	0.320455
TPD52	0.320455
ENTHD1	0.320455
ZNF783	0.320455
SIK1	0.320455
RFC1	0.320455
TMEM173	0.320455
CTSZ	0.320455
PCDHB12	0.320455
VSIG1	0.320455
SLC35F1	0.320455
CASP4	0.320455
COL6A3	0.320455
MAP2K6	0.320822
FNIP1	0.320822
C4orf45	0.321435
ACTA1	0.321435
TMEM132E	0.321435
DYX1C1	0.32229
CCDC182	0.322468
EDNRA	0.322552
MC5R	0.322552
MRAP	0.322552
FSD2	0.32277
UGT2B15	0.32277
KLF4	0.32277
FAM110A	0.32277
TRPC4	0.32277
DNAJC21	0.32277
LOXL4	0.32277
ATXN3L	0.322905
FIBIN	0.322905
SFTPC	0.322905
SPON2	0.322905
SH3TC1	0.322905
NLGN4X	0.322905
ACTL6B	0.322905
CBX7	0.322905
UBOX5	0.322905
HADH	0.323191
ADAT1	0.323191
ZKSCAN1	0.323191
GUCY1A2	0.323191
HLA-DRB1	0.323191
C2orf66	0.323191
CHIT1	0.323191
LOC152586	0.323191
NPM2	0.323191
THBS2	0.323191
EPHA4	0.323191
AADAC	0.323191
RXFP1	0.323191
GIMAP1	0.323191
ARFGAP1	0.323191
KIAA0513	0.323191
POLL	0.323191
MAGED4B	0.323191
PDE6C	0.323191
N4BP1	0.323191
MAPK4	0.323191
SIM1	0.323191
APOBEC3H	0.323352
CXCL14	0.323352
COMMD10	0.323352
SLCO2B1	0.323352
CCR2	0.323352
ZFP2	0.323352
OPHN1	0.323352
FBXO7	0.323352
IRF4	0.323352
CDKN1A	0.323352
FAM84A	0.323352
PPEF2	0.323352
TMEM67	0.323352
FREM3	0.323352
MOK	0.323352
C9orf69	0.323352
BCL2L11	0.323352
PCDHB15	0.323352
CETN1	0.323352
FKRP	0.323352
NDRG2	0.323352
WISP3	0.323352
CXorf64	0.323352
PVALB	0.323352
FAM43A	0.323352
CCDC96	0.323352
LY6G6D	0.323841
CDCA4	0.323841
DSE	0.323841
C4orf36	0.323841
PDCD1	0.323841
DCDC1	0.323841
TP53INP1	0.323841
UBAC1	0.323841
SOX6	0.323841
GPAM	0.323841
THUMPD3	0.324131
FHDC1	0.324131
TGM3	0.324131
C14orf79	0.324131
NXPH1	0.324131
POU2F2	0.324131
TNFRSF10C	0.324131
SEC22A	0.324131
ARHGAP32	0.324131
B3GNT8	0.324131
SULT4A1	0.324131
TPPP2	0.324131
DPYS	0.324131
C8orf88	0.324131
ELOVL6	0.324131
KIAA0226L	0.324131
KIAA0408	0.324131
MAGI2	0.324131
KMO	0.324131
DNMBP	0.324131
NECAB2	0.324131
SLC12A7	0.324131
ENTPD1	0.324131
LRP2BP	0.324131
MICAL2	0.324131
SOGA2	0.324131
SOX21	0.324131
ZNF282	0.324131
PSKH1	0.324131
ZNF630	0.324131
SLC27A2	0.324131
TJP3	0.324131
MAPK8IP1	0.324131
EPHA3	0.324131
MKRN2	0.324131
COLGALT2	0.324131
STON1	0.324131
CTSL	0.324131
MTERFD3	0.324131
CT47B1	0.324131
KIAA1958	0.324131
PCDHA4	0.324131
STOX1	0.324131
HLA-DRB5	0.324131
ZNF57	0.324131
MYH7	0.324131
C11orf21	0.324131
ZIC3	0.324131
KREMEN1	0.324131
DEPDC7	0.324131
AFF2	0.324131
UBXN2B	0.324131
TEX15	0.324131
APCDD1	0.324131
HOXD8	0.324131
MOV10L1	0.324131
AIM1	0.324131
LAMA3	0.324131
FAM131A	0.324131
HTR3B	0.324131
MID1IP1	0.324131
PLSCR5	0.324131
IFNA10	0.324131
SH2D7	0.324131
TRAF3IP3	0.324131
C15orf27	0.324131
IRGC	0.324131
PCDH8	0.324131
GRAP2	0.324131
EFHB	0.324131
PGBD1	0.324131
TMEM170B	0.324131
ZNF486	0.324131
LCE3C	0.324131
GPR156	0.324131
CTTNBP2NL	0.324131
SDR42E1	0.324131
EFCAB1	0.324131
C4orf3	0.324131
TAS2R42	0.324131
HSD17B11	0.324131
HIST1H4C	0.324131
ZNF730	0.324131
CABYR	0.324131
KLHL30	0.324131
NLRC4	0.324587
ZNF610	0.324603
TREX2	0.324731
FOXF2	0.325366
ZNF398	0.325366
NEDD4	0.325366
PHGDH	0.325595
OXR1	0.325595
AGER	0.325595
C10orf113	0.325726
ANKHD1-EIF4EBP3	0.325726
PI15	0.325726
ARHGAP22	0.325726
MTNR1B	0.325726
PCDHGA7	0.325726
LRRC3B	0.325726
C3orf58	0.325726
ZC4H2	0.325726
CSAG1	0.325726
DPCR1	0.325726
ZNF419	0.325726
DAO	0.325726
ASMTL	0.325726
PGAP2	0.325726
CSF2RB	0.326432
C5orf49	0.326432
SLC25A39	0.326432
ACAP1	0.326432
CNTLN	0.326432
TTYH2	0.326432
CPQ	0.326432
PCDHGA1	0.326593
KCTD19	0.326724
GUCA1B	0.326724
IL2RB	0.326724
BBS4	0.326724
NRP1	0.326724
LYN	0.326759
GRHL1	0.32704
DLX4	0.32704
PON1	0.32704
SAP30L	0.32704
STAB2	0.32704
ASB9	0.327146
ODAM	0.327367
XBP1	0.327367
PITPNA	0.327367
ZNF624	0.327367
FAM194A	0.327703
SEC14L3	0.327703
TCF7L2	0.327703
PAPD4	0.327703
ZNF697	0.327703
CX3CL1	0.327703
RPGRIP1	0.327703
C16orf70	0.327861
FAM109A	0.328155
FAM217B	0.328155
ERVFRD-1	0.328155
MKRN3	0.328155
C6orf201	0.328155
ANKRD26	0.32827
B3GALT5	0.328608
HSPA12A	0.328608
JDP2	0.328608
GABRB3	0.328608
ZXDA	0.328608
TUBB2B	0.328608
IGFLR1	0.328608
CAPZA2	0.328608
TRO	0.328608
RD3	0.328608
GRIA2	0.328608
LHFPL5	0.328608
RIPPLY2	0.328608
TMEM182	0.328608
ASPG	0.328608
SPAG1	0.328608
ANKRD10	0.328608
ADIRF	0.328608
GPX3	0.328608
SP110	0.328608
DGKZ	0.328608
FBXO34	0.328608
FBXL14	0.328608
HCN2	0.328722
C9orf117	0.328722
FAM81A	0.329384
ANK1	0.329384
TADA2B	0.329384
PENK	0.329384
PDZRN3	0.329384
WRN	0.329384
C1QL3	0.329384
NDFIP2	0.329384
MAPKBP1	0.329384
FOXA2	0.329384
BSPH1	0.329384
HMGN3	0.329384
DCAF13	0.329384
TLR10	0.329384
PRSS57	0.329384
AMZ2	0.329384
DACT1	0.329384
PODNL1	0.329384
TBC1D14	0.329384
RS1	0.329384
ASB4	0.329384
SLITRK3	0.329384
SEC31A	0.329384
ZNF230	0.329384
TIMP2	0.329384
FAM169B	0.329384
N4BP2L2	0.329384
SCT	0.329566
OTUD1	0.329598
KIAA1033	0.329656
SYN3	0.32989
SH2D6	0.32989
AGBL3	0.32989
TM2D3	0.330256
IL18BP	0.330262
CXCR4	0.330401
GPR153	0.330607
NAP1L4	0.330607
COL4A2	0.330607
NCOA4	0.331079
PACSIN2	0.331079
PROX2	0.331079
PTGS2	0.331079
RCAN1	0.331079
GIMAP6	0.331079
PPP1R3G	0.331079
TTC39B	0.331481
FAM47C	0.331573
METTL21C	0.331714
KATNAL2	0.331714
TBC1D2	0.331714
NTN5	0.331714
MAGEE1	0.331815
FBXO32	0.332023
MAVS	0.332078
MYL12B	0.332229
IFT43	0.332696
CXCL9	0.332696
DCBLD2	0.332696
GNB5	0.332696
SMIM22	0.33272
TAS1R1	0.332792
CLCN1	0.332792
CASS4	0.332792
PUS7L	0.332792
GALNT7	0.332814
CRTAC1	0.332814
ZMYND19	0.332814
HIC2	0.332949
DNAH6	0.332949
RXFP2	0.332949
ANKRD13C	0.332949
CNDP2	0.332949
CPS1	0.333343
FUT10	0.333489
MAP4K3	0.333489
FAM203A	0.333489
DUOXA1	0.333537
CHL1	0.33369
CASP8	0.334293
JAM3	0.334293
KDM4E	0.334293
CNDP1	0.334368
PCDH15	0.334368
R3HDML	0.33451
ARHGEF10	0.334741
SMKR1	0.334741
EDN3	0.334741
LCP2	0.334741
C3orf22	0.334741
CRIM1	0.334741
TMEM184B	0.334741
NOS1	0.334741
DOPEY2	0.334741
KIAA1598	0.334741
GAL3ST3	0.334741
CYP19A1	0.334741
C12orf73	0.334741
TTN	0.334741
SLC25A2	0.334741
ZNF223	0.334741
L3MBTL2	0.334741
GABRA2	0.334741
PLCD4	0.334741
RASGRP3	0.334741
DMBT1	0.334741
IQCF2	0.334741
RGS14	0.334741
DCBLD1	0.334741
RMND5B	0.334741
NR2C2	0.334741
ADD3	0.334741
LARP1B	0.334741
NLRP14	0.334741
C12orf66	0.334741
SUN1	0.334741
ACKR2	0.334741
ARFGAP2	0.334741
HUS1B	0.334741
PSAPL1	0.334741
CUL4B	0.334741
TAS2R41	0.334741
DNAJC5G	0.334741
AMN1	0.334741
FBXW2	0.334741
GEM	0.334741
DEFA4	0.334741
EFEMP2	0.334741
GLB1L2	0.334741
ZNF554	0.334741
RSU1	0.334741
ZNF182	0.334741
CRIP2	0.334741
LSM1	0.334741
ZMAT3	0.334741
RCAN2	0.334741
PKDREJ	0.334741
SIRPA	0.334741
TMEM218	0.334741
CNTN5	0.334741
RFPL1	0.334741
CP	0.334741
DPYD	0.334741
WWOX	0.334741
ZNF354C	0.334741
ADORA2A	0.334741
FZD3	0.334741
TMEM200B	0.334741
SNX5	0.334741
TNK2	0.334741
LXN	0.334741
PRSS12	0.334741
C15orf38	0.334741
SPARC	0.334741
GCSAM	0.334741
OSGIN1	0.334741
MKX	0.334741
C6orf195	0.334741
RP1L1	0.334741
HDX	0.334741
ACBD3	0.334741
TLR6	0.334741
ALDH3B2	0.334741
RNF130	0.334741
TRIM40	0.334741
FAM19A4	0.334741
ACBD6	0.334741
TMEM106B	0.334741
NSG1	0.334741
MUC6	0.334741
SIGLEC5	0.334741
ARHGAP28	0.334741
KIAA1432	0.334741
PFKFB3	0.334741
CAMK1D	0.334741
NOVA1	0.334741
CST7	0.334741
HSPB8	0.334741
ANKRD30B	0.334741
RNFT2	0.334741
SIPA1L3	0.334741
KCNQ1	0.334741
SNX24	0.334741
MTM1	0.334741
ENOX1	0.334741
PID1	0.334741
CCL3	0.334741
DLGAP2	0.334741
TPM1	0.334741
FBXO10	0.334741
ZNF827	0.334741
MMP2	0.334741
CYS1	0.334741
MEP1B	0.334741
APLF	0.334741
LRRN4	0.334741
DEK	0.334741
CYP7B1	0.334741
TRIM27	0.334741
FAM155B	0.334741
ADIPOQ	0.334741
TFDP2	0.334741
LIPM	0.334741
SLC34A3	0.334741
SMAD3	0.334741
ABCC8	0.334741
MMP16	0.334741
UBE4A	0.334741
TLR8	0.334741
MYL3	0.334741
NKX6-1	0.334741
SCOC	0.334741
ADAM8	0.334741
TMPRSS3	0.334859
CTHRC1	0.334859
HTR2A	0.334859
LGI3	0.334859
FMNL3	0.334859
BEGAIN	0.334859
RAI1	0.334859
KHDRBS3	0.334859
LGALS12	0.334859
CRY2	0.335281
GLT8D1	0.335281
ZNF626	0.335281
HYKK	0.335301
CLEC6A	0.335765
OTUD6A	0.335765
GYG2	0.335775
FAM47A	0.335775
LPAR6	0.335775
OAS2	0.335775
CYSTM1	0.335775
STMN4	0.335775
ABHD4	0.335775
CAMKMT	0.335775
UNC93A	0.335775
CYB5R3	0.335775
MMP1	0.335959
TAS2R16	0.335959
KLRG1	0.336151
RNF17	0.336312
PRKCG	0.336312
UBE2W	0.336394
MRGPRG	0.336502
ZC3H12C	0.336502
DNAJB7	0.336502
CDKN1B	0.336502
PURA	0.336502
DGCR6	0.336502
RGS5	0.33693
IVD	0.33707
YWHAH	0.33707
TADA1	0.337367
IPMK	0.337386
SLC9A3	0.337553
KCNJ5	0.337634
PXDNL	0.338415
TMEM45B	0.338415
TBCK	0.338415
DTX3L	0.338415
ANKRD9	0.338415
CST2	0.338723
ARPC4-TTLL3	0.338826
MED10	0.338826
PTPRC	0.338866
INPP5A	0.338866
SH3PXD2B	0.338866
SIGLEC6	0.339759
FRAS1	0.339759
IL5RA	0.339759
SBF2	0.340031
SEPT9	0.340031
TSPAN3	0.340031
NAB1	0.340031
FZD8	0.340048
MS4A3	0.340377
CEP72	0.340377
SH3GL2	0.340377
PRKD2	0.340377
EED	0.340429
PROL1	0.34045
LRIT2	0.340882
PROKR1	0.340882
DEGS1	0.340882
SLK	0.340882
MBD6	0.340882
DISP2	0.341112
IL21	0.341112
WBSCR17	0.341112
PTPRS	0.341112
SEMA5A	0.341112
BZRAP1	0.341112
MGLL	0.341341
STX19	0.341341
NAT2	0.342043
FERD3L	0.342043
HIST1H1T	0.342063
GPR26	0.342183
KRT6B	0.342183
MAP3K4	0.342183
SLC40A1	0.342183
NKX1-2	0.342207
GMDS	0.342252
PRDM7	0.342252
PLXNB2	0.342252
PCDHGC4	0.342252
ANKS1B	0.342341
RFK	0.342596
ANKRD40	0.342596
PCCA	0.342596
ADH1B	0.342754
LECT1	0.342837
RAB40C	0.342837
JAZF1	0.342847
SLC24A4	0.342847
TDRD6	0.342847
C1orf174	0.342847
KRT36	0.342847
FAM65B	0.342892
DEFB108B	0.342912
BFSP2	0.342925
LILRB4	0.342925
FANCG	0.342925
SREBF2	0.342925
TTLL3	0.342925
ZNF816	0.342925
SIRPB2	0.342925
KCNG1	0.342925
UPRT	0.342925
FAM111A	0.342925
DPYSL2	0.342925
BMP7	0.342925
CD300A	0.342925
HSFY1	0.342925
CDK15	0.342925
GFOD1	0.342925
RGR	0.342925
DNTT	0.342957
C8orf47	0.343065
PBOV1	0.343065
C3orf80	0.343065
MS4A13	0.343065
ARHGAP8	0.343065
SNAP91	0.343065
GABRG1	0.343065
SWAP70	0.343291
SMPDL3A	0.343291
ERMN	0.343291
COMMD8	0.343291
SLC22A16	0.343291
GAS8	0.343297
C11orf70	0.343303
SUMO3	0.343303
B3GAT1	0.343303
C15orf56	0.343303
RFX1	0.343303
ABHD10	0.343303
BMX	0.343303
KCNMB3	0.343303
DIP2A	0.344192
ZNF860	0.344414
UBR7	0.344414
BET1L	0.344541
ISX	0.344699
GOT1L1	0.344699
REG3G	0.345449
CLCN3	0.345681
SCAMP2	0.345699
C7orf66	0.34585
CD46	0.346607
SOX1	0.346607
ERCC5	0.346619
SGPP2	0.346619
DEFB132	0.346878
AUTS2	0.346878
SLC24A2	0.346878
PPP1R9A	0.346878
KIRREL	0.346878
BEX5	0.346878
FDFT1	0.346878
DEFB136	0.346878
RNF215	0.346878
SNRPC	0.347178
IDNK	0.347178
SLC16A3	0.347802
LRRK1	0.348029
C2orf57	0.348029
FOXE1	0.348029
SLC25A47	0.348336
RAB11FIP1	0.348468
EIF5A2	0.349271
ZNF461	0.349271
GATA1	0.349372
TRAM1	0.349372
TMEM259	0.349935
MOB2	0.349935
BCL6B	0.349935
RECQL5	0.349935
GSTCD	0.349935
KCNE1L	0.349935
ZAR1L	0.349935
AMH	0.350189
CSF2RA	0.350484
GPRC6A	0.350519
MYF5	0.350556
CPB2	0.350556
FLRT2	0.350776
KRTAP25-1	0.350898
TSSK2	0.350986
ZNF528	0.351289
CRELD1	0.351289
MORN2	0.351439
SNX25	0.351629
PAFAH1B2	0.351659
GRB10	0.352203
ANHX	0.352203
FMO5	0.352278
RPH3AL	0.352278
DTWD1	0.352278
DCN	0.352278
PRKCI	0.352278
COX8C	0.353328
WIPF3	0.353362
GPR119	0.353362
LHPP	0.353452
LILRA4	0.353452
PIRT	0.353452
ARPP21	0.353452
PCDHGA12	0.353452
MMP7	0.353452
FAM200B	0.353452
DEPDC4	0.353452
LIPT1	0.353452
CYP4V2	0.353452
FAM218A	0.353574
PHACTR3	0.353574
DNAJB4	0.353574
ZCCHC13	0.353574
ITPA	0.353574
NR1H3	0.353574
TPTE2	0.353574
DSC3	0.353574
NTPCR	0.353574
UBAC2	0.353574
STEAP4	0.353574
RASSF9	0.353813
COLQ	0.353813
SERINC5	0.353813
PTTG2	0.354618
LAMP2	0.354618
MEF2A	0.354618
PQLC1	0.354738
SYNDIG1	0.354738
BTBD6	0.354738
PMAIP1	0.35548
TGM5	0.355864
LMBR1	0.356537
MYO1F	0.356537
ERAS	0.356537
TOX	0.356537
IFITM10	0.356537
ZW10	0.356594
ZFY	0.356594
SLC23A1	0.356594
C2orf50	0.356594
MSANTD1	0.356594
IQCJ	0.356594
TSNAX	0.356594
KIAA2018	0.356594
PWWP2B	0.356594
LHX2	0.356594
RNF165	0.356594
FGFR4	0.356594
FAM13C	0.356594
DCTN1	0.356594
BVES	0.356594
KAZALD1	0.356594
CCDC122	0.356594
TRIB3	0.356594
ARMC1	0.356594
DMTN	0.356594
TMEM246	0.356594
NUDT7	0.356594
EMILIN1	0.356594
MBOAT7	0.356594
KRTAP10-8	0.356594
DCD	0.356594
KCNJ8	0.356594
ASCL2	0.356652
EXD3	0.356957
GUCY1B3	0.356957
TMEM241	0.356957
ZNF708	0.356994
ANTXR2	0.356994
SUMF1	0.356994
HHAT	0.356994
DCSTAMP	0.356994
DEAF1	0.356994
CCL14	0.356994
AMFR	0.357259
AMBP	0.357259
SLC6A5	0.357259
ZNF775	0.357259
STRA6	0.357851
SHROOM2	0.357851
ENOSF1	0.358781
TMEM86A	0.358781
ALDH1L1	0.358781
ARID5B	0.358781
THAP7	0.358781
CEP164	0.358781
TCHP	0.358781
ZNF674	0.358781
[truncated: 5,703 more rows]

## Sheet: 7
sgRNA	gene	4465STDY6620829.sample	Human_gRNA_v1-W
A1BG_CCDS12976.1_ex4_19:58863655-58863678:+_5-2	A1BG	821	1438
A1BG_CCDS12976.1_ex4_19:58863697-58863720:-_5-3	A1BG	815	1991
A1BG_CCDS12976.1_ex3_19:58862927-58862950:-_5-1	A1BG	1402	2643
A1BG_CCDS12976.1_ex4_19:58863866-58863889:+_5-4	A1BG	126	1099
A1BG_CCDS12976.1_ex5_19:58864367-58864390:-_5-5	A1BG	330	1121
A1CF_CCDS7241.1_ex6_10:52588014-52588037:-_5-1	A1CF	108	604
A1CF_CCDS7241.1_ex7_10:52595962-52595985:-_5-2	A1CF	0	5
A1CF_CCDS7241.1_ex9_10:52603844-52603867:-_5-5	A1CF	595	2029
A1CF_CCDS7241.1_ex7_10:52596023-52596046:+_5-3	A1CF	429	1207
A1CF_CCDS7241.1_ex9_10:52603761-52603784:+_5-4	A1CF	44	47
A2M_CCDS44827.1_ex22_12:9252049-9252072:+_5-3	A2M	332	940
A2M_CCDS44827.1_ex24_12:9254225-9254248:+_5-4	A2M	652	1066
A2M_CCDS44827.1_ex25_12:9256894-9256917:+_5-5	A2M	1136	2856
A2M_CCDS44827.1_ex18_12:9246130-9246153:+_5-1	A2M	511	1226
A2M_CCDS44827.1_ex22_12:9252012-9252035:+_5-2	A2M	1430	1903
A2ML1_CCDS8596.2_ex10_12:8994081-8994104:-_5-3	A2ML1	103	321
A2ML1_CCDS8596.2_ex11_12:8995845-8995868:-_5-4	A2ML1	893	1823
A2ML1_CCDS8596.2_ex2_12:8976351-8976374:+_5-1	A2ML1	453	2031
A2ML1_CCDS8596.2_ex8_12:8990981-8991004:-_5-2	A2ML1	238	706
A2ML1_CCDS8596.2_ex11_12:8995893-8995916:+_5-5	A2ML1	244	611
A3GALT2_CCDS60080.1_ex2_1:33778149-33778172:+_5-5	A3GALT2	72	486
A3GALT2_CCDS60080.1_ex0_1:33773046-33773069:-_5-3	A3GALT2	525	1321
A3GALT2_CCDS60080.1_ex0_1:33772971-33772994:+_5-2	A3GALT2	501	1832
A3GALT2_CCDS60080.1_ex1_1:33777651-33777674:-_5-4	A3GALT2	350	1579
A3GALT2_CCDS60080.1_ex0_1:33772950-33772973:-_5-1	A3GALT2	601	1113
A4GALT_CCDS14041.1_ex0_22:43089610-43089633:-_5-4	A4GALT	471	935
A4GALT_CCDS14041.1_ex0_22:43089467-43089490:-_5-2	A4GALT	681	1635
A4GALT_CCDS14041.1_ex0_22:43089421-43089444:+_5-1	A4GALT	713	2265
A4GALT_CCDS14041.1_ex0_22:43089831-43089854:+_5-5	A4GALT	292	734
A4GALT_CCDS14041.1_ex0_22:43089524-43089547:-_5-3	A4GALT	772	1641
A4GNT_CCDS3097.1_ex1_3:137849873-137849896:+_5-4	A4GNT	500	857
A4GNT_CCDS3097.1_ex1_3:137849755-137849778:+_5-3	A4GNT	541	841
A4GNT_CCDS3097.1_ex1_3:137849975-137849998:-_5-5	A4GNT	276	835
A4GNT_CCDS3097.1_ex0_3:137843639-137843662:+_5-1	A4GNT	308	1144
A4GNT_CCDS3097.1_ex1_3:137849724-137849747:+_5-2	A4GNT	82	650
AAAS_CCDS53797.1_ex11_12:53709177-53709200:-_5-3	AAAS	0	8
AAAS_CCDS53797.1_ex13_12:53714441-53714464:+_5-5	AAAS	677	1294
AAAS_CCDS53797.1_ex11_12:53709154-53709177:+_5-2	AAAS	539	735
AAAS_CCDS53797.1_ex13_12:53714423-53714446:-_5-4	AAAS	407	873
AAAS_CCDS53797.1_ex8_12:53703443-53703466:-_5-1	AAAS	380	974
AACS_CCDS9263.1_ex1_12:125558424-125558447:+_5-1	AACS	8	64
AACS_CCDS9263.1_ex2_12:125561055-125561078:+_5-2	AACS	686	1966
AACS_CCDS9263.1_ex7_12:125591776-125591799:-_5-4	AACS	876	1948
AACS_CCDS9263.1_ex8_12:125599087-125599110:-_5-5	AACS	204	978
AACS_CCDS9263.1_ex4_12:125576051-125576074:-_5-3	AACS	279	1048
AADAC_CCDS33877.1_ex4_3:151545476-151545499:+_5-4	AADAC	28	167
AADAC_CCDS33877.1_ex4_3:151545547-151545570:-_5-5	AADAC	171	857
AADAC_CCDS33877.1_ex1_3:151535152-151535175:+_5-1	AADAC	714	1102
AADAC_CCDS33877.1_ex1_3:151535327-151535350:+_5-3	AADAC	7	254
AADAC_CCDS33877.1_ex1_3:151535307-151535330:+_5-2	AADAC	238	218
AADACL2_CCDS3161.2_ex3_3:151463446-151463469:+_5-5	AADACL2	894	1319
AADACL2_CCDS3161.2_ex3_3:151463402-151463425:-_5-4	AADACL2	839	1529
AADACL2_CCDS3161.2_ex1_3:151458562-151458585:-_5-2	AADACL2	182	423
AADACL2_CCDS3161.2_ex0_3:151451944-151451967:+_5-1	AADACL2	3	22
AADACL2_CCDS3161.2_ex2_3:151461893-151461916:+_5-3	AADACL2	155	305
AADACL3_CCDS41252.1_ex2_1:12785358-12785381:+_5-3	AADACL3	312	1130
AADACL3_CCDS41252.1_ex2_1:12785608-12785631:+_5-5	AADACL3	176	397
AADACL3_CCDS41252.1_ex2_1:12785258-12785281:+_5-1	AADACL3	126	1120
AADACL3_CCDS41252.1_ex2_1:12785419-12785442:-_5-4	AADACL3	440	438
AADACL3_CCDS41252.1_ex2_1:12785334-12785357:-_5-2	AADACL3	134	553
AADACL4_CCDS30590.1_ex1_1:12711250-12711273:+_5-2	AADACL4	242	932
AADACL4_CCDS30590.1_ex2_1:12721791-12721814:+_5-4	AADACL4	194	592
AADACL4_CCDS30590.1_ex0_1:12704714-12704737:-_5-1	AADACL4	131	934
AADACL4_CCDS30590.1_ex2_1:12721814-12721837:-_5-5	AADACL4	415	1371
AADACL4_CCDS30590.1_ex1_1:12711326-12711349:-_5-3	AADACL4	745	1424
AADAT_CCDS3814.1_ex10_4:171008288-171008311:-_5-3	AADAT	233	598
AADAT_CCDS3814.1_ex11_4:171009609-171009632:-_5-5	AADAT	6	111
AADAT_CCDS3814.1_ex8_4:170994468-170994491:+_5-2	AADAT	421	950
AADAT_CCDS3814.1_ex11_4:171009546-171009569:-_5-4	AADAT	458	1499
AADAT_CCDS3814.1_ex8_4:170994416-170994439:+_5-1	AADAT	126	326
AAED1_CCDS35073.1_ex5_9:99417373-99417396:+_5-4	AAED1	865	2101
AAED1_CCDS35073.1_ex5_9:99417399-99417422:+_5-5	AAED1	527	1117
AAED1_CCDS35073.1_ex4_9:99417018-99417041:-_5-3	AAED1	122	181
AAED1_CCDS35073.1_ex3_9:99413958-99413981:+_5-2	AAED1	6	85
AAED1_CCDS35073.1_ex2_9:99413754-99413777:+_5-1	AAED1	552	702
AAGAB_CCDS42050.1_ex4_15:67501824-67501847:-_5-2	AAGAB	215	538
AAGAB_CCDS42050.1_ex6_15:67528322-67528345:-_5-5	AAGAB	207	993
AAGAB_CCDS42050.1_ex5_15:67524213-67524236:-_5-4	AAGAB	381	588
AAGAB_CCDS42050.1_ex3_15:67500938-67500961:+_5-1	AAGAB	550	1147
AAGAB_CCDS42050.1_ex5_15:67524161-67524184:+_5-3	AAGAB	618	572
AAK1_CCDS1893.2_ex11_2:69748068-69748091:-_5-2	AAK1	522	1619
AAK1_CCDS1893.2_ex20_2:69870036-69870059:-_5-5	AAK1	428	1215
AAK1_CCDS1893.2_ex15_2:69757767-69757790:-_5-4	AAK1	316	882
AAK1_CCDS1893.2_ex13_2:69754414-69754437:+_5-3	AAK1	1500	2798
AAK1_CCDS1893.2_ex10_2:69746228-69746251:-_5-1	AAK1	798	2399
AAMDC_CCDS8254.1_ex1_11:77580845-77580868:+_5-4	AAMDC	591	806
AAMDC_CCDS8254.1_ex0_11:77553633-77553656:+_5-1	AAMDC	685	1966
AAMDC_CCDS8254.1_ex1_11:77580763-77580786:-_5-2	AAMDC	106	1076
AAMDC_CCDS8254.1_ex1_11:77580785-77580808:-_5-3	AAMDC	424	1550
AAMDC_CCDS8254.1_ex2_11:77583223-77583246:-_5-5	AAMDC	473	1031
AAMP_CCDS33378.1_ex10_2:219134694-219134717:-_5-5	AAMP	368	2243
AAMP_CCDS33378.1_ex9_2:219134119-219134142:+_5-4	AAMP	731	1467
AAMP_CCDS33378.1_ex6_2:219131229-219131252:+_5-1	AAMP	311	1586
AAMP_CCDS33378.1_ex8_2:219132241-219132264:+_5-2	AAMP	314	1374
AAMP_CCDS33378.1_ex8_2:219132278-219132301:-_5-3	AAMP	451	1332
AANAT_CCDS11745.1_ex0_17:74464923-74464946:-_5-1	AANAT	791	1643
AANAT_CCDS11745.1_ex1_17:74465314-74465337:-_5-4	AANAT	142	739
AANAT_CCDS11745.1_ex1_17:74465365-74465388:+_5-5	AANAT	919	2389
AANAT_CCDS11745.1_ex0_17:74464970-74464993:-_5-2	AANAT	820	1167
AANAT_CCDS11745.1_ex1_17:74465300-74465323:-_5-3	AANAT	296	1108
AAR2_CCDS13273.1_ex0_20:34827917-34827940:-_5-2	AAR2	816	1253
AAR2_CCDS13273.1_ex0_20:34827975-34827998:+_5-3	AAR2	336	965
AAR2_CCDS13273.1_ex0_20:34828005-34828028:-_5-4	AAR2	41	207
AAR2_CCDS13273.1_ex0_20:34827888-34827911:+_5-1	AAR2	51	568
AAR2_CCDS13273.1_ex0_20:34828259-34828282:-_5-5	AAR2	401	550
AARD_CCDS34935.1_ex0_8:117950700-117950723:+_5-5	AARD	778	1628
AARD_CCDS34935.1_ex0_8:117950578-117950601:+_5-2	AARD	494	1483
AARD_CCDS34935.1_ex0_8:117950667-117950690:+_5-4	AARD	211	725
AARD_CCDS34935.1_ex0_8:117950565-117950588:-_5-1	AARD	498	1263
AARD_CCDS34935.1_ex0_8:117950645-117950668:+_5-3	AARD	595	1074
AARS_CCDS32474.1_ex16_16:70305735-70305758:-_5-3	AARS	364	1558
AARS_CCDS32474.1_ex10_16:70298929-70298952:-_5-1	AARS	94	1043
AARS_CCDS32474.1_ex13_16:70302238-70302261:+_5-2	AARS	568	1826
AARS_CCDS32474.1_ex18_16:70310945-70310968:-_5-5	AARS	162	822
AARS_CCDS32474.1_ex16_16:70305762-70305785:+_5-4	AARS	494	1321
AARS2_CCDS34464.1_ex15_6:44274721-44274744:-_5-2	AARS2	233	1274
AARS2_CCDS34464.1_ex16_6:44275094-44275117:-_5-4	AARS2	354	1184
AARS2_CCDS34464.1_ex13_6:44274062-44274085:+_5-1	AARS2	532	3314
AARS2_CCDS34464.1_ex15_6:44274752-44274775:+_5-3	AARS2	28	420
AARS2_CCDS34464.1_ex20_6:44279950-44279973:-_5-5	AARS2	358	1052
AARSD1_CCDS58552.1_ex6_17:41108278-41108301:+_5-3	AARSD1	123	668
AARSD1_CCDS58552.1_ex9_17:41113311-41113334:-_5-2	AARSD1	447	1320
AARSD1_CCDS58552.1_ex7_17:41108486-41108509:+_5-4	AARSD1	316	844
AARSD1_CCDS58552.1_ex10_17:41116157-41116180:-_5-1	AARSD1	382	1902
AARSD1_CCDS58552.1_ex7_17:41108542-41108565:-_5-5	AARSD1	250	1391
AASDH_CCDS3504.1_ex11_4:57244302-57244325:+_5-5	AASDH	249	460
AASDH_CCDS3504.1_ex9_4:57221497-57221520:-_5-2	AASDH	225	719
AASDH_CCDS3504.1_ex10_4:57237668-57237691:+_5-3	AASDH	253	1116
AASDH_CCDS3504.1_ex10_4:57237733-57237756:+_5-4	AASDH	187	705
AASDH_CCDS3504.1_ex7_4:57220310-57220333:+_5-1	AASDH	585	889
AASDHPPT_CCDS31664.1_ex0_11:105948583-105948606:-_5-2	AASDHPPT	3	599
AASDHPPT_CCDS31664.1_ex0_11:105948544-105948567:+_5-1	AASDHPPT	151	1297
AASDHPPT_CCDS31664.1_ex1_11:105950373-105950396:-_5-4	AASDHPPT	679	2004
AASDHPPT_CCDS31664.1_ex1_11:105950310-105950333:-_5-3	AASDHPPT	97	294
AASDHPPT_CCDS31664.1_ex3_11:105962110-105962133:+_5-5	AASDHPPT	15	43
AASS_CCDS5783.1_ex22_7:121773585-121773608:-_5-5	AASS	816	1316
AASS_CCDS5783.1_ex13_7:121753231-121753254:+_5-2	AASS	119	563
AASS_CCDS5783.1_ex11_7:121741456-121741479:+_5-1	AASS	1	51
AASS_CCDS5783.1_ex15_7:121755121-121755144:+_5-3	AASS	272	842
AASS_CCDS5783.1_ex16_7:121756696-121756719:+_5-4	AASS	290	1454
AATF_CCDS32632.1_ex2_17:35310322-35310345:+_5-4	AATF	450	851
AATF_CCDS32632.1_ex1_17:35307692-35307715:-_5-3	AATF	206	1241
AATF_CCDS32632.1_ex1_17:35307610-35307633:-_5-2	AATF	169	834
AATF_CCDS32632.1_ex2_17:35310574-35310597:+_5-5	AATF	28	723
AATF_CCDS32632.1_ex1_17:35307577-35307600:+_5-1	AATF	46	123
AATK_CCDS45807.1_ex4_17:79096992-79097015:-_5-3	AATK	673	1678
AATK_CCDS45807.1_ex3_17:79095970-79095993:-_5-2	AATK	484	2128
AATK_CCDS45807.1_ex7_17:79100225-79100248:-_5-5	AATK	982	1125
AATK_CCDS45807.1_ex5_17:79098584-79098607:-_5-4	AATK	437	1002
AATK_CCDS45807.1_ex3_17:79095931-79095954:+_5-1	AATK	333	1644
ABAT_CCDS10534.1_ex3_16:8844302-8844325:+_5-1	ABAT	322	738
ABAT_CCDS10534.1_ex3_16:8844340-8844363:+_5-2	ABAT	757	1327
ABAT_CCDS10534.1_ex6_16:8858667-8858690:-_5-3	ABAT	143	522
ABAT_CCDS10534.1_ex9_16:8862743-8862766:-_5-5	ABAT	635	1154
ABAT_CCDS10534.1_ex8_16:8862083-8862106:+_5-4	ABAT	414	1262
ABCA1_CCDS6762.1_ex36_9:107593327-107593350:-_5-4	ABCA1	1091	1265
ABCA1_CCDS6762.1_ex28_9:107581892-107581915:+_5-1	ABCA1	550	1236
ABCA1_CCDS6762.1_ex29_9:107582304-107582327:-_5-3	ABCA1	616	1270
ABCA1_CCDS6762.1_ex43_9:107620822-107620845:-_5-5	ABCA1	538	987
ABCA1_CCDS6762.1_ex28_9:107581948-107581971:+_5-2	ABCA1	514	1347
ABCA10_CCDS11684.1_ex30_17:67210930-67210953:+_5-4	ABCA10	205	821
ABCA10_CCDS11684.1_ex20_17:67183873-67183896:-_5-1	ABCA10	206	575
ABCA10_CCDS11684.1_ex21_17:67186574-67186597:-_5-2	ABCA10	533	1196
ABCA10_CCDS11684.1_ex34_17:67217983-67218006:-_5-5	ABCA10	27	246
ABCA10_CCDS11684.1_ex23_17:67188722-67188745:-_5-3	ABCA10	256	400
ABCA12_CCDS33372.1_ex29_2:215855583-215855606:+_5-3	ABCA12	22	206
ABCA12_CCDS33372.1_ex31_2:215865634-215865657:+_5-4	ABCA12	730	1099
ABCA12_CCDS33372.1_ex32_2:215866357-215866380:+_5-5	ABCA12	0	60
ABCA12_CCDS33372.1_ex28_2:215854281-215854304:-_5-2	ABCA12	400	519
ABCA12_CCDS33372.1_ex26_2:215852498-215852521:+_5-1	ABCA12	1094	2423
ABCA13_CCDS47584.1_ex8_7:48278980-48279003:+_5-2	ABCA13	110	759
ABCA13_CCDS47584.1_ex16_7:48314774-48314797:+_5-4	ABCA13	446	1289
ABCA13_CCDS47584.1_ex16_7:48315583-48315606:-_5-5	ABCA13	378	773
ABCA13_CCDS47584.1_ex16_7:48314257-48314280:+_5-3	ABCA13	112	476
ABCA13_CCDS47584.1_ex5_7:48266860-48266883:+_5-1	ABCA13	66	609
ABCA2_CCDS43909.1_ex31_9:139911691-139911714:-_5-2	ABCA2	292	1010
ABCA2_CCDS43909.1_ex35_9:139912632-139912655:+_5-3	ABCA2	162	742
ABCA2_CCDS43909.1_ex37_9:139913372-139913395:-_5-5	ABCA2	481	1027
ABCA2_CCDS43909.1_ex27_9:139910559-139910582:+_5-1	ABCA2	540	1342
ABCA2_CCDS43909.1_ex35_9:139912690-139912713:-_5-4	ABCA2	333	1706
ABCA3_CCDS10466.1_ex18_16:2348501-2348524:-_5-1	ABCA3	593	1037
ABCA3_CCDS10466.1_ex25_16:2369697-2369720:+_5-4	ABCA3	147	20
ABCA3_CCDS10466.1_ex21_16:2354103-2354126:+_5-2	ABCA3	616	1435
ABCA3_CCDS10466.1_ex25_16:2369770-2369793:+_5-5	ABCA3	257	918
ABCA3_CCDS10466.1_ex22_16:2358534-2358557:+_5-3	ABCA3	489	1195
ABCA4_CCDS747.1_ex38_1:94528692-94528715:-_5-3	ABCA4	385	1065
ABCA4_CCDS747.1_ex37_1:94528128-94528151:+_5-2	ABCA4	276	1240
ABCA4_CCDS747.1_ex28_1:94508342-94508365:+_5-1	ABCA4	222	893
ABCA4_CCDS747.1_ex42_1:94546256-94546279:+_5-5	ABCA4	173	694
ABCA4_CCDS747.1_ex38_1:94528711-94528734:+_5-4	ABCA4	534	1103
ABCA5_CCDS11685.1_ex32_17:67300883-67300906:+_5-3	ABCA5	251	618
ABCA5_CCDS11685.1_ex35_17:67305496-67305519:+_5-5	ABCA5	240	706
ABCA5_CCDS11685.1_ex33_17:67302987-67303010:+_5-4	ABCA5	80	688
ABCA5_CCDS11685.1_ex22_17:67282094-67282117:+_5-1	ABCA5	112	235
ABCA5_CCDS11685.1_ex24_17:67283787-67283810:+_5-2	ABCA5	419	1019
ABCA6_CCDS11683.1_ex30_17:67121163-67121186:-_5-3	ABCA6	2	41
ABCA6_CCDS11683.1_ex27_17:67111582-67111605:-_5-2	ABCA6	797	1462
ABCA6_CCDS11683.1_ex32_17:67125796-67125819:-_5-4	ABCA6	481	481
ABCA6_CCDS11683.1_ex22_17:67106962-67106985:-_5-1	ABCA6	305	408
ABCA6_CCDS11683.1_ex35_17:67132250-67132273:+_5-5	ABCA6	36	304
ABCA7_CCDS12055.1_ex10_19:1045160-1045183:-_5-2	ABCA7	707	1841
ABCA7_CCDS12055.1_ex20_19:1052067-1052090:+_5-5	ABCA7	561	1909
ABCA7_CCDS12055.1_ex18_19:1051155-1051178:+_5-4	ABCA7	500	1381
ABCA7_CCDS12055.1_ex11_19:1046257-1046280:-_5-3	ABCA7	420	1564
ABCA7_CCDS12055.1_ex3_19:1042137-1042160:+_5-1	ABCA7	740	1711
ABCA8_CCDS11680.1_ex29_17:66924077-66924100:+_5-4	ABCA8	613	994
ABCA8_CCDS11680.1_ex21_17:66902267-66902290:-_5-1	ABCA8	279	585
ABCA8_CCDS11680.1_ex29_17:66924136-66924159:+_5-5	ABCA8	446	1372
ABCA8_CCDS11680.1_ex24_17:66914172-66914195:+_5-2	ABCA8	806	2131
ABCA8_CCDS11680.1_ex28_17:66920855-66920878:-_5-3	ABCA8	278	658
ABCA9_CCDS11681.1_ex31_17:67031481-67031504:+_5-3	ABCA9	2	125
ABCA9_CCDS11681.1_ex32_17:67031846-67031869:-_5-5	ABCA9	245	981
ABCA9_CCDS11681.1_ex31_17:67031505-67031528:+_5-4	ABCA9	295	977
ABCA9_CCDS11681.1_ex31_17:67031450-67031473:+_5-2	ABCA9	0	0
ABCA9_CCDS11681.1_ex23_17:67022582-67022605:-_5-1	ABCA9	0	23
ABCB1_CCDS5608.1_ex17_7:87179861-87179884:-_5-2	ABCB1	414	882
ABCB1_CCDS5608.1_ex15_7:87179269-87179292:+_5-1	ABCB1	49	320
ABCB1_CCDS5608.1_ex22_7:87196271-87196294:-_5-5	ABCB1	18	72
ABCB1_CCDS5608.1_ex20_7:87190653-87190676:-_5-3	ABCB1	47	559
ABCB1_CCDS5608.1_ex22_7:87196148-87196171:-_5-4	ABCB1	76	504
ABCB10_CCDS1580.1_ex8_1:229676480-229676503:+_5-1	ABCB10	460	1233
ABCB10_CCDS1580.1_ex9_1:229678075-229678098:-_5-2	ABCB10	655	1496
ABCB10_CCDS1580.1_ex12_1:229694267-229694290:+_5-5	ABCB10	662	984
ABCB11_CCDS46444.1_ex18_2:169842760-169842783:-_5-2	ABCB11	922	2136
ABCB11_CCDS46444.1_ex23_2:169869923-169869946:+_5-5	ABCB11	767	1324
ABCB11_CCDS46444.1_ex16_2:169833142-169833165:-_5-1	ABCB11	89	453
ABCB11_CCDS46444.1_ex22_2:169853154-169853177:-_5-4	ABCB11	265	674
ABCB11_CCDS46444.1_ex20_2:169850327-169850350:+_5-3	ABCB11	175	777
ABCB4_CCDS5605.1_ex23_7:87083877-87083900:-_5-4	ABCB4	404	1257
ABCB4_CCDS5605.1_ex13_7:87060823-87060846:+_5-1	ABCB4	492	1262
ABCB4_CCDS5605.1_ex17_7:87072977-87073000:+_5-2	ABCB4	88	301
ABCB4_CCDS5605.1_ex24_7:87092206-87092229:-_5-5	ABCB4	122	538
ABCB4_CCDS5605.1_ex22_7:87082254-87082277:-_5-3	ABCB4	598	799
ABCB5_CCDS5371.1_ex2_7:20721132-20721155:+_6-6	ABCB5	429	759
ABCB5_CCDS5371.1_ex0_7:20691170-20691193:+_6-2	ABCB5	452	548
ABCB5_CCDS5371.1_ex1_7:20698153-20698176:+_6-5	ABCB5	112	579
ABCB5_CCDS5371.1_ex0_7:20691136-20691159:-_6-1	ABCB5	34	109
ABCB5_CCDS5371.1_ex0_7:20691212-20691235:+_6-3	ABCB5	0	36
ABCB5_CCDS5371.1_ex1_7:20698127-20698150:+_6-4	ABCB5	3	26
ABCB6_CCDS2436.1_ex15_2:220081125-220081148:+_5-3	ABCB6	390	748
ABCB6_CCDS2436.1_ex18_2:220083172-220083195:+_5-4	ABCB6	320	652
ABCB6_CCDS2436.1_ex14_2:220080858-220080881:+_5-2	ABCB6	413	1796
ABCB6_CCDS2436.1_ex18_2:220083276-220083299:+_5-5	ABCB6	420	1151
ABCB6_CCDS2436.1_ex14_2:220080836-220080859:-_5-1	ABCB6	780	1436
ABCB7_CCDS14428.1_ex15_X:74375994-74376017:-_5-5	ABCB7	415	1492
ABCB7_CCDS14428.1_ex9_X:74293704-74293727:-_5-1	ABCB7	434	1727
ABCB7_CCDS14428.1_ex15_X:74375942-74375965:+_5-4	ABCB7	161	944
ABCB7_CCDS14428.1_ex9_X:74293741-74293764:-_5-2	ABCB7	10	560
ABCB7_CCDS14428.1_ex10_X:74295284-74295307:-_5-3	ABCB7	36	201
ABCB8_CCDS5913.1_ex5_7:150732708-150732731:-_5-4	ABCB8	530	1281
ABCB8_CCDS5913.1_ex6_7:150733026-150733049:-_5-5	ABCB8	1109	1695
ABCB8_CCDS5913.1_ex3_7:150731626-150731649:-_5-2	ABCB8	638	1323
ABCB8_CCDS5913.1_ex2_7:150731432-150731455:+_5-1	ABCB8	716	709
ABCB8_CCDS5913.1_ex4_7:150731823-150731846:+_5-3	ABCB8	28	230
ABCB9_CCDS58286.1_ex9_12:123444500-123444523:+_5-5	ABCB9	648	1116
ABCB9_CCDS58286.1_ex9_12:123444226-123444249:-_5-3	ABCB9	672	1273
ABCB9_CCDS58286.1_ex7_12:123434395-123434418:+_5-1	ABCB9	81	545
ABCB9_CCDS58286.1_ex9_12:123444407-123444430:+_5-4	ABCB9	310	553
ABCB9_CCDS58286.1_ex7_12:123434450-123434473:-_5-2	ABCB9	1394	2534
ABCC1_CCDS42122.1_ex5_16:16126994-16127017:-_5-1	ABCC1	151	722
ABCC1_CCDS42122.1_ex7_16:16138396-16138419:+_5-3	ABCC1	249	1044
ABCC1_CCDS42122.1_ex16_16:16177311-16177334:+_5-5	ABCC1	147	291
ABCC1_CCDS42122.1_ex6_16:16130324-16130347:-_5-2	ABCC1	258	941
ABCC1_CCDS42122.1_ex9_16:16142029-16142052:-_5-4	ABCC1	903	2380
ABCC10_CCDS4896.1_ex0_6:43400767-43400790:+_5-3	ABCC10	233	1393
ABCC10_CCDS4896.1_ex6_6:43409645-43409668:-_5-5	ABCC10	302	1300
ABCC10_CCDS4896.1_ex0_6:43400379-43400402:+_5-1	ABCC10	755	1361
ABCC10_CCDS4896.1_ex1_6:43402501-43402524:-_5-4	ABCC10	388	920
ABCC10_CCDS4896.1_ex0_6:43400561-43400584:+_5-2	ABCC10	935	1187
ABCC11_CCDS10732.1_ex17_16:48239361-48239384:-_5-2	ABCC11	239	1078
ABCC11_CCDS10732.1_ex15_16:48234306-48234329:+_5-1	ABCC11	392	555
ABCC11_CCDS10732.1_ex19_16:48244986-48245009:-_5-3	ABCC11	697	1034
ABCC11_CCDS10732.1_ex24_16:48256598-48256621:+_5-5	ABCC11	12	381
ABCC11_CCDS10732.1_ex23_16:48250102-48250125:+_5-4	ABCC11	1082	1377
ABCC12_CCDS10730.1_ex25_16:48174665-48174688:-_5-2	ABCC12	473	1439
ABCC12_CCDS10730.1_ex27_16:48177841-48177864:+_5-3	ABCC12	413	913
ABCC12_CCDS10730.1_ex27_16:48177956-48177979:-_5-5	ABCC12	187	990
ABCC12_CCDS10730.1_ex27_16:48177882-48177905:-_5-4	ABCC12	223	766
ABCC12_CCDS10730.1_ex22_16:48167596-48167619:-_5-1	ABCC12	847	2616
ABCC2_CCDS7484.1_ex5_10:101554194-101554217:+_5-3	ABCC2	371	711
ABCC2_CCDS7484.1_ex3_10:101553372-101553395:-_5-2	ABCC2	25	220
ABCC2_CCDS7484.1_ex14_10:101571346-101571369:-_5-5	ABCC2	372	2204
ABCC2_CCDS7484.1_ex6_10:101556878-101556901:-_5-4	ABCC2	423	1005
ABCC2_CCDS7484.1_ex2_10:101552071-101552094:-_5-1	ABCC2	492	649
ABCC3_CCDS32681.1_ex7_17:48738310-48738333:+_5-5	ABCC3	304	689
ABCC3_CCDS32681.1_ex6_17:48736602-48736625:-_5-4	ABCC3	946	933
ABCC3_CCDS32681.1_ex1_17:48733311-48733334:-_5-2	ABCC3	572	1757
ABCC3_CCDS32681.1_ex3_17:48734423-48734446:+_5-3	ABCC3	524	1287
ABCC3_CCDS32681.1_ex1_17:48733267-48733290:-_5-1	ABCC3	527	991
ABCC4_CCDS45061.1_ex14_13:95860148-95860171:-_5-3	ABCC4	1343	2231
ABCC4_CCDS45061.1_ex17_13:95886862-95886885:-_5-5	ABCC4	64	303
ABCC4_CCDS45061.1_ex16_13:95863013-95863036:-_5-4	ABCC4	235	548
ABCC4_CCDS45061.1_ex13_13:95858780-95858803:-_5-1	ABCC4	223	877
ABCC4_CCDS45061.1_ex13_13:95858877-95858900:+_5-2	ABCC4	776	1818
ABCC5_CCDS33898.1_ex3_3:183707087-183707110:+_5-4	ABCC5	279	978
ABCC5_CCDS33898.1_ex4_3:183732050-183732073:-_5-5	ABCC5	394	741
ABCC5_CCDS33898.1_ex2_3:183706425-183706448:-_5-1	ABCC5	315	599
ABCC5_CCDS33898.1_ex2_3:183706483-183706506:+_5-2	ABCC5	791	1517
ABCC5_CCDS33898.1_ex3_3:183707010-183707033:+_5-3	ABCC5	435	938
ABCC6_CCDS10568.1_ex18_16:16282818-16282841:-_10-3	ABCC6	460	1317
ABCC6_CCDS10568.1_ex21_16:16291900-16291923:-_10-4	ABCC6	1057	2215
ABCC6_CCDS10568.1_ex29_16:16315531-16315554:+_10-6	ABCC6	833	1426
ABCC6_CCDS10568.1_ex15_16:16276732-16276755:-_10-1	ABCC6	905	1520
ABCC6_CCDS10568.1_ex29_16:16315564-16315587:+_10-8	ABCC6	115	770
ABCC6_CCDS10568.1_ex29_16:16315617-16315640:-_10-10	ABCC6	316	643
ABCC6_CCDS10568.1_ex29_16:16315589-16315612:-_10-9	ABCC6	276	1368
ABCC6_CCDS10568.1_ex29_16:16315548-16315571:-_10-7	ABCC6	151	1182
ABCC6_CCDS10568.1_ex23_16:16297388-16297411:+_10-5	ABCC6	585	1121
ABCC6_CCDS10568.1_ex17_16:16281043-16281066:-_10-2	ABCC6	1134	1974
ABCC8_CCDS31437.1_ex30_11:17464816-17464839:+_5-3	ABCC8	291	425
ABCC8_CCDS31437.1_ex34_11:17483198-17483221:+_5-4	ABCC8	391	1451
ABCC8_CCDS31437.1_ex35_11:17485059-17485082:+_5-5	ABCC8	646	750
ABCC8_CCDS31437.1_ex27_11:17452374-17452397:+_5-2	ABCC8	242	793
ABCC8_CCDS31437.1_ex24_11:17449412-17449435:-_5-1	ABCC8	301	1640
ABCC9_CCDS8693.1_ex25_12:22040805-22040828:-_5-1	ABCC9	460	737
ABCC9_CCDS8693.1_ex30_12:22063203-22063226:+_5-2	ABCC9	42	409
ABCC9_CCDS8693.1_ex35_12:22078940-22078963:+_5-4	ABCC9	607	2244
ABCC9_CCDS8693.1_ex34_12:22069870-22069893:-_5-3	ABCC9	516	1018
ABCC9_CCDS8693.1_ex36_12:22086780-22086803:-_5-5	ABCC9	108	408
ABCD1_CCDS14728.1_ex0_X:152991083-152991106:+_5-2	ABCD1	367	983
ABCD1_CCDS14728.1_ex0_X:152991557-152991580:+_5-5	ABCD1	698	1612
ABCD1_CCDS14728.1_ex0_X:152991257-152991280:+_5-4	ABCD1	179	876
ABCD1_CCDS14728.1_ex0_X:152991038-152991061:-_5-1	ABCD1	581	1333
ABCD1_CCDS14728.1_ex0_X:152991197-152991220:-_5-3	ABCD1	165	762
ABCD2_CCDS8734.1_ex9_12:40012598-40012621:+_5-1	ABCD2	107	676
ABCD2_CCDS8734.1_ex9_12:40012977-40013000:+_5-4	ABCD2	244	899
ABCD2_CCDS8734.1_ex9_12:40012811-40012834:-_5-3	ABCD2	476	738
ABCD2_CCDS8734.1_ex9_12:40012638-40012661:+_5-2	ABCD2	235	772
ABCD2_CCDS8734.1_ex9_12:40013274-40013297:-_5-5	ABCD2	48	639
ABCD3_CCDS44175.1_ex5_1:94940775-94940798:-_5-5	ABCD3	143	297
ABCD3_CCDS44175.1_ex1_1:94924178-94924201:-_5-1	ABCD3	427	809
ABCD3_CCDS44175.1_ex5_1:94940741-94940764:+_5-4	ABCD3	597	1319
ABCD3_CCDS44175.1_ex4_1:94939380-94939403:-_5-3	ABCD3	10	107
ABCD3_CCDS44175.1_ex4_1:94939320-94939343:+_5-2	ABCD3	478	1320
ABCD4_CCDS9828.1_ex15_14:74764627-74764650:-_5-3	ABCD4	799	1097
ABCD4_CCDS9828.1_ex10_14:74759489-74759512:+_5-1	ABCD4	235	645
ABCD4_CCDS9828.1_ex17_14:74766843-74766866:+_5-5	ABCD4	1152	1128
ABCD4_CCDS9828.1_ex14_14:74763055-74763078:+_5-2	ABCD4	224	522
ABCD4_CCDS9828.1_ex16_14:74766322-74766345:+_5-4	ABCD4	380	734
ABCE1_CCDS34071.1_ex7_4:146033406-146033429:-_5-4	ABCE1	2	29
ABCE1_CCDS34071.1_ex1_4:146026751-146026774:+_5-1	ABCE1	22	210
ABCE1_CCDS34071.1_ex8_4:146038520-146038543:-_5-5	ABCE1	114	1414
ABCE1_CCDS34071.1_ex2_4:146029173-146029196:-_5-2	ABCE1	388	784
ABCE1_CCDS34071.1_ex3_4:146030281-146030304:+_5-3	ABCE1	170	2007
ABCF1_CCDS34380.1_ex13_6:30552235-30552258:+_5-5	ABCF1	64	1279
ABCF1_CCDS34380.1_ex10_6:30551444-30551467:+_5-4	ABCF1	212	1480
ABCF1_CCDS34380.1_ex5_6:30546332-30546355:+_5-1	ABCF1	258	192
ABCF1_CCDS34380.1_ex10_6:30551395-30551418:+_5-3	ABCF1	1116	3545
ABCF1_CCDS34380.1_ex9_6:30550909-30550932:-_5-2	ABCF1	497	1541
ABCF2_CCDS5922.1_ex12_7:150921110-150921133:+_5-4	ABCF2	559	913
ABCF2_CCDS5922.1_ex10_7:150919626-150919649:-_5-1	ABCF2	327	1384
ABCF2_CCDS5922.1_ex11_7:150920918-150920941:+_5-3	ABCF2	865	2234
ABCF2_CCDS5922.1_ex11_7:150920839-150920862:-_5-2	ABCF2	526	1333
ABCF2_CCDS5922.1_ex13_7:150921873-150921896:+_5-5	ABCF2	617	959
ABCF3_CCDS3254.1_ex5_3:183905755-183905778:+_5-2	ABCF3	620	1230
ABCF3_CCDS3254.1_ex6_3:183906138-183906161:+_5-4	ABCF3	587	802
ABCF3_CCDS3254.1_ex4_3:183905479-183905502:-_5-1	ABCF3	520	978
ABCF3_CCDS3254.1_ex8_3:183906714-183906737:+_5-5	ABCF3	586	1675
ABCF3_CCDS3254.1_ex6_3:183905942-183905965:+_5-3	ABCF3	263	1515
ABCG1_CCDS13681.1_ex2_21:43691189-43691212:-_5-1	ABCG1	406	796
ABCG1_CCDS13681.1_ex6_21:43704760-43704783:-_5-5	ABCG1	637	944
ABCG1_CCDS13681.1_ex5_21:43702448-43702471:+_5-3	ABCG1	228	933
ABCG1_CCDS13681.1_ex6_21:43704708-43704731:+_5-4	ABCG1	277	597
ABCG1_CCDS13681.1_ex5_21:43702417-43702440:+_5-2	ABCG1	871	1776
ABCG2_CCDS3628.1_ex9_4:89039397-89039420:-_5-1	ABCG2	120	294
ABCG2_CCDS3628.1_ex12_4:89053044-89053067:-_5-4	ABCG2	299	489
ABCG2_CCDS3628.1_ex11_4:89052232-89052255:-_5-3	ABCG2	353	548
ABCG2_CCDS3628.1_ex13_4:89053769-89053792:-_5-5	ABCG2	819	660
ABCG2_CCDS3628.1_ex10_4:89042831-89042854:-_5-2	ABCG2	283	551
ABCG4_CCDS8415.1_ex1_11:119024760-119024783:+_5-3	ABCG4	684	1554
ABCG4_CCDS8415.1_ex6_11:119027329-119027352:-_5-5	ABCG4	452	767
ABCG4_CCDS8415.1_ex4_11:119025505-119025528:-_5-4	ABCG4	602	763
ABCG4_CCDS8415.1_ex0_11:119020874-119020897:-_5-1	ABCG4	558	1195
ABCG4_CCDS8415.1_ex0_11:119020894-119020917:-_5-2	ABCG4	1021	1289
ABCG5_CCDS1814.1_ex11_2:44065081-44065104:-_5-5	ABCG5	719	1558
ABCG5_CCDS1814.1_ex11_2:44065008-44065031:-_5-4	ABCG5	298	538
ABCG5_CCDS1814.1_ex5_2:44051553-44051576:-_5-1	ABCG5	375	628
ABCG5_CCDS1814.1_ex8_2:44055199-44055222:+_5-3	ABCG5	618	1088
ABCG5_CCDS1814.1_ex7_2:44053606-44053629:+_5-2	ABCG5	747	1543
ABCG8_CCDS1815.1_ex5_2:44079912-44079935:-_5-5	ABCG8	897	1328
ABCG8_CCDS1815.1_ex3_2:44078944-44078967:-_5-2	ABCG8	761	1626
ABCG8_CCDS1815.1_ex3_2:44078875-44078898:-_5-1	ABCG8	792	1262
ABCG8_CCDS1815.1_ex5_2:44079891-44079914:-_5-4	ABCG8	310	1257
ABCG8_CCDS1815.1_ex4_2:44079544-44079567:+_5-3	ABCG8	789	1725
ABHD1_CCDS1736.1_ex1_2:27351375-27351398:+_5-1	ABHD1	443	1329
ABHD1_CCDS1736.1_ex1_2:27351447-27351470:+_5-2	ABHD1	378	710
ABHD1_CCDS1736.1_ex3_2:27352184-27352207:+_5-4	ABHD1	440	797
ABHD1_CCDS1736.1_ex4_2:27352367-27352390:+_5-5	ABHD1	742	1156
ABHD1_CCDS1736.1_ex2_2:27351978-27352001:+_5-3	ABHD1	399	1047
ABHD10_CCDS2963.1_ex0_3:111698017-111698040:+_5-1	ABHD10	942	2097
ABHD10_CCDS2963.1_ex1_3:111700730-111700753:-_5-3	ABHD10	57	127
ABHD10_CCDS2963.1_ex1_3:111700682-111700705:-_5-2	ABHD10	54	167
ABHD10_CCDS2963.1_ex1_3:111700748-111700771:+_5-4	ABHD10	56	423
ABHD10_CCDS2963.1_ex1_3:111700792-111700815:+_5-5	ABHD10	446	856
ABHD11_CCDS47607.1_ex4_7:73153027-73153050:-_5-5	ABHD11	594	1776
ABHD11_CCDS47607.1_ex2_7:73151931-73151954:+_5-2	ABHD11	506	1146
ABHD11_CCDS47607.1_ex3_7:73152724-73152747:+_5-4	ABHD11	306	902
ABHD11_CCDS47607.1_ex2_7:73151989-73152012:-_5-3	ABHD11	447	962
ABHD11_CCDS47607.1_ex2_7:73151890-73151913:-_5-1	ABHD11	63	830
ABHD12_CCDS13172.1_ex9_20:25300835-25300858:+_5-1	ABHD12	836	1690
ABHD12_CCDS13172.1_ex12_20:25371209-25371232:-_5-5	ABHD12	1233	1694
ABHD12_CCDS13172.1_ex11_20:25319971-25319994:-_5-3	ABHD12	315	1313
ABHD12_CCDS13172.1_ex11_20:25319897-25319920:+_5-2	ABHD12	3	127
ABHD12_CCDS13172.1_ex12_20:25371156-25371179:+_5-4	ABHD12	1132	3596
ABHD12B_CCDS55916.1_ex6_14:51352534-51352557:-_5-5	ABHD12B	300	311
ABHD12B_CCDS55916.1_ex4_14:51348322-51348345:+_5-2	ABHD12B	522	679
ABHD12B_CCDS55916.1_ex3_14:51347235-51347258:-_5-1	ABHD12B	602	971
ABHD12B_CCDS55916.1_ex6_14:51352479-51352502:-_5-3	ABHD12B	181	721
ABHD12B_CCDS55916.1_ex6_14:51352493-51352516:+_5-4	ABHD12B	308	610
ABHD13_CCDS32007.1_ex0_13:108881926-108881949:+_5-3	ABHD13	215	737
ABHD13_CCDS32007.1_ex0_13:108881899-108881922:-_5-2	ABHD13	0	21
ABHD13_CCDS32007.1_ex0_13:108882004-108882027:+_5-4	ABHD13	30	236
ABHD13_CCDS32007.1_ex0_13:108881866-108881889:+_5-1	ABHD13	3	18
ABHD13_CCDS32007.1_ex0_13:108882265-108882288:-_5-5	ABHD13	44	72
ABHD14A_CCDS2843.1_ex1_3:52011954-52011977:-_5-1	ABHD14A	581	969
ABHD14A_CCDS2843.1_ex2_3:52012300-52012323:+_5-3	ABHD14A	777	1111
ABHD14A_CCDS2843.1_ex1_3:52012050-52012073:+_5-2	ABHD14A	1150	2116
ABHD14A_CCDS2843.1_ex2_3:52012345-52012368:+_5-4	ABHD14A	429	946
ABHD14A_CCDS2843.1_ex3_3:52014403-52014426:-_5-5	ABHD14A	208	598
ABHD14B_CCDS2842.1_ex1_3:52004012-52004035:+_5-2	ABHD14B	85	343
ABHD14B_CCDS2842.1_ex1_3:52004079-52004102:+_5-3	ABHD14B	295	1181
ABHD14B_CCDS2842.1_ex1_3:52004149-52004172:-_5-4	ABHD14B	2073	3080
ABHD14B_CCDS2842.1_ex1_3:52003983-52004006:+_5-1	ABHD14B	337	763
ABHD14B_CCDS2842.1_ex2_3:52005460-52005483:+_5-5	ABHD14B	948	1611
ABHD15_CCDS32602.1_ex1_17:27893332-27893355:-_5-2	ABHD15	192	1091
ABHD15_CCDS32602.1_ex1_17:27893799-27893822:+_5-5	ABHD15	610	2267
ABHD15_CCDS32602.1_ex1_17:27893274-27893297:+_5-1	ABHD15	361	857
ABHD15_CCDS32602.1_ex1_17:27893400-27893423:-_5-3	ABHD15	711	2696
ABHD15_CCDS32602.1_ex1_17:27893627-27893650:-_5-4	ABHD15	969	2775
ABHD16A_CCDS4713.1_ex13_6:31660799-31660822:-_5-4	ABHD16A	361	961
ABHD16A_CCDS4713.1_ex15_6:31664772-31664795:+_5-5	ABHD16A	811	1448
ABHD16A_CCDS4713.1_ex12_6:31659655-31659678:+_5-3	ABHD16A	498	2280
ABHD16A_CCDS4713.1_ex11_6:31659441-31659464:-_5-2	ABHD16A	767	1289
ABHD16A_CCDS4713.1_ex11_6:31659382-31659405:+_5-1	ABHD16A	253	662
ABHD16B_CCDS13539.1_ex0_20:62493289-62493312:+_5-3	ABHD16B	994	1179
ABHD16B_CCDS13539.1_ex0_20:62493189-62493212:+_5-2	ABHD16B	1266	2214
ABHD16B_CCDS13539.1_ex0_20:62492991-62493014:-_5-1	ABHD16B	1061	1542
ABHD16B_CCDS13539.1_ex0_20:62493430-62493453:+_5-4	ABHD16B	286	1273
ABHD16B_CCDS13539.1_ex0_20:62493537-62493560:-_5-5	ABHD16B	558	1356
ABHD17A_CCDS32867.1_ex4_19:1881336-1881359:+_5-5	ABHD17A	659	2269
ABHD17A_CCDS32867.1_ex4_19:1881262-1881285:+_5-3	ABHD17A	641	1550
ABHD17A_CCDS32867.1_ex2_19:1880106-1880129:-_5-1	ABHD17A	290	1582
ABHD17B_CCDS35042.1_ex3_9:74489579-74489602:+_5-1	ABHD17B	343	1458
ABHD17B_CCDS35042.1_ex3_9:74489645-74489668:-_5-3	ABHD17B	4	93
ABHD17B_CCDS35042.1_ex3_9:74489604-74489627:-_5-2	ABHD17B	1	21
ABHD17B_CCDS35042.1_ex3_9:74489769-74489792:-_5-5	ABHD17B	13	142
ABHD17B_CCDS35042.1_ex3_9:74489711-74489734:+_5-4	ABHD17B	67	185
ABHD17C_CCDS45323.1_ex1_15:81041924-81041947:-_5-5	ABHD17C	275	1462
ABHD17C_CCDS45323.1_ex1_15:81041908-81041931:-_5-4	ABHD17C	1563	1328
ABHD17C_CCDS45323.1_ex0_15:80987882-80987905:-_5-1	ABHD17C	849	1917
ABHD17C_CCDS45323.1_ex1_15:81041849-81041872:-_5-3	ABHD17C	371	1128
ABHD17C_CCDS45323.1_ex0_15:80988038-80988061:+_5-2	ABHD17C	573	1325
ABHD2_CCDS10348.1_ex2_15:89698665-89698688:+_5-2	ABHD2	209	236
ABHD2_CCDS10348.1_ex2_15:89698746-89698769:-_5-5	ABHD2	278	1081
ABHD2_CCDS10348.1_ex1_15:89695032-89695055:-_5-1	ABHD2	141	217
ABHD2_CCDS10348.1_ex2_15:89698694-89698717:+_5-3	ABHD2	615	2141
ABHD2_CCDS10348.1_ex2_15:89698721-89698744:-_5-4	ABHD2	340	1218
ABHD3_CCDS32802.1_ex7_18:19283541-19283564:+_5-1	ABHD3	1182	2896
ABHD3_CCDS32802.1_ex7_18:19283685-19283708:-_5-5	ABHD3	471	1835
ABHD3_CCDS32802.1_ex7_18:19283569-19283592:+_5-2	ABHD3	66	410
ABHD3_CCDS32802.1_ex7_18:19283635-19283658:+_5-4	ABHD3	202	1002
ABHD3_CCDS32802.1_ex7_18:19283615-19283638:-_5-3	ABHD3	585	1303
ABHD4_CCDS9572.1_ex2_14:23072373-23072396:+_5-1	ABHD4	693	2151
ABHD4_CCDS9572.1_ex2_14:23072515-23072538:+_5-3	ABHD4	286	839
ABHD4_CCDS9572.1_ex2_14:23072555-23072578:+_5-4	ABHD4	279	816
ABHD4_CCDS9572.1_ex2_14:23072477-23072500:-_5-2	ABHD4	676	1196
ABHD4_CCDS9572.1_ex3_14:23072853-23072876:-_5-5	ABHD4	269	364
ABHD5_CCDS2711.1_ex2_3:43743815-43743838:-_5-1	ABHD5	0	5
ABHD5_CCDS2711.1_ex2_3:43743978-43744001:+_5-4	ABHD5	598	1305
ABHD5_CCDS2711.1_ex2_3:43743907-43743930:+_5-2	ABHD5	144	771
ABHD5_CCDS2711.1_ex2_3:43744017-43744040:+_5-5	ABHD5	290	960
ABHD5_CCDS2711.1_ex2_3:43743924-43743947:-_5-3	ABHD5	734	1157
ABHD6_CCDS2887.1_ex2_3:58255058-58255081:+_5-3	ABHD6	1877	2887
ABHD6_CCDS2887.1_ex1_3:58252912-58252935:+_5-1	ABHD6	756	1028
ABHD6_CCDS2887.1_ex1_3:58253017-58253040:-_5-2	ABHD6	455	936
ABHD6_CCDS2887.1_ex3_3:58256750-58256773:-_5-5	ABHD6	243	850
ABHD6_CCDS2887.1_ex2_3:58255116-58255139:+_5-4	ABHD6	688	483
ABHD8_CCDS12355.1_ex3_19:17411913-17411936:-_5-1	ABHD8	284	1119
ABHD8_CCDS12355.1_ex3_19:17412302-17412325:+_5-5	ABHD8	352	967
ABHD8_CCDS12355.1_ex3_19:17412185-17412208:+_5-4	ABHD8	360	1137
ABHD8_CCDS12355.1_ex3_19:17412155-17412178:+_5-3	ABHD8	700	1156
ABHD8_CCDS12355.1_ex3_19:17412108-17412131:-_5-2	ABHD8	519	1203
ABI1_CCDS31169.1_ex6_10:27059179-27059202:+_5-2	ABI1	738	1754
ABI1_CCDS31169.1_ex8_10:27112164-27112187:+_5-4	ABI1	326	599
ABI1_CCDS31169.1_ex5_10:27057833-27057856:+_5-1	ABI1	638	1352
ABI1_CCDS31169.1_ex8_10:27112065-27112088:-_5-3	ABI1	100	277
ABI1_CCDS31169.1_ex9_10:27149695-27149718:+_5-5	ABI1	896	1975
ABI2_CCDS2358.1_ex3_2:204255829-204255852:-_5-2	ABI2	197	655
ABI2_CCDS2358.1_ex4_2:204259432-204259455:-_5-3	ABI2	183	985
ABI2_CCDS2358.1_ex4_2:204259486-204259509:-_5-5	ABI2	363	1679
ABI2_CCDS2358.1_ex4_2:204259462-204259485:-_5-4	ABI2	440	1085
ABI2_CCDS2358.1_ex2_2:204245027-204245050:-_5-1	ABI2	184	972
ABI3_CCDS11546.1_ex2_17:47295169-47295192:-_5-2	ABI3	539	2087
ABI3_CCDS11546.1_ex2_17:47295241-47295264:+_5-4	ABI3	286	969
ABI3_CCDS11546.1_ex2_17:47295113-47295136:+_5-1	ABI3	347	677
ABI3_CCDS11546.1_ex3_17:47296933-47296956:+_5-5	ABI3	413	369
ABI3_CCDS11546.1_ex2_17:47295206-47295229:-_5-3	ABI3	369	1190
ABI3BP_CCDS46880.1_ex19_3:100567673-100567696:+_5-2	ABI3BP	450	815
ABI3BP_CCDS46880.1_ex33_3:100645253-100645276:+_5-5	ABI3BP	196	381
ABI3BP_CCDS46880.1_ex19_3:100567653-100567676:+_5-1	ABI3BP	600	1438
ABI3BP_CCDS46880.1_ex31_3:100617721-100617744:+_5-4	ABI3BP	79	310
ABI3BP_CCDS46880.1_ex24_3:100583695-100583718:+_5-3	ABI3BP	71	337
ABL1_CCDS35165.1_ex1_9:133729502-133729525:+_5-1	ABL1	531	1254
ABL1_CCDS35165.1_ex7_9:133753843-133753866:-_5-5	ABL1	210	1023
ABL1_CCDS35165.1_ex2_9:133730418-133730441:+_5-2	ABL1	193	413
ABL1_CCDS35165.1_ex3_9:133738282-133738305:+_5-4	ABL1	293	1086
ABL1_CCDS35165.1_ex3_9:133738200-133738223:+_5-3	ABL1	674	1923
ABL2_CCDS30947.1_ex7_1:179090845-179090868:-_5-1	ABL2	199	1006
ABL2_CCDS30947.1_ex8_1:179095555-179095578:-_5-2	ABL2	693	1505
ABL2_CCDS30947.1_ex9_1:179100556-179100579:+_5-4	ABL2	863	1880
ABL2_CCDS30947.1_ex9_1:179100594-179100617:-_5-5	ABL2	811	1352
ABL2_CCDS30947.1_ex8_1:179095735-179095758:-_5-3	ABL2	397	1345
ABLIM1_CCDS31288.1_ex11_10:116225536-116225559:-_5-1	ABLIM1	599	1422
ABLIM1_CCDS31288.1_ex11_10:116225558-116225581:+_5-2	ABLIM1	316	2026
ABLIM1_CCDS31288.1_ex13_10:116232848-116232871:+_5-3	ABLIM1	119	472
ABLIM1_CCDS31288.1_ex14_10:116233706-116233729:-_5-5	ABLIM1	107	310
ABLIM1_CCDS31288.1_ex14_10:116233632-116233655:+_5-4	ABLIM1	0	28
ABLIM2_CCDS47011.1_ex8_4:8037919-8037942:+_5-1	ABLIM2	447	768
ABLIM2_CCDS47011.1_ex8_4:8037938-8037961:+_5-2	ABLIM2	178	640
ABLIM2_CCDS47011.1_ex8_4:8037961-8037984:-_5-3	ABLIM2	134	570
ABLIM2_CCDS47011.1_ex8_4:8037982-8038005:-_5-4	ABLIM2	738	948
ABLIM2_CCDS47011.1_ex9_4:8046885-8046908:+_5-5	ABLIM2	92	460
ABLIM3_CCDS4294.1_ex2_5:148577900-148577923:+_5-1	ABLIM3	1103	1955
ABLIM3_CCDS4294.1_ex9_5:148617060-148617083:+_5-4	ABLIM3	0	51
ABLIM3_CCDS4294.1_ex4_5:148586678-148586701:+_5-3	ABLIM3	232	674
ABLIM3_CCDS4294.1_ex9_5:148617123-148617146:+_5-5	ABLIM3	480	742
ABLIM3_CCDS4294.1_ex2_5:148577937-148577960:-_5-2	ABLIM3	657	1193
ABR_CCDS10999.1_ex5_17:915941-915964:+_11-3	ABR	744	1073
ABR_CCDS10999.1_ex11_17:961251-961274:+_11-7	ABR	433	648
ABR_CCDS10999.1_ex5_17:915960-915983:-_11-4	ABR	215	474
ABR_CCDS10999.1_ex21_17:1028604-1028627:+_11-1	ABR	442	761
ABR_CCDS10999.1_ex6_17:916345-916368:-_11-6	ABR	244	453
ABR_CCDS10999.1_ex16_17:976879-976902:+_11-9	ABR	725	1313
ABR_CCDS10999.1_ex16_17:976855-976878:+_11-8	ABR	134	468
ABR_CCDS10999.1_ex5_17:915986-916009:+_11-5	ABR	448	1953
ABR_CCDS10999.1_ex4_17:915124-915147:-_11-2	ABR	653	1296
ABR_CCDS10999.1_ex18_17:986839-986862:+_11-11	ABR	594	1965
ABR_CCDS10999.1_ex18_17:986812-986835:-_11-10	ABR	94	526
ABRA_CCDS6305.1_ex1_8:107781927-107781950:+_5-1	ABRA	931	2345
ABRA_CCDS6305.1_ex1_8:107782012-107782035:+_5-2	ABRA	1108	2214
ABRA_CCDS6305.1_ex1_8:107782285-107782308:-_5-5	ABRA	785	825
ABRA_CCDS6305.1_ex1_8:107782103-107782126:+_5-4	ABRA	224	263
ABRA_CCDS6305.1_ex1_8:107782078-107782101:-_5-3	ABRA	31	436
ABRACL_CCDS43509.1_ex1_6:139363916-139363939:-_4-3	ABRACL	227	253
ABRACL_CCDS43509.1_ex1_6:139363895-139363918:-_4-2	ABRACL	263	335
ABRACL_CCDS43509.1_ex1_6:139363939-139363962:+_4-4	ABRACL	399	544
ABRACL_CCDS43509.1_ex1_6:139363863-139363886:+_4-1	ABRACL	240	232
ABT1_CCDS4616.1_ex1_6:26598205-26598228:+_5-4	ABT1	165	937
ABT1_CCDS4616.1_ex0_6:26597412-26597435:-_5-2	ABT1	201	2027
ABT1_CCDS4616.1_ex1_6:26598142-26598165:-_5-3	ABT1	462	1075
ABT1_CCDS4616.1_ex1_6:26598267-26598290:-_5-5	ABT1	139	540
ABT1_CCDS4616.1_ex0_6:26597385-26597408:-_5-1	ABT1	761	1961
ABTB1_CCDS3045.1_ex9_3:127396619-127396642:-_5-4	ABTB1	743	1719
ABTB1_CCDS3045.1_ex8_3:127396330-127396353:-_5-2	ABTB1	43	450
ABTB1_CCDS3045.1_ex7_3:127396021-127396044:-_5-1	ABTB1	255	941
ABTB1_CCDS3045.1_ex9_3:127396635-127396658:-_5-5	ABTB1	154	290
ABTB1_CCDS3045.1_ex9_3:127396538-127396561:+_5-3	ABTB1	474	1879
ABTB2_CCDS7890.2_ex13_11:34194811-34194834:+_5-2	ABTB2	868	2065
ABTB2_CCDS7890.2_ex15_11:34226169-34226192:+_5-3	ABTB2	914	2265
ABTB2_CCDS7890.2_ex16_11:34378449-34378472:+_5-4	ABTB2	752	1584
ABTB2_CCDS7890.2_ex13_11:34194754-34194777:-_5-1	ABTB2	255	1491
ABTB2_CCDS7890.2_ex16_11:34379004-34379027:+_5-5	ABTB2	1051	1150
ACAA1_CCDS2673.1_ex8_3:38173441-38173464:-_5-4	ACAA1	586	1291
ACAA1_CCDS2673.1_ex10_3:38178145-38178168:+_5-5	ACAA1	142	1000
ACAA1_CCDS2673.1_ex7_3:38173098-38173121:-_5-3	ACAA1	100	354
ACAA1_CCDS2673.1_ex4_3:38168105-38168128:+_5-1	ACAA1	1469	1644
ACAA1_CCDS2673.1_ex5_3:38169304-38169327:-_5-2	ACAA1	459	603
ACAA2_CCDS11939.1_ex7_18:47323832-47323855:+_5-4	ACAA2	132	656
ACAA2_CCDS11939.1_ex7_18:47323875-47323898:+_5-5	ACAA2	328	1189
ACAA2_CCDS11939.1_ex6_18:47322164-47322187:+_5-3	ACAA2	200	1174
ACAA2_CCDS11939.1_ex5_18:47320656-47320679:+_5-1	ACAA2	759	1551
ACAA2_CCDS11939.1_ex6_18:47322134-47322157:+_5-2	ACAA2	173	604
ACACA_CCDS11317.1_ex36_17:35602062-35602085:-_5-3	ACACA	264	758
ACACA_CCDS11317.1_ex30_17:35583268-35583291:+_5-2	ACACA	1210	1683
ACACA_CCDS11317.1_ex27_17:35578744-35578767:+_5-1	ACACA	156	415
ACACA_CCDS11317.1_ex40_17:35608949-35608972:+_5-5	ACACA	211	1272
ACACA_CCDS11317.1_ex37_17:35603874-35603897:-_5-4	ACACA	196	473
ACACB_CCDS31898.1_ex0_12:109577719-109577742:+_5-1	ACACB	1225	1927
ACACB_CCDS31898.1_ex0_12:109577758-109577781:+_5-2	ACACB	669	1129
ACACB_CCDS31898.1_ex12_12:109629453-109629476:+_5-4	ACACB	246	969
ACACB_CCDS31898.1_ex17_12:109639499-109639522:-_5-5	ACACB	661	1270
ACACB_CCDS31898.1_ex5_12:109611981-109612004:-_5-3	ACACB	875	1588
ACAD10_CCDS31903.1_ex0_12:112130639-112130662:+_5-1	ACAD10	467	841
ACAD10_CCDS31903.1_ex5_12:112153664-112153687:+_5-2	ACAD10	1039	1433
ACAD10_CCDS31903.1_ex8_12:112167618-112167641:+_5-5	ACAD10	253	1067
ACAD10_CCDS31903.1_ex6_12:112159505-112159528:-_5-3	ACAD10	441	480
ACAD10_CCDS31903.1_ex7_12:112165845-112165868:-_5-4	ACAD10	489	1750
ACAD11_CCDS3074.1_ex14_3:132350279-132350302:-_5-2	ACAD11	572	1359
ACAD11_CCDS3074.1_ex15_3:132358429-132358452:+_5-3	ACAD11	861	1448
ACAD11_CCDS3074.1_ex19_3:132378471-132378494:-_5-5	ACAD11	630	1446
ACAD11_CCDS3074.1_ex13_3:132349354-132349377:-_5-1	ACAD11	905	949
ACAD11_CCDS3074.1_ex16_3:132360960-132360983:+_5-4	ACAD11	837	965
ACAD8_CCDS8498.1_ex3_11:134128465-134128488:-_5-4	ACAD8	0	0
ACAD8_CCDS8498.1_ex2_11:134127012-134127035:+_5-2	ACAD8	392	1241
ACAD8_CCDS8498.1_ex5_11:134129537-134129560:+_5-5	ACAD8	662	1136
ACAD8_CCDS8498.1_ex3_11:134128416-134128439:-_5-3	ACAD8	487	616
ACAD8_CCDS8498.1_ex0_11:134123591-134123614:-_5-1	ACAD8	876	1835
ACAD9_CCDS3053.1_ex5_3:128616476-128616499:+_5-5	ACAD9	374	960
ACAD9_CCDS3053.1_ex0_3:128598636-128598659:-_5-1	ACAD9	18	732
ACAD9_CCDS3053.1_ex4_3:128615319-128615342:+_5-4	ACAD9	265	1732
ACAD9_CCDS3053.1_ex1_3:128603545-128603568:+_5-2	ACAD9	326	1805
ACAD9_CCDS3053.1_ex2_3:128612398-128612421:+_5-3	ACAD9	14	711
ACADL_CCDS2389.1_ex8_2:211082690-211082713:+_5-4	ACADL	262	755
ACADL_CCDS2389.1_ex7_2:211081160-211081183:-_5-3	ACADL	26	60
ACADL_CCDS2389.1_ex8_2:211082722-211082745:-_5-5	ACADL	350	890
ACADL_CCDS2389.1_ex6_2:211074937-211074960:-_5-1	ACADL	7	187
ACADL_CCDS2389.1_ex7_2:211081079-211081102:-_5-2	ACADL	560	1153
ACADM_CCDS44165.1_ex3_1:76198544-76198567:+_5-1	ACADM	222	726
ACADM_CCDS44165.1_ex6_1:76205685-76205708:+_5-3	ACADM	830	1569
ACADM_CCDS44165.1_ex6_1:76205664-76205687:+_5-2	ACADM	17	190
ACADM_CCDS44165.1_ex6_1:76205760-76205783:+_5-4	ACADM	256	1005
ACADM_CCDS44165.1_ex8_1:76215118-76215141:+_5-5	ACADM	120	333
ACADS_CCDS9207.1_ex2_12:121174909-121174932:-_5-3	ACADS	1212	1992
ACADS_CCDS9207.1_ex4_12:121175748-121175771:+_5-5	ACADS	1163	1958
ACADS_CCDS9207.1_ex1_12:121164944-121164967:-_5-1	ACADS	402	1164
ACADS_CCDS9207.1_ex2_12:121174853-121174876:-_5-2	ACADS	312	717
ACADS_CCDS9207.1_ex4_12:121175681-121175704:-_5-4	ACADS	967	2123
ACADSB_CCDS7634.1_ex2_10:124797339-124797362:+_5-2	ACADSB	25	12
ACADSB_CCDS7634.1_ex5_10:124802585-124802608:+_5-4	ACADSB	18	257
ACADSB_CCDS7634.1_ex5_10:124802658-124802681:-_5-5	ACADSB	566	747
ACADSB_CCDS7634.1_ex2_10:124797287-124797310:+_5-1	ACADSB	415	819
ACADSB_CCDS7634.1_ex3_10:124800034-124800057:+_5-3	ACADSB	543	1198
ACADVL_CCDS11090.1_ex7_17:7125290-7125313:+_5-5	ACADVL	190	750
ACADVL_CCDS11090.1_ex3_17:7123982-7124005:-_5-2	ACADVL	335	741
ACADVL_CCDS11090.1_ex4_17:7124128-7124151:-_5-3	ACADVL	222	719
ACADVL_CCDS11090.1_ex1_17:7123483-7123506:+_5-1	ACADVL	481	1631
ACADVL_CCDS11090.1_ex6_17:7124852-7124875:-_5-4	ACADVL	380	1295
ACAN_CCDS53970.1_ex3_15:89385066-89385089:+_5-1	ACAN	1012	2254
ACAN_CCDS53970.1_ex4_15:89386844-89386867:-_5-2	ACAN	851	1339
ACAN_CCDS53970.1_ex6_15:89390543-89390566:-_5-3	ACAN	808	1740
ACAN_CCDS53970.1_ex8_15:89392877-89392900:-_5-5	ACAN	604	1660
ACAN_CCDS53970.1_ex6_15:89390636-89390659:-_5-4	ACAN	879	1774
ACAP1_CCDS11101.1_ex2_17:7245322-7245345:-_5-1	ACAP1	479	1170
ACAP1_CCDS11101.1_ex2_17:7245375-7245398:-_5-2	ACAP1	850	1604
ACAP1_CCDS11101.1_ex5_17:7246850-7246873:-_5-5	ACAP1	686	1908
ACAP1_CCDS11101.1_ex5_17:7246719-7246742:+_5-3	ACAP1	808	1612
ACAP1_CCDS11101.1_ex5_17:7246824-7246847:+_5-4	ACAP1	1214	1438
ACAP2_CCDS33924.1_ex11_3:195028036-195028059:-_5-3	ACAP2	345	641
ACAP2_CCDS33924.1_ex10_3:195027260-195027283:+_5-1	ACAP2	3	81
ACAP2_CCDS33924.1_ex20_3:195102716-195102739:-_5-5	ACAP2	37	116
ACAP2_CCDS33924.1_ex20_3:195102645-195102668:+_5-4	ACAP2	231	298
ACAP2_CCDS33924.1_ex10_3:195027304-195027327:-_5-2	ACAP2	607	1628
ACAP3_CCDS19.2_ex10_1:1233213-1233236:+_5-3	ACAP3	165	1169
ACAP3_CCDS19.2_ex13_1:1234006-1234029:-_5-4	ACAP3	368	1110
ACAP3_CCDS19.2_ex9_1:1231944-1231967:+_5-1	ACAP3	766	1868
ACAP3_CCDS19.2_ex20_1:1238321-1238344:-_5-5	ACAP3	356	1219
ACAP3_CCDS19.2_ex9_1:1231970-1231993:+_5-2	ACAP3	552	1707
ACAT1_CCDS8339.1_ex2_11:108004577-108004600:-_5-1	ACAT1	6	141
ACAT1_CCDS8339.1_ex4_11:108005873-108005896:-_5-2	ACAT1	0	95
ACAT1_CCDS8339.1_ex5_11:108009658-108009681:-_5-4	ACAT1	0	13
ACAT1_CCDS8339.1_ex6_11:108010823-108010846:+_5-5	ACAT1	7	248
ACAT1_CCDS8339.1_ex4_11:108005947-108005970:+_5-3	ACAT1	302	781
ACAT2_CCDS5268.1_ex3_6:160189643-160189666:+_5-2	ACAT2	8	39
ACAT2_CCDS5268.1_ex2_6:160188149-160188172:+_5-1	ACAT2	775	814
ACAT2_CCDS5268.1_ex4_6:160196298-160196321:-_5-4	ACAT2	18	59
ACAT2_CCDS5268.1_ex4_6:160196223-160196246:+_5-3	ACAT2	32	191
ACAT2_CCDS5268.1_ex4_6:160196320-160196343:-_5-5	ACAT2	47	258
ACBD3_CCDS1551.1_ex6_1:226353589-226353612:-_5-4	ACBD3	200	823
ACBD3_CCDS1551.1_ex5_1:226352508-226352531:-_5-2	ACBD3	90	249
ACBD3_CCDS1551.1_ex7_1:226374211-226374234:-_5-5	ACBD3	355	943
ACBD3_CCDS1551.1_ex5_1:226352583-226352606:-_5-3	ACBD3	8	445
ACBD3_CCDS1551.1_ex4_1:226349283-226349306:-_5-1	ACBD3	132	588
ACBD4_CCDS42348.1_ex1_17:43213878-43213901:-_5-1	ACBD4	591	935
ACBD4_CCDS42348.1_ex3_17:43214432-43214455:+_5-5	ACBD4	829	1162
ACBD4_CCDS42348.1_ex1_17:43213966-43213989:-_5-3	ACBD4	358	1013
ACBD4_CCDS42348.1_ex3_17:43214384-43214407:+_5-4	ACBD4	483	1406
ACBD4_CCDS42348.1_ex1_17:43213910-43213933:+_5-2	ACBD4	478	1534
ACBD5_CCDS44368.1_ex6_10:27506985-27507008:-_5-3	ACBD5	894	1159
ACBD5_CCDS44368.1_ex6_10:27506944-27506967:-_5-2	ACBD5	104	369
ACBD5_CCDS44368.1_ex10_10:27524084-27524107:-_5-5	ACBD5	26	19
ACBD5_CCDS44368.1_ex4_10:27499981-27500004:-_5-1	ACBD5	656	878
ACBD5_CCDS44368.1_ex8_10:27512265-27512288:-_5-4	ACBD5	264	427
ACBD6_CCDS1339.1_ex5_1:180461412-180461435:-_5-1	ACBD6	354	263
ACBD6_CCDS1339.1_ex7_1:180471214-180471237:-_5-4	ACBD6	646	1745
ACBD6_CCDS1339.1_ex5_1:180461490-180461513:-_5-2	ACBD6	246	581
ACBD6_CCDS1339.1_ex7_1:180471178-180471201:-_5-3	ACBD6	70	360
ACBD6_CCDS1339.1_ex7_1:180471289-180471312:-_5-5	ACBD6	801	2122
ACBD7_CCDS31153.1_ex1_10:15120742-15120765:-_5-3	ACBD7	574	1944
ACBD7_CCDS31153.1_ex2_10:15120959-15120982:-_5-5	ACBD7	59	80
ACBD7_CCDS31153.1_ex1_10:15120724-15120747:-_5-2	ACBD7	3	86
ACBD7_CCDS31153.1_ex1_10:15120710-15120733:-_5-1	ACBD7	85	62
ACBD7_CCDS31153.1_ex2_10:15120935-15120958:-_5-4	ACBD7	35	28
ACCS_CCDS7907.1_ex2_11:44094998-44095021:+_5-3	ACCS	249	640
ACCS_CCDS7907.1_ex7_11:44100275-44100298:-_5-5	ACCS	286	645
ACCS_CCDS7907.1_ex0_11:44089428-44089451:-_5-2	ACCS	111	469
ACCS_CCDS7907.1_ex5_11:44098846-44098869:-_5-4	ACCS	306	452
ACCS_CCDS7907.1_ex0_11:44089251-44089274:+_5-1	ACCS	810	1188
ACCSL_CCDS41636.1_ex0_11:44069678-44069701:+_5-1	ACCSL	116	82
ACCSL_CCDS41636.1_ex0_11:44070035-44070058:-_5-4	ACCSL	324	898
ACCSL_CCDS41636.1_ex4_11:44073262-44073285:-_5-5	ACCSL	1018	3386
ACCSL_CCDS41636.1_ex0_11:44069979-44070002:+_5-3	ACCSL	1314	2789
ACCSL_CCDS41636.1_ex0_11:44069791-44069814:-_5-2	ACCSL	221	266
ACD_CCDS10842.1_ex11_16:67694252-67694275:-_5-5	ACD	873	2099
ACD_CCDS10842.1_ex10_16:67693882-67693905:-_5-3	ACD	857	1476
ACD_CCDS10842.1_ex11_16:67694136-67694159:-_5-4	ACD	797	1902
ACD_CCDS10842.1_ex10_16:67693827-67693850:-_5-2	ACD	1258	2435
ACD_CCDS10842.1_ex9_16:67693662-67693685:-_5-1	ACD	237	1060
ACE_CCDS11637.1_ex12_17:61562660-61562683:+_5-2	ACE	298	1150
ACE_CCDS11637.1_ex12_17:61562639-61562662:+_5-1	ACE	197	915
ACE_CCDS11637.1_ex13_17:61564002-61564025:-_5-3	ACE	38	302
ACE_CCDS11637.1_ex15_17:61566004-61566027:-_5-5	ACE	335	1248
ACE_CCDS11637.1_ex14_17:61564389-61564412:-_5-4	ACE	207	1130
ACE2_CCDS14169.1_ex13_X:15607486-15607509:+_5-4	ACE2	785	1553
ACE2_CCDS14169.1_ex10_X:15599403-15599426:-_5-1	ACE2	989	1774
ACE2_CCDS14169.1_ex12_X:15605898-15605921:-_5-3	ACE2	81	182
ACE2_CCDS14169.1_ex11_X:15603596-15603619:-_5-2	ACE2	828	1256
ACE2_CCDS14169.1_ex15_X:15610401-15610424:-_5-5	ACE2	328	837
ACER1_CCDS12161.1_ex4_19:6312414-6312437:+_5-5	ACER1	79	680
ACER1_CCDS12161.1_ex3_19:6312269-6312292:+_5-3	ACER1	125	280
ACER1_CCDS12161.1_ex2_19:6309827-6309850:+_5-1	ACER1	289	888
ACER1_CCDS12161.1_ex4_19:6312389-6312412:+_5-4	ACER1	186	244
ACER1_CCDS12161.1_ex3_19:6312202-6312225:+_5-2	ACER1	203	1420
ACER2_CCDS34992.1_ex0_9:19409173-19409196:+_5-1	ACER2	367	1104
ACER2_CCDS34992.1_ex2_9:19424724-19424747:-_5-2	ACER2	11	112
ACER2_CCDS34992.1_ex3_9:19434941-19434964:+_5-3	ACER2	252	660
ACER2_CCDS34992.1_ex3_9:19434971-19434994:-_5-4	ACER2	835	1348
ACER2_CCDS34992.1_ex3_9:19435060-19435083:+_5-5	ACER2	423	445
ACER3_CCDS8247.1_ex1_11:76637652-76637675:+_5-3	ACER3	189	902
ACER3_CCDS8247.1_ex0_11:76572096-76572119:-_5-1	ACER3	332	1022
ACER3_CCDS8247.1_ex5_11:76701596-76701619:+_5-5	ACER3	226	439
ACER3_CCDS8247.1_ex1_11:76637635-76637658:-_5-2	ACER3	634	1104
ACER3_CCDS8247.1_ex4_11:76696736-76696759:-_5-4	ACER3	0	2
ACHE_CCDS5709.1_ex3_7:100491450-100491473:+_5-3	ACHE	444	981
ACHE_CCDS5709.1_ex3_7:100491356-100491379:-_5-2	ACHE	703	1563
ACHE_CCDS5709.1_ex3_7:100491607-100491630:+_5-4	ACHE	202	575
ACHE_CCDS5709.1_ex3_7:100491172-100491195:+_5-1	ACHE	884	1656
ACHE_CCDS5709.1_ex3_7:100491681-100491704:-_5-5	ACHE	0	5
ACIN1_CCDS53887.1_ex7_14:23533356-23533379:-_5-2	ACIN1	300	824
ACIN1_CCDS53887.1_ex10_14:23538716-23538739:-_5-5	ACIN1	72	822
ACIN1_CCDS53887.1_ex8_14:23533625-23533648:-_5-3	ACIN1	302	1139
ACIN1_CCDS53887.1_ex10_14:23538701-23538724:+_5-4	ACIN1	353	1331
ACIN1_CCDS53887.1_ex7_14:23533312-23533335:-_5-1	ACIN1	322	1412
ACKR2_CCDS2706.1_ex0_3:42906140-42906163:-_5-1	ACKR2	65	74
ACKR2_CCDS2706.1_ex0_3:42906543-42906566:+_5-4	ACKR2	229	184
ACKR2_CCDS2706.1_ex0_3:42906580-42906603:+_5-5	ACKR2	592	1487
ACKR2_CCDS2706.1_ex0_3:42906482-42906505:-_5-3	ACKR2	392	832
ACKR2_CCDS2706.1_ex0_3:42906173-42906196:-_5-2	ACKR2	437	1114
ACKR3_CCDS2516.1_ex0_2:237489278-237489301:+_5-2	ACKR3	1261	1736
ACKR3_CCDS2516.1_ex0_2:237489661-237489684:-_5-5	ACKR3	142	800
ACKR3_CCDS2516.1_ex0_2:237489328-237489351:-_5-3	ACKR3	602	1396
ACKR3_CCDS2516.1_ex0_2:237489438-237489461:-_5-4	ACKR3	1418	3240
ACKR3_CCDS2516.1_ex0_2:237489233-237489256:-_5-1	ACKR3	384	1027
ACKR4_CCDS3075.1_ex0_3:132319419-132319442:-_5-1	ACKR4	131	632
ACKR4_CCDS3075.1_ex0_3:132319805-132319828:-_5-5	ACKR4	266	867
ACKR4_CCDS3075.1_ex0_3:132319664-132319687:+_5-3	ACKR4	700	1830
ACKR4_CCDS3075.1_ex0_3:132319753-132319776:-_5-4	ACKR4	19	84
ACKR4_CCDS3075.1_ex0_3:132319523-132319546:-_5-2	ACKR4	124	302
ACLY_CCDS11412.1_ex17_17:40054877-40054900:+_5-1	ACLY	1605	3747
ACLY_CCDS11412.1_ex22_17:40063697-40063720:+_5-3	ACLY	705	2224
ACLY_CCDS11412.1_ex26_17:40068754-40068777:-_5-5	ACLY	743	1525
ACLY_CCDS11412.1_ex20_17:40061873-40061896:-_5-2	ACLY	216	632
ACLY_CCDS11412.1_ex24_17:40065902-40065925:+_5-4	ACLY	230	1226
ACMSD_CCDS2173.2_ex4_2:135621158-135621181:+_5-5	ACMSD	403	1207
ACMSD_CCDS2173.2_ex3_2:135619559-135619582:-_5-1	ACMSD	293	858
ACMSD_CCDS2173.2_ex4_2:135621143-135621166:+_5-4	ACMSD	859	1584
ACMSD_CCDS2173.2_ex4_2:135621016-135621039:-_5-2	ACMSD	218	892
ACMSD_CCDS2173.2_ex4_2:135621123-135621146:+_5-3	ACMSD	233	761
ACN9_CCDS5648.1_ex0_7:96747103-96747126:+_5-1	ACN9	286	1393
ACN9_CCDS5648.1_ex0_7:96747121-96747144:-_5-2	ACN9	437	1255
ACN9_CCDS5648.1_ex0_7:96747187-96747210:+_5-4	ACN9	294	950
ACN9_CCDS5648.1_ex1_7:96810328-96810351:+_5-5	ACN9	556	886
ACN9_CCDS5648.1_ex0_7:96747160-96747183:+_5-3	ACN9	0	1
ACO1_CCDS6525.1_ex1_9:32407297-32407320:-_5-1	ACO1	151	273
ACO1_CCDS6525.1_ex6_9:32420993-32421016:+_5-5	ACO1	163	373
ACO1_CCDS6525.1_ex1_9:32407412-32407435:-_5-2	ACO1	415	1309
ACO1_CCDS6525.1_ex6_9:32420920-32420943:-_5-4	ACO1	458	1202
ACO1_CCDS6525.1_ex4_9:32418346-32418369:+_5-3	ACO1	493	1041
ACO2_CCDS14017.1_ex1_22:41895849-41895872:+_5-1	ACO2	140	425
ACO2_CCDS14017.1_ex5_22:41911786-41911809:+_5-3	ACO2	375	1753
ACO2_CCDS14017.1_ex5_22:41911869-41911892:+_5-4	ACO2	182	825
ACO2_CCDS14017.1_ex6_22:41913578-41913601:+_5-5	ACO2	551	981
ACO2_CCDS14017.1_ex2_22:41903868-41903891:+_5-2	ACO2	176	1158
ACOT1_CCDS32117.1_ex0_14:74004275-74004298:+_4-2	ACOT1	821	1369
ACOT1_CCDS32117.1_ex0_14:74004487-74004510:-_4-3	ACOT1	1009	1734
ACOT1_CCDS32117.1_ex1_14:74008251-74008274:+_4-4	ACOT1	481	1567
ACOT1_CCDS32117.1_ex0_14:74004234-74004257:-_4-1	ACOT1	431	1871
ACOT11_CCDS592.1_ex1_1:55050518-55050541:+_5-2	ACOT11	716	1584
ACOT11_CCDS592.1_ex7_1:55065030-55065053:-_5-5	ACOT11	524	1028
ACOT11_CCDS592.1_ex3_1:55058244-55058267:-_5-3	ACOT11	128	816
ACOT11_CCDS592.1_ex1_1:55050394-55050417:-_5-1	ACOT11	343	1967
ACOT11_CCDS592.1_ex7_1:55064986-55065009:-_5-4	ACOT11	360	974
ACOT12_CCDS4055.1_ex7_5:80640837-80640860:-_5-1	ACOT12	393	977
ACOT12_CCDS4055.1_ex8_5:80641751-80641774:-_5-2	ACOT12	118	821
ACOT12_CCDS4055.1_ex9_5:80643678-80643701:+_5-5	ACOT12	703	859
ACOT12_CCDS4055.1_ex9_5:80643652-80643675:+_5-4	ACOT12	593	1648
ACOT12_CCDS4055.1_ex8_5:80641780-80641803:+_5-3	ACOT12	205	223
ACOT13_CCDS4558.1_ex1_6:24698193-24698216:-_5-2	ACOT13	465	1431
ACOT13_CCDS4558.1_ex1_6:24698239-24698262:+_5-4	ACOT13	481	843
ACOT13_CCDS4558.1_ex1_6:24698267-24698290:-_5-5	ACOT13	114	738
ACOT13_CCDS4558.1_ex1_6:24698217-24698240:+_5-3	ACOT13	0	12
ACOT13_CCDS4558.1_ex1_6:24698174-24698197:-_5-1	ACOT13	346	997
ACOT2_CCDS9816.1_ex0_14:74036492-74036515:-_4-4	ACOT2	604	2853
ACOT2_CCDS9816.1_ex0_14:74036181-74036204:-_4-3	ACOT2	358	1106
ACOT2_CCDS9816.1_ex0_14:74036057-74036080:+_4-2	ACOT2	603	1458
ACOT2_CCDS9816.1_ex0_14:74036024-74036047:-_4-1	ACOT2	368	1396
ACOT4_CCDS9817.1_ex2_14:74061882-74061905:-_5-4	ACOT4	81	293
ACOT4_CCDS9817.1_ex0_14:74059064-74059087:+_5-1	ACOT4	617	1494
ACOT4_CCDS9817.1_ex2_14:74061840-74061863:-_5-3	ACOT4	177	781
ACOT4_CCDS9817.1_ex2_14:74061737-74061760:+_5-2	ACOT4	57	60
ACOT4_CCDS9817.1_ex2_14:74061957-74061980:+_5-5	ACOT4	107	488
ACOT6_CCDS32118.1_ex1_14:74086059-74086082:+_5-1	ACOT6	266	324
ACOT6_CCDS32118.1_ex1_14:74086155-74086178:+_5-3	ACOT6	117	921
ACOT6_CCDS32118.1_ex1_14:74086117-74086140:+_5-2	ACOT6	12	67
ACOT6_CCDS32118.1_ex1_14:74086200-74086223:+_5-4	ACOT6	653	976
ACOT6_CCDS32118.1_ex1_14:74086241-74086264:+_5-5	ACOT6	154	672
ACOT7_CCDS30573.1_ex7_1:6409807-6409830:-_5-5	ACOT7	1075	1455
ACOT7_CCDS30573.1_ex6_1:6399632-6399655:+_5-4	ACOT7	743	1929
ACOT7_CCDS30573.1_ex4_1:6387460-6387483:-_5-1	ACOT7	692	2115
ACOT7_CCDS30573.1_ex5_1:6393522-6393545:+_5-2	ACOT7	697	840
ACOT7_CCDS30573.1_ex6_1:6399609-6399632:+_5-3	ACOT7	782	1214
ACOT8_CCDS13378.1_ex3_20:44477265-44477288:-_5-3	ACOT8	245	759
ACOT8_CCDS13378.1_ex4_20:44483872-44483895:-_5-5	ACOT8	1166	1825
ACOT8_CCDS13378.1_ex4_20:44483800-44483823:+_5-4	ACOT8	875	1388
ACOT8_CCDS13378.1_ex3_20:44477086-44477109:+_5-1	ACOT8	249	532
ACOT8_CCDS13378.1_ex3_20:44477223-44477246:-_5-2	ACOT8	395	1041
ACOT9_CCDS35216.1_ex5_X:23724812-23724835:+_5-1	ACOT9	565	891
ACOT9_CCDS35216.1_ex6_X:23725998-23726021:-_5-2	ACOT9	86	530
ACOT9_CCDS35216.1_ex9_X:23740800-23740823:+_5-4	ACOT9	0	0
ACOT9_CCDS35216.1_ex6_X:23726037-23726060:+_5-3	ACOT9	59	465
ACOT9_CCDS35216.1_ex9_X:23740854-23740877:+_5-5	ACOT9	12	69
ACOX1_CCDS11734.1_ex10_17:73953617-73953640:+_5-4	ACOX1	365	1054
ACOX1_CCDS11734.1_ex7_17:73949560-73949583:+_5-1	ACOX1	959	1408
ACOX1_CCDS11734.1_ex12_17:73974696-73974719:-_5-5	ACOX1	37	1314
ACOX1_CCDS11734.1_ex8_17:73951740-73951763:-_5-2	ACOX1	26	517
ACOX1_CCDS11734.1_ex9_17:73951933-73951956:+_5-3	ACOX1	26	103
ACOX2_CCDS33775.1_ex7_3:58516215-58516238:+_5-1	ACOX2	606	877
ACOX2_CCDS33775.1_ex12_3:58520160-58520183:-_5-5	ACOX2	112	745
ACOX2_CCDS33775.1_ex12_3:58520126-58520149:-_5-4	ACOX2	772	1659
ACOX2_CCDS33775.1_ex7_3:58516326-58516349:+_5-2	ACOX2	373	1608
ACOX2_CCDS33775.1_ex8_3:58517004-58517027:-_5-3	ACOX2	404	1534
ACOX3_CCDS3401.1_ex15_4:8417618-8417641:-_5-4	ACOX3	509	974
ACOX3_CCDS3401.1_ex9_4:8398837-8398860:-_5-1	ACOX3	497	1576
ACOX3_CCDS3401.1_ex13_4:8416053-8416076:+_5-3	ACOX3	697	1306
ACOX3_CCDS3401.1_ex16_4:8418091-8418114:+_5-5	ACOX3	305	589
ACOX3_CCDS3401.1_ex11_4:8407688-8407711:-_5-2	ACOX3	674	1310
ACOXL_CCDS46389.1_ex4_2:111556197-111556220:+_5-2	ACOXL	436	596
ACOXL_CCDS46389.1_ex4_2:111556241-111556264:-_5-3	ACOXL	179	1156
ACOXL_CCDS46389.1_ex6_2:111559262-111559285:+_5-4	ACOXL	502	1125
ACOXL_CCDS46389.1_ex3_2:111551668-111551691:+_5-1	ACOXL	328	1039
ACOXL_CCDS46389.1_ex7_2:111562855-111562878:-_5-5	ACOXL	638	1184
ACP1_CCDS1640.1_ex2_2:272254-272277:+_11-8	ACP1	113	594
ACP1_CCDS1639.1_ex2_2:272124-272147:+_11-5	ACP1	812	1394
ACP1_CCDS1639.1_ex2_2:272076-272099:+_11-3	ACP1	480	1515
ACP1_CCDS1639.1_ex3_2:275179-275202:+_11-11	ACP1	131	286
ACP1_CCDS1639.1_ex2_2:272054-272077:+_11-2	ACP1	583	1099
ACP1_CCDS1640.1_ex2_2:272289-272312:-_11-9	ACP1	553	620
ACP1_CCDS1639.1_ex3_2:275162-275185:+_11-10	ACP1	0	0
ACP1_CCDS1639.1_ex1_2:271916-271939:-_11-1	ACP1	58	301
ACP1_CCDS1639.1_ex2_2:272142-272165:-_11-6	ACP1	294	632
ACP1_CCDS1640.1_ex2_2:272209-272232:+_11-7	ACP1	563	1253
ACP1_CCDS1639.1_ex2_2:272092-272115:-_11-4	ACP1	1420	2007
ACP2_CCDS44583.1_ex2_11:47269590-47269613:+_5-3	ACP2	302	604
ACP2_CCDS44583.1_ex1_11:47269221-47269244:+_5-2	ACP2	836	1863
ACP2_CCDS44583.1_ex2_11:47269638-47269661:-_5-4	ACP2	0	5
ACP2_CCDS44583.1_ex1_11:47269188-47269211:+_5-1	ACP2	197	839
ACP2_CCDS44583.1_ex2_11:47269653-47269676:+_5-5	ACP2	268	1181
ACP5_CCDS12265.1_ex2_19:11687589-11687612:+_5-2	ACP5	723	1216
ACP5_CCDS12265.1_ex2_19:11687607-11687630:-_5-3	ACP5	756	1636
ACP5_CCDS12265.1_ex2_19:11687631-11687654:+_5-4	ACP5	153	354
ACP5_CCDS12265.1_ex2_19:11687540-11687563:+_5-1	ACP5	13	237
ACP5_CCDS12265.1_ex3_19:11687990-11688013:+_5-5	ACP5	1288	3454
ACP6_CCDS928.1_ex8_1:147131816-147131839:-_5-1	ACP6	1000	1392
ACP6_CCDS928.1_ex9_1:147141984-147142007:-_5-4	ACP6	429	920
ACP6_CCDS928.1_ex8_1:147131881-147131904:-_5-3	ACP6	10	52
ACP6_CCDS928.1_ex8_1:147131853-147131876:+_5-2	ACP6	386	972
ACP6_CCDS928.1_ex9_1:147142038-147142061:+_5-5	ACP6	776	1512
ACPL2_CCDS3116.1_ex2_3:140998258-140998281:+_5-2	ACPL2	404	938
ACPL2_CCDS3116.1_ex2_3:140998223-140998246:+_5-1	ACPL2	498	855
ACPL2_CCDS3116.1_ex3_3:141006155-141006178:+_5-3	ACPL2	36	331
ACPL2_CCDS3116.1_ex3_3:141006214-141006237:-_5-4	ACPL2	161	349
ACPL2_CCDS3116.1_ex4_3:141011223-141011246:+_5-5	ACPL2	223	1334
ACPP_CCDS3073.1_ex5_3:132061418-132061441:+_5-5	ACPP	519	1040
ACPP_CCDS3073.1_ex1_3:132047101-132047124:+_5-1	ACPP	395	903
ACPP_CCDS3073.1_ex4_3:132056325-132056348:-_5-4	ACPP	588	620
ACPP_CCDS3073.1_ex1_3:132047171-132047194:-_5-2	ACPP	1222	2012
ACPP_CCDS3073.1_ex2_3:132050496-132050519:+_5-3	ACPP	181	568
ACPT_CCDS12802.1_ex3_19:51294965-51294988:-_5-3	ACPT	1701	1464
ACPT_CCDS12802.1_ex2_19:51294085-51294108:-_5-1	ACPT	558	981
ACPT_CCDS12802.1_ex4_19:51295341-51295364:-_5-4	ACPT	535	1763
ACPT_CCDS12802.1_ex3_19:51294926-51294949:+_5-2	ACPT	325	1803
ACPT_CCDS12802.1_ex5_19:51295518-51295541:+_5-5	ACPT	739	2187
ACR_CCDS14101.1_ex1_22:51177845-51177868:+_5-2	ACR	476	891
ACR_CCDS14101.1_ex3_22:51182519-51182542:+_5-4	ACR	425	1507
ACR_CCDS14101.1_ex1_22:51177740-51177763:+_5-1	ACR	1102	1982
ACR_CCDS14101.1_ex3_22:51182537-51182560:-_5-5	ACR	140	1197
ACR_CCDS14101.1_ex2_22:51178286-51178309:-_5-3	ACR	348	1235
ACRBP_CCDS8554.1_ex7_12:6755671-6755694:+_5-2	ACRBP	370	623
ACRBP_CCDS8554.1_ex8_12:6756023-6756046:+_5-5	ACRBP	739	917
ACRBP_CCDS8554.1_ex8_12:6755956-6755979:+_5-3	ACRBP	753	1936
ACRBP_CCDS8554.1_ex5_12:6753416-6753439:+_5-1	ACRBP	904	2033
ACRBP_CCDS8554.1_ex8_12:6756005-6756028:+_5-4	ACRBP	539	1683
ACRC_CCDS35326.1_ex6_X:70824339-70824362:-_5-5	ACRC	281	911
ACRC_CCDS35326.1_ex3_X:70814182-70814205:+_5-1	ACRC	477	902
ACRC_CCDS35326.1_ex6_X:70824138-70824161:+_5-3	ACRC	33	155
ACRC_CCDS35326.1_ex5_X:70817866-70817889:+_5-2	ACRC	0	108
ACRC_CCDS35326.1_ex6_X:70824282-70824305:-_5-4	ACRC	280	910
ACRV1_CCDS44759.1_ex2_11:125547867-125547890:-_5-4	ACRV1	394	1097
ACRV1_CCDS44759.1_ex2_11:125548122-125548145:-_5-5	ACRV1	186	1267
ACRV1_CCDS44759.1_ex2_11:125547853-125547876:+_5-3	ACRV1	182	737
ACRV1_CCDS44759.1_ex2_11:125547769-125547792:-_5-1	ACRV1	823	1928
ACRV1_CCDS44759.1_ex2_11:125547837-125547860:-_5-2	ACRV1	444	1621
ACSBG1_CCDS10298.1_ex11_15:78486966-78486989:-_5-4	ACSBG1	854	982
ACSBG1_CCDS10298.1_ex6_15:78474359-78474382:-_5-1	ACSBG1	978	1078
ACSBG1_CCDS10298.1_ex11_15:78487033-78487056:-_5-5	ACSBG1	689	1151
ACSBG1_CCDS10298.1_ex8_15:78475037-78475060:+_5-2	ACSBG1	494	1209
ACSBG1_CCDS10298.1_ex9_15:78485904-78485927:+_5-3	ACSBG1	459	981
ACSBG2_CCDS12159.1_ex6_19:6177225-6177248:+_5-5	ACSBG2	308	909
ACSBG2_CCDS12159.1_ex3_19:6156555-6156578:-_5-4	ACSBG2	58	328
ACSBG2_CCDS12159.1_ex3_19:6156467-6156490:-_5-3	ACSBG2	501	959
ACSBG2_CCDS12159.1_ex2_19:6151797-6151820:-_5-2	ACSBG2	1056	3133
ACSBG2_CCDS12159.1_ex1_19:6147640-6147663:-_5-1	ACSBG2	124	806
ACSF2_CCDS11567.1_ex1_17:48538053-48538076:+_5-2	ACSF2	761	1519
ACSF2_CCDS11567.1_ex1_17:48538079-48538102:-_5-3	ACSF2	471	1633
ACSF2_CCDS11567.1_ex0_17:48503722-48503745:-_5-1	ACSF2	1210	2150
ACSF2_CCDS11567.1_ex2_17:48538666-48538689:+_5-4	ACSF2	601	977
ACSF2_CCDS11567.1_ex5_17:48539929-48539952:+_5-5	ACSF2	777	1651
ACSF3_CCDS10974.1_ex0_16:89167397-89167420:+_5-3	ACSF3	768	1671
ACSF3_CCDS10974.1_ex0_16:89167421-89167444:-_5-4	ACSF3	2236	3558
ACSF3_CCDS10974.1_ex0_16:89167283-89167306:-_5-2	ACSF3	1208	1601
ACSF3_CCDS10974.1_ex0_16:89167261-89167284:-_5-1	ACSF3	444	1618
ACSF3_CCDS10974.1_ex2_16:89178512-89178535:+_5-5	ACSF3	806	1095
ACSL1_CCDS3839.1_ex18_4:185709784-185709807:-_5-4	ACSL1	82	256
ACSL1_CCDS3839.1_ex19_4:185724524-185724547:+_5-5	ACSL1	492	1106
ACSL1_CCDS3839.1_ex14_4:185697690-185697713:-_5-1	ACSL1	285	454
ACSL1_CCDS3839.1_ex17_4:185705115-185705138:+_5-3	ACSL1	201	355
ACSL1_CCDS3839.1_ex17_4:185705095-185705118:-_5-2	ACSL1	207	557
ACSL3_CCDS2455.1_ex2_2:223782768-223782791:+_5-2	ACSL3	56	733
ACSL3_CCDS2455.1_ex3_2:223783835-223783858:-_5-4	ACSL3	218	1528
ACSL3_CCDS2455.1_ex5_2:223787495-223787518:+_5-5	ACSL3	656	1763
ACSL3_CCDS2455.1_ex0_2:223773718-223773741:+_5-1	ACSL3	40	270
ACSL3_CCDS2455.1_ex3_2:223783804-223783827:-_5-3	ACSL3	1069	2143
ACSL4_CCDS14548.1_ex11_X:108924515-108924538:+_5-4	ACSL4	77	155
ACSL4_CCDS14548.1_ex9_X:108921497-108921520:+_5-1	ACSL4	94	455
ACSL4_CCDS14548.1_ex9_X:108921520-108921543:-_5-2	ACSL4	229	613
ACSL4_CCDS14548.1_ex13_X:108926408-108926431:+_5-5	ACSL4	473	1307
ACSL4_CCDS14548.1_ex9_X:108921562-108921585:-_5-3	ACSL4	189	695
ACSL5_CCDS7572.1_ex6_10:114169361-114169384:-_5-5	ACSL5	96	343
ACSL5_CCDS7572.1_ex3_10:114164311-114164334:+_5-1	ACSL5	169	191
ACSL5_CCDS7572.1_ex4_10:114164558-114164581:-_5-4	ACSL5	98	330
ACSL5_CCDS7572.1_ex4_10:114164490-114164513:-_5-2	ACSL5	130	186
ACSL5_CCDS7572.1_ex4_10:114164535-114164558:+_5-3	ACSL5	342	1139
ACSL6_CCDS34228.1_ex15_5:131324540-131324563:+_5-3	ACSL6	444	1438
ACSL6_CCDS34228.1_ex18_5:131326622-131326645:-_5-5	ACSL6	1477	1888
ACSL6_CCDS34228.1_ex12_5:131321098-131321121:-_5-1	ACSL6	434	1246
ACSL6_CCDS34228.1_ex15_5:131324506-131324529:+_5-2	ACSL6	234	963
ACSL6_CCDS34228.1_ex18_5:131326584-131326607:+_5-4	ACSL6	349	860
ACSM1_CCDS10587.1_ex12_16:20702368-20702391:-_5-5	ACSM1	141	623
ACSM1_CCDS10587.1_ex11_16:20696611-20696634:+_5-3	ACSM1	0	4
ACSM1_CCDS10587.1_ex8_16:20681243-20681266:+_5-1	ACSM1	1052	1896
ACSM1_CCDS10587.1_ex12_16:20702333-20702356:-_5-4	ACSM1	42	175
ACSM1_CCDS10587.1_ex10_16:20693569-20693592:+_5-2	ACSM1	355	1031
ACSM2A_CCDS32401.1_ex5_16:20486723-20486746:-_5-3	ACSM2A	241	672
ACSM2A_CCDS32401.1_ex1_16:20476966-20476989:-_5-1	ACSM2A	980	4504
ACSM2A_CCDS32401.1_ex6_16:20486989-20487012:+_5-4	ACSM2A	308	1087
ACSM2A_CCDS32401.1_ex6_16:20487075-20487098:-_5-5	ACSM2A	1037	1809
ACSM2A_CCDS32401.1_ex4_16:20482925-20482948:+_5-2	ACSM2A	503	1041
ACSM2B_CCDS10586.1_ex9_16:20565170-20565193:-_5-3	ACSM2B	293	909
ACSM2B_CCDS10586.1_ex6_16:20559471-20559494:-_5-1	ACSM2B	1060	1989
ACSM2B_CCDS10586.1_ex12_16:20576034-20576057:+_5-5	ACSM2B	1193	2533
ACSM2B_CCDS10586.1_ex9_16:20565123-20565146:-_5-2	ACSM2B	667	1518
ACSM3_CCDS10589.1_ex3_16:20792100-20792123:-_5-5	ACSM3	642	819
ACSM3_CCDS10589.1_ex1_16:20787219-20787242:+_5-4	ACSM3	217	838
ACSM3_CCDS10589.1_ex0_16:20781491-20781514:+_5-2	ACSM3	43	241
ACSM3_CCDS10589.1_ex0_16:20781547-20781570:-_5-3	ACSM3	1185	1576
ACSM3_CCDS10589.1_ex0_16:20781478-20781501:+_5-1	ACSM3	61	99
ACSM4_CCDS44825.1_ex2_12:7463237-7463260:-_5-3	ACSM4	1072	1823
ACSM4_CCDS44825.1_ex2_12:7463270-7463293:+_5-4	ACSM4	6	183
ACSM4_CCDS44825.1_ex0_12:7457042-7457065:+_5-1	ACSM4	235	731
ACSM4_CCDS44825.1_ex3_12:7469854-7469877:+_5-5	ACSM4	243	292
ACSM4_CCDS44825.1_ex1_12:7459317-7459340:+_5-2	ACSM4	353	593
ACSM5_CCDS10585.1_ex3_16:20432713-20432736:-_5-4	ACSM5	1180	3126
ACSM5_CCDS10585.1_ex2_16:20430545-20430568:-_5-1	ACSM5	313	1596
ACSM5_CCDS10585.1_ex3_16:20432639-20432662:+_5-3	ACSM5	261	977
ACSM5_CCDS10585.1_ex4_16:20435268-20435291:+_5-5	ACSM5	436	818
ACSM5_CCDS10585.1_ex2_16:20430751-20430774:-_5-2	ACSM5	385	1134
ACSS1_CCDS13167.1_ex10_20:25004126-25004149:-_5-4	ACSS1	114	637
ACSS1_CCDS13167.1_ex9_20:25003685-25003708:-_5-2	ACSS1	1103	1440
ACSS1_CCDS13167.1_ex10_20:25004106-25004129:-_5-3	ACSS1	1314	1184
ACSS1_CCDS13167.1_ex10_20:25004262-25004285:-_5-5	ACSS1	365	944
ACSS1_CCDS13167.1_ex9_20:25003627-25003650:-_5-1	ACSS1	303	667
ACSS2_CCDS13243.1_ex6_20:33502196-33502219:-_5-5	ACSS2	867	932
ACSS2_CCDS13243.1_ex3_20:33501219-33501242:-_5-4	ACSS2	348	625
ACSS2_CCDS13243.1_ex2_20:33500967-33500990:+_5-3	ACSS2	197	480
ACSS2_CCDS13243.1_ex0_20:33464544-33464567:-_5-1	ACSS2	134	905
ACSS2_CCDS13243.1_ex1_20:33470643-33470666:-_5-2	ACSS2	524	991
ACSS3_CCDS9022.1_ex0_12:81472101-81472124:+_5-2	ACSS3	769	1223
ACSS3_CCDS9022.1_ex0_12:81471997-81472020:-_5-1	ACSS3	168	995
ACSS3_CCDS9022.1_ex4_12:81537004-81537027:+_5-3	ACSS3	462	635
ACSS3_CCDS9022.1_ex5_12:81545676-81545699:+_5-5	ACSS3	209	700
ACSS3_CCDS9022.1_ex5_12:81545644-81545667:+_5-4	ACSS3	616	1157
ACTA1_CCDS1578.1_ex3_1:229568166-229568189:-_5-2	ACTA1	733	1446
ACTA1_CCDS1578.1_ex5_1:229568755-229568778:+_5-4	ACTA1	414	1254
ACTA1_CCDS1578.1_ex4_1:229568297-229568320:+_5-3	ACTA1	599	1298
ACTA1_CCDS1578.1_ex3_1:229568058-229568081:+_5-1	ACTA1	185	954
ACTA1_CCDS1578.1_ex5_1:229568772-229568795:-_5-5	ACTA1	944	2148
ACTA2_CCDS7392.1_ex4_10:90701536-90701559:+_5-2	ACTA2	1654	2621
ACTA2_CCDS7392.1_ex5_10:90703658-90703681:-_5-4	ACTA2	468	1220
ACTA2_CCDS7392.1_ex3_10:90700977-90701000:+_5-1	ACTA2	327	731
ACTA2_CCDS7392.1_ex7_10:90708561-90708584:+_5-5	ACTA2	198	670
ACTA2_CCDS7392.1_ex4_10:90701574-90701597:-_5-3	ACTA2	278	890
ACTB_CCDS5341.1_ex3_7:5569017-5569040:-_5-4	ACTB	373	1238
ACTB_CCDS5341.1_ex2_7:5568239-5568262:-_5-1	ACTB	93	1248
ACTB_CCDS5341.1_ex3_7:5568790-5568813:-_5-3	ACTB	51	636
ACTB_CCDS5341.1_ex4_7:5569171-5569194:+_5-5	ACTB	143	1133
ACTBL2_CCDS34163.1_ex0_5:56777817-56777840:-_5-1	ACTBL2	444	1522
ACTBL2_CCDS34163.1_ex0_5:56778082-56778105:-_5-3	ACTBL2	422	1532
ACTBL2_CCDS34163.1_ex0_5:56778407-56778430:-_5-5	ACTBL2	446	1476
ACTBL2_CCDS34163.1_ex0_5:56778305-56778328:-_5-4	ACTBL2	283	875
ACTBL2_CCDS34163.1_ex0_5:56777996-56778019:-_5-2	ACTBL2	654	1626
ACTC1_CCDS10041.1_ex4_15:35085757-35085780:-_5-4	ACTC1	256	308
ACTC1_CCDS10041.1_ex4_15:35085716-35085739:+_5-3	ACTC1	140	1075
ACTC1_CCDS10041.1_ex5_15:35086873-35086896:+_5-5	ACTC1	875	1700
ACTC1_CCDS10041.1_ex4_15:35085662-35085685:+_5-2	ACTC1	597	919
ACTC1_CCDS10041.1_ex3_15:35084707-35084730:+_5-1	ACTC1	50	680
ACTG1_CCDS11782.1_ex3_17:79478996-79479019:-_5-3	ACTG1	502	1690
ACTG1_CCDS11782.1_ex2_17:79478503-79478526:+_5-1	ACTG1	85	214
ACTG1_CCDS11782.1_ex4_17:79479272-79479295:-_5-5	ACTG1	185	1230
ACTG1_CCDS11782.1_ex3_17:79479158-79479181:-_5-4	ACTG1	468	1911
ACTG1_CCDS11782.1_ex2_17:79478571-79478594:+_5-2	ACTG1	278	791
ACTG2_CCDS1930.1_ex4_2:74140613-74140636:+_6-4	ACTG2	466	941
ACTG2_CCDS1930.1_ex6_2:74143703-74143726:+_6-6	ACTG2	1114	1660
ACTG2_CCDS1930.1_ex4_2:74140699-74140722:+_6-5	ACTG2	873	1677
ACTG2_CCDS1930.1_ex3_2:74136248-74136271:-_6-3	ACTG2	598	2451
ACTG2_CCDS1930.1_ex0_2:74128535-74128558:-_6-1	ACTG2	123	782
ACTG2_CCDS1930.1_ex1_2:74129505-74129528:+_6-2	ACTG2	431	708
ACTL10_CCDS33463.1_ex0_20:32255394-32255417:+_5-1	ACTL10	644	1089
ACTL10_CCDS33463.1_ex0_20:32255491-32255514:+_5-3	ACTL10	1450	2364
ACTL10_CCDS33463.1_ex0_20:32255758-32255781:+_5-5	ACTL10	880	1549
ACTL10_CCDS33463.1_ex0_20:32255451-32255474:+_5-2	ACTL10	1324	2305
ACTL10_CCDS33463.1_ex0_20:32255605-32255628:+_5-4	ACTL10	1156	1681
ACTL6A_CCDS3231.1_ex2_3:179287976-179287999:+_5-1	ACTL6A	131	572
ACTL6A_CCDS3231.1_ex5_3:179294077-179294100:+_5-4	ACTL6A	12	363
ACTL6A_CCDS3231.1_ex5_3:179294023-179294046:+_5-2	ACTL6A	373	1491
ACTL6A_CCDS3231.1_ex5_3:179294057-179294080:-_5-3	ACTL6A	139	817
ACTL6A_CCDS3231.1_ex6_3:179294421-179294444:-_5-5	ACTL6A	220	242
ACTL6B_CCDS5702.1_ex10_7:100252724-100252747:+_5-4	ACTL6B	727	1710
ACTL6B_CCDS5702.1_ex7_7:100246234-100246257:-_5-1	ACTL6B	1348	1858
ACTL6B_CCDS5702.1_ex11_7:100253073-100253096:-_5-5	ACTL6B	850	1384
ACTL6B_CCDS5702.1_ex8_7:100246350-100246373:-_5-2	ACTL6B	1297	2224
ACTL6B_CCDS5702.1_ex8_7:100246430-100246453:-_5-3	ACTL6B	157	1077
ACTL7A_CCDS6772.1_ex0_9:111624973-111624996:+_5-4	ACTL7A	373	1010
ACTL7A_CCDS6772.1_ex0_9:111624723-111624746:-_5-2	ACTL7A	246	1069
ACTL7A_CCDS6772.1_ex0_9:111624700-111624723:+_5-1	ACTL7A	602	957
ACTL7A_CCDS6772.1_ex0_9:111625001-111625024:-_5-5	ACTL7A	853	1285
ACTL7A_CCDS6772.1_ex0_9:111624877-111624900:+_5-3	ACTL7A	528	1295
ACTL7B_CCDS6771.1_ex0_9:111618081-111618104:+_5-5	ACTL7B	283	1082
ACTL7B_CCDS6771.1_ex0_9:111617857-111617880:-_5-2	ACTL7B	595	812
ACTL7B_CCDS6771.1_ex0_9:111617668-111617691:+_5-1	ACTL7B	401	1575
ACTL7B_CCDS6771.1_ex0_9:111617928-111617951:+_5-3	ACTL7B	483	2247
ACTL7B_CCDS6771.1_ex0_9:111618010-111618033:-_5-4	ACTL7B	481	1290
ACTL8_CCDS183.1_ex0_1:18149631-18149654:-_5-2	ACTL8	619	1061
ACTL8_CCDS183.1_ex0_1:18149689-18149712:+_5-3	ACTL8	754	1641
ACTL8_CCDS183.1_ex0_1:18149598-18149621:+_5-1	ACTL8	813	1471
ACTL8_CCDS183.1_ex0_1:18149791-18149814:-_5-4	ACTL8	713	852
ACTL8_CCDS183.1_ex1_1:18152415-18152438:-_5-5	ACTL8	698	2425
ACTL9_CCDS12207.1_ex0_19:8808473-8808496:-_5-1	ACTL9	665	1640
ACTL9_CCDS12207.1_ex0_19:8808508-8808531:+_5-2	ACTL9	1128	1484
ACTL9_CCDS12207.1_ex0_19:8808750-8808773:-_5-4	ACTL9	694	1493
ACTL9_CCDS12207.1_ex0_19:8808690-8808713:+_5-3	ACTL9	705	1879
ACTL9_CCDS12207.1_ex0_19:8808897-8808920:-_5-5	ACTL9	1208	1293
ACTN1_CCDS45129.1_ex9_14:69352260-69352283:+_5-1	ACTN1	622	1324
ACTN1_CCDS45129.1_ex14_14:69371424-69371447:+_5-3	ACTN1	249	670
ACTN1_CCDS45129.1_ex18_14:69387714-69387737:+_5-5	ACTN1	634	2555
ACTN1_CCDS45129.1_ex13_14:69369255-69369278:-_5-2	ACTN1	993	1992
ACTN1_CCDS45129.1_ex15_14:69376044-69376067:+_5-4	ACTN1	0	0
ACTN2_CCDS1613.1_ex10_1:236906313-236906336:+_5-5	ACTN2	550	1073
ACTN2_CCDS1613.1_ex5_1:236891034-236891057:+_5-3	ACTN2	181	277
ACTN2_CCDS1613.1_ex2_1:236882196-236882219:+_5-2	ACTN2	739	851
ACTN2_CCDS1613.1_ex9_1:236902693-236902716:-_5-4	ACTN2	248	1020
ACTN2_CCDS1613.1_ex1_1:236881167-236881190:-_5-1	ACTN2	29	335
ACTN4_CCDS12518.1_ex7_19:39200906-39200929:+_5-4	ACTN4	442	798
ACTN4_CCDS12518.1_ex5_19:39198802-39198825:-_5-2	ACTN4	602	1225
ACTN4_CCDS12518.1_ex8_19:39205106-39205129:+_5-5	ACTN4	366	1400
ACTN4_CCDS12518.1_ex6_19:39200040-39200063:-_5-3	ACTN4	492	1429
ACTN4_CCDS12518.1_ex4_19:39196731-39196754:-_5-1	ACTN4	326	169
ACTR10_CCDS32090.1_ex7_14:58686404-58686427:+_5-5	ACTR10	26	476
ACTR10_CCDS32090.1_ex5_14:58680375-58680398:+_5-4	ACTR10	174	848
ACTR10_CCDS32090.1_ex4_14:58678073-58678096:-_5-3	ACTR10	23	460
ACTR10_CCDS32090.1_ex2_14:58674653-58674676:-_5-1	ACTR10	4	275
ACTR10_CCDS32090.1_ex3_14:58675743-58675766:-_5-2	ACTR10	67	407
ACTR1A_CCDS7536.1_ex6_10:104245456-104245479:+_5-3	ACTR1A	372	816
ACTR1A_CCDS7536.1_ex8_10:104248859-104248882:-_5-5	ACTR1A	744	2053
ACTR1A_CCDS7536.1_ex5_10:104244117-104244140:-_5-2	ACTR1A	695	1355
ACTR1A_CCDS7536.1_ex7_10:104247962-104247985:-_5-4	ACTR1A	72	630
ACTR1A_CCDS7536.1_ex5_10:104244013-104244036:-_5-1	ACTR1A	325	1583
ACTR1B_CCDS2033.1_ex7_2:98275840-98275863:-_5-3	ACTR1B	223	879
ACTR1B_CCDS2033.1_ex8_2:98277035-98277058:+_5-4	ACTR1B	811	1181
ACTR1B_CCDS2033.1_ex6_2:98275418-98275441:-_5-2	ACTR1B	408	646
ACTR1B_CCDS2033.1_ex8_2:98277099-98277122:-_5-5	ACTR1B	868	1511
ACTR1B_CCDS2033.1_ex5_2:98275082-98275105:-_5-1	ACTR1B	551	1274
ACTR2_CCDS1881.1_ex2_2:65473721-65473744:+_5-2	ACTR2	1	72
ACTR2_CCDS1881.1_ex4_2:65480869-65480892:+_5-5	ACTR2	80	643
ACTR2_CCDS1881.1_ex2_2:65473698-65473721:+_5-1	ACTR2	0	10
ACTR2_CCDS1881.1_ex3_2:65478177-65478200:-_5-3	ACTR2	18	87
ACTR2_CCDS1881.1_ex3_2:65478215-65478238:+_5-4	ACTR2	229	865
ACTR3_CCDS33277.1_ex4_2:114688888-114688911:+_5-2	ACTR3	0	43
ACTR3_CCDS33277.1_ex3_2:114684946-114684969:+_5-1	ACTR3	98	200
ACTR3_CCDS33277.1_ex5_2:114691899-114691922:+_5-3	ACTR3	73	820
ACTR3_CCDS33277.1_ex6_2:114697574-114697597:-_5-5	ACTR3	69	708
ACTR3_CCDS33277.1_ex5_2:114691957-114691980:-_5-4	ACTR3	14	75
ACTR3B_CCDS34782.1_ex2_7:152497649-152497672:-_5-3	ACTR3B	753	1804
ACTR3B_CCDS34782.1_ex2_7:152497621-152497644:-_5-2	ACTR3B	230	898
ACTR3B_CCDS34782.1_ex1_7:152480320-152480343:-_5-1	ACTR3B	0	22
ACTR3B_CCDS34782.1_ex2_7:152497711-152497734:-_5-4	ACTR3B	144	375
ACTR3B_CCDS34782.1_ex3_7:152498701-152498724:-_5-5	ACTR3B	499	1570
ACTR3C_CCDS47744.1_ex3_7:149986551-149986574:+_5-1	ACTR3C	808	2101
ACTR3C_CCDS47744.1_ex4_7:149990422-149990445:-_5-4	ACTR3C	164	588
ACTR3C_CCDS47744.1_ex3_7:149986620-149986643:+_5-2	ACTR3C	11	124
ACTR3C_CCDS47744.1_ex4_7:149990393-149990416:+_5-3	ACTR3C	474	675
ACTR3C_CCDS47744.1_ex4_7:149990445-149990468:-_5-5	ACTR3C	299	440
ACTR5_CCDS13308.1_ex0_20:37377232-37377255:+_5-1	ACTR5	997	2363
ACTR5_CCDS13308.1_ex1_20:37378803-37378826:+_5-4	ACTR5	387	1164
ACTR5_CCDS13308.1_ex0_20:37377410-37377433:-_5-2	ACTR5	280	1077
ACTR5_CCDS13308.1_ex1_20:37378745-37378768:+_5-3	ACTR5	623	906
ACTR5_CCDS13308.1_ex2_20:37380921-37380944:+_5-5	ACTR5	172	1015
ACTR6_CCDS9074.1_ex5_12:100604090-100604113:+_5-4	ACTR6	0	44
ACTR6_CCDS9074.1_ex1_12:100598799-100598822:-_5-1	ACTR6	55	295
ACTR6_CCDS9074.1_ex3_12:100601476-100601499:-_5-2	ACTR6	0	14
ACTR6_CCDS9074.1_ex7_12:100606270-100606293:-_5-5	ACTR6	64	64
ACTR6_CCDS9074.1_ex4_12:100603850-100603873:+_5-3	ACTR6	48	1052
ACTR8_CCDS2875.1_ex10_3:53912398-53912421:+_5-4	ACTR8	270	1070
ACTR8_CCDS2875.1_ex6_3:53910031-53910054:-_5-1	ACTR8	576	1073
ACTR8_CCDS2875.1_ex11_3:53913986-53914009:-_5-5	ACTR8	605	845
ACTR8_CCDS2875.1_ex9_3:53911715-53911738:-_5-3	ACTR8	12	325
ACTR8_CCDS2875.1_ex8_3:53911392-53911415:-_5-2	ACTR8	55	464
ACTRT1_CCDS14611.1_ex0_X:127185850-127185873:+_5-3	ACTRT1	215	768
ACTRT1_CCDS14611.1_ex0_X:127186024-127186047:+_5-5	ACTRT1	207	198
ACTRT1_CCDS14611.1_ex0_X:127185755-127185778:+_5-2	ACTRT1	350	789
ACTRT1_CCDS14611.1_ex0_X:127185631-127185654:-_5-1	ACTRT1	617	1649
ACTRT1_CCDS14611.1_ex0_X:127185947-127185970:+_5-4	ACTRT1	464	1325
ACTRT2_CCDS45.1_ex0_1:2938594-2938617:-_5-3	ACTRT2	504	1471
ACTRT2_CCDS45.1_ex0_1:2938460-2938483:+_5-1	ACTRT2	1112	2535
ACTRT2_CCDS45.1_ex0_1:2938780-2938803:+_5-5	ACTRT2	717	1473
ACTRT2_CCDS45.1_ex0_1:2938476-2938499:+_5-2	ACTRT2	692	1732
ACTRT2_CCDS45.1_ex0_1:2938654-2938677:+_5-4	ACTRT2	434	1239
ACTRT3_CCDS3206.1_ex1_3:169487189-169487212:-_5-5	ACTRT3	557	1707
ACTRT3_CCDS3206.1_ex1_3:169487125-169487148:-_5-4	ACTRT3	638	1271
ACTRT3_CCDS3206.1_ex0_3:169485927-169485950:+_5-1	ACTRT3	1	246
ACTRT3_CCDS3206.1_ex0_3:169485978-169486001:+_5-2	ACTRT3	935	2253
ACTRT3_CCDS3206.1_ex0_3:169486100-169486123:-_5-3	ACTRT3	380	954
ACVR1_CCDS2206.1_ex6_2:158634758-158634781:-_5-4	ACVR1	754	1788
ACVR1_CCDS2206.1_ex6_2:158634678-158634701:-_5-3	ACVR1	313	528
ACVR1_CCDS2206.1_ex5_2:158630670-158630693:-_5-2	ACVR1	243	634
ACVR1_CCDS2206.1_ex4_2:158626934-158626957:+_5-1	ACVR1	594	1075
ACVR1_CCDS2206.1_ex7_2:158636891-158636914:-_5-5	ACVR1	951	1519
ACVR1B_CCDS44893.2_ex1_12:52370216-52370239:-_5-2	ACVR1B	41	111
ACVR1B_CCDS44893.2_ex1_12:52370099-52370122:+_5-1	ACVR1B	390	1077
ACVR1B_CCDS44893.2_ex2_12:52374758-52374781:-_5-4	ACVR1B	261	725
ACVR1B_CCDS44893.2_ex2_12:52374832-52374855:+_5-5	ACVR1B	129	109
ACVR1B_CCDS44893.2_ex1_12:52370243-52370266:+_5-3	ACVR1B	404	963
ACVR1C_CCDS2205.1_ex4_2:158400994-158401017:-_5-2	ACVR1C	435	1131
ACVR1C_CCDS2205.1_ex3_2:158399284-158399307:-_5-1	ACVR1C	1271	715
ACVR1C_CCDS2205.1_ex4_2:158401027-158401050:-_5-3	ACVR1C	382	1351
ACVR1C_CCDS2205.1_ex4_2:158401110-158401133:-_5-4	ACVR1C	2	103
ACVR1C_CCDS2205.1_ex7_2:158443697-158443720:-_5-5	ACVR1C	426	639
ACVR2A_CCDS33301.1_ex4_2:148672856-148672879:-_5-3	ACVR2A	29	134
ACVR2A_CCDS33301.1_ex3_2:148657374-148657397:-_5-1	ACVR2A	10	125
ACVR2A_CCDS33301.1_ex6_2:148676102-148676125:+_5-5	ACVR2A	0	13
ACVR2A_CCDS33301.1_ex6_2:148676082-148676105:-_5-4	ACVR2A	0	0
ACVR2A_CCDS33301.1_ex4_2:148672783-148672806:-_5-2	ACVR2A	7	51
ACVR2B_CCDS2679.1_ex1_3:38518811-38518834:+_5-1	ACVR2B	535	893
ACVR2B_CCDS2679.1_ex3_3:38519627-38519650:-_5-4	ACVR2B	408	1344
ACVR2B_CCDS2679.1_ex3_3:38519727-38519750:-_5-5	ACVR2B	383	639
ACVR2B_CCDS2679.1_ex1_3:38518930-38518953:-_5-2	ACVR2B	621	1352
ACVR2B_CCDS2679.1_ex1_3:38518963-38518986:+_5-3	ACVR2B	458	1127
ACVRL1_CCDS31804.1_ex2_12:52307445-52307468:-_5-2	ACVRL1	797	1721
ACVRL1_CCDS31804.1_ex2_12:52307537-52307560:+_5-3	ACVRL1	630	1224
ACVRL1_CCDS31804.1_ex1_12:52306935-52306958:-_5-1	ACVRL1	347	1044
ACVRL1_CCDS31804.1_ex4_12:52308291-52308314:-_5-5	ACVRL1	458	1865
ACVRL1_CCDS31804.1_ex4_12:52308229-52308252:+_5-4	ACVRL1	614	1149
ACY1_CCDS2844.1_ex2_3:52019412-52019435:-_5-2	ACY1	618	1344
ACY1_CCDS2844.1_ex3_3:52019884-52019907:-_5-3	ACY1	64	435
ACY1_CCDS2844.1_ex0_3:52018159-52018182:-_5-1	ACY1	643	1271
ACY1_CCDS2844.1_ex7_3:52021003-52021026:+_5-5	ACY1	363	655
ACY1_CCDS2844.1_ex6_3:52020670-52020693:-_5-4	ACY1	309	589
ACY3_CCDS8175.1_ex5_11:67414306-67414329:+_5-5	ACY3	314	1112
ACY3_CCDS8175.1_ex4_11:67413201-67413224:+_5-3	ACY3	195	674
ACY3_CCDS8175.1_ex3_11:67412753-67412776:-_5-2	ACY3	205	899
ACY3_CCDS8175.1_ex1_11:67412302-67412325:+_5-1	ACY3	29	359
ACY3_CCDS8175.1_ex4_11:67413328-67413351:+_5-4	ACY3	1155	2217
ACYP1_CCDS9838.1_ex0_14:75520254-75520277:+_5-2	ACYP1	525	1125
ACYP1_CCDS45137.1_ex0_14:75520355-75520378:-_5-5	ACYP1	472	1518
ACYP1_CCDS9838.1_ex0_14:75520271-75520294:-_5-3	ACYP1	115	734
ACYP1_CCDS9838.1_ex0_14:75520237-75520260:-_5-1	ACYP1	162	406
ACYP1_CCDS9838.1_ex0_14:75520337-75520360:-_5-4	ACYP1	44	639
ACYP2_CCDS1850.1_ex2_2:54365839-54365862:-_5-4	ACYP2	993	2559
ACYP2_CCDS1850.1_ex3_2:54531829-54531852:-_5-5	ACYP2	814	1926
ACYP2_CCDS1850.1_ex2_2:54365814-54365837:+_5-3	ACYP2	204	484
ACYP2_CCDS1850.1_ex2_2:54365790-54365813:+_5-2	ACYP2	215	420
ACYP2_CCDS1850.1_ex2_2:54365773-54365796:+_5-1	ACYP2	132	171
ADA_CCDS13335.1_ex9_20:43257695-43257718:+_5-5	ADA	69	623
ADA_CCDS13335.1_ex6_20:43252952-43252975:-_5-1	ADA	211	1240
ADA_CCDS13335.1_ex9_20:43257675-43257698:+_5-4	ADA	163	383
ADA_CCDS13335.1_ex8_20:43255136-43255159:-_5-3	ADA	620	1819
ADA_CCDS13335.1_ex7_20:43254194-43254217:+_5-2	ADA	701	1423
ADAD1_CCDS34058.1_ex1_4:123302262-123302285:-_5-3	ADAD1	223	1083
ADAD1_CCDS34058.1_ex1_4:123302154-123302177:-_5-2	ADAD1	276	1060
ADAD1_CCDS34058.1_ex0_4:123301375-123301398:-_5-1	ADAD1	453	1208
ADAD1_CCDS34058.1_ex3_4:123314766-123314789:-_5-4	ADAD1	0	53
ADAD1_CCDS34058.1_ex4_4:123317510-123317533:+_5-5	ADAD1	0	24
ADAD2_CCDS10944.1_ex2_16:84228058-84228081:-_5-3	ADAD2	113	465
ADAD2_CCDS10944.1_ex0_16:84225188-84225211:-_5-2	ADAD2	958	2343
ADAD2_CCDS10944.1_ex0_16:84224981-84225004:-_5-1	ADAD2	457	1407
ADAD2_CCDS10944.1_ex2_16:84228097-84228120:-_5-4	ADAD2	1207	2919
ADAD2_CCDS10944.1_ex4_16:84228737-84228760:+_5-5	ADAD2	304	654
ADAL_CCDS32214.1_ex3_15:43632528-43632551:+_5-4	ADAL	104	330
ADAL_CCDS32214.1_ex1_15:43627959-43627982:-_5-1	ADAL	245	506
ADAL_CCDS32214.1_ex1_15:43627979-43628002:+_5-2	ADAL	289	675
ADAL_CCDS32214.1_ex3_15:43632499-43632522:+_5-3	ADAL	175	745
ADAL_CCDS32214.1_ex5_15:43638096-43638119:+_5-5	ADAL	303	719
ADAM10_CCDS10167.1_ex12_15:58971400-58971423:+_5-2	ADAM10	560	1331
ADAM10_CCDS10167.1_ex13_15:58974405-58974428:-_5-3	ADAM10	0	64
ADAM10_CCDS10167.1_ex11_15:58957368-58957391:-_5-1	ADAM10	600	716
ADAM10_CCDS10167.1_ex14_15:59009778-59009801:-_5-4	ADAM10	1660	2694
ADAM10_CCDS10167.1_ex14_15:59009863-59009886:-_5-5	ADAM10	0	44
ADAM11_CCDS11486.1_ex10_17:42850732-42850755:+_5-3	ADAM11	791	1328
ADAM11_CCDS11486.1_ex9_17:42850380-42850403:+_5-2	ADAM11	355	1869
ADAM11_CCDS11486.1_ex11_17:42851724-42851747:-_5-4	ADAM11	639	2595
ADAM11_CCDS11486.1_ex12_17:42851858-42851881:+_5-5	ADAM11	487	1641
ADAM11_CCDS11486.1_ex3_17:42847352-42847375:+_5-1	ADAM11	735	1720
ADAM12_CCDS7653.1_ex14_10:127789635-127789658:-_5-1	ADAM12	266	1221
ADAM12_CCDS7653.1_ex18_10:127824197-127824220:-_5-2	ADAM12	188	877
ADAM12_CCDS7653.1_ex20_10:127967520-127967543:-_5-5	ADAM12	127	324
ADAM12_CCDS7653.1_ex19_10:127843792-127843815:+_5-3	ADAM12	449	1477
ADAM12_CCDS7653.1_ex19_10:127843821-127843844:+_5-4	ADAM12	147	844
ADAM15_CCDS1084.1_ex1_1:155025210-155025233:-_5-1	ADAM15	271	907
ADAM15_CCDS1084.1_ex3_1:155026409-155026432:-_5-2	ADAM15	872	1789
ADAM15_CCDS1084.1_ex6_1:155028306-155028329:+_5-4	ADAM15	356	1375
ADAM15_CCDS1084.1_ex5_1:155026965-155026988:+_5-3	ADAM15	302	829
ADAM15_CCDS1084.1_ex8_1:155028569-155028592:+_5-5	ADAM15	349	739
ADAM17_CCDS1665.1_ex16_2:9676895-9676918:-_5-4	ADAM17	99	394
ADAM17_CCDS1665.1_ex17_2:9683339-9683362:+_5-5	ADAM17	497	969
ADAM17_CCDS1665.1_ex15_2:9675961-9675984:-_5-2	ADAM17	20	286
ADAM17_CCDS1665.1_ex16_2:9676854-9676877:-_5-3	ADAM17	4	69
ADAM17_CCDS1665.1_ex8_2:9650229-9650252:+_5-1	ADAM17	199	455
ADAM18_CCDS55225.1_ex2_8:39463828-39463851:+_5-2	ADAM18	0	11
ADAM18_CCDS55225.1_ex2_8:39463855-39463878:-_5-3	ADAM18	701	400
ADAM18_CCDS55225.1_ex3_8:39466627-39466650:-_5-4	ADAM18	0	8
ADAM18_CCDS55225.1_ex1_8:39442849-39442872:+_5-1	ADAM18	79	194
ADAM18_CCDS55225.1_ex4_8:39467011-39467034:-_5-5	ADAM18	301	666
ADAM19_CCDS4338.1_ex11_5:156929867-156929890:+_5-1	ADAM19	348	807
ADAM19_CCDS4338.1_ex17_5:156946915-156946938:+_5-4	ADAM19	649	1681
ADAM19_CCDS4338.1_ex17_5:156946846-156946869:-_5-3	ADAM19	393	1406
ADAM19_CCDS4338.1_ex12_5:156932788-156932811:-_5-2	ADAM19	338	923
ADAM19_CCDS4338.1_ex18_5:156957860-156957883:-_5-5	ADAM19	437	831
ADAM2_CCDS34884.1_ex12_8:39646189-39646212:+_5-2	ADAM2	137	433
ADAM2_CCDS34884.1_ex16_8:39682368-39682391:-_5-4	ADAM2	50	315
ADAM2_CCDS34884.1_ex14_8:39678515-39678538:-_5-3	ADAM2	105	222
ADAM2_CCDS34884.1_ex18_8:39694667-39694690:-_5-5	ADAM2	0	23
ADAM2_CCDS34884.1_ex11_8:39645674-39645697:+_5-1	ADAM2	474	1221
ADAM20_CCDS32111.1_ex0_14:70990503-70990526:-_5-1	ADAM20	11	155
ADAM20_CCDS32111.1_ex0_14:70990548-70990571:-_5-2	ADAM20	442	896
ADAM20_CCDS32111.1_ex0_14:70990840-70990863:-_5-4	ADAM20	443	971
ADAM20_CCDS32111.1_ex0_14:70991243-70991266:-_5-5	ADAM20	166	631
ADAM20_CCDS32111.1_ex0_14:70990649-70990672:+_5-3	ADAM20	381	1005
ADAM21_CCDS9804.1_ex0_14:70925235-70925258:-_5-5	ADAM21	113	85
ADAM21_CCDS9804.1_ex0_14:70925016-70925039:+_5-4	ADAM21	144	401
ADAM21_CCDS9804.1_ex0_14:70924542-70924565:+_5-1	ADAM21	139	364
ADAM21_CCDS9804.1_ex0_14:70924749-70924772:+_5-2	ADAM21	298	1160
ADAM21_CCDS9804.1_ex0_14:70924946-70924969:-_5-3	ADAM21	0	52
ADAM22_CCDS43608.1_ex11_7:87762202-87762225:-_5-4	ADAM22	434	1652
ADAM22_CCDS43608.1_ex1_7:87564459-87564482:+_5-1	ADAM22	561	1040
ADAM22_CCDS43608.1_ex10_7:87760670-87760693:-_5-3	ADAM22	111	474
ADAM22_CCDS43608.1_ex2_7:87607676-87607699:-_5-2	ADAM22	463	1069
ADAM22_CCDS43608.1_ex13_7:87765313-87765336:+_5-5	ADAM22	120	840
ADAM23_CCDS2369.1_ex5_2:207407996-207408019:-_5-4	ADAM23	46	429
ADAM23_CCDS2369.1_ex1_2:207310026-207310049:-_5-1	ADAM23	319	614
ADAM23_CCDS2369.1_ex2_2:207345945-207345968:+_5-2	ADAM23	543	1304
ADAM23_CCDS2369.1_ex3_2:207395631-207395654:+_5-3	ADAM23	59	212
ADAM23_CCDS2369.1_ex8_2:207414806-207414829:+_5-5	ADAM23	785	1107
ADAM28_CCDS34865.1_ex5_8:24170948-24170971:+_5-3	ADAM28	563	1440
ADAM28_CCDS34865.1_ex3_8:24167688-24167711:-_5-1	ADAM28	881	810
ADAM28_CCDS34865.1_ex8_8:24181384-24181407:+_5-5	ADAM28	186	504
ADAM28_CCDS34865.1_ex5_8:24171075-24171098:-_5-4	ADAM28	526	1197
ADAM28_CCDS34865.1_ex5_8:24170894-24170917:+_5-2	ADAM28	166	904
ADAM29_CCDS3823.1_ex0_4:175897600-175897623:-_5-5	ADAM29	345	1262
ADAM29_CCDS3823.1_ex0_4:175897541-175897564:+_5-4	ADAM29	50	159
ADAM29_CCDS3823.1_ex0_4:175897493-175897516:+_5-3	ADAM29	576	1101
ADAM29_CCDS3823.1_ex0_4:175896787-175896810:+_5-1	ADAM29	234	1057
ADAM29_CCDS3823.1_ex0_4:175896951-175896974:-_5-2	ADAM29	351	1265
ADAM30_CCDS907.1_ex0_1:120438076-120438099:+_5-3	ADAM30	734	910
ADAM30_CCDS907.1_ex0_1:120438634-120438657:-_5-5	ADAM30	18	115
ADAM30_CCDS907.1_ex0_1:120438479-120438502:+_5-4	ADAM30	65	210
ADAM30_CCDS907.1_ex0_1:120437885-120437908:-_5-2	ADAM30	359	917
ADAM30_CCDS907.1_ex0_1:120437760-120437783:+_5-1	ADAM30	353	712
ADAM32_CCDS47846.1_ex10_8:39044414-39044437:+_5-3	ADAM32	2	54
ADAM32_CCDS47846.1_ex10_8:39044459-39044482:+_5-4	ADAM32	403	1076
ADAM32_CCDS47846.1_ex5_8:39008919-39008942:+_5-1	ADAM32	569	893
ADAM32_CCDS47846.1_ex8_8:39022666-39022689:+_5-2	ADAM32	10	28
ADAM32_CCDS47846.1_ex11_8:39068651-39068674:+_5-5	ADAM32	171	289
ADAM33_CCDS13058.1_ex12_20:3654244-3654267:+_5-3	ADAM33	974	1763
ADAM33_CCDS13058.1_ex14_20:3654763-3654786:+_5-5	ADAM33	148	589
ADAM33_CCDS13058.1_ex10_20:3653478-3653501:-_5-1	ADAM33	475	1231
ADAM33_CCDS13058.1_ex14_20:3654715-3654738:-_5-4	ADAM33	393	916
ADAM33_CCDS13058.1_ex10_20:3653518-3653541:+_5-2	ADAM33	38	189
ADAM7_CCDS6045.1_ex9_8:24342856-24342879:+_5-4	ADAM7	408	39
ADAM7_CCDS6045.1_ex1_8:24300041-24300064:+_5-1	ADAM7	28	246
ADAM7_CCDS6045.1_ex10_8:24344758-24344781:-_5-5	ADAM7	837	1974
ADAM7_CCDS6045.1_ex7_8:24333941-24333964:-_5-3	ADAM7	461	1121
ADAM7_CCDS6045.1_ex5_8:24324408-24324431:-_5-2	ADAM7	134	433
ADAM8_CCDS31319.2_ex14_10:135085948-135085971:-_5-2	ADAM8	911	1339
ADAM8_CCDS31319.2_ex18_10:135087299-135087322:+_5-5	ADAM8	483	1125
ADAM8_CCDS31319.2_ex17_10:135086770-135086793:+_5-4	ADAM8	0	0
ADAM8_CCDS31319.2_ex15_10:135086322-135086345:+_5-3	ADAM8	866	1239
ADAM8_CCDS31319.2_ex13_10:135085748-135085771:-_5-1	ADAM8	562	1198
ADAM9_CCDS6112.1_ex5_8:38874916-38874939:+_5-3	ADAM9	511	924
ADAM9_CCDS6112.1_ex8_8:38880694-38880717:+_5-4	ADAM9	404	1336
ADAM9_CCDS6112.1_ex4_8:38873691-38873714:+_5-2	ADAM9	481	1393
ADAM9_CCDS6112.1_ex10_8:38884255-38884278:+_5-5	ADAM9	278	596
ADAM9_CCDS6112.1_ex4_8:38873645-38873668:+_5-1	ADAM9	990	829
ADAMDEC1_CCDS55212.1_ex3_8:24254851-24254874:+_5-1	ADAMDEC1	534	687
ADAMDEC1_CCDS55212.1_ex3_8:24254933-24254956:-_5-2	ADAMDEC1	271	249
ADAMDEC1_CCDS55212.1_ex6_8:24256397-24256420:+_5-4	ADAMDEC1	355	833
ADAMDEC1_CCDS55212.1_ex4_8:24255224-24255247:+_5-3	ADAMDEC1	271	877
ADAMDEC1_CCDS55212.1_ex6_8:24256464-24256487:-_5-5	ADAMDEC1	268	1179
ADAMTS1_CCDS33524.1_ex8_21:28216698-28216721:-_5-3	ADAMTS1	474	1027
ADAMTS1_CCDS33524.1_ex7_21:28214893-28214916:+_5-2	ADAMTS1	1038	1824
ADAMTS1_CCDS33524.1_ex8_21:28216944-28216967:-_5-4	ADAMTS1	213	1161
ADAMTS1_CCDS33524.1_ex8_21:28217117-28217140:+_5-5	ADAMTS1	488	1436
ADAMTS1_CCDS33524.1_ex7_21:28214821-28214844:-_5-1	ADAMTS1	290	709
ADAMTS10_CCDS12206.1_ex10_19:8654774-8654797:-_5-2	ADAMTS10	136	708
ADAMTS10_CCDS12206.1_ex10_19:8654793-8654816:+_5-3	ADAMTS10	41	229
ADAMTS10_CCDS12206.1_ex11_19:8656728-8656751:+_5-4	ADAMTS10	790	2104
ADAMTS10_CCDS12206.1_ex12_19:8656940-8656963:-_5-5	ADAMTS10	438	1642
ADAMTS10_CCDS12206.1_ex9_19:8654418-8654441:+_5-1	ADAMTS10	476	736
ADAMTS12_CCDS34140.1_ex18_5:33662032-33662055:+_5-4	ADAMTS12	571	1147
ADAMTS12_CCDS34140.1_ex11_5:33630981-33631004:-_5-2	ADAMTS12	254	904
ADAMTS12_CCDS34140.1_ex10_5:33624413-33624436:-_5-1	ADAMTS12	598	1926
ADAMTS12_CCDS34140.1_ex15_5:33649065-33649088:-_5-3	ADAMTS12	1086	1316
ADAMTS12_CCDS34140.1_ex21_5:33751551-33751574:-_5-5	ADAMTS12	187	1179
ADAMTS13_CCDS6970.1_ex5_9:136291337-136291360:+_5-1	ADAMTS13	259	1050
ADAMTS13_CCDS6970.1_ex16_9:136307525-136307548:+_5-5	ADAMTS13	100	888
ADAMTS13_CCDS6970.1_ex11_9:136301962-136301985:-_5-3	ADAMTS13	499	1250
ADAMTS13_CCDS6970.1_ex15_9:136305475-136305498:+_5-4	ADAMTS13	965	2263
ADAMTS13_CCDS6970.1_ex9_9:136298627-136298650:+_5-2	ADAMTS13	53	89
ADAMTS14_CCDS7306.1_ex2_10:72462153-72462176:+_5-2	ADAMTS14	276	1724
ADAMTS14_CCDS7306.1_ex1_10:72434596-72434619:-_5-1	ADAMTS14	775	1314
ADAMTS14_CCDS7306.1_ex10_10:72498624-72498647:+_5-5	ADAMTS14	780	989
ADAMTS14_CCDS7306.1_ex4_10:72489096-72489119:+_5-3	ADAMTS14	1772	2179
ADAMTS14_CCDS7306.1_ex5_10:72489865-72489888:-_5-4	ADAMTS14	750	1573
ADAMTS15_CCDS8488.1_ex0_11:130319428-130319451:-_5-4	ADAMTS15	362	1460
ADAMTS15_CCDS8488.1_ex0_11:130318971-130318994:+_5-1	ADAMTS15	739	1212
ADAMTS15_CCDS8488.1_ex0_11:130319506-130319529:+_5-5	ADAMTS15	671	1831
ADAMTS15_CCDS8488.1_ex0_11:130319244-130319267:-_5-2	ADAMTS15	678	1313
ADAMTS15_CCDS8488.1_ex0_11:130319284-130319307:+_5-3	ADAMTS15	673	2293
ADAMTS16_CCDS43299.1_ex3_5:5182257-5182280:-_5-2	ADAMTS16	289	752
ADAMTS16_CCDS43299.1_ex6_5:5190178-5190201:-_5-4	ADAMTS16	578	1511
ADAMTS16_CCDS43299.1_ex4_5:5186342-5186365:+_5-3	ADAMTS16	202	947
ADAMTS16_CCDS43299.1_ex10_5:5222914-5222937:-_5-5	ADAMTS16	472	1113
ADAMTS16_CCDS43299.1_ex2_5:5146273-5146296:-_5-1	ADAMTS16	689	1567
ADAMTS17_CCDS10383.1_ex10_15:100672341-100672364:-_5-1	ADAMTS17	1004	1772
ADAMTS17_CCDS10383.1_ex18_15:100821481-100821504:+_5-4	ADAMTS17	507	1843
ADAMTS17_CCDS10383.1_ex16_15:100801738-100801761:-_5-2	ADAMTS17	575	1130
ADAMTS17_CCDS10383.1_ex17_15:100802552-100802575:+_5-3	ADAMTS17	736	987
ADAMTS17_CCDS10383.1_ex20_15:100881539-100881562:+_5-5	ADAMTS17	784	2017
ADAMTS18_CCDS10926.1_ex21_16:77468313-77468336:-_5-5	ADAMTS18	26	280
ADAMTS18_CCDS10926.1_ex20_16:77465324-77465347:+_5-4	ADAMTS18	586	1431
ADAMTS18_CCDS10926.1_ex11_16:77369719-77369742:+_5-1	ADAMTS18	655	1298
ADAMTS18_CCDS10926.1_ex19_16:77401459-77401482:-_5-3	ADAMTS18	1392	3633
ADAMTS18_CCDS10926.1_ex13_16:77387708-77387731:-_5-2	ADAMTS18	30	349
ADAMTS19_CCDS4146.1_ex1_5:128796950-128796973:-_5-1	ADAMTS19	465	2054
ADAMTS19_CCDS4146.1_ex2_5:128844844-128844867:-_5-5	ADAMTS19	307	979
ADAMTS19_CCDS4146.1_ex1_5:128797285-128797308:-_5-4	ADAMTS19	379	956
ADAMTS19_CCDS4146.1_ex1_5:128797010-128797033:+_5-2	ADAMTS19	1040	2047
ADAMTS19_CCDS4146.1_ex1_5:128797198-128797221:-_5-3	ADAMTS19	943	2140
ADAMTS2_CCDS34311.1_ex9_5:178771037-178771060:-_5-4	ADAMTS2	1016	1328
ADAMTS2_CCDS34311.1_ex9_5:178771078-178771101:-_5-5	ADAMTS2	811	1744
ADAMTS2_CCDS34311.1_ex8_5:178700043-178700066:-_5-2	ADAMTS2	905	2344
ADAMTS2_CCDS34311.1_ex9_5:178770991-178771014:-_5-3	ADAMTS2	379	795
ADAMTS2_CCDS34311.1_ex8_5:178699959-178699982:+_5-1	ADAMTS2	1040	1209
ADAMTS20_CCDS31778.2_ex37_12:43944866-43944889:+_5-3	ADAMTS20	570	642
ADAMTS20_CCDS31778.2_ex37_12:43944919-43944942:+_5-4	ADAMTS20	282	559
ADAMTS20_CCDS31778.2_ex37_12:43944714-43944737:+_5-2	ADAMTS20	1548	3360
ADAMTS20_CCDS31778.2_ex27_12:43847726-43847749:-_5-1	ADAMTS20	203	486
ADAMTS20_CCDS31778.2_ex37_12:43945023-43945046:-_5-5	ADAMTS20	395	1260
ADAMTS3_CCDS3553.1_ex16_4:73188741-73188764:-_5-2	ADAMTS3	375	577
ADAMTS3_CCDS3553.1_ex12_4:73184373-73184396:+_5-1	ADAMTS3	0	0
ADAMTS3_CCDS3553.1_ex19_4:73414287-73414310:-_5-5	ADAMTS3	39	82
ADAMTS3_CCDS3553.1_ex17_4:73205394-73205417:-_5-4	ADAMTS3	57	580
ADAMTS3_CCDS3553.1_ex16_4:73188766-73188789:+_5-3	ADAMTS3	201	709
ADAMTS4_CCDS1223.1_ex8_1:161168100-161168123:-_5-5	ADAMTS4	1030	1776
ADAMTS4_CCDS1223.1_ex8_1:161167945-161167968:-_5-4	ADAMTS4	128	904
ADAMTS4_CCDS1223.1_ex6_1:161166054-161166077:+_5-1	ADAMTS4	643	1763
ADAMTS4_CCDS1223.1_ex8_1:161167821-161167844:+_5-2	ADAMTS4	402	1016
ADAMTS4_CCDS1223.1_ex8_1:161167855-161167878:+_5-3	ADAMTS4	837	2243
ADAMTS5_CCDS13579.1_ex7_21:28338430-28338453:-_5-4	ADAMTS5	947	1435
ADAMTS5_CCDS13579.1_ex7_21:28338456-28338479:-_5-5	ADAMTS5	830	2084
ADAMTS5_CCDS13579.1_ex7_21:28338068-28338091:+_5-2	ADAMTS5	558	1561
ADAMTS5_CCDS13579.1_ex7_21:28337853-28337876:-_5-1	ADAMTS5	1243	1988
ADAMTS5_CCDS13579.1_ex7_21:28338120-28338143:-_5-3	ADAMTS5	966	1921
ADAMTS6_CCDS3983.2_ex14_5:64587169-64587192:+_5-1	ADAMTS6	426	576
ADAMTS6_CCDS3983.2_ex22_5:64766627-64766650:-_5-5	ADAMTS6	68	61
ADAMTS6_CCDS3983.2_ex18_5:64747437-64747460:-_5-3	ADAMTS6	623	979
ADAMTS6_CCDS3983.2_ex18_5:64747404-64747427:+_5-2	ADAMTS6	233	1022
ADAMTS6_CCDS3983.2_ex20_5:64748559-64748582:+_5-4	ADAMTS6	1095	2236
ADAMTS7_CCDS32303.1_ex9_15:79064105-79064128:-_5-1	ADAMTS7	555	1787
ADAMTS7_CCDS32303.1_ex22_15:79092825-79092848:+_5-5	ADAMTS7	436	1121
ADAMTS7_CCDS32303.1_ex22_15:79092656-79092679:-_5-3	ADAMTS7	934	1507
ADAMTS7_CCDS32303.1_ex22_15:79092726-79092749:-_5-4	ADAMTS7	380	861
ADAMTS7_CCDS32303.1_ex9_15:79064126-79064149:+_5-2	ADAMTS7	993	2310
ADAMTS8_CCDS41732.1_ex8_11:130297539-130297562:+_5-4	ADAMTS8	938	2117
ADAMTS8_CCDS41732.1_ex7_11:130289049-130289072:-_5-2	ADAMTS8	148	822
ADAMTS8_CCDS41732.1_ex8_11:130297925-130297948:-_5-5	ADAMTS8	610	1437
ADAMTS8_CCDS41732.1_ex6_11:130286869-130286892:-_5-1	ADAMTS8	658	1091
ADAMTS8_CCDS41732.1_ex8_11:130297460-130297483:-_5-3	ADAMTS8	674	1826
ADAMTS9_CCDS2903.1_ex37_3:64672579-64672602:+_5-4	ADAMTS9	719	1378
ADAMTS9_CCDS2903.1_ex37_3:64672353-64672376:+_5-1	ADAMTS9	1254	2184
ADAMTS9_CCDS2903.1_ex37_3:64672605-64672628:+_5-5	ADAMTS9	536	1882
ADAMTS9_CCDS2903.1_ex37_3:64672536-64672559:+_5-3	ADAMTS9	340	799
ADAMTS9_CCDS2903.1_ex37_3:64672393-64672416:+_5-2	ADAMTS9	560	1491
ADAMTSL1_CCDS47954.1_ex1_9:18504883-18504906:-_5-1	ADAMTSL1	385	812
ADAMTSL1_CCDS47954.1_ex4_9:18622320-18622343:-_5-4	ADAMTSL1	1925	2758
ADAMTSL1_CCDS47954.1_ex3_9:18574175-18574198:-_5-2	ADAMTSL1	580	1011
ADAMTSL1_CCDS47954.1_ex4_9:18622347-18622370:-_5-5	ADAMTSL1	891	1193
ADAMTSL1_CCDS47954.1_ex4_9:18622270-18622293:+_5-3	ADAMTSL1	148	404
ADAMTSL2_CCDS6976.1_ex5_9:136405999-136406022:-_5-2	ADAMTSL2	1328	1585
ADAMTSL2_CCDS6976.1_ex9_9:136420673-136420696:+_5-5	ADAMTSL2	421	1551
ADAMTSL2_CCDS6976.1_ex5_9:136406081-136406104:-_5-3	ADAMTSL2	771	2199
ADAMTSL2_CCDS6976.1_ex6_9:136409653-136409676:+_5-4	ADAMTSL2	709	1715
ADAMTSL2_CCDS6976.1_ex3_9:136404947-136404970:-_5-1	ADAMTSL2	525	1878
ADAMTSL3_CCDS10326.1_ex12_15:84566626-84566649:-_5-3	ADAMTSL3	471	1015
ADAMTSL3_CCDS10326.1_ex7_15:84539605-84539628:-_5-2	ADAMTSL3	484	612
ADAMTSL3_CCDS10326.1_ex14_15:84582075-84582098:+_5-4	ADAMTSL3	622	1275
ADAMTSL3_CCDS10326.1_ex1_15:84373235-84373258:-_5-1	ADAMTSL3	207	634
ADAMTSL3_CCDS10326.1_ex17_15:84611697-84611720:-_5-5	ADAMTSL3	851	1402
ADAMTSL4_CCDS30852.1_ex5_1:150527956-150527979:+_5-5	ADAMTSL4	130	302
ADAMTSL4_CCDS30852.1_ex3_1:150526419-150526442:+_5-3	ADAMTSL4	186	929
ADAMTSL4_CCDS30852.1_ex3_1:150526260-150526283:-_5-2	ADAMTSL4	437	1224
ADAMTSL4_CCDS30852.1_ex4_1:150526872-150526895:-_5-4	ADAMTSL4	422	1463
ADAMTSL4_CCDS30852.1_ex2_1:150525663-150525686:-_5-1	ADAMTSL4	530	956
ADAMTSL5_CCDS12071.1_ex4_19:1507571-1507594:-_5-1	ADAMTSL5	525	953
ADAMTSL5_CCDS12071.1_ex5_19:1507995-1508018:-_5-3	ADAMTSL5	108	1038
ADAMTSL5_CCDS12071.1_ex5_19:1508100-1508123:-_5-4	ADAMTSL5	375	1805
ADAMTSL5_CCDS12071.1_ex4_19:1507616-1507639:+_5-2	ADAMTSL5	776	1763
ADAMTSL5_CCDS12071.1_ex9_19:1510704-1510727:-_5-5	ADAMTSL5	875	1362
ADAP1_CCDS5318.1_ex5_7:943876-943899:+_5-2	ADAP1	988	1090
ADAP1_CCDS5318.1_ex7_7:959661-959684:-_5-5	ADAP1	188	793
ADAP1_CCDS5318.1_ex5_7:943836-943859:+_5-1	ADAP1	753	1429
ADAP1_CCDS5318.1_ex6_7:944797-944820:-_5-3	ADAP1	353	1192
ADAP1_CCDS5318.1_ex7_7:959643-959666:-_5-4	ADAP1	134	663
ADAP2_CCDS11261.1_ex1_17:29250066-29250089:+_5-1	ADAP2	213	720
ADAP2_CCDS11261.1_ex4_17:29261192-29261215:+_5-3	ADAP2	164	802
ADAP2_CCDS11261.1_ex3_17:29258927-29258950:+_5-2	ADAP2	48	369
ADAP2_CCDS11261.1_ex5_17:29271969-29271992:+_5-4	ADAP2	49	105
ADAP2_CCDS11261.1_ex5_17:29272043-29272066:-_5-5	ADAP2	84	116
ADAR_CCDS1071.1_ex12_1:154570948-154570971:-_5-1	ADAR	446	1118
ADAR_CCDS1071.1_ex12_1:154571029-154571052:+_5-2	ADAR	551	1206
ADAR_CCDS1071.1_ex13_1:154573559-154573582:+_5-3	ADAR	972	2275
ADAR_CCDS1071.1_ex13_1:154573584-154573607:+_5-4	ADAR	411	1574
ADAR_CCDS1071.1_ex13_1:154573633-154573656:+_5-5	ADAR	290	833
ADARB1_CCDS33589.1_ex1_21:46596181-46596204:-_5-1	ADARB1	654	631
ADARB1_CCDS33589.1_ex1_21:46596304-46596327:-_5-2	ADARB1	407	1331
ADARB1_CCDS33589.1_ex2_21:46600312-46600335:-_5-5	ADARB1	476	1572
ADARB1_CCDS33589.1_ex1_21:46596330-46596353:+_5-3	ADARB1	961	1817
ADARB1_CCDS33589.1_ex1_21:46596401-46596424:+_5-4	ADARB1	1275	2326
ADARB2_CCDS7058.1_ex7_10:1405639-1405662:+_5-3	ADARB2	193	938
ADARB2_CCDS7058.1_ex7_10:1405459-1405482:+_5-2	ADARB2	1354	2849
ADARB2_CCDS7058.1_ex7_10:1405351-1405374:+_5-1	ADARB2	1854	2568
ADARB2_CCDS7058.1_ex7_10:1405818-1405841:+_5-4	ADARB2	209	467
ADARB2_CCDS7058.1_ex7_10:1405853-1405876:-_5-5	ADARB2	716	1083
ADAT1_CCDS10922.1_ex4_16:75646727-75646750:+_5-2	ADAT1	880	1117
ADAT1_CCDS10922.1_ex7_16:75654170-75654193:-_5-4	ADAT1	108	413
ADAT1_CCDS10922.1_ex4_16:75646651-75646674:-_5-1	ADAT1	156	434
ADAT1_CCDS10922.1_ex5_16:75651031-75651054:+_5-3	ADAT1	227	650
ADAT1_CCDS10922.1_ex8_16:75654526-75654549:+_5-5	ADAT1	965	2650
ADAT2_CCDS43511.1_ex3_6:143755056-143755079:-_5-5	ADAT2	157	376
ADAT2_CCDS43511.1_ex2_6:143753721-143753744:+_5-1	ADAT2	139	1247
ADAT2_CCDS43511.1_ex3_6:143755006-143755029:-_5-4	ADAT2	202	605
ADAT2_CCDS43511.1_ex2_6:143753736-143753759:-_5-2	ADAT2	299	850
ADAT2_CCDS43511.1_ex3_6:143754955-143754978:+_5-3	ADAT2	187	485
ADAT3_CCDS12076.2_ex0_19:1912532-1912555:-_5-3	ADAT3	391	815
ADAT3_CCDS12076.2_ex0_19:1912180-1912203:-_5-1	ADAT3	304	1114
ADAT3_CCDS12076.2_ex0_19:1912590-1912613:-_5-4	ADAT3	606	2027
ADAT3_CCDS12076.2_ex0_19:1912331-1912354:-_5-2	ADAT3	606	2180
ADAT3_CCDS12076.2_ex0_19:1912683-1912706:-_5-5	ADAT3	175	1119
ADC_CCDS375.1_ex4_1:33560205-33560228:+_5-5	ADC	327	923
ADC_CCDS375.1_ex2_1:33557683-33557706:-_5-1	ADC	772	1387
ADC_CCDS375.1_ex3_1:33558927-33558950:-_5-3	ADC	377	1224
ADC_CCDS375.1_ex2_1:33557709-33557732:-_5-2	ADC	284	731
ADC_CCDS375.1_ex4_1:33560144-33560167:-_5-4	ADC	188	537
ADCK1_CCDS45144.1_ex0_14:78285438-78285461:+_5-2	ADCK1	734	987
ADCK1_CCDS45144.1_ex0_14:78285417-78285440:+_5-1	ADCK1	665	1822
ADCK1_CCDS45144.1_ex2_14:78353447-78353470:-_5-3	ADCK1	230	945
ADCK1_CCDS45144.1_ex2_14:78353531-78353554:+_5-4	ADCK1	381	786
ADCK1_CCDS45144.1_ex3_14:78365472-78365495:-_5-5	ADCK1	570	747
ADCK2_CCDS5861.1_ex0_7:140373221-140373244:+_5-1	ADCK2	629	912
ADCK2_CCDS5861.1_ex0_7:140373672-140373695:+_5-4	ADCK2	722	1576
ADCK2_CCDS5861.1_ex0_7:140373765-140373788:-_5-5	ADCK2	0	44
ADCK2_CCDS5861.1_ex0_7:140373313-140373336:-_5-2	ADCK2	558	1542
ADCK2_CCDS5861.1_ex0_7:140373591-140373614:-_5-3	ADCK2	640	1612
ADCK3_CCDS1557.1_ex4_1:227169806-227169829:+_5-4	ADCK3	381	1217
ADCK3_CCDS1557.1_ex6_1:227170619-227170642:-_5-5	ADCK3	1020	1937
ADCK3_CCDS1557.1_ex1_1:227152892-227152915:-_5-2	ADCK3	96	427
ADCK3_CCDS1557.1_ex2_1:227153418-227153441:-_5-3	ADCK3	951	1755
ADCK3_CCDS1557.1_ex1_1:227152871-227152894:-_5-1	ADCK3	926	1724
ADCK4_CCDS12562.1_ex12_19:41220214-41220237:-_5-5	ADCK4	254	1259
ADCK4_CCDS12562.1_ex12_19:41220169-41220192:+_5-4	ADCK4	339	1256
ADCK4_CCDS12562.1_ex11_19:41220010-41220033:-_5-3	ADCK4	621	1372
ADCK4_CCDS12562.1_ex7_19:41209733-41209756:-_5-1	ADCK4	532	1195
ADCK4_CCDS12562.1_ex8_19:41211014-41211037:+_5-2	ADCK4	346	1920
ADCK5_CCDS34965.1_ex2_8:145608347-145608370:-_5-2	ADCK5	1090	2270
ADCK5_CCDS34965.1_ex4_8:145616191-145616214:-_5-5	ADCK5	561	1075
ADCK5_CCDS34965.1_ex3_8:145615917-145615940:-_5-4	ADCK5	157	642
ADCK5_CCDS34965.1_ex2_8:145608314-145608337:+_5-1	ADCK5	327	1251
ADCK5_CCDS34965.1_ex3_8:145615896-145615919:-_5-3	ADCK5	380	1167
ADCY1_CCDS34631.1_ex0_7:45614606-45614629:+_5-2	ADCY1	233	611
ADCY1_CCDS34631.1_ex6_7:45699769-45699792:-_5-5	ADCY1	857	2207
ADCY1_CCDS34631.1_ex6_7:45699696-45699719:+_5-4	ADCY1	1052	1218
ADCY1_CCDS34631.1_ex4_7:45688273-45688296:-_5-3	ADCY1	955	1663
ADCY1_CCDS34631.1_ex0_7:45614455-45614478:+_5-1	ADCY1	280	1001
ADCY10_CCDS1265.1_ex21_1:167847821-167847844:-_5-4	ADCY10	310	627
ADCY10_CCDS1265.1_ex24_1:167852801-167852824:+_5-5	ADCY10	484	1025
ADCY10_CCDS1265.1_ex15_1:167823575-167823598:+_5-1	ADCY10	478	993
ADCY10_CCDS1265.1_ex16_1:167825503-167825526:+_5-2	ADCY10	538	1000
ADCY10_CCDS1265.1_ex16_1:167825614-167825637:+_5-3	ADCY10	82	381
ADCY2_CCDS3872.2_ex8_5:7707851-7707874:+_5-4	ADCY2	30	128
ADCY2_CCDS3872.2_ex1_5:7414729-7414752:-_5-1	ADCY2	0	0
ADCY2_CCDS3872.2_ex9_5:7709390-7709413:-_5-5	ADCY2	898	2048
ADCY2_CCDS3872.2_ex2_5:7520950-7520973:-_5-2	ADCY2	837	1276
ADCY2_CCDS3872.2_ex5_5:7695914-7695937:-_5-3	ADCY2	720	1669
ADCY3_CCDS1715.1_ex16_2:25064227-25064250:+_5-3	ADCY3	641	1222
ADCY3_CCDS1715.1_ex20_2:25141347-25141370:-_5-5	ADCY3	646	1540
ADCY3_CCDS1715.1_ex15_2:25062791-25062814:-_5-2	ADCY3	1185	2226
ADCY3_CCDS1715.1_ex13_2:25059799-25059822:-_5-1	ADCY3	330	778
ADCY3_CCDS1715.1_ex18_2:25065130-25065153:+_5-4	ADCY3	187	319
ADCY4_CCDS9627.1_ex24_14:24803731-24803754:-_5-5	ADCY4	874	2231
ADCY4_CCDS9627.1_ex18_14:24799401-24799424:+_5-2	ADCY4	529	1334
ADCY4_CCDS9627.1_ex23_14:24802053-24802076:+_5-4	ADCY4	396	1113
ADCY4_CCDS9627.1_ex13_14:24795345-24795368:+_5-1	ADCY4	505	1442
ADCY4_CCDS9627.1_ex19_14:24800276-24800299:-_5-3	ADCY4	798	1082
ADCY5_CCDS3022.1_ex15_3:123047631-123047654:+_5-3	ADCY5	485	1270
ADCY5_CCDS3022.1_ex14_3:123046562-123046585:-_5-2	ADCY5	303	624
ADCY5_CCDS3022.1_ex11_3:123038577-123038600:+_5-1	ADCY5	367	1402
ADCY5_CCDS3022.1_ex18_3:123066707-123066730:+_5-5	ADCY5	706	1816
ADCY5_CCDS3022.1_ex16_3:123049814-123049837:+_5-4	ADCY5	64	320
ADCY6_CCDS8767.1_ex20_12:49177073-49177096:+_5-5	ADCY6	283	905
ADCY6_CCDS8767.1_ex20_12:49176435-49176458:+_5-2	ADCY6	325	953
ADCY6_CCDS8767.1_ex20_12:49176817-49176840:+_5-3	ADCY6	455	1161
ADCY6_CCDS8767.1_ex20_12:49176998-49177021:-_5-4	ADCY6	782	1373
ADCY6_CCDS8767.1_ex20_12:49176375-49176398:-_5-1	ADCY6	761	983
ADCY7_CCDS10741.1_ex6_16:50332891-50332914:-_5-3	ADCY7	894	1911
ADCY7_CCDS10741.1_ex4_16:50327317-50327340:+_5-2	ADCY7	783	1502
ADCY7_CCDS10741.1_ex1_16:50324528-50324551:+_5-1	ADCY7	125	830
ADCY7_CCDS10741.1_ex8_16:50334986-50335009:+_5-4	ADCY7	594	1141
ADCY7_CCDS10741.1_ex9_16:50338433-50338456:-_5-5	ADCY7	706	2013
ADCY8_CCDS6363.1_ex15_8:131964112-131964135:-_5-2	ADCY8	394	1068
ADCY8_CCDS6363.1_ex17_8:132052127-132052150:-_5-4	ADCY8	182	1183
ADCY8_CCDS6363.1_ex11_8:131916232-131916255:-_5-1	ADCY8	28	261
ADCY8_CCDS6363.1_ex17_8:132051759-132051782:+_5-3	ADCY8	928	2542
ADCY8_CCDS6363.1_ex17_8:132052414-132052437:-_5-5	ADCY8	649	1944
ADCY9_CCDS32382.1_ex9_16:4164921-4164944:-_5-2	ADCY9	832	2038
ADCY9_CCDS32382.1_ex9_16:4163799-4163822:-_5-1	ADCY9	194	356
ADCY9_CCDS32382.1_ex9_16:4165086-4165109:+_5-4	ADCY9	1175	1926
ADCY9_CCDS32382.1_ex9_16:4165142-4165165:-_5-5	ADCY9	383	694
ADCY9_CCDS32382.1_ex9_16:4165002-4165025:+_5-3	ADCY9	513	1224
ADCYAP1_CCDS11825.1_ex2_18:908273-908296:-_5-4	ADCYAP1	681	1006
ADCYAP1_CCDS11825.1_ex2_18:908334-908357:-_5-5	ADCYAP1	728	1719
ADCYAP1_CCDS11825.1_ex2_18:908257-908280:+_5-3	ADCYAP1	760	1620
ADCYAP1_CCDS11825.1_ex1_18:907762-907785:+_5-2	ADCYAP1	0	0
ADCYAP1_CCDS11825.1_ex1_18:907693-907716:-_5-1	ADCYAP1	995	1014
ADCYAP1R1_CCDS5433.1_ex6_7:31124369-31124392:+_5-3	ADCYAP1R1	284	514
ADCYAP1R1_CCDS5433.1_ex2_7:31117633-31117656:+_5-1	ADCYAP1R1	593	2119
ADCYAP1R1_CCDS5433.1_ex7_7:31124960-31124983:-_5-4	ADCYAP1R1	235	758
ADCYAP1R1_CCDS5433.1_ex8_7:31125996-31126019:+_5-5	ADCYAP1R1	254	639
ADCYAP1R1_CCDS5433.1_ex2_7:31117691-31117714:+_5-2	ADCYAP1R1	563	892
ADD1_CCDS3363.1_ex4_4:2896410-2896433:-_5-2	ADD1	886	1438
ADD1_CCDS3363.1_ex5_4:2899937-2899960:-_5-3	ADD1	893	1722
ADD1_CCDS3363.1_ex3_4:2895738-2895761:+_5-1	ADD1	961	1567
ADD1_CCDS3363.1_ex7_4:2900975-2900998:+_5-5	ADD1	88	198
ADD1_CCDS3363.1_ex6_4:2900176-2900199:-_5-4	ADD1	354	1100
ADD2_CCDS1906.1_ex11_2:70923364-70923387:+_5-1	ADD2	726	1560
ADD2_CCDS1906.1_ex12_2:70931458-70931481:+_5-3	ADD2	0	19
ADD2_CCDS1906.1_ex13_2:70933429-70933452:-_5-5	ADD2	670	1641
ADD2_CCDS1906.1_ex11_2:70923499-70923522:+_5-2	ADD2	239	543
ADD2_CCDS1906.1_ex12_2:70931494-70931517:+_5-4	ADD2	805	1463
ADD3_CCDS7561.1_ex4_10:111878446-111878469:-_5-3	ADD3	9	182
ADD3_CCDS7561.1_ex4_10:111878419-111878442:-_5-2	ADD3	182	643
ADD3_CCDS7561.1_ex2_10:111876106-111876129:-_5-1	ADD3	262	1103
ADD3_CCDS7561.1_ex5_10:111878965-111878988:+_5-4	ADD3	161	278
ADD3_CCDS7561.1_ex5_10:111879029-111879052:+_5-5	ADD3	81	242
ADH1A_CCDS3648.1_ex4_4:100205756-100205779:+_5-2	ADH1A	100	785
ADH1A_CCDS3648.1_ex3_4:100203682-100203705:-_5-1	ADH1A	196	604
ADH1A_CCDS3648.1_ex7_4:100208716-100208739:+_5-5	ADH1A	156	253
ADH1A_CCDS3648.1_ex6_4:100208090-100208113:-_5-4	ADH1A	359	948
ADH1A_CCDS3648.1_ex5_4:100205923-100205946:-_5-3	ADH1A	833	1610
ADH1B_CCDS34033.1_ex4_4:100237119-100237142:-_5-2	ADH1B	435	1478
ADH1B_CCDS34033.1_ex4_4:100237053-100237076:-_5-1	ADH1B	445	1038
ADH1B_CCDS34033.1_ex5_4:100237422-100237445:-_5-4	ADH1B	684	1630
ADH1B_CCDS34033.1_ex5_4:100237440-100237463:+_5-5	ADH1B	152	223
ADH1B_CCDS34033.1_ex4_4:100237255-100237278:+_5-3	ADH1B	561	1121
ADH4_CCDS34032.1_ex6_4:100062741-100062764:+_5-5	ADH4	741	1192
ADH4_CCDS34032.1_ex6_4:100062693-100062716:+_5-4	ADH4	270	965
ADH4_CCDS34032.1_ex5_4:100060217-100060240:+_5-2	ADH4	137	349
ADH4_CCDS34032.1_ex4_4:100057812-100057835:+_5-1	ADH4	223	369
ADH4_CCDS34032.1_ex5_4:100060262-100060285:+_5-3	ADH4	8	29
ADH5_CCDS47111.1_ex4_4:99998062-99998085:-_5-5	ADH5	96	98
ADH5_CCDS47111.1_ex6_4:100003237-100003260:+_5-3	ADH5	197	594
ADH5_CCDS47111.1_ex6_4:100003190-100003213:+_5-2	ADH5	177	470
ADH6_CCDS3647.1_ex3_4:100131250-100131273:+_5-2	ADH6	177	927
ADH6_CCDS3647.1_ex2_4:100130074-100130097:-_5-1	ADH6	155	581
ADH6_CCDS3647.1_ex6_4:100137316-100137339:-_5-5	ADH6	319	389
ADH6_CCDS3647.1_ex5_4:100134846-100134869:-_5-3	ADH6	49	204
ADH6_CCDS3647.1_ex5_4:100134890-100134913:-_5-4	ADH6	490	1374
ADH7_CCDS34034.1_ex5_4:100349264-100349287:-_5-4	ADH7	266	910
ADH7_CCDS34034.1_ex4_4:100349039-100349062:-_5-1	ADH7	459	574
ADH7_CCDS34034.1_ex5_4:100349238-100349261:+_5-3	ADH7	421	769
ADH7_CCDS34034.1_ex4_4:100349131-100349154:-_5-2	ADH7	556	883
ADH7_CCDS34034.1_ex6_4:100349699-100349722:-_5-5	ADH7	690	1537
ADHFE1_CCDS6190.2_ex5_8:67357461-67357484:+_5-2	ADHFE1	158	624
ADHFE1_CCDS6190.2_ex5_8:67357506-67357529:+_5-3	ADHFE1	218	1064
ADHFE1_CCDS6190.2_ex6_8:67359512-67359535:+_5-4	ADHFE1	197	342
ADHFE1_CCDS6190.2_ex4_8:67356894-67356917:-_5-1	ADHFE1	483	1353
ADHFE1_CCDS6190.2_ex7_8:67361168-67361191:-_5-5	ADHFE1	101	981
ADI1_CCDS1653.1_ex1_2:3504646-3504669:+_5-1	ADI1	606	1144
ADI1_CCDS1653.1_ex2_2:3517642-3517665:+_5-3	ADI1	98	134
ADI1_CCDS1653.1_ex3_2:3523141-3523164:-_5-5	ADI1	357	1345
ADI1_CCDS1653.1_ex1_2:3504745-3504768:-_5-2	ADI1	9	56
ADI1_CCDS1653.1_ex2_2:3517674-3517697:-_5-4	ADI1	139	584
ADIG_CCDS54461.1_ex0_20:37209972-37209995:+_5-1	ADIG	71	452
ADIG_CCDS54461.1_ex1_20:37214712-37214735:-_5-5	ADIG	560	1920
ADIG_CCDS54461.1_ex0_20:37209995-37210018:+_5-2	ADIG	225	673
ADIG_CCDS54461.1_ex1_20:37214657-37214680:+_5-3	ADIG	279	879
ADIG_CCDS54461.1_ex1_20:37214686-37214709:+_5-4	ADIG	425	1204
ADIPOQ_CCDS3284.1_ex1_3:186572028-186572051:-_5-3	ADIPOQ	241	705
ADIPOQ_CCDS3284.1_ex1_3:186571968-186571991:+_5-2	ADIPOQ	23	80
ADIPOQ_CCDS3284.1_ex1_3:186572178-186572201:+_5-5	ADIPOQ	1374	1744
ADIPOQ_CCDS3284.1_ex0_3:186571002-186571025:-_5-1	ADIPOQ	924	1664
ADIPOQ_CCDS3284.1_ex1_3:186572142-186572165:-_5-4	ADIPOQ	241	361
ADIPOR1_CCDS1430.1_ex4_1:202915658-202915681:-_5-4	ADIPOR1	410	588
ADIPOR1_CCDS1430.1_ex4_1:202915615-202915638:+_5-3	ADIPOR1	400	821
ADIPOR1_CCDS1430.1_ex4_1:202915555-202915578:+_5-1	ADIPOR1	142	702
ADIPOR1_CCDS1430.1_ex4_1:202915727-202915750:-_5-5	ADIPOR1	97	524
ADIPOR1_CCDS1430.1_ex4_1:202915589-202915612:-_5-2	ADIPOR1	168	457
ADIPOR2_CCDS8511.1_ex3_12:1889629-1889652:-_5-5	ADIPOR2	95	859
ADIPOR2_CCDS8511.1_ex2_12:1887011-1887034:+_5-2	ADIPOR2	298	1051
ADIPOR2_CCDS8511.1_ex1_12:1882072-1882095:-_5-1	ADIPOR2	91	453
ADIPOR2_CCDS8511.1_ex2_12:1887047-1887070:+_5-3	ADIPOR2	31	460
ADIPOR2_CCDS8511.1_ex2_12:1887087-1887110:-_5-4	ADIPOR2	341	749
ADIRF_CCDS7381.1_ex1_10:88729998-88730021:-_5-2	ADIRF	1355	3184
ADIRF_CCDS7381.1_ex2_10:88730265-88730288:-_5-5	ADIRF	320	1181
ADIRF_CCDS7381.1_ex2_10:88730232-88730255:-_5-3	ADIRF	925	1079
ADIRF_CCDS7381.1_ex1_10:88729975-88729998:+_5-1	ADIRF	752	1795
ADIRF_CCDS7381.1_ex2_10:88730247-88730270:-_5-4	ADIRF	515	1606
ADK_CCDS55716.1_ex4_10:76153993-76154016:-_5-2	ADK	132	602
ADK_CCDS55716.1_ex4_10:76154039-76154062:+_5-3	ADK	674	1345
ADK_CCDS55716.1_ex3_10:76074446-76074469:+_5-1	ADK	46	757
ADK_CCDS55716.1_ex5_10:76158230-76158253:-_5-4	ADK	557	485
ADK_CCDS55716.1_ex5_10:76158278-76158301:+_5-5	ADK	10	188
ADM_CCDS7801.1_ex1_11:10327555-10327578:+_5-3	ADM	1113	2445
ADM_CCDS7801.1_ex2_11:10327892-10327915:-_5-5	ADM	195	1506
ADM_CCDS7801.1_ex1_11:10327583-10327606:-_5-4	ADM	360	1563
ADM_CCDS7801.1_ex1_11:10327499-10327522:+_5-1	ADM	302	1475
ADM_CCDS7801.1_ex1_11:10327542-10327565:-_5-2	ADM	792	2051
ADM2_CCDS33682.1_ex1_22:50921151-50921174:+_5-5	ADM2	139	398
ADM2_CCDS33682.1_ex1_22:50921103-50921126:-_5-4	ADM2	484	1124
ADM2_CCDS33682.1_ex1_22:50921047-50921070:-_5-2	ADM2	1231	1561
ADM2_CCDS33682.1_ex0_22:50920364-50920387:+_5-1	ADM2	708	1216
ADM2_CCDS33682.1_ex1_22:50921064-50921087:+_5-3	ADM2	2321	4487
ADM5_CCDS46146.1_ex1_19:50193425-50193448:-_5-3	ADM5	201	1047
ADM5_CCDS46146.1_ex1_19:50193407-50193430:-_5-2	ADM5	495	1397
ADM5_CCDS46146.1_ex1_19:50193507-50193530:-_5-4	ADM5	457	1028
ADM5_CCDS46146.1_ex1_19:50193563-50193586:+_5-5	ADM5	1245	2428
ADM5_CCDS46146.1_ex1_19:50193389-50193412:+_5-1	ADM5	1034	2196
ADNP_CCDS13433.1_ex0_20:49510441-49510464:+_5-3	ADNP	86	461
ADNP_CCDS13433.1_ex0_20:49510599-49510622:+_5-4	ADNP	1092	1495
ADNP_CCDS13433.1_ex0_20:49509755-49509778:+_5-1	ADNP	0	75
ADNP_CCDS13433.1_ex0_20:49510830-49510853:+_5-5	ADNP	409	1741
ADNP_CCDS13433.1_ex0_20:49510108-49510131:-_5-2	ADNP	464	1019
ADNP2_CCDS32853.1_ex2_18:77893973-77893996:-_5-2	ADNP2	22	388
ADNP2_CCDS32853.1_ex2_18:77893683-77893706:-_5-1	ADNP2	433	1846
ADNP2_CCDS32853.1_ex2_18:77894469-77894492:+_5-4	ADNP2	867	2189
ADNP2_CCDS32853.1_ex2_18:77894424-77894447:-_5-3	ADNP2	271	1338
ADNP2_CCDS32853.1_ex2_18:77894775-77894798:+_5-5	ADNP2	298	971
ADO_CCDS7266.2_ex0_10:64565001-64565024:-_5-2	ADO	684	1729
ADO_CCDS7266.2_ex0_10:64565080-64565103:+_5-3	ADO	568	985
ADO_CCDS7266.2_ex0_10:64565215-64565238:+_5-5	ADO	155	983
ADO_CCDS7266.2_ex0_10:64564899-64564922:-_5-1	ADO	610	966
ADO_CCDS7266.2_ex0_10:64565113-64565136:+_5-4	ADO	457	1431
ADORA1_CCDS1434.1_ex0_1:203098289-203098312:-_5-2	ADORA1	329	711
ADORA1_CCDS1434.1_ex1_1:203134486-203134509:+_5-5	ADORA1	159	753
ADORA1_CCDS1434.1_ex1_1:203134397-203134420:+_5-4	ADORA1	233	574
ADORA1_CCDS1434.1_ex0_1:203098161-203098184:+_5-1	ADORA1	213	745
ADORA1_CCDS1434.1_ex0_1:203098302-203098325:-_5-3	ADORA1	688	1296
ADORA2A_CCDS13826.1_ex1_22:24836649-24836672:+_5-4	ADORA2A	317	650
ADORA2A_CCDS13826.1_ex1_22:24836555-24836578:+_5-3	ADORA2A	584	1120
ADORA2A_CCDS13826.1_ex0_22:24829516-24829539:+_5-1	ADORA2A	219	1930
ADORA2A_CCDS13826.1_ex1_22:24836668-24836691:+_5-5	ADORA2A	374	860
ADORA2A_CCDS13826.1_ex0_22:24829565-24829588:-_5-2	ADORA2A	1024	1508
ADORA2B_CCDS11173.1_ex0_17:15848854-15848877:-_5-2	ADORA2B	1032	1332
ADORA2B_CCDS11173.1_ex1_17:15878235-15878258:-_5-4	ADORA2B	472	680
ADORA2B_CCDS11173.1_ex1_17:15878303-15878326:+_5-5	ADORA2B	586	1395
ADORA2B_CCDS11173.1_ex1_17:15878063-15878086:+_5-3	ADORA2B	552	1047
ADORA2B_CCDS11173.1_ex0_17:15848837-15848860:+_5-1	ADORA2B	906	1939
ADORA3_CCDS838.1_ex5_1:112045807-112045830:-_12-11	ADORA3	430	1470
ADORA3_CCDS839.1_ex0_1:112043167-112043190:-_12-9	ADORA3	28	118
ADORA3_CCDS41369.1_ex3_1:112031595-112031618:-_12-6	ADORA3	451	1014
ADORA3_CCDS41369.1_ex3_1:112031517-112031540:+_12-4	ADORA3	689	936
ADORA3_CCDS839.1_ex0_1:112042939-112042962:+_12-7	ADORA3	301	1052
ADORA3_CCDS41369.1_ex5_1:112106455-112106478:+_12-12	ADORA3	726	1650
ADORA3_CCDS41369.1_ex3_1:112031542-112031565:-_12-5	ADORA3	188	351
ADORA3_CCDS41369.1_ex3_1:112031411-112031434:-_12-2	ADORA3	276	990
ADORA3_CCDS839.1_ex0_1:112043089-112043112:+_12-8	ADORA3	485	1126
ADORA3_CCDS41369.1_ex3_1:112031373-112031396:-_12-1	ADORA3	563	1466
ADORA3_CCDS838.1_ex5_1:112045753-112045776:-_12-10	ADORA3	1166	1295
ADORA3_CCDS41369.1_ex3_1:112031458-112031481:-_12-3	ADORA3	101	395
ADPGK_CCDS42057.1_ex6_15:73075831-73075854:+_5-4	ADPGK	816	1316
ADPGK_CCDS42057.1_ex3_15:73052845-73052868:-_5-3	ADPGK	632	1423
ADPGK_CCDS42057.1_ex2_15:73048702-73048725:+_5-1	ADPGK	1099	2448
ADPGK_CCDS42057.1_ex2_15:73048739-73048762:+_5-2	ADPGK	1211	1625
ADPGK_CCDS42057.1_ex6_15:73075854-73075877:+_5-5	ADPGK	582	2191
ADPRH_CCDS2990.1_ex0_3:119301139-119301162:+_5-2	ADPRH	967	1458
ADPRH_CCDS2990.1_ex1_3:119305286-119305309:+_5-5	ADPRH	345	670
ADPRH_CCDS2990.1_ex0_3:119301177-119301200:+_5-3	ADPRH	595	790
ADPRH_CCDS2990.1_ex1_3:119305236-119305259:-_5-4	ADPRH	652	1710
ADPRH_CCDS2990.1_ex0_3:119301105-119301128:+_5-1	ADPRH	489	919
ADPRHL1_CCDS9535.1_ex5_13:114098761-114098784:-_5-5	ADPRHL1	379	2099
ADPRHL1_CCDS9535.1_ex3_13:114083355-114083378:-_5-1	ADPRHL1	460	1158
ADPRHL1_CCDS9535.1_ex5_13:114098738-114098761:-_5-4	ADPRHL1	0	109
ADPRHL1_CCDS9535.1_ex3_13:114083371-114083394:+_5-2	ADPRHL1	307	1092
ADPRHL1_CCDS9535.1_ex4_13:114088129-114088152:-_5-3	ADPRHL1	591	2304
ADPRHL2_CCDS402.1_ex1_1:36556919-36556942:+_5-2	ADPRHL2	369	1276
ADPRHL2_CCDS402.1_ex0_1:36554638-36554661:-_5-1	ADPRHL2	624	636
ADPRHL2_CCDS402.1_ex2_1:36557332-36557355:-_5-3	ADPRHL2	273	356
ADPRHL2_CCDS402.1_ex3_1:36557505-36557528:-_5-5	ADPRHL2	51	456
ADPRHL2_CCDS402.1_ex2_1:36557391-36557414:-_5-4	ADPRHL2	209	1113
ADPRM_CCDS11159.2_ex0_17:10608544-10608567:+_5-4	ADPRM	277	333
ADPRM_CCDS11159.2_ex0_17:10608702-10608725:-_5-5	ADPRM	178	314
ADPRM_CCDS11159.2_ex0_17:10608397-10608420:+_5-2	ADPRM	382	410
ADPRM_CCDS11159.2_ex0_17:10608361-10608384:-_5-1	ADPRM	560	1748
ADPRM_CCDS11159.2_ex0_17:10608517-10608540:+_5-3	ADPRM	62	171
ADRA1A_CCDS34869.1_ex2_8:26722320-26722343:+_5-5	ADRA1A	584	1055
ADRA1A_CCDS34869.1_ex2_8:26721958-26721981:+_5-1	ADRA1A	913	1714
ADRA1A_CCDS34869.1_ex2_8:26722060-26722083:-_5-3	ADRA1A	395	1110
ADRA1A_CCDS34869.1_ex2_8:26721991-26722014:-_5-2	ADRA1A	1327	2612
ADRA1A_CCDS34869.1_ex2_8:26722210-26722233:-_5-4	ADRA1A	348	739
ADRA1B_CCDS4347.1_ex0_5:159344554-159344577:-_5-4	ADRA1B	27	789
ADRA1B_CCDS4347.1_ex0_5:159344210-159344233:-_5-1	ADRA1B	76	969
ADRA1B_CCDS4347.1_ex0_5:159344469-159344492:+_5-3	ADRA1B	884	1132
ADRA1B_CCDS4347.1_ex0_5:159344316-159344339:-_5-2	ADRA1B	713	1221
ADRA1B_CCDS4347.1_ex0_5:159344676-159344699:+_5-5	ADRA1B	202	675
ADRA1D_CCDS13079.1_ex1_20:4229078-4229101:-_5-4	ADRA1D	571	2027
ADRA1D_CCDS13079.1_ex1_20:4228862-4228885:+_5-2	ADRA1D	781	1103
ADRA1D_CCDS13079.1_ex1_20:4229341-4229364:-_5-5	ADRA1D	977	2122
ADRA1D_CCDS13079.1_ex1_20:4228757-4228780:+_5-1	ADRA1D	892	1747
ADRA1D_CCDS13079.1_ex1_20:4228967-4228990:-_5-3	ADRA1D	1110	1650
ADRA2A_CCDS7569.2_ex0_10:112838107-112838130:+_5-3	ADRA2A	473	1101
ADRA2A_CCDS7569.2_ex0_10:112838354-112838377:-_5-5	ADRA2A	891	2182
ADRA2A_CCDS7569.2_ex0_10:112837968-112837991:-_5-1	ADRA2A	292	690
ADRA2A_CCDS7569.2_ex0_10:112838188-112838211:+_5-4	ADRA2A	658	1337
ADRA2A_CCDS7569.2_ex0_10:112838091-112838114:+_5-2	ADRA2A	633	1197
ADRA2B_CCDS56129.1_ex0_2:96781467-96781490:+_5-4	ADRA2B	493	722
ADRA2B_CCDS56129.1_ex0_2:96781629-96781652:-_5-5	ADRA2B	826	1724
ADRA2B_CCDS56129.1_ex0_2:96781278-96781301:+_5-2	ADRA2B	925	2222
ADRA2B_CCDS56129.1_ex0_2:96781203-96781226:+_5-1	ADRA2B	737	1628
ADRA2B_CCDS56129.1_ex0_2:96781430-96781453:+_5-3	ADRA2B	172	1155
ADRA2C_CCDS47004.1_ex0_4:3768419-3768442:+_5-1	ADRA2C	74	320
ADRA2C_CCDS47004.1_ex0_4:3768776-3768799:+_5-2	ADRA2C	0	1
ADRA2C_CCDS47004.1_ex0_4:3768830-3768853:-_5-3	ADRA2C	463	1434
ADRA2C_CCDS47004.1_ex0_4:3769103-3769126:+_5-5	ADRA2C	364	952
ADRA2C_CCDS47004.1_ex0_4:3768937-3768960:+_5-4	ADRA2C	431	1002
ADRB1_CCDS7586.1_ex0_10:115804467-115804490:-_5-2	ADRB1	295	1170
ADRB1_CCDS7586.1_ex0_10:115804596-115804619:-_5-5	ADRB1	777	944
ADRB1_CCDS7586.1_ex0_10:115804564-115804587:-_5-4	ADRB1	261	865
ADRB1_CCDS7586.1_ex0_10:115804535-115804558:+_5-3	ADRB1	800	1146
ADRB1_CCDS7586.1_ex0_10:115804377-115804400:-_5-1	ADRB1	381	1563
ADRB2_CCDS4292.1_ex0_5:148206507-148206530:+_5-1	ADRB2	572	1575
ADRB2_CCDS4292.1_ex0_5:148206563-148206586:-_5-2	ADRB2	410	1097
ADRB2_CCDS4292.1_ex0_5:148206726-148206749:+_5-4	ADRB2	0	0
ADRB2_CCDS4292.1_ex0_5:148206656-148206679:-_5-3	ADRB2	1271	883
ADRB2_CCDS4292.1_ex0_5:148206762-148206785:-_5-5	ADRB2	843	1482
ADRB3_CCDS6099.1_ex1_8:37823468-37823491:+_5-2	ADRB3	645	1120
ADRB3_CCDS6099.1_ex1_8:37823750-37823773:+_5-5	ADRB3	547	994
ADRB3_CCDS6099.1_ex1_8:37823593-37823616:-_5-4	ADRB3	1331	1959
ADRB3_CCDS6099.1_ex1_8:37823542-37823565:+_5-3	ADRB3	252	1022
ADRB3_CCDS6099.1_ex1_8:37823440-37823463:+_5-1	ADRB3	770	1835
ADRBK1_CCDS8156.1_ex10_11:67049395-67049418:-_5-5	ADRBK1	290	617
ADRBK1_CCDS8156.1_ex7_11:67048586-67048609:+_5-4	ADRBK1	1447	2138
ADRBK1_CCDS8156.1_ex5_11:67047335-67047358:-_5-2	ADRBK1	604	1449
ADRBK1_CCDS8156.1_ex3_11:67046947-67046970:+_5-1	ADRBK1	49	233
ADRBK1_CCDS8156.1_ex6_11:67048198-67048221:-_5-3	ADRBK1	240	1415
ADRBK2_CCDS13832.1_ex1_22:26000339-26000362:-_5-1	ADRBK2	310	1184
ADRBK2_CCDS13832.1_ex10_22:26083499-26083522:-_5-4	ADRBK2	487	1159
ADRBK2_CCDS13832.1_ex3_22:26057577-26057600:-_5-2	ADRBK2	495	1059
ADRBK2_CCDS13832.1_ex7_22:26070424-26070447:+_5-3	ADRBK2	443	805
ADRBK2_CCDS13832.1_ex10_22:26083522-26083545:-_5-5	ADRBK2	302	669
ADRM1_CCDS13496.1_ex3_20:60881759-60881782:+_5-5	ADRM1	1205	2121
ADRM1_CCDS13496.1_ex1_20:60879568-60879591:-_5-4	ADRM1	1163	2902
ADRM1_CCDS13496.1_ex0_20:60878809-60878832:+_5-2	ADRM1	73	556
ADRM1_CCDS13496.1_ex1_20:60879532-60879555:+_5-3	ADRM1	613	894
ADRM1_CCDS13496.1_ex0_20:60878740-60878763:+_5-1	ADRM1	76	714
ADSL_CCDS14001.1_ex3_22:40750297-40750320:-_5-4	ADSL	220	597
ADSL_CCDS14001.1_ex4_22:40754960-40754983:+_5-5	ADSL	55	666
ADSL_CCDS14001.1_ex3_22:40750276-40750299:-_5-3	ADSL	272	1284
ADSL_CCDS14001.1_ex3_22:40750255-40750278:-_5-2	ADSL	101	704
ADSL_CCDS14001.1_ex0_22:40742659-40742682:+_5-1	ADSL	55	616
ADSS_CCDS1624.1_ex9_1:244595883-244595906:-_5-2	ADSS	360	526
ADSS_CCDS1624.1_ex7_1:244587312-244587335:+_5-1	ADSS	78	245
ADSS_CCDS1624.1_ex12_1:244614987-244615010:-_5-5	ADSS	0	49
ADSS_CCDS1624.1_ex11_1:244600984-244601007:+_5-4	ADSS	14	47
ADSS_CCDS1624.1_ex10_1:244600167-244600190:-_5-3	ADSS	89	329
ADSSL1_CCDS9990.1_ex4_14:105206081-105206104:+_5-4	ADSSL1	436	736
ADSSL1_CCDS9990.1_ex1_14:105201438-105201461:-_5-2	ADSSL1	647	1248
ADSSL1_CCDS9990.1_ex5_14:105206935-105206958:+_5-5	ADSSL1	159	415
ADSSL1_CCDS9990.1_ex1_14:105201350-105201373:+_5-1	ADSSL1	476	750
ADSSL1_CCDS9990.1_ex3_14:105205706-105205729:-_5-3	ADSSL1	234	513
ADTRP_CCDS4521.1_ex4_6:11768591-11768614:-_5-4	ADTRP	219	591
ADTRP_CCDS4521.1_ex5_6:11778863-11778886:-_5-5	ADTRP	477	805
ADTRP_CCDS4521.1_ex4_6:11768470-11768493:+_5-2	ADTRP	816	660
ADTRP_CCDS4521.1_ex3_6:11766562-11766585:+_5-1	ADTRP	98	227
ADTRP_CCDS4521.1_ex4_6:11768498-11768521:-_5-3	ADTRP	1390	1884
AEBP1_CCDS5476.1_ex0_7:44144447-44144470:-_5-2	AEBP1	925	1999
AEBP1_CCDS5476.1_ex2_7:44147037-44147060:+_5-3	AEBP1	116	552
AEBP1_CCDS5476.1_ex10_7:44149887-44149910:-_5-5	AEBP1	365	1108
AEBP1_CCDS5476.1_ex3_7:44147260-44147283:+_5-4	AEBP1	646	1335
AEBP1_CCDS5476.1_ex0_7:44144360-44144383:+_5-1	AEBP1	399	811
AEBP2_CCDS44841.1_ex3_12:19646794-19646817:-_5-5	AEBP2	1123	1554
AEBP2_CCDS44841.1_ex1_12:19615615-19615638:+_5-3	AEBP2	8	130
AEBP2_CCDS44841.1_ex1_12:19615569-19615592:-_5-1	AEBP2	515	915
AEBP2_CCDS44841.1_ex2_12:19626223-19626246:-_5-4	AEBP2	467	733
AEBP2_CCDS44841.1_ex1_12:19615584-19615607:+_5-2	AEBP2	548	1045
AEN_CCDS10344.1_ex1_15:89172542-89172565:-_5-5	AEN	210	1819
AEN_CCDS10344.1_ex0_15:89169829-89169852:-_5-3	AEN	393	1090
AEN_CCDS10344.1_ex0_15:89169804-89169827:-_5-2	AEN	1121	2996
AEN_CCDS10344.1_ex0_15:89169633-89169656:-_5-1	AEN	299	551
AEN_CCDS10344.1_ex0_15:89169894-89169917:-_5-4	AEN	430	1262
AES_CCDS12101.1_ex4_19:3057723-3057746:+_5-4	AES	605	1399
AES_CCDS12101.1_ex5_19:3061186-3061209:+_5-5	AES	777	1892
AES_CCDS12101.1_ex2_19:3055684-3055707:-_5-2	AES	279	1110
AES_CCDS12101.1_ex2_19:3055697-3055720:-_5-3	AES	39	575
AES_CCDS12101.1_ex1_19:3054123-3054146:+_5-1	AES	895	1173
AFAP1_CCDS3397.1_ex8_4:7811327-7811350:+_5-2	AFAP1	770	1587
AFAP1_CCDS3397.1_ex12_4:7845045-7845068:+_5-4	AFAP1	341	978
AFAP1_CCDS3397.1_ex13_4:7857244-7857267:+_5-5	AFAP1	324	528
AFAP1_CCDS3397.1_ex11_4:7840309-7840332:-_5-3	AFAP1	589	779
AFAP1_CCDS3397.1_ex7_4:7802348-7802371:-_5-1	AFAP1	317	1004
AFAP1L1_CCDS34274.1_ex7_5:148689545-148689568:-_5-3	AFAP1L1	616	1443
AFAP1L1_CCDS34274.1_ex9_5:148695403-148695426:+_5-5	AFAP1L1	1005	1635
AFAP1L1_CCDS34274.1_ex3_5:148680777-148680800:-_5-1	AFAP1L1	998	1833
AFAP1L1_CCDS34274.1_ex5_5:148685878-148685901:-_5-2	AFAP1L1	256	761
AFAP1L1_CCDS34274.1_ex7_5:148689630-148689653:-_5-4	AFAP1L1	0	7
AFAP1L2_CCDS31286.1_ex13_10:116075431-116075454:+_5-4	AFAP1L2	561	858
AFAP1L2_CCDS31286.1_ex11_10:116070121-116070144:+_5-2	AFAP1L2	527	1266
AFAP1L2_CCDS31286.1_ex11_10:116070167-116070190:-_5-3	AFAP1L2	914	2053
AFAP1L2_CCDS31286.1_ex17_10:116100364-116100387:+_5-5	AFAP1L2	229	389
AFAP1L2_CCDS31286.1_ex10_10:116068233-116068256:+_5-1	AFAP1L2	1007	1523
AFF1_CCDS3616.1_ex2_4:87968576-87968599:-_5-2	AFF1	921	1287
AFF1_CCDS3616.1_ex2_4:87968362-87968385:+_5-1	AFF1	785	2221
AFF1_CCDS3616.1_ex10_4:88035619-88035642:+_5-5	AFF1	137	940
AFF1_CCDS3616.1_ex9_4:88029455-88029478:-_5-4	AFF1	533	1445
AFF1_CCDS3616.1_ex2_4:87968641-87968664:-_5-3	AFF1	419	1422
AFF2_CCDS14684.1_ex10_X:148037505-148037528:-_5-5	AFF2	554	1081
AFF2_CCDS14684.1_ex10_X:148037432-148037455:+_5-4	AFF2	8	274
AFF2_CCDS14684.1_ex10_X:148037361-148037384:-_5-3	AFF2	781	1406
AFF2_CCDS14684.1_ex5_X:147924507-147924530:-_5-1	AFF2	23	148
AFF2_CCDS14684.1_ex7_X:147967498-147967521:-_5-2	AFF2	673	810
AFF3_CCDS33258.1_ex11_2:100217950-100217973:+_5-3	AFF3	681	1435
AFF3_CCDS33258.1_ex10_2:100210570-100210593:+_5-1	AFF3	329	1311
AFF3_CCDS33258.1_ex19_2:100623709-100623732:+_5-5	AFF3	160	570
AFF3_CCDS33258.1_ex10_2:100210724-100210747:-_5-2	AFF3	339	840
AFF3_CCDS33258.1_ex18_2:100623253-100623276:+_5-4	AFF3	380	1338
AFF4_CCDS4164.1_ex12_5:132234809-132234832:-_5-2	AFF4	94	512
AFF4_CCDS4164.1_ex10_5:132232732-132232755:-_5-1	AFF4	659	1605
AFF4_CCDS4164.1_ex18_5:132269970-132269993:+_5-4	AFF4	684	1625
AFF4_CCDS4164.1_ex18_5:132270095-132270118:-_5-5	AFF4	468	962
AFF4_CCDS4164.1_ex16_5:132262855-132262878:+_5-3	AFF4	25	266
AFG3L2_CCDS11859.1_ex9_18:12358897-12358920:+_5-2	AFG3L2	212	1391
AFG3L2_CCDS11859.1_ex11_18:12363799-12363822:-_5-4	AFG3L2	205	762
AFG3L2_CCDS11859.1_ex12_18:12367091-12367114:-_5-5	AFG3L2	368	785
AFG3L2_CCDS11859.1_ex10_18:12359998-12360021:-_5-3	AFG3L2	345	605
AFG3L2_CCDS11859.1_ex8_18:12356731-12356754:+_5-1	AFG3L2	180	985
AFM_CCDS3557.1_ex4_4:74352743-74352766:+_5-2	AFM	862	1106
AFM_CCDS3557.1_ex6_4:74354454-74354477:+_5-4	AFM	409	1008
AFM_CCDS3557.1_ex7_4:74357790-74357813:-_5-5	AFM	3	14
AFM_CCDS3557.1_ex4_4:74352797-74352820:+_5-3	AFM	454	924
AFM_CCDS3557.1_ex3_4:74351751-74351774:-_5-1	AFM	142	269
AFMID_CCDS32750.2_ex1_17:76187074-76187097:+_5-1	AFMID	400	1593
AFMID_CCDS32750.2_ex4_17:76200757-76200780:+_5-4	AFMID	945	2804
AFMID_CCDS32750.2_ex4_17:76200786-76200809:-_5-5	AFMID	54	399
AFMID_CCDS32750.2_ex2_17:76198621-76198644:+_5-2	AFMID	184	917
AFMID_CCDS32750.2_ex2_17:76198664-76198687:-_5-3	AFMID	421	1067
AFP_CCDS3556.1_ex6_4:74310784-74310807:-_5-5	AFP	277	863
AFP_CCDS3556.1_ex4_4:74308045-74308068:-_5-4	AFP	93	228
AFP_CCDS3556.1_ex3_4:74306444-74306467:-_5-3	AFP	124	678
AFP_CCDS3556.1_ex2_4:74303981-74304004:-_5-1	AFP	0	0
AFP_CCDS3556.1_ex2_4:74304001-74304024:+_5-2	AFP	34	178
AFTPH_CCDS1878.1_ex0_2:64779585-64779608:+_5-4	AFTPH	405	802
AFTPH_CCDS1878.1_ex0_2:64778754-64778777:+_5-1	AFTPH	278	1107
AFTPH_CCDS1878.1_ex0_2:64779946-64779969:-_5-5	AFTPH	31	95
AFTPH_CCDS1878.1_ex0_2:64779139-64779162:+_5-3	AFTPH	95	133
AFTPH_CCDS1878.1_ex0_2:64778970-64778993:+_5-2	AFTPH	833	1756
AGA_CCDS3829.1_ex6_4:178360765-178360788:-_5-3	AGA	276	740
AGA_CCDS3829.1_ex8_4:178363401-178363424:-_5-5	AGA	362	687
AGA_CCDS3829.1_ex6_4:178360728-178360751:-_5-2	AGA	34	423
AGA_CCDS3829.1_ex4_4:178358623-178358646:-_5-1	AGA	58	142
AGA_CCDS3829.1_ex7_4:178361558-178361581:-_5-4	AGA	312	1116
AGAP1_CCDS2514.1_ex5_2:236659000-236659023:+_5-4	AGAP1	1072	1748
AGAP1_CCDS2514.1_ex4_2:236653334-236653357:+_5-2	AGAP1	717	1728
AGAP1_CCDS2514.1_ex1_2:236617820-236617843:+_5-1	AGAP1	728	1633
AGAP1_CCDS2514.1_ex4_2:236653400-236653423:-_5-3	AGAP1	62	312
AGAP1_CCDS2514.1_ex5_2:236659018-236659041:+_5-5	AGAP1	1236	1130
AGAP2_CCDS44932.1_ex13_12:58126694-58126717:+_5-2	AGAP2	210	1255
AGAP2_CCDS44932.1_ex14_12:58127944-58127967:-_5-3	AGAP2	331	1681
AGAP2_CCDS44932.1_ex15_12:58128124-58128147:-_5-4	AGAP2	195	1026
AGAP2_CCDS44932.1_ex17_12:58129150-58129173:-_5-5	AGAP2	396	1557
AGAP2_CCDS44932.1_ex13_12:58126639-58126662:-_5-1	AGAP2	756	1405
AGAP3_CCDS43681.1_ex1_7:150813913-150813936:-_9-1	AGAP3	260	377
AGAP3_CCDS43681.1_ex2_7:150814218-150814241:+_9-3	AGAP3	543	1635
AGAP3_CCDS43681.1_ex2_7:150814195-150814218:-_9-2	AGAP3	524	1536
AGAP3_CCDS43681.1_ex9_7:150825666-150825689:+_9-9	AGAP3	1222	883
AGAP3_CCDS43681.1_ex7_7:150817206-150817229:-_9-8	AGAP3	456	1367
AGAP3_CCDS43681.1_ex5_7:150815316-150815339:-_9-4	AGAP3	533	1455
AGAP3_CCDS43681.1_ex5_7:150815380-150815403:+_9-6	AGAP3	410	1099
AGAP3_CCDS43681.1_ex5_7:150815353-150815376:-_9-5	AGAP3	805	1303
AGAP3_CCDS43681.1_ex7_7:150817067-150817090:+_9-7	AGAP3	434	1070
AGAP5_CCDS44439.1_ex7_10:75457302-75457325:-_2-2	AGAP5	1116	1448
AGAP6_CCDS44397.1_ex7_10:51768708-51768731:-_5-3	AGAP6	624	2607
AGAP6_CCDS44397.1_ex7_10:51768810-51768833:-_5-5	AGAP6	76	540
AGAP7_CCDS41524.1_ex0_10:51465576-51465599:+_1-1	AGAP7	175	344
AGBL1_CCDS58398.1_ex8_15:86807925-86807948:-_5-4	AGBL1	107	155
AGBL1_CCDS58398.1_ex5_15:86800136-86800159:-_5-3	AGBL1	574	1482
AGBL1_CCDS58398.1_ex2_15:86702235-86702258:+_5-1	AGBL1	440	1040
AGBL1_CCDS58398.1_ex4_15:86790990-86791013:+_5-2	AGBL1	726	1474
AGBL1_CCDS58398.1_ex8_15:86808032-86808055:-_5-5	AGBL1	331	636
AGBL2_CCDS7944.1_ex9_11:47712015-47712038:+_5-2	AGBL2	296	1108
AGBL2_CCDS7944.1_ex9_11:47711907-47711930:+_5-1	AGBL2	1034	2067
AGBL2_CCDS7944.1_ex9_11:47712210-47712233:+_5-4	AGBL2	329	4
AGBL2_CCDS7944.1_ex9_11:47712364-47712387:+_5-5	AGBL2	510	1345
AGBL2_CCDS7944.1_ex9_11:47712121-47712144:-_5-3	AGBL2	789	1669
AGBL3_CCDS47718.1_ex3_7:134701825-134701848:-_5-2	AGBL3	138	564
AGBL3_CCDS47718.1_ex5_7:134718972-134718995:+_5-3	AGBL3	92	684
AGBL3_CCDS47718.1_ex5_7:134719649-134719672:+_5-5	AGBL3	223	467
AGBL3_CCDS47718.1_ex5_7:134719032-134719055:+_5-4	AGBL3	672	1342
AGBL3_CCDS47718.1_ex2_7:134678268-134678291:-_5-1	AGBL3	44	852
AGBL4_CCDS44137.1_ex7_1:49128851-49128874:-_5-1	AGBL4	267	1168
AGBL4_CCDS44137.1_ex11_1:50163020-50163043:-_5-4	AGBL4	980	2195
AGBL4_CCDS44137.1_ex8_1:49332861-49332884:-_5-2	AGBL4	765	1096
AGBL4_CCDS44137.1_ex10_1:49711452-49711475:+_5-3	AGBL4	124	348
AGBL4_CCDS44137.1_ex11_1:50163049-50163072:-_5-5	AGBL4	106	411
AGBL5_CCDS1732.3_ex4_2:27278019-27278042:-_5-4	AGBL5	749	2414
AGBL5_CCDS1732.3_ex4_2:27278106-27278129:-_5-5	AGBL5	962	1406
AGBL5_CCDS1732.3_ex3_2:27277644-27277667:-_5-3	AGBL5	536	1022
AGBL5_CCDS1732.3_ex2_2:27276797-27276820:+_5-2	AGBL5	379	1135
AGBL5_CCDS1732.3_ex1_2:27276402-27276425:-_5-1	AGBL5	522	1335
AGER_CCDS4746.1_ex9_6:32151668-32151691:-_5-5	AGER	588	1330
AGER_CCDS4746.1_ex8_6:32151454-32151477:+_5-4	AGER	960	1285
AGER_CCDS4746.1_ex6_6:32150887-32150910:+_5-1	AGER	560	1429
AGER_CCDS4746.1_ex8_6:32151325-32151348:+_5-2	AGER	549	1051
AGER_CCDS4746.1_ex8_6:32151409-32151432:+_5-3	AGER	497	1036
AGFG1_CCDS2467.1_ex4_2:228389481-228389504:+_5-3	AGFG1	133	403
AGFG1_CCDS2467.1_ex4_2:228389592-228389615:-_5-4	AGFG1	41	236
AGFG1_CCDS2467.1_ex0_2:228337249-228337272:-_5-1	AGFG1	888	1664
AGFG1_CCDS2467.1_ex6_2:228398386-228398409:+_5-5	AGFG1	288	538
AGFG1_CCDS2467.1_ex3_2:228388604-228388627:+_5-2	AGFG1	75	180
AGFG2_CCDS5697.1_ex4_7:100151726-100151749:+_5-5	AGFG2	837	1680
AGFG2_CCDS5697.1_ex1_7:100146516-100146539:+_5-3	AGFG2	1053	1206
AGFG2_CCDS5697.1_ex0_7:100137121-100137144:+_5-1	AGFG2	236	924
AGFG2_CCDS5697.1_ex3_7:100151059-100151082:-_5-4	AGFG2	0	91
AGFG2_CCDS5697.1_ex1_7:100146458-100146481:-_5-2	AGFG2	633	885
AGGF1_CCDS4035.1_ex4_5:76335451-76335474:-_5-4	AGGF1	104	435
AGGF1_CCDS4035.1_ex4_5:76335364-76335387:+_5-3	AGGF1	96	271
AGGF1_CCDS4035.1_ex2_5:76331501-76331524:-_5-2	AGGF1	115	642
AGGF1_CCDS4035.1_ex1_5:76330251-76330274:+_5-1	AGGF1	149	313
AGGF1_CCDS4035.1_ex5_5:76342206-76342229:+_5-5	AGGF1	178	831
AGK_CCDS5865.1_ex6_7:141315303-141315326:-_5-3	AGK	948	1325
AGK_CCDS5865.1_ex8_7:141333724-141333747:+_5-5	AGK	233	1340
AGK_CCDS5865.1_ex6_7:141315330-141315353:+_5-4	AGK	395	762
AGK_CCDS5865.1_ex3_7:141301036-141301059:-_5-1	AGK	259	218
AGK_CCDS5865.1_ex5_7:141313956-141313979:+_5-2	AGK	151	776
AGL_CCDS759.1_ex10_1:100343251-100343274:+_5-1	AGL	38	384
AGL_CCDS759.1_ex12_1:100346219-100346242:+_5-3	AGL	76	445
AGL_CCDS759.1_ex14_1:100346863-100346886:+_5-5	AGL	6	85
AGL_CCDS759.1_ex10_1:100343366-100343389:-_5-2	AGL	507	1168
AGL_CCDS759.1_ex12_1:100346307-100346330:-_5-4	AGL	0	46
AGMAT_CCDS160.1_ex6_1:15911300-15911323:+_5-5	AGMAT	191	921
AGMAT_CCDS160.1_ex5_1:15909825-15909848:-_5-3	AGMAT	445	1447
AGMAT_CCDS160.1_ex5_1:15909868-15909891:-_5-4	AGMAT	754	1932
AGMAT_CCDS160.1_ex5_1:15909786-15909809:+_5-2	AGMAT	419	1108
AGMAT_CCDS160.1_ex4_1:15906590-15906613:+_5-1	AGMAT	155	568
AGMO_CCDS34604.1_ex10_7:15584395-15584418:-_5-1	AGMO	699	1669
AGMO_CCDS34604.1_ex11_7:15599804-15599827:+_5-4	AGMO	311	1771
AGMO_CCDS34604.1_ex11_7:15599786-15599809:-_5-3	AGMO	504	987
AGMO_CCDS34604.1_ex11_7:15599845-15599868:-_5-5	AGMO	766	1339
AGMO_CCDS34604.1_ex10_7:15584415-15584438:-_5-2	AGMO	132	784
AGO1_CCDS398.1_ex2_1:36358261-36358284:-_5-2	AGO1	1146	1548
AGO1_CCDS398.1_ex1_1:36354151-36354174:+_5-1	AGO1	316	1176
AGO1_CCDS398.1_ex9_1:36367647-36367670:-_5-5	AGO1	412	1496
AGO1_CCDS398.1_ex5_1:36359727-36359750:-_5-3	AGO1	263	1021
AGO1_CCDS398.1_ex8_1:36367124-36367147:+_5-4	AGO1	120	708
AGO2_CCDS55279.1_ex8_8:141566067-141566090:+_5-1	AGO2	223	529
AGO2_CCDS55279.1_ex10_8:141567216-141567239:-_5-3	AGO2	539	931
AGO2_CCDS55279.1_ex14_8:141572593-141572616:+_5-4	AGO2	616	805
AGO2_CCDS55279.1_ex9_8:141566301-141566324:+_5-2	AGO2	745	2442
AGO2_CCDS55279.1_ex14_8:141572640-141572663:+_5-5	AGO2	473	2089
AGO3_CCDS399.1_ex6_1:36474335-36474358:+_5-1	AGO3	43	222
AGO3_CCDS399.1_ex8_1:36475158-36475181:+_5-3	AGO3	96	512
AGO3_CCDS399.1_ex9_1:36479337-36479360:-_5-5	AGO3	323	1223
AGO3_CCDS399.1_ex7_1:36474509-36474532:+_5-2	AGO3	295	493
AGO3_CCDS399.1_ex9_1:36479323-36479346:+_5-4	AGO3	395	1062
AGO4_CCDS397.1_ex7_1:36297039-36297062:+_5-4	AGO4	6	483
[truncated: 88,710 more rows]

## Sheet: 8
sgRNA	gene	EGAN00001517726.sample	Human_gRNA_v1-W
A1BG_CCDS12976.1_ex4_19:58863655-58863678:+_5-2	A1BG	734	1438
A1BG_CCDS12976.1_ex4_19:58863697-58863720:-_5-3	A1BG	649	1991
A1BG_CCDS12976.1_ex3_19:58862927-58862950:-_5-1	A1BG	1344	2643
A1BG_CCDS12976.1_ex4_19:58863866-58863889:+_5-4	A1BG	391	1099
A1BG_CCDS12976.1_ex5_19:58864367-58864390:-_5-5	A1BG	259	1121
A1CF_CCDS7241.1_ex6_10:52588014-52588037:-_5-1	A1CF	220	604
A1CF_CCDS7241.1_ex7_10:52595962-52595985:-_5-2	A1CF	0	5
A1CF_CCDS7241.1_ex9_10:52603844-52603867:-_5-5	A1CF	752	2029
A1CF_CCDS7241.1_ex7_10:52596023-52596046:+_5-3	A1CF	570	1207
A1CF_CCDS7241.1_ex9_10:52603761-52603784:+_5-4	A1CF	2	47
A2M_CCDS44827.1_ex22_12:9252049-9252072:+_5-3	A2M	343	940
A2M_CCDS44827.1_ex24_12:9254225-9254248:+_5-4	A2M	756	1066
A2M_CCDS44827.1_ex25_12:9256894-9256917:+_5-5	A2M	1171	2856
A2M_CCDS44827.1_ex18_12:9246130-9246153:+_5-1	A2M	832	1226
A2M_CCDS44827.1_ex22_12:9252012-9252035:+_5-2	A2M	775	1903
A2ML1_CCDS8596.2_ex10_12:8994081-8994104:-_5-3	A2ML1	373	321
A2ML1_CCDS8596.2_ex11_12:8995845-8995868:-_5-4	A2ML1	774	1823
A2ML1_CCDS8596.2_ex2_12:8976351-8976374:+_5-1	A2ML1	633	2031
A2ML1_CCDS8596.2_ex8_12:8990981-8991004:-_5-2	A2ML1	118	706
A2ML1_CCDS8596.2_ex11_12:8995893-8995916:+_5-5	A2ML1	198	611
A3GALT2_CCDS60080.1_ex2_1:33778149-33778172:+_5-5	A3GALT2	159	486
A3GALT2_CCDS60080.1_ex0_1:33773046-33773069:-_5-3	A3GALT2	653	1321
A3GALT2_CCDS60080.1_ex0_1:33772971-33772994:+_5-2	A3GALT2	718	1832
A3GALT2_CCDS60080.1_ex1_1:33777651-33777674:-_5-4	A3GALT2	474	1579
A3GALT2_CCDS60080.1_ex0_1:33772950-33772973:-_5-1	A3GALT2	720	1113
A4GALT_CCDS14041.1_ex0_22:43089610-43089633:-_5-4	A4GALT	640	935
A4GALT_CCDS14041.1_ex0_22:43089467-43089490:-_5-2	A4GALT	753	1635
A4GALT_CCDS14041.1_ex0_22:43089421-43089444:+_5-1	A4GALT	485	2265
A4GALT_CCDS14041.1_ex0_22:43089831-43089854:+_5-5	A4GALT	213	734
A4GALT_CCDS14041.1_ex0_22:43089524-43089547:-_5-3	A4GALT	976	1641
A4GNT_CCDS3097.1_ex1_3:137849873-137849896:+_5-4	A4GNT	154	857
A4GNT_CCDS3097.1_ex1_3:137849755-137849778:+_5-3	A4GNT	527	841
A4GNT_CCDS3097.1_ex1_3:137849975-137849998:-_5-5	A4GNT	513	835
A4GNT_CCDS3097.1_ex0_3:137843639-137843662:+_5-1	A4GNT	448	1144
A4GNT_CCDS3097.1_ex1_3:137849724-137849747:+_5-2	A4GNT	337	650
AAAS_CCDS53797.1_ex11_12:53709177-53709200:-_5-3	AAAS	0	8
AAAS_CCDS53797.1_ex13_12:53714441-53714464:+_5-5	AAAS	559	1294
AAAS_CCDS53797.1_ex11_12:53709154-53709177:+_5-2	AAAS	591	735
AAAS_CCDS53797.1_ex13_12:53714423-53714446:-_5-4	AAAS	443	873
AAAS_CCDS53797.1_ex8_12:53703443-53703466:-_5-1	AAAS	374	974
AACS_CCDS9263.1_ex1_12:125558424-125558447:+_5-1	AACS	188	64
AACS_CCDS9263.1_ex2_12:125561055-125561078:+_5-2	AACS	1162	1966
AACS_CCDS9263.1_ex7_12:125591776-125591799:-_5-4	AACS	2090	1948
AACS_CCDS9263.1_ex8_12:125599087-125599110:-_5-5	AACS	166	978
AACS_CCDS9263.1_ex4_12:125576051-125576074:-_5-3	AACS	822	1048
AADAC_CCDS33877.1_ex4_3:151545476-151545499:+_5-4	AADAC	34	167
AADAC_CCDS33877.1_ex4_3:151545547-151545570:-_5-5	AADAC	690	857
AADAC_CCDS33877.1_ex1_3:151535152-151535175:+_5-1	AADAC	497	1102
AADAC_CCDS33877.1_ex1_3:151535327-151535350:+_5-3	AADAC	377	254
AADAC_CCDS33877.1_ex1_3:151535307-151535330:+_5-2	AADAC	267	218
AADACL2_CCDS3161.2_ex3_3:151463446-151463469:+_5-5	AADACL2	207	1319
AADACL2_CCDS3161.2_ex3_3:151463402-151463425:-_5-4	AADACL2	832	1529
AADACL2_CCDS3161.2_ex1_3:151458562-151458585:-_5-2	AADACL2	57	423
AADACL2_CCDS3161.2_ex0_3:151451944-151451967:+_5-1	AADACL2	0	22
AADACL2_CCDS3161.2_ex2_3:151461893-151461916:+_5-3	AADACL2	235	305
AADACL3_CCDS41252.1_ex2_1:12785358-12785381:+_5-3	AADACL3	382	1130
AADACL3_CCDS41252.1_ex2_1:12785608-12785631:+_5-5	AADACL3	44	397
AADACL3_CCDS41252.1_ex2_1:12785258-12785281:+_5-1	AADACL3	655	1120
AADACL3_CCDS41252.1_ex2_1:12785419-12785442:-_5-4	AADACL3	216	438
AADACL3_CCDS41252.1_ex2_1:12785334-12785357:-_5-2	AADACL3	457	553
AADACL4_CCDS30590.1_ex1_1:12711250-12711273:+_5-2	AADACL4	505	932
AADACL4_CCDS30590.1_ex2_1:12721791-12721814:+_5-4	AADACL4	173	592
AADACL4_CCDS30590.1_ex0_1:12704714-12704737:-_5-1	AADACL4	508	934
AADACL4_CCDS30590.1_ex2_1:12721814-12721837:-_5-5	AADACL4	558	1371
AADACL4_CCDS30590.1_ex1_1:12711326-12711349:-_5-3	AADACL4	1156	1424
AADAT_CCDS3814.1_ex10_4:171008288-171008311:-_5-3	AADAT	296	598
AADAT_CCDS3814.1_ex11_4:171009609-171009632:-_5-5	AADAT	136	111
AADAT_CCDS3814.1_ex8_4:170994468-170994491:+_5-2	AADAT	480	950
AADAT_CCDS3814.1_ex11_4:171009546-171009569:-_5-4	AADAT	398	1499
AADAT_CCDS3814.1_ex8_4:170994416-170994439:+_5-1	AADAT	47	326
AAED1_CCDS35073.1_ex5_9:99417373-99417396:+_5-4	AAED1	1012	2101
AAED1_CCDS35073.1_ex5_9:99417399-99417422:+_5-5	AAED1	670	1117
AAED1_CCDS35073.1_ex4_9:99417018-99417041:-_5-3	AAED1	158	181
AAED1_CCDS35073.1_ex3_9:99413958-99413981:+_5-2	AAED1	8	85
AAED1_CCDS35073.1_ex2_9:99413754-99413777:+_5-1	AAED1	402	702
AAGAB_CCDS42050.1_ex4_15:67501824-67501847:-_5-2	AAGAB	343	538
AAGAB_CCDS42050.1_ex6_15:67528322-67528345:-_5-5	AAGAB	310	993
AAGAB_CCDS42050.1_ex5_15:67524213-67524236:-_5-4	AAGAB	74	588
AAGAB_CCDS42050.1_ex3_15:67500938-67500961:+_5-1	AAGAB	841	1147
AAGAB_CCDS42050.1_ex5_15:67524161-67524184:+_5-3	AAGAB	917	572
AAK1_CCDS1893.2_ex11_2:69748068-69748091:-_5-2	AAK1	651	1619
AAK1_CCDS1893.2_ex20_2:69870036-69870059:-_5-5	AAK1	566	1215
AAK1_CCDS1893.2_ex15_2:69757767-69757790:-_5-4	AAK1	346	882
AAK1_CCDS1893.2_ex13_2:69754414-69754437:+_5-3	AAK1	1072	2798
AAK1_CCDS1893.2_ex10_2:69746228-69746251:-_5-1	AAK1	737	2399
AAMDC_CCDS8254.1_ex1_11:77580845-77580868:+_5-4	AAMDC	510	806
AAMDC_CCDS8254.1_ex0_11:77553633-77553656:+_5-1	AAMDC	395	1966
AAMDC_CCDS8254.1_ex1_11:77580763-77580786:-_5-2	AAMDC	216	1076
AAMDC_CCDS8254.1_ex1_11:77580785-77580808:-_5-3	AAMDC	1032	1550
AAMDC_CCDS8254.1_ex2_11:77583223-77583246:-_5-5	AAMDC	557	1031
AAMP_CCDS33378.1_ex10_2:219134694-219134717:-_5-5	AAMP	351	2243
AAMP_CCDS33378.1_ex9_2:219134119-219134142:+_5-4	AAMP	517	1467
AAMP_CCDS33378.1_ex6_2:219131229-219131252:+_5-1	AAMP	298	1586
AAMP_CCDS33378.1_ex8_2:219132241-219132264:+_5-2	AAMP	97	1374
AAMP_CCDS33378.1_ex8_2:219132278-219132301:-_5-3	AAMP	63	1332
AANAT_CCDS11745.1_ex0_17:74464923-74464946:-_5-1	AANAT	661	1643
AANAT_CCDS11745.1_ex1_17:74465314-74465337:-_5-4	AANAT	313	739
AANAT_CCDS11745.1_ex1_17:74465365-74465388:+_5-5	AANAT	2323	2389
AANAT_CCDS11745.1_ex0_17:74464970-74464993:-_5-2	AANAT	667	1167
AANAT_CCDS11745.1_ex1_17:74465300-74465323:-_5-3	AANAT	721	1108
AAR2_CCDS13273.1_ex0_20:34827917-34827940:-_5-2	AAR2	856	1253
AAR2_CCDS13273.1_ex0_20:34827975-34827998:+_5-3	AAR2	434	965
AAR2_CCDS13273.1_ex0_20:34828005-34828028:-_5-4	AAR2	79	207
AAR2_CCDS13273.1_ex0_20:34827888-34827911:+_5-1	AAR2	242	568
AAR2_CCDS13273.1_ex0_20:34828259-34828282:-_5-5	AAR2	185	550
AARD_CCDS34935.1_ex0_8:117950700-117950723:+_5-5	AARD	791	1628
AARD_CCDS34935.1_ex0_8:117950578-117950601:+_5-2	AARD	386	1483
AARD_CCDS34935.1_ex0_8:117950667-117950690:+_5-4	AARD	222	725
AARD_CCDS34935.1_ex0_8:117950565-117950588:-_5-1	AARD	543	1263
AARD_CCDS34935.1_ex0_8:117950645-117950668:+_5-3	AARD	928	1074
AARS_CCDS32474.1_ex16_16:70305735-70305758:-_5-3	AARS	553	1558
AARS_CCDS32474.1_ex10_16:70298929-70298952:-_5-1	AARS	8	1043
AARS_CCDS32474.1_ex13_16:70302238-70302261:+_5-2	AARS	86	1826
AARS_CCDS32474.1_ex18_16:70310945-70310968:-_5-5	AARS	2	822
AARS_CCDS32474.1_ex16_16:70305762-70305785:+_5-4	AARS	105	1321
AARS2_CCDS34464.1_ex15_6:44274721-44274744:-_5-2	AARS2	222	1274
AARS2_CCDS34464.1_ex16_6:44275094-44275117:-_5-4	AARS2	160	1184
AARS2_CCDS34464.1_ex13_6:44274062-44274085:+_5-1	AARS2	131	3314
AARS2_CCDS34464.1_ex15_6:44274752-44274775:+_5-3	AARS2	480	420
AARS2_CCDS34464.1_ex20_6:44279950-44279973:-_5-5	AARS2	339	1052
AARSD1_CCDS58552.1_ex6_17:41108278-41108301:+_5-3	AARSD1	104	668
AARSD1_CCDS58552.1_ex9_17:41113311-41113334:-_5-2	AARSD1	782	1320
AARSD1_CCDS58552.1_ex7_17:41108486-41108509:+_5-4	AARSD1	401	844
AARSD1_CCDS58552.1_ex10_17:41116157-41116180:-_5-1	AARSD1	813	1902
AARSD1_CCDS58552.1_ex7_17:41108542-41108565:-_5-5	AARSD1	412	1391
AASDH_CCDS3504.1_ex11_4:57244302-57244325:+_5-5	AASDH	6	460
AASDH_CCDS3504.1_ex9_4:57221497-57221520:-_5-2	AASDH	616	719
AASDH_CCDS3504.1_ex10_4:57237668-57237691:+_5-3	AASDH	542	1116
AASDH_CCDS3504.1_ex10_4:57237733-57237756:+_5-4	AASDH	173	705
AASDH_CCDS3504.1_ex7_4:57220310-57220333:+_5-1	AASDH	160	889
AASDHPPT_CCDS31664.1_ex0_11:105948583-105948606:-_5-2	AASDHPPT	24	599
AASDHPPT_CCDS31664.1_ex0_11:105948544-105948567:+_5-1	AASDHPPT	105	1297
AASDHPPT_CCDS31664.1_ex1_11:105950373-105950396:-_5-4	AASDHPPT	626	2004
AASDHPPT_CCDS31664.1_ex1_11:105950310-105950333:-_5-3	AASDHPPT	279	294
AASDHPPT_CCDS31664.1_ex3_11:105962110-105962133:+_5-5	AASDHPPT	94	43
AASS_CCDS5783.1_ex22_7:121773585-121773608:-_5-5	AASS	1279	1316
AASS_CCDS5783.1_ex13_7:121753231-121753254:+_5-2	AASS	180	563
AASS_CCDS5783.1_ex11_7:121741456-121741479:+_5-1	AASS	281	51
AASS_CCDS5783.1_ex15_7:121755121-121755144:+_5-3	AASS	492	842
AASS_CCDS5783.1_ex16_7:121756696-121756719:+_5-4	AASS	624	1454
AATF_CCDS32632.1_ex2_17:35310322-35310345:+_5-4	AATF	94	851
AATF_CCDS32632.1_ex1_17:35307692-35307715:-_5-3	AATF	140	1241
AATF_CCDS32632.1_ex1_17:35307610-35307633:-_5-2	AATF	74	834
AATF_CCDS32632.1_ex2_17:35310574-35310597:+_5-5	AATF	156	723
AATF_CCDS32632.1_ex1_17:35307577-35307600:+_5-1	AATF	28	123
AATK_CCDS45807.1_ex4_17:79096992-79097015:-_5-3	AATK	816	1678
AATK_CCDS45807.1_ex3_17:79095970-79095993:-_5-2	AATK	918	2128
AATK_CCDS45807.1_ex7_17:79100225-79100248:-_5-5	AATK	436	1125
AATK_CCDS45807.1_ex5_17:79098584-79098607:-_5-4	AATK	567	1002
AATK_CCDS45807.1_ex3_17:79095931-79095954:+_5-1	AATK	811	1644
ABAT_CCDS10534.1_ex3_16:8844302-8844325:+_5-1	ABAT	192	738
ABAT_CCDS10534.1_ex3_16:8844340-8844363:+_5-2	ABAT	986	1327
ABAT_CCDS10534.1_ex6_16:8858667-8858690:-_5-3	ABAT	47	522
ABAT_CCDS10534.1_ex9_16:8862743-8862766:-_5-5	ABAT	291	1154
ABAT_CCDS10534.1_ex8_16:8862083-8862106:+_5-4	ABAT	259	1262
ABCA1_CCDS6762.1_ex36_9:107593327-107593350:-_5-4	ABCA1	978	1265
ABCA1_CCDS6762.1_ex28_9:107581892-107581915:+_5-1	ABCA1	974	1236
ABCA1_CCDS6762.1_ex29_9:107582304-107582327:-_5-3	ABCA1	460	1270
ABCA1_CCDS6762.1_ex43_9:107620822-107620845:-_5-5	ABCA1	454	987
ABCA1_CCDS6762.1_ex28_9:107581948-107581971:+_5-2	ABCA1	878	1347
ABCA10_CCDS11684.1_ex30_17:67210930-67210953:+_5-4	ABCA10	605	821
ABCA10_CCDS11684.1_ex20_17:67183873-67183896:-_5-1	ABCA10	227	575
ABCA10_CCDS11684.1_ex21_17:67186574-67186597:-_5-2	ABCA10	591	1196
ABCA10_CCDS11684.1_ex34_17:67217983-67218006:-_5-5	ABCA10	113	246
ABCA10_CCDS11684.1_ex23_17:67188722-67188745:-_5-3	ABCA10	176	400
ABCA12_CCDS33372.1_ex29_2:215855583-215855606:+_5-3	ABCA12	12	206
ABCA12_CCDS33372.1_ex31_2:215865634-215865657:+_5-4	ABCA12	737	1099
ABCA12_CCDS33372.1_ex32_2:215866357-215866380:+_5-5	ABCA12	31	60
ABCA12_CCDS33372.1_ex28_2:215854281-215854304:-_5-2	ABCA12	203	519
ABCA12_CCDS33372.1_ex26_2:215852498-215852521:+_5-1	ABCA12	2657	2423
ABCA13_CCDS47584.1_ex8_7:48278980-48279003:+_5-2	ABCA13	723	759
ABCA13_CCDS47584.1_ex16_7:48314774-48314797:+_5-4	ABCA13	447	1289
ABCA13_CCDS47584.1_ex16_7:48315583-48315606:-_5-5	ABCA13	95	773
ABCA13_CCDS47584.1_ex16_7:48314257-48314280:+_5-3	ABCA13	152	476
ABCA13_CCDS47584.1_ex5_7:48266860-48266883:+_5-1	ABCA13	284	609
ABCA2_CCDS43909.1_ex31_9:139911691-139911714:-_5-2	ABCA2	832	1010
ABCA2_CCDS43909.1_ex35_9:139912632-139912655:+_5-3	ABCA2	138	742
ABCA2_CCDS43909.1_ex37_9:139913372-139913395:-_5-5	ABCA2	314	1027
ABCA2_CCDS43909.1_ex27_9:139910559-139910582:+_5-1	ABCA2	537	1342
ABCA2_CCDS43909.1_ex35_9:139912690-139912713:-_5-4	ABCA2	1292	1706
ABCA3_CCDS10466.1_ex18_16:2348501-2348524:-_5-1	ABCA3	227	1037
ABCA3_CCDS10466.1_ex25_16:2369697-2369720:+_5-4	ABCA3	415	20
ABCA3_CCDS10466.1_ex21_16:2354103-2354126:+_5-2	ABCA3	1087	1435
ABCA3_CCDS10466.1_ex25_16:2369770-2369793:+_5-5	ABCA3	282	918
ABCA3_CCDS10466.1_ex22_16:2358534-2358557:+_5-3	ABCA3	672	1195
ABCA4_CCDS747.1_ex38_1:94528692-94528715:-_5-3	ABCA4	1186	1065
ABCA4_CCDS747.1_ex37_1:94528128-94528151:+_5-2	ABCA4	695	1240
ABCA4_CCDS747.1_ex28_1:94508342-94508365:+_5-1	ABCA4	169	893
ABCA4_CCDS747.1_ex42_1:94546256-94546279:+_5-5	ABCA4	421	694
ABCA4_CCDS747.1_ex38_1:94528711-94528734:+_5-4	ABCA4	186	1103
ABCA5_CCDS11685.1_ex32_17:67300883-67300906:+_5-3	ABCA5	461	618
ABCA5_CCDS11685.1_ex35_17:67305496-67305519:+_5-5	ABCA5	345	706
ABCA5_CCDS11685.1_ex33_17:67302987-67303010:+_5-4	ABCA5	184	688
ABCA5_CCDS11685.1_ex22_17:67282094-67282117:+_5-1	ABCA5	48	235
ABCA5_CCDS11685.1_ex24_17:67283787-67283810:+_5-2	ABCA5	572	1019
ABCA6_CCDS11683.1_ex30_17:67121163-67121186:-_5-3	ABCA6	140	41
ABCA6_CCDS11683.1_ex27_17:67111582-67111605:-_5-2	ABCA6	734	1462
ABCA6_CCDS11683.1_ex32_17:67125796-67125819:-_5-4	ABCA6	172	481
ABCA6_CCDS11683.1_ex22_17:67106962-67106985:-_5-1	ABCA6	126	408
ABCA6_CCDS11683.1_ex35_17:67132250-67132273:+_5-5	ABCA6	116	304
ABCA7_CCDS12055.1_ex10_19:1045160-1045183:-_5-2	ABCA7	858	1841
ABCA7_CCDS12055.1_ex20_19:1052067-1052090:+_5-5	ABCA7	664	1909
ABCA7_CCDS12055.1_ex18_19:1051155-1051178:+_5-4	ABCA7	1299	1381
ABCA7_CCDS12055.1_ex11_19:1046257-1046280:-_5-3	ABCA7	1106	1564
ABCA7_CCDS12055.1_ex3_19:1042137-1042160:+_5-1	ABCA7	1098	1711
ABCA8_CCDS11680.1_ex29_17:66924077-66924100:+_5-4	ABCA8	440	994
ABCA8_CCDS11680.1_ex21_17:66902267-66902290:-_5-1	ABCA8	181	585
ABCA8_CCDS11680.1_ex29_17:66924136-66924159:+_5-5	ABCA8	620	1372
ABCA8_CCDS11680.1_ex24_17:66914172-66914195:+_5-2	ABCA8	871	2131
ABCA8_CCDS11680.1_ex28_17:66920855-66920878:-_5-3	ABCA8	388	658
ABCA9_CCDS11681.1_ex31_17:67031481-67031504:+_5-3	ABCA9	12	125
ABCA9_CCDS11681.1_ex32_17:67031846-67031869:-_5-5	ABCA9	674	981
ABCA9_CCDS11681.1_ex31_17:67031505-67031528:+_5-4	ABCA9	175	977
ABCA9_CCDS11681.1_ex31_17:67031450-67031473:+_5-2	ABCA9	0	0
ABCA9_CCDS11681.1_ex23_17:67022582-67022605:-_5-1	ABCA9	0	23
ABCB1_CCDS5608.1_ex17_7:87179861-87179884:-_5-2	ABCB1	433	882
ABCB1_CCDS5608.1_ex15_7:87179269-87179292:+_5-1	ABCB1	66	320
ABCB1_CCDS5608.1_ex22_7:87196271-87196294:-_5-5	ABCB1	48	72
ABCB1_CCDS5608.1_ex20_7:87190653-87190676:-_5-3	ABCB1	102	559
ABCB1_CCDS5608.1_ex22_7:87196148-87196171:-_5-4	ABCB1	196	504
ABCB10_CCDS1580.1_ex8_1:229676480-229676503:+_5-1	ABCB10	739	1233
ABCB10_CCDS1580.1_ex9_1:229678075-229678098:-_5-2	ABCB10	638	1496
ABCB10_CCDS1580.1_ex12_1:229694267-229694290:+_5-5	ABCB10	209	984
ABCB11_CCDS46444.1_ex18_2:169842760-169842783:-_5-2	ABCB11	1702	2136
ABCB11_CCDS46444.1_ex23_2:169869923-169869946:+_5-5	ABCB11	1219	1324
ABCB11_CCDS46444.1_ex16_2:169833142-169833165:-_5-1	ABCB11	277	453
ABCB11_CCDS46444.1_ex22_2:169853154-169853177:-_5-4	ABCB11	190	674
ABCB11_CCDS46444.1_ex20_2:169850327-169850350:+_5-3	ABCB11	253	777
ABCB4_CCDS5605.1_ex23_7:87083877-87083900:-_5-4	ABCB4	689	1257
ABCB4_CCDS5605.1_ex13_7:87060823-87060846:+_5-1	ABCB4	643	1262
ABCB4_CCDS5605.1_ex17_7:87072977-87073000:+_5-2	ABCB4	171	301
ABCB4_CCDS5605.1_ex24_7:87092206-87092229:-_5-5	ABCB4	352	538
ABCB4_CCDS5605.1_ex22_7:87082254-87082277:-_5-3	ABCB4	678	799
ABCB5_CCDS5371.1_ex2_7:20721132-20721155:+_6-6	ABCB5	289	759
ABCB5_CCDS5371.1_ex0_7:20691170-20691193:+_6-2	ABCB5	410	548
ABCB5_CCDS5371.1_ex1_7:20698153-20698176:+_6-5	ABCB5	301	579
ABCB5_CCDS5371.1_ex0_7:20691136-20691159:-_6-1	ABCB5	85	109
ABCB5_CCDS5371.1_ex0_7:20691212-20691235:+_6-3	ABCB5	0	36
ABCB5_CCDS5371.1_ex1_7:20698127-20698150:+_6-4	ABCB5	0	26
ABCB6_CCDS2436.1_ex15_2:220081125-220081148:+_5-3	ABCB6	272	748
ABCB6_CCDS2436.1_ex18_2:220083172-220083195:+_5-4	ABCB6	114	652
ABCB6_CCDS2436.1_ex14_2:220080858-220080881:+_5-2	ABCB6	907	1796
ABCB6_CCDS2436.1_ex18_2:220083276-220083299:+_5-5	ABCB6	387	1151
ABCB6_CCDS2436.1_ex14_2:220080836-220080859:-_5-1	ABCB6	347	1436
ABCB7_CCDS14428.1_ex15_X:74375994-74376017:-_5-5	ABCB7	546	1492
ABCB7_CCDS14428.1_ex9_X:74293704-74293727:-_5-1	ABCB7	100	1727
ABCB7_CCDS14428.1_ex15_X:74375942-74375965:+_5-4	ABCB7	85	944
ABCB7_CCDS14428.1_ex9_X:74293741-74293764:-_5-2	ABCB7	38	560
ABCB7_CCDS14428.1_ex10_X:74295284-74295307:-_5-3	ABCB7	0	201
ABCB8_CCDS5913.1_ex5_7:150732708-150732731:-_5-4	ABCB8	879	1281
ABCB8_CCDS5913.1_ex6_7:150733026-150733049:-_5-5	ABCB8	967	1695
ABCB8_CCDS5913.1_ex3_7:150731626-150731649:-_5-2	ABCB8	1540	1323
ABCB8_CCDS5913.1_ex2_7:150731432-150731455:+_5-1	ABCB8	607	709
ABCB8_CCDS5913.1_ex4_7:150731823-150731846:+_5-3	ABCB8	209	230
ABCB9_CCDS58286.1_ex9_12:123444500-123444523:+_5-5	ABCB9	687	1116
ABCB9_CCDS58286.1_ex9_12:123444226-123444249:-_5-3	ABCB9	929	1273
ABCB9_CCDS58286.1_ex7_12:123434395-123434418:+_5-1	ABCB9	74	545
ABCB9_CCDS58286.1_ex9_12:123444407-123444430:+_5-4	ABCB9	442	553
ABCB9_CCDS58286.1_ex7_12:123434450-123434473:-_5-2	ABCB9	1503	2534
ABCC1_CCDS42122.1_ex5_16:16126994-16127017:-_5-1	ABCC1	343	722
ABCC1_CCDS42122.1_ex7_16:16138396-16138419:+_5-3	ABCC1	934	1044
ABCC1_CCDS42122.1_ex16_16:16177311-16177334:+_5-5	ABCC1	146	291
ABCC1_CCDS42122.1_ex6_16:16130324-16130347:-_5-2	ABCC1	898	941
ABCC1_CCDS42122.1_ex9_16:16142029-16142052:-_5-4	ABCC1	1692	2380
ABCC10_CCDS4896.1_ex0_6:43400767-43400790:+_5-3	ABCC10	575	1393
ABCC10_CCDS4896.1_ex6_6:43409645-43409668:-_5-5	ABCC10	408	1300
ABCC10_CCDS4896.1_ex0_6:43400379-43400402:+_5-1	ABCC10	501	1361
ABCC10_CCDS4896.1_ex1_6:43402501-43402524:-_5-4	ABCC10	310	920
ABCC10_CCDS4896.1_ex0_6:43400561-43400584:+_5-2	ABCC10	958	1187
ABCC11_CCDS10732.1_ex17_16:48239361-48239384:-_5-2	ABCC11	601	1078
ABCC11_CCDS10732.1_ex15_16:48234306-48234329:+_5-1	ABCC11	271	555
ABCC11_CCDS10732.1_ex19_16:48244986-48245009:-_5-3	ABCC11	811	1034
ABCC11_CCDS10732.1_ex24_16:48256598-48256621:+_5-5	ABCC11	228	381
ABCC11_CCDS10732.1_ex23_16:48250102-48250125:+_5-4	ABCC11	564	1377
ABCC12_CCDS10730.1_ex25_16:48174665-48174688:-_5-2	ABCC12	931	1439
ABCC12_CCDS10730.1_ex27_16:48177841-48177864:+_5-3	ABCC12	367	913
ABCC12_CCDS10730.1_ex27_16:48177956-48177979:-_5-5	ABCC12	461	990
ABCC12_CCDS10730.1_ex27_16:48177882-48177905:-_5-4	ABCC12	350	766
ABCC12_CCDS10730.1_ex22_16:48167596-48167619:-_5-1	ABCC12	1538	2616
ABCC2_CCDS7484.1_ex5_10:101554194-101554217:+_5-3	ABCC2	267	711
ABCC2_CCDS7484.1_ex3_10:101553372-101553395:-_5-2	ABCC2	164	220
ABCC2_CCDS7484.1_ex14_10:101571346-101571369:-_5-5	ABCC2	1357	2204
ABCC2_CCDS7484.1_ex6_10:101556878-101556901:-_5-4	ABCC2	808	1005
ABCC2_CCDS7484.1_ex2_10:101552071-101552094:-_5-1	ABCC2	446	649
ABCC3_CCDS32681.1_ex7_17:48738310-48738333:+_5-5	ABCC3	886	689
ABCC3_CCDS32681.1_ex6_17:48736602-48736625:-_5-4	ABCC3	280	933
ABCC3_CCDS32681.1_ex1_17:48733311-48733334:-_5-2	ABCC3	1625	1757
ABCC3_CCDS32681.1_ex3_17:48734423-48734446:+_5-3	ABCC3	445	1287
ABCC3_CCDS32681.1_ex1_17:48733267-48733290:-_5-1	ABCC3	469	991
ABCC4_CCDS45061.1_ex14_13:95860148-95860171:-_5-3	ABCC4	1981	2231
ABCC4_CCDS45061.1_ex17_13:95886862-95886885:-_5-5	ABCC4	73	303
ABCC4_CCDS45061.1_ex16_13:95863013-95863036:-_5-4	ABCC4	365	548
ABCC4_CCDS45061.1_ex13_13:95858780-95858803:-_5-1	ABCC4	568	877
ABCC4_CCDS45061.1_ex13_13:95858877-95858900:+_5-2	ABCC4	721	1818
ABCC5_CCDS33898.1_ex3_3:183707087-183707110:+_5-4	ABCC5	343	978
ABCC5_CCDS33898.1_ex4_3:183732050-183732073:-_5-5	ABCC5	291	741
ABCC5_CCDS33898.1_ex2_3:183706425-183706448:-_5-1	ABCC5	796	599
ABCC5_CCDS33898.1_ex2_3:183706483-183706506:+_5-2	ABCC5	908	1517
ABCC5_CCDS33898.1_ex3_3:183707010-183707033:+_5-3	ABCC5	471	938
ABCC6_CCDS10568.1_ex18_16:16282818-16282841:-_10-3	ABCC6	803	1317
ABCC6_CCDS10568.1_ex21_16:16291900-16291923:-_10-4	ABCC6	1066	2215
ABCC6_CCDS10568.1_ex29_16:16315531-16315554:+_10-6	ABCC6	469	1426
ABCC6_CCDS10568.1_ex15_16:16276732-16276755:-_10-1	ABCC6	523	1520
ABCC6_CCDS10568.1_ex29_16:16315564-16315587:+_10-8	ABCC6	69	770
ABCC6_CCDS10568.1_ex29_16:16315617-16315640:-_10-10	ABCC6	323	643
ABCC6_CCDS10568.1_ex29_16:16315589-16315612:-_10-9	ABCC6	1718	1368
ABCC6_CCDS10568.1_ex29_16:16315548-16315571:-_10-7	ABCC6	615	1182
ABCC6_CCDS10568.1_ex23_16:16297388-16297411:+_10-5	ABCC6	527	1121
ABCC6_CCDS10568.1_ex17_16:16281043-16281066:-_10-2	ABCC6	915	1974
ABCC8_CCDS31437.1_ex30_11:17464816-17464839:+_5-3	ABCC8	295	425
ABCC8_CCDS31437.1_ex34_11:17483198-17483221:+_5-4	ABCC8	1462	1451
ABCC8_CCDS31437.1_ex35_11:17485059-17485082:+_5-5	ABCC8	699	750
ABCC8_CCDS31437.1_ex27_11:17452374-17452397:+_5-2	ABCC8	352	793
ABCC8_CCDS31437.1_ex24_11:17449412-17449435:-_5-1	ABCC8	1171	1640
ABCC9_CCDS8693.1_ex25_12:22040805-22040828:-_5-1	ABCC9	422	737
ABCC9_CCDS8693.1_ex30_12:22063203-22063226:+_5-2	ABCC9	148	409
ABCC9_CCDS8693.1_ex35_12:22078940-22078963:+_5-4	ABCC9	1257	2244
ABCC9_CCDS8693.1_ex34_12:22069870-22069893:-_5-3	ABCC9	756	1018
ABCC9_CCDS8693.1_ex36_12:22086780-22086803:-_5-5	ABCC9	182	408
ABCD1_CCDS14728.1_ex0_X:152991083-152991106:+_5-2	ABCD1	259	983
ABCD1_CCDS14728.1_ex0_X:152991557-152991580:+_5-5	ABCD1	1000	1612
ABCD1_CCDS14728.1_ex0_X:152991257-152991280:+_5-4	ABCD1	395	876
ABCD1_CCDS14728.1_ex0_X:152991038-152991061:-_5-1	ABCD1	433	1333
ABCD1_CCDS14728.1_ex0_X:152991197-152991220:-_5-3	ABCD1	310	762
ABCD2_CCDS8734.1_ex9_12:40012598-40012621:+_5-1	ABCD2	212	676
ABCD2_CCDS8734.1_ex9_12:40012977-40013000:+_5-4	ABCD2	880	899
ABCD2_CCDS8734.1_ex9_12:40012811-40012834:-_5-3	ABCD2	450	738
ABCD2_CCDS8734.1_ex9_12:40012638-40012661:+_5-2	ABCD2	477	772
ABCD2_CCDS8734.1_ex9_12:40013274-40013297:-_5-5	ABCD2	234	639
ABCD3_CCDS44175.1_ex5_1:94940775-94940798:-_5-5	ABCD3	7	297
ABCD3_CCDS44175.1_ex1_1:94924178-94924201:-_5-1	ABCD3	118	809
ABCD3_CCDS44175.1_ex5_1:94940741-94940764:+_5-4	ABCD3	683	1319
ABCD3_CCDS44175.1_ex4_1:94939380-94939403:-_5-3	ABCD3	3	107
ABCD3_CCDS44175.1_ex4_1:94939320-94939343:+_5-2	ABCD3	947	1320
ABCD4_CCDS9828.1_ex15_14:74764627-74764650:-_5-3	ABCD4	265	1097
ABCD4_CCDS9828.1_ex10_14:74759489-74759512:+_5-1	ABCD4	289	645
ABCD4_CCDS9828.1_ex17_14:74766843-74766866:+_5-5	ABCD4	243	1128
ABCD4_CCDS9828.1_ex14_14:74763055-74763078:+_5-2	ABCD4	377	522
ABCD4_CCDS9828.1_ex16_14:74766322-74766345:+_5-4	ABCD4	180	734
ABCE1_CCDS34071.1_ex7_4:146033406-146033429:-_5-4	ABCE1	0	29
ABCE1_CCDS34071.1_ex1_4:146026751-146026774:+_5-1	ABCE1	374	210
ABCE1_CCDS34071.1_ex8_4:146038520-146038543:-_5-5	ABCE1	161	1414
ABCE1_CCDS34071.1_ex2_4:146029173-146029196:-_5-2	ABCE1	380	784
ABCE1_CCDS34071.1_ex3_4:146030281-146030304:+_5-3	ABCE1	200	2007
ABCF1_CCDS34380.1_ex13_6:30552235-30552258:+_5-5	ABCF1	65	1279
ABCF1_CCDS34380.1_ex10_6:30551444-30551467:+_5-4	ABCF1	119	1480
ABCF1_CCDS34380.1_ex5_6:30546332-30546355:+_5-1	ABCF1	15	192
ABCF1_CCDS34380.1_ex10_6:30551395-30551418:+_5-3	ABCF1	961	3545
ABCF1_CCDS34380.1_ex9_6:30550909-30550932:-_5-2	ABCF1	668	1541
ABCF2_CCDS5922.1_ex12_7:150921110-150921133:+_5-4	ABCF2	168	913
ABCF2_CCDS5922.1_ex10_7:150919626-150919649:-_5-1	ABCF2	617	1384
ABCF2_CCDS5922.1_ex11_7:150920918-150920941:+_5-3	ABCF2	1079	2234
ABCF2_CCDS5922.1_ex11_7:150920839-150920862:-_5-2	ABCF2	280	1333
ABCF2_CCDS5922.1_ex13_7:150921873-150921896:+_5-5	ABCF2	959	959
ABCF3_CCDS3254.1_ex5_3:183905755-183905778:+_5-2	ABCF3	950	1230
ABCF3_CCDS3254.1_ex6_3:183906138-183906161:+_5-4	ABCF3	427	802
ABCF3_CCDS3254.1_ex4_3:183905479-183905502:-_5-1	ABCF3	387	978
ABCF3_CCDS3254.1_ex8_3:183906714-183906737:+_5-5	ABCF3	1322	1675
ABCF3_CCDS3254.1_ex6_3:183905942-183905965:+_5-3	ABCF3	1244	1515
ABCG1_CCDS13681.1_ex2_21:43691189-43691212:-_5-1	ABCG1	393	796
ABCG1_CCDS13681.1_ex6_21:43704760-43704783:-_5-5	ABCG1	590	944
ABCG1_CCDS13681.1_ex5_21:43702448-43702471:+_5-3	ABCG1	840	933
ABCG1_CCDS13681.1_ex6_21:43704708-43704731:+_5-4	ABCG1	175	597
ABCG1_CCDS13681.1_ex5_21:43702417-43702440:+_5-2	ABCG1	1337	1776
ABCG2_CCDS3628.1_ex9_4:89039397-89039420:-_5-1	ABCG2	65	294
ABCG2_CCDS3628.1_ex12_4:89053044-89053067:-_5-4	ABCG2	324	489
ABCG2_CCDS3628.1_ex11_4:89052232-89052255:-_5-3	ABCG2	330	548
ABCG2_CCDS3628.1_ex13_4:89053769-89053792:-_5-5	ABCG2	84	660
ABCG2_CCDS3628.1_ex10_4:89042831-89042854:-_5-2	ABCG2	452	551
ABCG4_CCDS8415.1_ex1_11:119024760-119024783:+_5-3	ABCG4	1403	1554
ABCG4_CCDS8415.1_ex6_11:119027329-119027352:-_5-5	ABCG4	857	767
ABCG4_CCDS8415.1_ex4_11:119025505-119025528:-_5-4	ABCG4	253	763
ABCG4_CCDS8415.1_ex0_11:119020874-119020897:-_5-1	ABCG4	907	1195
ABCG4_CCDS8415.1_ex0_11:119020894-119020917:-_5-2	ABCG4	533	1289
ABCG5_CCDS1814.1_ex11_2:44065081-44065104:-_5-5	ABCG5	695	1558
ABCG5_CCDS1814.1_ex11_2:44065008-44065031:-_5-4	ABCG5	174	538
ABCG5_CCDS1814.1_ex5_2:44051553-44051576:-_5-1	ABCG5	420	628
ABCG5_CCDS1814.1_ex8_2:44055199-44055222:+_5-3	ABCG5	751	1088
ABCG5_CCDS1814.1_ex7_2:44053606-44053629:+_5-2	ABCG5	1195	1543
ABCG8_CCDS1815.1_ex5_2:44079912-44079935:-_5-5	ABCG8	749	1328
ABCG8_CCDS1815.1_ex3_2:44078944-44078967:-_5-2	ABCG8	1146	1626
ABCG8_CCDS1815.1_ex3_2:44078875-44078898:-_5-1	ABCG8	1044	1262
ABCG8_CCDS1815.1_ex5_2:44079891-44079914:-_5-4	ABCG8	717	1257
ABCG8_CCDS1815.1_ex4_2:44079544-44079567:+_5-3	ABCG8	914	1725
ABHD1_CCDS1736.1_ex1_2:27351375-27351398:+_5-1	ABHD1	438	1329
ABHD1_CCDS1736.1_ex1_2:27351447-27351470:+_5-2	ABHD1	276	710
ABHD1_CCDS1736.1_ex3_2:27352184-27352207:+_5-4	ABHD1	327	797
ABHD1_CCDS1736.1_ex4_2:27352367-27352390:+_5-5	ABHD1	223	1156
ABHD1_CCDS1736.1_ex2_2:27351978-27352001:+_5-3	ABHD1	656	1047
ABHD10_CCDS2963.1_ex0_3:111698017-111698040:+_5-1	ABHD10	1939	2097
ABHD10_CCDS2963.1_ex1_3:111700730-111700753:-_5-3	ABHD10	83	127
ABHD10_CCDS2963.1_ex1_3:111700682-111700705:-_5-2	ABHD10	43	167
ABHD10_CCDS2963.1_ex1_3:111700748-111700771:+_5-4	ABHD10	215	423
ABHD10_CCDS2963.1_ex1_3:111700792-111700815:+_5-5	ABHD10	573	856
ABHD11_CCDS47607.1_ex4_7:73153027-73153050:-_5-5	ABHD11	466	1776
ABHD11_CCDS47607.1_ex2_7:73151931-73151954:+_5-2	ABHD11	296	1146
ABHD11_CCDS47607.1_ex3_7:73152724-73152747:+_5-4	ABHD11	360	902
ABHD11_CCDS47607.1_ex2_7:73151989-73152012:-_5-3	ABHD11	653	962
ABHD11_CCDS47607.1_ex2_7:73151890-73151913:-_5-1	ABHD11	374	830
ABHD12_CCDS13172.1_ex9_20:25300835-25300858:+_5-1	ABHD12	835	1690
ABHD12_CCDS13172.1_ex12_20:25371209-25371232:-_5-5	ABHD12	822	1694
ABHD12_CCDS13172.1_ex11_20:25319971-25319994:-_5-3	ABHD12	459	1313
ABHD12_CCDS13172.1_ex11_20:25319897-25319920:+_5-2	ABHD12	1	127
ABHD12_CCDS13172.1_ex12_20:25371156-25371179:+_5-4	ABHD12	1387	3596
ABHD12B_CCDS55916.1_ex6_14:51352534-51352557:-_5-5	ABHD12B	44	311
ABHD12B_CCDS55916.1_ex4_14:51348322-51348345:+_5-2	ABHD12B	333	679
ABHD12B_CCDS55916.1_ex3_14:51347235-51347258:-_5-1	ABHD12B	482	971
ABHD12B_CCDS55916.1_ex6_14:51352479-51352502:-_5-3	ABHD12B	170	721
ABHD12B_CCDS55916.1_ex6_14:51352493-51352516:+_5-4	ABHD12B	483	610
ABHD13_CCDS32007.1_ex0_13:108881926-108881949:+_5-3	ABHD13	599	737
ABHD13_CCDS32007.1_ex0_13:108881899-108881922:-_5-2	ABHD13	0	21
ABHD13_CCDS32007.1_ex0_13:108882004-108882027:+_5-4	ABHD13	15	236
ABHD13_CCDS32007.1_ex0_13:108881866-108881889:+_5-1	ABHD13	0	18
ABHD13_CCDS32007.1_ex0_13:108882265-108882288:-_5-5	ABHD13	0	72
ABHD14A_CCDS2843.1_ex1_3:52011954-52011977:-_5-1	ABHD14A	372	969
ABHD14A_CCDS2843.1_ex2_3:52012300-52012323:+_5-3	ABHD14A	688	1111
ABHD14A_CCDS2843.1_ex1_3:52012050-52012073:+_5-2	ABHD14A	1041	2116
ABHD14A_CCDS2843.1_ex2_3:52012345-52012368:+_5-4	ABHD14A	375	946
ABHD14A_CCDS2843.1_ex3_3:52014403-52014426:-_5-5	ABHD14A	215	598
ABHD14B_CCDS2842.1_ex1_3:52004012-52004035:+_5-2	ABHD14B	394	343
ABHD14B_CCDS2842.1_ex1_3:52004079-52004102:+_5-3	ABHD14B	517	1181
ABHD14B_CCDS2842.1_ex1_3:52004149-52004172:-_5-4	ABHD14B	2019	3080
ABHD14B_CCDS2842.1_ex1_3:52003983-52004006:+_5-1	ABHD14B	674	763
ABHD14B_CCDS2842.1_ex2_3:52005460-52005483:+_5-5	ABHD14B	1707	1611
ABHD15_CCDS32602.1_ex1_17:27893332-27893355:-_5-2	ABHD15	458	1091
ABHD15_CCDS32602.1_ex1_17:27893799-27893822:+_5-5	ABHD15	741	2267
ABHD15_CCDS32602.1_ex1_17:27893274-27893297:+_5-1	ABHD15	459	857
ABHD15_CCDS32602.1_ex1_17:27893400-27893423:-_5-3	ABHD15	1183	2696
ABHD15_CCDS32602.1_ex1_17:27893627-27893650:-_5-4	ABHD15	1743	2775
ABHD16A_CCDS4713.1_ex13_6:31660799-31660822:-_5-4	ABHD16A	391	961
ABHD16A_CCDS4713.1_ex15_6:31664772-31664795:+_5-5	ABHD16A	280	1448
ABHD16A_CCDS4713.1_ex12_6:31659655-31659678:+_5-3	ABHD16A	938	2280
ABHD16A_CCDS4713.1_ex11_6:31659441-31659464:-_5-2	ABHD16A	723	1289
ABHD16A_CCDS4713.1_ex11_6:31659382-31659405:+_5-1	ABHD16A	485	662
ABHD16B_CCDS13539.1_ex0_20:62493289-62493312:+_5-3	ABHD16B	678	1179
ABHD16B_CCDS13539.1_ex0_20:62493189-62493212:+_5-2	ABHD16B	1665	2214
ABHD16B_CCDS13539.1_ex0_20:62492991-62493014:-_5-1	ABHD16B	619	1542
ABHD16B_CCDS13539.1_ex0_20:62493430-62493453:+_5-4	ABHD16B	355	1273
ABHD16B_CCDS13539.1_ex0_20:62493537-62493560:-_5-5	ABHD16B	1296	1356
ABHD17A_CCDS32867.1_ex4_19:1881336-1881359:+_5-5	ABHD17A	1049	2269
ABHD17A_CCDS32867.1_ex4_19:1881262-1881285:+_5-3	ABHD17A	492	1550
ABHD17A_CCDS32867.1_ex2_19:1880106-1880129:-_5-1	ABHD17A	845	1582
ABHD17B_CCDS35042.1_ex3_9:74489579-74489602:+_5-1	ABHD17B	831	1458
ABHD17B_CCDS35042.1_ex3_9:74489645-74489668:-_5-3	ABHD17B	4	93
ABHD17B_CCDS35042.1_ex3_9:74489604-74489627:-_5-2	ABHD17B	0	21
ABHD17B_CCDS35042.1_ex3_9:74489769-74489792:-_5-5	ABHD17B	4	142
ABHD17B_CCDS35042.1_ex3_9:74489711-74489734:+_5-4	ABHD17B	104	185
ABHD17C_CCDS45323.1_ex1_15:81041924-81041947:-_5-5	ABHD17C	649	1462
ABHD17C_CCDS45323.1_ex1_15:81041908-81041931:-_5-4	ABHD17C	555	1328
ABHD17C_CCDS45323.1_ex0_15:80987882-80987905:-_5-1	ABHD17C	1350	1917
ABHD17C_CCDS45323.1_ex1_15:81041849-81041872:-_5-3	ABHD17C	462	1128
ABHD17C_CCDS45323.1_ex0_15:80988038-80988061:+_5-2	ABHD17C	570	1325
ABHD2_CCDS10348.1_ex2_15:89698665-89698688:+_5-2	ABHD2	106	236
ABHD2_CCDS10348.1_ex2_15:89698746-89698769:-_5-5	ABHD2	453	1081
ABHD2_CCDS10348.1_ex1_15:89695032-89695055:-_5-1	ABHD2	152	217
ABHD2_CCDS10348.1_ex2_15:89698694-89698717:+_5-3	ABHD2	1855	2141
ABHD2_CCDS10348.1_ex2_15:89698721-89698744:-_5-4	ABHD2	608	1218
ABHD3_CCDS32802.1_ex7_18:19283541-19283564:+_5-1	ABHD3	1600	2896
ABHD3_CCDS32802.1_ex7_18:19283685-19283708:-_5-5	ABHD3	543	1835
ABHD3_CCDS32802.1_ex7_18:19283569-19283592:+_5-2	ABHD3	371	410
ABHD3_CCDS32802.1_ex7_18:19283635-19283658:+_5-4	ABHD3	414	1002
ABHD3_CCDS32802.1_ex7_18:19283615-19283638:-_5-3	ABHD3	290	1303
ABHD4_CCDS9572.1_ex2_14:23072373-23072396:+_5-1	ABHD4	1052	2151
ABHD4_CCDS9572.1_ex2_14:23072515-23072538:+_5-3	ABHD4	1040	839
ABHD4_CCDS9572.1_ex2_14:23072555-23072578:+_5-4	ABHD4	348	816
ABHD4_CCDS9572.1_ex2_14:23072477-23072500:-_5-2	ABHD4	973	1196
ABHD4_CCDS9572.1_ex3_14:23072853-23072876:-_5-5	ABHD4	83	364
ABHD5_CCDS2711.1_ex2_3:43743815-43743838:-_5-1	ABHD5	0	5
ABHD5_CCDS2711.1_ex2_3:43743978-43744001:+_5-4	ABHD5	530	1305
ABHD5_CCDS2711.1_ex2_3:43743907-43743930:+_5-2	ABHD5	274	771
ABHD5_CCDS2711.1_ex2_3:43744017-43744040:+_5-5	ABHD5	636	960
ABHD5_CCDS2711.1_ex2_3:43743924-43743947:-_5-3	ABHD5	399	1157
ABHD6_CCDS2887.1_ex2_3:58255058-58255081:+_5-3	ABHD6	2159	2887
ABHD6_CCDS2887.1_ex1_3:58252912-58252935:+_5-1	ABHD6	628	1028
ABHD6_CCDS2887.1_ex1_3:58253017-58253040:-_5-2	ABHD6	434	936
ABHD6_CCDS2887.1_ex3_3:58256750-58256773:-_5-5	ABHD6	241	850
ABHD6_CCDS2887.1_ex2_3:58255116-58255139:+_5-4	ABHD6	592	483
ABHD8_CCDS12355.1_ex3_19:17411913-17411936:-_5-1	ABHD8	540	1119
ABHD8_CCDS12355.1_ex3_19:17412302-17412325:+_5-5	ABHD8	256	967
ABHD8_CCDS12355.1_ex3_19:17412185-17412208:+_5-4	ABHD8	253	1137
ABHD8_CCDS12355.1_ex3_19:17412155-17412178:+_5-3	ABHD8	1149	1156
ABHD8_CCDS12355.1_ex3_19:17412108-17412131:-_5-2	ABHD8	1367	1203
ABI1_CCDS31169.1_ex6_10:27059179-27059202:+_5-2	ABI1	973	1754
ABI1_CCDS31169.1_ex8_10:27112164-27112187:+_5-4	ABI1	411	599
ABI1_CCDS31169.1_ex5_10:27057833-27057856:+_5-1	ABI1	839	1352
ABI1_CCDS31169.1_ex8_10:27112065-27112088:-_5-3	ABI1	199	277
ABI1_CCDS31169.1_ex9_10:27149695-27149718:+_5-5	ABI1	1284	1975
ABI2_CCDS2358.1_ex3_2:204255829-204255852:-_5-2	ABI2	295	655
ABI2_CCDS2358.1_ex4_2:204259432-204259455:-_5-3	ABI2	771	985
ABI2_CCDS2358.1_ex4_2:204259486-204259509:-_5-5	ABI2	547	1679
ABI2_CCDS2358.1_ex4_2:204259462-204259485:-_5-4	ABI2	170	1085
ABI2_CCDS2358.1_ex2_2:204245027-204245050:-_5-1	ABI2	260	972
ABI3_CCDS11546.1_ex2_17:47295169-47295192:-_5-2	ABI3	1397	2087
ABI3_CCDS11546.1_ex2_17:47295241-47295264:+_5-4	ABI3	520	969
ABI3_CCDS11546.1_ex2_17:47295113-47295136:+_5-1	ABI3	682	677
ABI3_CCDS11546.1_ex3_17:47296933-47296956:+_5-5	ABI3	77	369
ABI3_CCDS11546.1_ex2_17:47295206-47295229:-_5-3	ABI3	662	1190
ABI3BP_CCDS46880.1_ex19_3:100567673-100567696:+_5-2	ABI3BP	314	815
ABI3BP_CCDS46880.1_ex33_3:100645253-100645276:+_5-5	ABI3BP	99	381
ABI3BP_CCDS46880.1_ex19_3:100567653-100567676:+_5-1	ABI3BP	787	1438
ABI3BP_CCDS46880.1_ex31_3:100617721-100617744:+_5-4	ABI3BP	53	310
ABI3BP_CCDS46880.1_ex24_3:100583695-100583718:+_5-3	ABI3BP	293	337
ABL1_CCDS35165.1_ex1_9:133729502-133729525:+_5-1	ABL1	300	1254
ABL1_CCDS35165.1_ex7_9:133753843-133753866:-_5-5	ABL1	382	1023
ABL1_CCDS35165.1_ex2_9:133730418-133730441:+_5-2	ABL1	280	413
ABL1_CCDS35165.1_ex3_9:133738282-133738305:+_5-4	ABL1	985	1086
ABL1_CCDS35165.1_ex3_9:133738200-133738223:+_5-3	ABL1	1117	1923
ABL2_CCDS30947.1_ex7_1:179090845-179090868:-_5-1	ABL2	274	1006
ABL2_CCDS30947.1_ex8_1:179095555-179095578:-_5-2	ABL2	967	1505
ABL2_CCDS30947.1_ex9_1:179100556-179100579:+_5-4	ABL2	1408	1880
ABL2_CCDS30947.1_ex9_1:179100594-179100617:-_5-5	ABL2	768	1352
ABL2_CCDS30947.1_ex8_1:179095735-179095758:-_5-3	ABL2	284	1345
ABLIM1_CCDS31288.1_ex11_10:116225536-116225559:-_5-1	ABLIM1	590	1422
ABLIM1_CCDS31288.1_ex11_10:116225558-116225581:+_5-2	ABLIM1	2103	2026
ABLIM1_CCDS31288.1_ex13_10:116232848-116232871:+_5-3	ABLIM1	294	472
ABLIM1_CCDS31288.1_ex14_10:116233706-116233729:-_5-5	ABLIM1	409	310
ABLIM1_CCDS31288.1_ex14_10:116233632-116233655:+_5-4	ABLIM1	0	28
ABLIM2_CCDS47011.1_ex8_4:8037919-8037942:+_5-1	ABLIM2	425	768
ABLIM2_CCDS47011.1_ex8_4:8037938-8037961:+_5-2	ABLIM2	548	640
ABLIM2_CCDS47011.1_ex8_4:8037961-8037984:-_5-3	ABLIM2	138	570
ABLIM2_CCDS47011.1_ex8_4:8037982-8038005:-_5-4	ABLIM2	239	948
ABLIM2_CCDS47011.1_ex9_4:8046885-8046908:+_5-5	ABLIM2	81	460
ABLIM3_CCDS4294.1_ex2_5:148577900-148577923:+_5-1	ABLIM3	844	1955
ABLIM3_CCDS4294.1_ex9_5:148617060-148617083:+_5-4	ABLIM3	0	51
ABLIM3_CCDS4294.1_ex4_5:148586678-148586701:+_5-3	ABLIM3	375	674
ABLIM3_CCDS4294.1_ex9_5:148617123-148617146:+_5-5	ABLIM3	110	742
ABLIM3_CCDS4294.1_ex2_5:148577937-148577960:-_5-2	ABLIM3	854	1193
ABR_CCDS10999.1_ex5_17:915941-915964:+_11-3	ABR	493	1073
ABR_CCDS10999.1_ex11_17:961251-961274:+_11-7	ABR	90	648
ABR_CCDS10999.1_ex5_17:915960-915983:-_11-4	ABR	143	474
ABR_CCDS10999.1_ex21_17:1028604-1028627:+_11-1	ABR	328	761
ABR_CCDS10999.1_ex6_17:916345-916368:-_11-6	ABR	532	453
ABR_CCDS10999.1_ex16_17:976879-976902:+_11-9	ABR	718	1313
ABR_CCDS10999.1_ex16_17:976855-976878:+_11-8	ABR	458	468
ABR_CCDS10999.1_ex5_17:915986-916009:+_11-5	ABR	1204	1953
ABR_CCDS10999.1_ex4_17:915124-915147:-_11-2	ABR	774	1296
ABR_CCDS10999.1_ex18_17:986839-986862:+_11-11	ABR	1111	1965
ABR_CCDS10999.1_ex18_17:986812-986835:-_11-10	ABR	206	526
ABRA_CCDS6305.1_ex1_8:107781927-107781950:+_5-1	ABRA	1399	2345
ABRA_CCDS6305.1_ex1_8:107782012-107782035:+_5-2	ABRA	1189	2214
ABRA_CCDS6305.1_ex1_8:107782285-107782308:-_5-5	ABRA	201	825
ABRA_CCDS6305.1_ex1_8:107782103-107782126:+_5-4	ABRA	54	263
ABRA_CCDS6305.1_ex1_8:107782078-107782101:-_5-3	ABRA	187	436
ABRACL_CCDS43509.1_ex1_6:139363916-139363939:-_4-3	ABRACL	143	253
ABRACL_CCDS43509.1_ex1_6:139363895-139363918:-_4-2	ABRACL	67	335
ABRACL_CCDS43509.1_ex1_6:139363939-139363962:+_4-4	ABRACL	209	544
ABRACL_CCDS43509.1_ex1_6:139363863-139363886:+_4-1	ABRACL	125	232
ABT1_CCDS4616.1_ex1_6:26598205-26598228:+_5-4	ABT1	90	937
ABT1_CCDS4616.1_ex0_6:26597412-26597435:-_5-2	ABT1	0	2027
ABT1_CCDS4616.1_ex1_6:26598142-26598165:-_5-3	ABT1	630	1075
ABT1_CCDS4616.1_ex1_6:26598267-26598290:-_5-5	ABT1	62	540
ABT1_CCDS4616.1_ex0_6:26597385-26597408:-_5-1	ABT1	51	1961
ABTB1_CCDS3045.1_ex9_3:127396619-127396642:-_5-4	ABTB1	861	1719
ABTB1_CCDS3045.1_ex8_3:127396330-127396353:-_5-2	ABTB1	361	450
ABTB1_CCDS3045.1_ex7_3:127396021-127396044:-_5-1	ABTB1	579	941
ABTB1_CCDS3045.1_ex9_3:127396635-127396658:-_5-5	ABTB1	155	290
ABTB1_CCDS3045.1_ex9_3:127396538-127396561:+_5-3	ABTB1	560	1879
ABTB2_CCDS7890.2_ex13_11:34194811-34194834:+_5-2	ABTB2	1023	2065
ABTB2_CCDS7890.2_ex15_11:34226169-34226192:+_5-3	ABTB2	1301	2265
ABTB2_CCDS7890.2_ex16_11:34378449-34378472:+_5-4	ABTB2	777	1584
ABTB2_CCDS7890.2_ex13_11:34194754-34194777:-_5-1	ABTB2	439	1491
ABTB2_CCDS7890.2_ex16_11:34379004-34379027:+_5-5	ABTB2	776	1150
ACAA1_CCDS2673.1_ex8_3:38173441-38173464:-_5-4	ACAA1	480	1291
ACAA1_CCDS2673.1_ex10_3:38178145-38178168:+_5-5	ACAA1	1220	1000
ACAA1_CCDS2673.1_ex7_3:38173098-38173121:-_5-3	ACAA1	70	354
ACAA1_CCDS2673.1_ex4_3:38168105-38168128:+_5-1	ACAA1	1544	1644
ACAA1_CCDS2673.1_ex5_3:38169304-38169327:-_5-2	ACAA1	164	603
ACAA2_CCDS11939.1_ex7_18:47323832-47323855:+_5-4	ACAA2	194	656
ACAA2_CCDS11939.1_ex7_18:47323875-47323898:+_5-5	ACAA2	330	1189
ACAA2_CCDS11939.1_ex6_18:47322164-47322187:+_5-3	ACAA2	435	1174
ACAA2_CCDS11939.1_ex5_18:47320656-47320679:+_5-1	ACAA2	1180	1551
ACAA2_CCDS11939.1_ex6_18:47322134-47322157:+_5-2	ACAA2	686	604
ACACA_CCDS11317.1_ex36_17:35602062-35602085:-_5-3	ACACA	460	758
ACACA_CCDS11317.1_ex30_17:35583268-35583291:+_5-2	ACACA	966	1683
ACACA_CCDS11317.1_ex27_17:35578744-35578767:+_5-1	ACACA	178	415
ACACA_CCDS11317.1_ex40_17:35608949-35608972:+_5-5	ACACA	508	1272
ACACA_CCDS11317.1_ex37_17:35603874-35603897:-_5-4	ACACA	178	473
ACACB_CCDS31898.1_ex0_12:109577719-109577742:+_5-1	ACACB	1643	1927
ACACB_CCDS31898.1_ex0_12:109577758-109577781:+_5-2	ACACB	750	1129
ACACB_CCDS31898.1_ex12_12:109629453-109629476:+_5-4	ACACB	640	969
ACACB_CCDS31898.1_ex17_12:109639499-109639522:-_5-5	ACACB	1261	1270
ACACB_CCDS31898.1_ex5_12:109611981-109612004:-_5-3	ACACB	1643	1588
ACAD10_CCDS31903.1_ex0_12:112130639-112130662:+_5-1	ACAD10	530	841
ACAD10_CCDS31903.1_ex5_12:112153664-112153687:+_5-2	ACAD10	1232	1433
ACAD10_CCDS31903.1_ex8_12:112167618-112167641:+_5-5	ACAD10	472	1067
ACAD10_CCDS31903.1_ex6_12:112159505-112159528:-_5-3	ACAD10	258	480
ACAD10_CCDS31903.1_ex7_12:112165845-112165868:-_5-4	ACAD10	653	1750
ACAD11_CCDS3074.1_ex14_3:132350279-132350302:-_5-2	ACAD11	504	1359
ACAD11_CCDS3074.1_ex15_3:132358429-132358452:+_5-3	ACAD11	724	1448
ACAD11_CCDS3074.1_ex19_3:132378471-132378494:-_5-5	ACAD11	628	1446
ACAD11_CCDS3074.1_ex13_3:132349354-132349377:-_5-1	ACAD11	149	949
ACAD11_CCDS3074.1_ex16_3:132360960-132360983:+_5-4	ACAD11	892	965
ACAD8_CCDS8498.1_ex3_11:134128465-134128488:-_5-4	ACAD8	0	0
ACAD8_CCDS8498.1_ex2_11:134127012-134127035:+_5-2	ACAD8	622	1241
ACAD8_CCDS8498.1_ex5_11:134129537-134129560:+_5-5	ACAD8	660	1136
ACAD8_CCDS8498.1_ex3_11:134128416-134128439:-_5-3	ACAD8	204	616
ACAD8_CCDS8498.1_ex0_11:134123591-134123614:-_5-1	ACAD8	797	1835
ACAD9_CCDS3053.1_ex5_3:128616476-128616499:+_5-5	ACAD9	132	960
ACAD9_CCDS3053.1_ex0_3:128598636-128598659:-_5-1	ACAD9	218	732
ACAD9_CCDS3053.1_ex4_3:128615319-128615342:+_5-4	ACAD9	279	1732
ACAD9_CCDS3053.1_ex1_3:128603545-128603568:+_5-2	ACAD9	58	1805
ACAD9_CCDS3053.1_ex2_3:128612398-128612421:+_5-3	ACAD9	1	711
ACADL_CCDS2389.1_ex8_2:211082690-211082713:+_5-4	ACADL	207	755
ACADL_CCDS2389.1_ex7_2:211081160-211081183:-_5-3	ACADL	0	60
ACADL_CCDS2389.1_ex8_2:211082722-211082745:-_5-5	ACADL	362	890
ACADL_CCDS2389.1_ex6_2:211074937-211074960:-_5-1	ACADL	18	187
ACADL_CCDS2389.1_ex7_2:211081079-211081102:-_5-2	ACADL	302	1153
ACADM_CCDS44165.1_ex3_1:76198544-76198567:+_5-1	ACADM	431	726
ACADM_CCDS44165.1_ex6_1:76205685-76205708:+_5-3	ACADM	1127	1569
ACADM_CCDS44165.1_ex6_1:76205664-76205687:+_5-2	ACADM	51	190
ACADM_CCDS44165.1_ex6_1:76205760-76205783:+_5-4	ACADM	677	1005
ACADM_CCDS44165.1_ex8_1:76215118-76215141:+_5-5	ACADM	63	333
ACADS_CCDS9207.1_ex2_12:121174909-121174932:-_5-3	ACADS	1376	1992
ACADS_CCDS9207.1_ex4_12:121175748-121175771:+_5-5	ACADS	1268	1958
ACADS_CCDS9207.1_ex1_12:121164944-121164967:-_5-1	ACADS	856	1164
ACADS_CCDS9207.1_ex2_12:121174853-121174876:-_5-2	ACADS	550	717
ACADS_CCDS9207.1_ex4_12:121175681-121175704:-_5-4	ACADS	1351	2123
ACADSB_CCDS7634.1_ex2_10:124797339-124797362:+_5-2	ACADSB	0	12
ACADSB_CCDS7634.1_ex5_10:124802585-124802608:+_5-4	ACADSB	15	257
ACADSB_CCDS7634.1_ex5_10:124802658-124802681:-_5-5	ACADSB	551	747
ACADSB_CCDS7634.1_ex2_10:124797287-124797310:+_5-1	ACADSB	270	819
ACADSB_CCDS7634.1_ex3_10:124800034-124800057:+_5-3	ACADSB	616	1198
ACADVL_CCDS11090.1_ex7_17:7125290-7125313:+_5-5	ACADVL	308	750
ACADVL_CCDS11090.1_ex3_17:7123982-7124005:-_5-2	ACADVL	811	741
ACADVL_CCDS11090.1_ex4_17:7124128-7124151:-_5-3	ACADVL	123	719
ACADVL_CCDS11090.1_ex1_17:7123483-7123506:+_5-1	ACADVL	534	1631
ACADVL_CCDS11090.1_ex6_17:7124852-7124875:-_5-4	ACADVL	812	1295
ACAN_CCDS53970.1_ex3_15:89385066-89385089:+_5-1	ACAN	663	2254
ACAN_CCDS53970.1_ex4_15:89386844-89386867:-_5-2	ACAN	608	1339
ACAN_CCDS53970.1_ex6_15:89390543-89390566:-_5-3	ACAN	852	1740
ACAN_CCDS53970.1_ex8_15:89392877-89392900:-_5-5	ACAN	1308	1660
ACAN_CCDS53970.1_ex6_15:89390636-89390659:-_5-4	ACAN	1046	1774
ACAP1_CCDS11101.1_ex2_17:7245322-7245345:-_5-1	ACAP1	95	1170
ACAP1_CCDS11101.1_ex2_17:7245375-7245398:-_5-2	ACAP1	938	1604
ACAP1_CCDS11101.1_ex5_17:7246850-7246873:-_5-5	ACAP1	814	1908
ACAP1_CCDS11101.1_ex5_17:7246719-7246742:+_5-3	ACAP1	720	1612
ACAP1_CCDS11101.1_ex5_17:7246824-7246847:+_5-4	ACAP1	688	1438
ACAP2_CCDS33924.1_ex11_3:195028036-195028059:-_5-3	ACAP2	569	641
ACAP2_CCDS33924.1_ex10_3:195027260-195027283:+_5-1	ACAP2	1	81
ACAP2_CCDS33924.1_ex20_3:195102716-195102739:-_5-5	ACAP2	67	116
ACAP2_CCDS33924.1_ex20_3:195102645-195102668:+_5-4	ACAP2	107	298
ACAP2_CCDS33924.1_ex10_3:195027304-195027327:-_5-2	ACAP2	217	1628
ACAP3_CCDS19.2_ex10_1:1233213-1233236:+_5-3	ACAP3	325	1169
ACAP3_CCDS19.2_ex13_1:1234006-1234029:-_5-4	ACAP3	544	1110
ACAP3_CCDS19.2_ex9_1:1231944-1231967:+_5-1	ACAP3	945	1868
ACAP3_CCDS19.2_ex20_1:1238321-1238344:-_5-5	ACAP3	660	1219
ACAP3_CCDS19.2_ex9_1:1231970-1231993:+_5-2	ACAP3	517	1707
ACAT1_CCDS8339.1_ex2_11:108004577-108004600:-_5-1	ACAT1	165	141
ACAT1_CCDS8339.1_ex4_11:108005873-108005896:-_5-2	ACAT1	131	95
ACAT1_CCDS8339.1_ex5_11:108009658-108009681:-_5-4	ACAT1	0	13
ACAT1_CCDS8339.1_ex6_11:108010823-108010846:+_5-5	ACAT1	17	248
ACAT1_CCDS8339.1_ex4_11:108005947-108005970:+_5-3	ACAT1	674	781
ACAT2_CCDS5268.1_ex3_6:160189643-160189666:+_5-2	ACAT2	0	39
ACAT2_CCDS5268.1_ex2_6:160188149-160188172:+_5-1	ACAT2	592	814
ACAT2_CCDS5268.1_ex4_6:160196298-160196321:-_5-4	ACAT2	1	59
ACAT2_CCDS5268.1_ex4_6:160196223-160196246:+_5-3	ACAT2	319	191
ACAT2_CCDS5268.1_ex4_6:160196320-160196343:-_5-5	ACAT2	9	258
ACBD3_CCDS1551.1_ex6_1:226353589-226353612:-_5-4	ACBD3	530	823
ACBD3_CCDS1551.1_ex5_1:226352508-226352531:-_5-2	ACBD3	210	249
ACBD3_CCDS1551.1_ex7_1:226374211-226374234:-_5-5	ACBD3	875	943
ACBD3_CCDS1551.1_ex5_1:226352583-226352606:-_5-3	ACBD3	318	445
ACBD3_CCDS1551.1_ex4_1:226349283-226349306:-_5-1	ACBD3	184	588
ACBD4_CCDS42348.1_ex1_17:43213878-43213901:-_5-1	ACBD4	476	935
ACBD4_CCDS42348.1_ex3_17:43214432-43214455:+_5-5	ACBD4	438	1162
ACBD4_CCDS42348.1_ex1_17:43213966-43213989:-_5-3	ACBD4	567	1013
ACBD4_CCDS42348.1_ex3_17:43214384-43214407:+_5-4	ACBD4	945	1406
ACBD4_CCDS42348.1_ex1_17:43213910-43213933:+_5-2	ACBD4	286	1534
ACBD5_CCDS44368.1_ex6_10:27506985-27507008:-_5-3	ACBD5	411	1159
ACBD5_CCDS44368.1_ex6_10:27506944-27506967:-_5-2	ACBD5	164	369
ACBD5_CCDS44368.1_ex10_10:27524084-27524107:-_5-5	ACBD5	0	19
ACBD5_CCDS44368.1_ex4_10:27499981-27500004:-_5-1	ACBD5	227	878
ACBD5_CCDS44368.1_ex8_10:27512265-27512288:-_5-4	ACBD5	308	427
ACBD6_CCDS1339.1_ex5_1:180461412-180461435:-_5-1	ACBD6	32	263
ACBD6_CCDS1339.1_ex7_1:180471214-180471237:-_5-4	ACBD6	963	1745
ACBD6_CCDS1339.1_ex5_1:180461490-180461513:-_5-2	ACBD6	445	581
ACBD6_CCDS1339.1_ex7_1:180471178-180471201:-_5-3	ACBD6	311	360
ACBD6_CCDS1339.1_ex7_1:180471289-180471312:-_5-5	ACBD6	766	2122
ACBD7_CCDS31153.1_ex1_10:15120742-15120765:-_5-3	ACBD7	1289	1944
ACBD7_CCDS31153.1_ex2_10:15120959-15120982:-_5-5	ACBD7	0	80
ACBD7_CCDS31153.1_ex1_10:15120724-15120747:-_5-2	ACBD7	186	86
ACBD7_CCDS31153.1_ex1_10:15120710-15120733:-_5-1	ACBD7	0	62
ACBD7_CCDS31153.1_ex2_10:15120935-15120958:-_5-4	ACBD7	0	28
ACCS_CCDS7907.1_ex2_11:44094998-44095021:+_5-3	ACCS	297	640
ACCS_CCDS7907.1_ex7_11:44100275-44100298:-_5-5	ACCS	156	645
ACCS_CCDS7907.1_ex0_11:44089428-44089451:-_5-2	ACCS	231	469
ACCS_CCDS7907.1_ex5_11:44098846-44098869:-_5-4	ACCS	356	452
ACCS_CCDS7907.1_ex0_11:44089251-44089274:+_5-1	ACCS	233	1188
ACCSL_CCDS41636.1_ex0_11:44069678-44069701:+_5-1	ACCSL	11	82
ACCSL_CCDS41636.1_ex0_11:44070035-44070058:-_5-4	ACCSL	387	898
ACCSL_CCDS41636.1_ex4_11:44073262-44073285:-_5-5	ACCSL	3186	3386
ACCSL_CCDS41636.1_ex0_11:44069979-44070002:+_5-3	ACCSL	1925	2789
ACCSL_CCDS41636.1_ex0_11:44069791-44069814:-_5-2	ACCSL	46	266
ACD_CCDS10842.1_ex11_16:67694252-67694275:-_5-5	ACD	2255	2099
ACD_CCDS10842.1_ex10_16:67693882-67693905:-_5-3	ACD	603	1476
ACD_CCDS10842.1_ex11_16:67694136-67694159:-_5-4	ACD	679	1902
ACD_CCDS10842.1_ex10_16:67693827-67693850:-_5-2	ACD	1380	2435
ACD_CCDS10842.1_ex9_16:67693662-67693685:-_5-1	ACD	888	1060
ACE_CCDS11637.1_ex12_17:61562660-61562683:+_5-2	ACE	699	1150
ACE_CCDS11637.1_ex12_17:61562639-61562662:+_5-1	ACE	788	915
ACE_CCDS11637.1_ex13_17:61564002-61564025:-_5-3	ACE	34	302
ACE_CCDS11637.1_ex15_17:61566004-61566027:-_5-5	ACE	385	1248
ACE_CCDS11637.1_ex14_17:61564389-61564412:-_5-4	ACE	589	1130
ACE2_CCDS14169.1_ex13_X:15607486-15607509:+_5-4	ACE2	1413	1553
ACE2_CCDS14169.1_ex10_X:15599403-15599426:-_5-1	ACE2	1460	1774
ACE2_CCDS14169.1_ex12_X:15605898-15605921:-_5-3	ACE2	180	182
ACE2_CCDS14169.1_ex11_X:15603596-15603619:-_5-2	ACE2	926	1256
ACE2_CCDS14169.1_ex15_X:15610401-15610424:-_5-5	ACE2	203	837
ACER1_CCDS12161.1_ex4_19:6312414-6312437:+_5-5	ACER1	27	680
ACER1_CCDS12161.1_ex3_19:6312269-6312292:+_5-3	ACER1	22	280
ACER1_CCDS12161.1_ex2_19:6309827-6309850:+_5-1	ACER1	136	888
ACER1_CCDS12161.1_ex4_19:6312389-6312412:+_5-4	ACER1	120	244
ACER1_CCDS12161.1_ex3_19:6312202-6312225:+_5-2	ACER1	486	1420
ACER2_CCDS34992.1_ex0_9:19409173-19409196:+_5-1	ACER2	544	1104
ACER2_CCDS34992.1_ex2_9:19424724-19424747:-_5-2	ACER2	1	112
ACER2_CCDS34992.1_ex3_9:19434941-19434964:+_5-3	ACER2	316	660
ACER2_CCDS34992.1_ex3_9:19434971-19434994:-_5-4	ACER2	1028	1348
ACER2_CCDS34992.1_ex3_9:19435060-19435083:+_5-5	ACER2	208	445
ACER3_CCDS8247.1_ex1_11:76637652-76637675:+_5-3	ACER3	267	902
ACER3_CCDS8247.1_ex0_11:76572096-76572119:-_5-1	ACER3	132	1022
ACER3_CCDS8247.1_ex5_11:76701596-76701619:+_5-5	ACER3	209	439
ACER3_CCDS8247.1_ex1_11:76637635-76637658:-_5-2	ACER3	494	1104
ACER3_CCDS8247.1_ex4_11:76696736-76696759:-_5-4	ACER3	0	2
ACHE_CCDS5709.1_ex3_7:100491450-100491473:+_5-3	ACHE	506	981
ACHE_CCDS5709.1_ex3_7:100491356-100491379:-_5-2	ACHE	714	1563
ACHE_CCDS5709.1_ex3_7:100491607-100491630:+_5-4	ACHE	82	575
ACHE_CCDS5709.1_ex3_7:100491172-100491195:+_5-1	ACHE	216	1656
ACHE_CCDS5709.1_ex3_7:100491681-100491704:-_5-5	ACHE	0	5
ACIN1_CCDS53887.1_ex7_14:23533356-23533379:-_5-2	ACIN1	239	824
ACIN1_CCDS53887.1_ex10_14:23538716-23538739:-_5-5	ACIN1	96	822
ACIN1_CCDS53887.1_ex8_14:23533625-23533648:-_5-3	ACIN1	331	1139
ACIN1_CCDS53887.1_ex10_14:23538701-23538724:+_5-4	ACIN1	166	1331
ACIN1_CCDS53887.1_ex7_14:23533312-23533335:-_5-1	ACIN1	651	1412
ACKR2_CCDS2706.1_ex0_3:42906140-42906163:-_5-1	ACKR2	13	74
ACKR2_CCDS2706.1_ex0_3:42906543-42906566:+_5-4	ACKR2	219	184
ACKR2_CCDS2706.1_ex0_3:42906580-42906603:+_5-5	ACKR2	1190	1487
ACKR2_CCDS2706.1_ex0_3:42906482-42906505:-_5-3	ACKR2	514	832
ACKR2_CCDS2706.1_ex0_3:42906173-42906196:-_5-2	ACKR2	390	1114
ACKR3_CCDS2516.1_ex0_2:237489278-237489301:+_5-2	ACKR3	919	1736
ACKR3_CCDS2516.1_ex0_2:237489661-237489684:-_5-5	ACKR3	148	800
ACKR3_CCDS2516.1_ex0_2:237489328-237489351:-_5-3	ACKR3	1410	1396
ACKR3_CCDS2516.1_ex0_2:237489438-237489461:-_5-4	ACKR3	2164	3240
ACKR3_CCDS2516.1_ex0_2:237489233-237489256:-_5-1	ACKR3	346	1027
ACKR4_CCDS3075.1_ex0_3:132319419-132319442:-_5-1	ACKR4	121	632
ACKR4_CCDS3075.1_ex0_3:132319805-132319828:-_5-5	ACKR4	198	867
ACKR4_CCDS3075.1_ex0_3:132319664-132319687:+_5-3	ACKR4	171	1830
ACKR4_CCDS3075.1_ex0_3:132319753-132319776:-_5-4	ACKR4	51	84
ACKR4_CCDS3075.1_ex0_3:132319523-132319546:-_5-2	ACKR4	159	302
ACLY_CCDS11412.1_ex17_17:40054877-40054900:+_5-1	ACLY	1152	3747
ACLY_CCDS11412.1_ex22_17:40063697-40063720:+_5-3	ACLY	995	2224
ACLY_CCDS11412.1_ex26_17:40068754-40068777:-_5-5	ACLY	460	1525
ACLY_CCDS11412.1_ex20_17:40061873-40061896:-_5-2	ACLY	138	632
ACLY_CCDS11412.1_ex24_17:40065902-40065925:+_5-4	ACLY	285	1226
ACMSD_CCDS2173.2_ex4_2:135621158-135621181:+_5-5	ACMSD	253	1207
ACMSD_CCDS2173.2_ex3_2:135619559-135619582:-_5-1	ACMSD	49	858
ACMSD_CCDS2173.2_ex4_2:135621143-135621166:+_5-4	ACMSD	971	1584
ACMSD_CCDS2173.2_ex4_2:135621016-135621039:-_5-2	ACMSD	431	892
ACMSD_CCDS2173.2_ex4_2:135621123-135621146:+_5-3	ACMSD	583	761
ACN9_CCDS5648.1_ex0_7:96747103-96747126:+_5-1	ACN9	391	1393
ACN9_CCDS5648.1_ex0_7:96747121-96747144:-_5-2	ACN9	393	1255
ACN9_CCDS5648.1_ex0_7:96747187-96747210:+_5-4	ACN9	147	950
ACN9_CCDS5648.1_ex1_7:96810328-96810351:+_5-5	ACN9	600	886
ACN9_CCDS5648.1_ex0_7:96747160-96747183:+_5-3	ACN9	0	1
ACO1_CCDS6525.1_ex1_9:32407297-32407320:-_5-1	ACO1	301	273
ACO1_CCDS6525.1_ex6_9:32420993-32421016:+_5-5	ACO1	7	373
ACO1_CCDS6525.1_ex1_9:32407412-32407435:-_5-2	ACO1	662	1309
ACO1_CCDS6525.1_ex6_9:32420920-32420943:-_5-4	ACO1	741	1202
ACO1_CCDS6525.1_ex4_9:32418346-32418369:+_5-3	ACO1	487	1041
ACO2_CCDS14017.1_ex1_22:41895849-41895872:+_5-1	ACO2	50	425
ACO2_CCDS14017.1_ex5_22:41911786-41911809:+_5-3	ACO2	157	1753
ACO2_CCDS14017.1_ex5_22:41911869-41911892:+_5-4	ACO2	207	825
ACO2_CCDS14017.1_ex6_22:41913578-41913601:+_5-5	ACO2	492	981
ACO2_CCDS14017.1_ex2_22:41903868-41903891:+_5-2	ACO2	69	1158
ACOT1_CCDS32117.1_ex0_14:74004275-74004298:+_4-2	ACOT1	390	1369
ACOT1_CCDS32117.1_ex0_14:74004487-74004510:-_4-3	ACOT1	1403	1734
ACOT1_CCDS32117.1_ex1_14:74008251-74008274:+_4-4	ACOT1	1015	1567
ACOT1_CCDS32117.1_ex0_14:74004234-74004257:-_4-1	ACOT1	1072	1871
ACOT11_CCDS592.1_ex1_1:55050518-55050541:+_5-2	ACOT11	634	1584
ACOT11_CCDS592.1_ex7_1:55065030-55065053:-_5-5	ACOT11	792	1028
ACOT11_CCDS592.1_ex3_1:55058244-55058267:-_5-3	ACOT11	492	816
ACOT11_CCDS592.1_ex1_1:55050394-55050417:-_5-1	ACOT11	1074	1967
ACOT11_CCDS592.1_ex7_1:55064986-55065009:-_5-4	ACOT11	667	974
ACOT12_CCDS4055.1_ex7_5:80640837-80640860:-_5-1	ACOT12	294	977
ACOT12_CCDS4055.1_ex8_5:80641751-80641774:-_5-2	ACOT12	190	821
ACOT12_CCDS4055.1_ex9_5:80643678-80643701:+_5-5	ACOT12	646	859
ACOT12_CCDS4055.1_ex9_5:80643652-80643675:+_5-4	ACOT12	661	1648
ACOT12_CCDS4055.1_ex8_5:80641780-80641803:+_5-3	ACOT12	138	223
ACOT13_CCDS4558.1_ex1_6:24698193-24698216:-_5-2	ACOT13	758	1431
ACOT13_CCDS4558.1_ex1_6:24698239-24698262:+_5-4	ACOT13	188	843
ACOT13_CCDS4558.1_ex1_6:24698267-24698290:-_5-5	ACOT13	242	738
ACOT13_CCDS4558.1_ex1_6:24698217-24698240:+_5-3	ACOT13	0	12
ACOT13_CCDS4558.1_ex1_6:24698174-24698197:-_5-1	ACOT13	156	997
ACOT2_CCDS9816.1_ex0_14:74036492-74036515:-_4-4	ACOT2	1118	2853
ACOT2_CCDS9816.1_ex0_14:74036181-74036204:-_4-3	ACOT2	119	1106
ACOT2_CCDS9816.1_ex0_14:74036057-74036080:+_4-2	ACOT2	779	1458
ACOT2_CCDS9816.1_ex0_14:74036024-74036047:-_4-1	ACOT2	925	1396
ACOT4_CCDS9817.1_ex2_14:74061882-74061905:-_5-4	ACOT4	27	293
ACOT4_CCDS9817.1_ex0_14:74059064-74059087:+_5-1	ACOT4	825	1494
ACOT4_CCDS9817.1_ex2_14:74061840-74061863:-_5-3	ACOT4	560	781
ACOT4_CCDS9817.1_ex2_14:74061737-74061760:+_5-2	ACOT4	209	60
ACOT4_CCDS9817.1_ex2_14:74061957-74061980:+_5-5	ACOT4	240	488
ACOT6_CCDS32118.1_ex1_14:74086059-74086082:+_5-1	ACOT6	40	324
ACOT6_CCDS32118.1_ex1_14:74086155-74086178:+_5-3	ACOT6	396	921
ACOT6_CCDS32118.1_ex1_14:74086117-74086140:+_5-2	ACOT6	0	67
ACOT6_CCDS32118.1_ex1_14:74086200-74086223:+_5-4	ACOT6	353	976
ACOT6_CCDS32118.1_ex1_14:74086241-74086264:+_5-5	ACOT6	620	672
ACOT7_CCDS30573.1_ex7_1:6409807-6409830:-_5-5	ACOT7	1135	1455
ACOT7_CCDS30573.1_ex6_1:6399632-6399655:+_5-4	ACOT7	737	1929
ACOT7_CCDS30573.1_ex4_1:6387460-6387483:-_5-1	ACOT7	950	2115
ACOT7_CCDS30573.1_ex5_1:6393522-6393545:+_5-2	ACOT7	430	840
ACOT7_CCDS30573.1_ex6_1:6399609-6399632:+_5-3	ACOT7	1024	1214
ACOT8_CCDS13378.1_ex3_20:44477265-44477288:-_5-3	ACOT8	370	759
ACOT8_CCDS13378.1_ex4_20:44483872-44483895:-_5-5	ACOT8	1209	1825
ACOT8_CCDS13378.1_ex4_20:44483800-44483823:+_5-4	ACOT8	525	1388
ACOT8_CCDS13378.1_ex3_20:44477086-44477109:+_5-1	ACOT8	389	532
ACOT8_CCDS13378.1_ex3_20:44477223-44477246:-_5-2	ACOT8	575	1041
ACOT9_CCDS35216.1_ex5_X:23724812-23724835:+_5-1	ACOT9	749	891
ACOT9_CCDS35216.1_ex6_X:23725998-23726021:-_5-2	ACOT9	147	530
ACOT9_CCDS35216.1_ex9_X:23740800-23740823:+_5-4	ACOT9	0	0
ACOT9_CCDS35216.1_ex6_X:23726037-23726060:+_5-3	ACOT9	161	465
ACOT9_CCDS35216.1_ex9_X:23740854-23740877:+_5-5	ACOT9	2	69
ACOX1_CCDS11734.1_ex10_17:73953617-73953640:+_5-4	ACOX1	335	1054
ACOX1_CCDS11734.1_ex7_17:73949560-73949583:+_5-1	ACOX1	112	1408
ACOX1_CCDS11734.1_ex12_17:73974696-73974719:-_5-5	ACOX1	67	1314
ACOX1_CCDS11734.1_ex8_17:73951740-73951763:-_5-2	ACOX1	168	517
ACOX1_CCDS11734.1_ex9_17:73951933-73951956:+_5-3	ACOX1	0	103
ACOX2_CCDS33775.1_ex7_3:58516215-58516238:+_5-1	ACOX2	647	877
ACOX2_CCDS33775.1_ex12_3:58520160-58520183:-_5-5	ACOX2	311	745
ACOX2_CCDS33775.1_ex12_3:58520126-58520149:-_5-4	ACOX2	2090	1659
ACOX2_CCDS33775.1_ex7_3:58516326-58516349:+_5-2	ACOX2	624	1608
ACOX2_CCDS33775.1_ex8_3:58517004-58517027:-_5-3	ACOX2	971	1534
ACOX3_CCDS3401.1_ex15_4:8417618-8417641:-_5-4	ACOX3	566	974
ACOX3_CCDS3401.1_ex9_4:8398837-8398860:-_5-1	ACOX3	642	1576
ACOX3_CCDS3401.1_ex13_4:8416053-8416076:+_5-3	ACOX3	615	1306
ACOX3_CCDS3401.1_ex16_4:8418091-8418114:+_5-5	ACOX3	226	589
ACOX3_CCDS3401.1_ex11_4:8407688-8407711:-_5-2	ACOX3	1260	1310
ACOXL_CCDS46389.1_ex4_2:111556197-111556220:+_5-2	ACOXL	373	596
ACOXL_CCDS46389.1_ex4_2:111556241-111556264:-_5-3	ACOXL	536	1156
ACOXL_CCDS46389.1_ex6_2:111559262-111559285:+_5-4	ACOXL	104	1125
ACOXL_CCDS46389.1_ex3_2:111551668-111551691:+_5-1	ACOXL	838	1039
ACOXL_CCDS46389.1_ex7_2:111562855-111562878:-_5-5	ACOXL	710	1184
ACP1_CCDS1640.1_ex2_2:272254-272277:+_11-8	ACP1	278	594
ACP1_CCDS1639.1_ex2_2:272124-272147:+_11-5	ACP1	704	1394
ACP1_CCDS1639.1_ex2_2:272076-272099:+_11-3	ACP1	1057	1515
ACP1_CCDS1639.1_ex3_2:275179-275202:+_11-11	ACP1	73	286
ACP1_CCDS1639.1_ex2_2:272054-272077:+_11-2	ACP1	670	1099
ACP1_CCDS1640.1_ex2_2:272289-272312:-_11-9	ACP1	649	620
ACP1_CCDS1639.1_ex3_2:275162-275185:+_11-10	ACP1	0	0
ACP1_CCDS1639.1_ex1_2:271916-271939:-_11-1	ACP1	70	301
ACP1_CCDS1639.1_ex2_2:272142-272165:-_11-6	ACP1	419	632
ACP1_CCDS1640.1_ex2_2:272209-272232:+_11-7	ACP1	603	1253
ACP1_CCDS1639.1_ex2_2:272092-272115:-_11-4	ACP1	921	2007
ACP2_CCDS44583.1_ex2_11:47269590-47269613:+_5-3	ACP2	339	604
ACP2_CCDS44583.1_ex1_11:47269221-47269244:+_5-2	ACP2	638	1863
ACP2_CCDS44583.1_ex2_11:47269638-47269661:-_5-4	ACP2	0	5
ACP2_CCDS44583.1_ex1_11:47269188-47269211:+_5-1	ACP2	384	839
ACP2_CCDS44583.1_ex2_11:47269653-47269676:+_5-5	ACP2	547	1181
ACP5_CCDS12265.1_ex2_19:11687589-11687612:+_5-2	ACP5	763	1216
ACP5_CCDS12265.1_ex2_19:11687607-11687630:-_5-3	ACP5	737	1636
ACP5_CCDS12265.1_ex2_19:11687631-11687654:+_5-4	ACP5	53	354
ACP5_CCDS12265.1_ex2_19:11687540-11687563:+_5-1	ACP5	115	237
ACP5_CCDS12265.1_ex3_19:11687990-11688013:+_5-5	ACP5	2341	3454
ACP6_CCDS928.1_ex8_1:147131816-147131839:-_5-1	ACP6	1485	1392
ACP6_CCDS928.1_ex9_1:147141984-147142007:-_5-4	ACP6	599	920
ACP6_CCDS928.1_ex8_1:147131881-147131904:-_5-3	ACP6	6	52
ACP6_CCDS928.1_ex8_1:147131853-147131876:+_5-2	ACP6	177	972
ACP6_CCDS928.1_ex9_1:147142038-147142061:+_5-5	ACP6	847	1512
ACPL2_CCDS3116.1_ex2_3:140998258-140998281:+_5-2	ACPL2	1080	938
ACPL2_CCDS3116.1_ex2_3:140998223-140998246:+_5-1	ACPL2	364	855
ACPL2_CCDS3116.1_ex3_3:141006155-141006178:+_5-3	ACPL2	79	331
ACPL2_CCDS3116.1_ex3_3:141006214-141006237:-_5-4	ACPL2	177	349
ACPL2_CCDS3116.1_ex4_3:141011223-141011246:+_5-5	ACPL2	1197	1334
ACPP_CCDS3073.1_ex5_3:132061418-132061441:+_5-5	ACPP	816	1040
ACPP_CCDS3073.1_ex1_3:132047101-132047124:+_5-1	ACPP	446	903
ACPP_CCDS3073.1_ex4_3:132056325-132056348:-_5-4	ACPP	522	620
ACPP_CCDS3073.1_ex1_3:132047171-132047194:-_5-2	ACPP	1544	2012
ACPP_CCDS3073.1_ex2_3:132050496-132050519:+_5-3	ACPP	516	568
ACPT_CCDS12802.1_ex3_19:51294965-51294988:-_5-3	ACPT	1161	1464
ACPT_CCDS12802.1_ex2_19:51294085-51294108:-_5-1	ACPT	350	981
ACPT_CCDS12802.1_ex4_19:51295341-51295364:-_5-4	ACPT	538	1763
ACPT_CCDS12802.1_ex3_19:51294926-51294949:+_5-2	ACPT	418	1803
ACPT_CCDS12802.1_ex5_19:51295518-51295541:+_5-5	ACPT	1233	2187
ACR_CCDS14101.1_ex1_22:51177845-51177868:+_5-2	ACR	492	891
ACR_CCDS14101.1_ex3_22:51182519-51182542:+_5-4	ACR	615	1507
ACR_CCDS14101.1_ex1_22:51177740-51177763:+_5-1	ACR	1659	1982
ACR_CCDS14101.1_ex3_22:51182537-51182560:-_5-5	ACR	306	1197
ACR_CCDS14101.1_ex2_22:51178286-51178309:-_5-3	ACR	992	1235
ACRBP_CCDS8554.1_ex7_12:6755671-6755694:+_5-2	ACRBP	313	623
ACRBP_CCDS8554.1_ex8_12:6756023-6756046:+_5-5	ACRBP	230	917
ACRBP_CCDS8554.1_ex8_12:6755956-6755979:+_5-3	ACRBP	426	1936
ACRBP_CCDS8554.1_ex5_12:6753416-6753439:+_5-1	ACRBP	783	2033
ACRBP_CCDS8554.1_ex8_12:6756005-6756028:+_5-4	ACRBP	1154	1683
ACRC_CCDS35326.1_ex6_X:70824339-70824362:-_5-5	ACRC	82	911
ACRC_CCDS35326.1_ex3_X:70814182-70814205:+_5-1	ACRC	192	902
ACRC_CCDS35326.1_ex6_X:70824138-70824161:+_5-3	ACRC	78	155
ACRC_CCDS35326.1_ex5_X:70817866-70817889:+_5-2	ACRC	14	108
ACRC_CCDS35326.1_ex6_X:70824282-70824305:-_5-4	ACRC	610	910
ACRV1_CCDS44759.1_ex2_11:125547867-125547890:-_5-4	ACRV1	433	1097
ACRV1_CCDS44759.1_ex2_11:125548122-125548145:-_5-5	ACRV1	644	1267
ACRV1_CCDS44759.1_ex2_11:125547853-125547876:+_5-3	ACRV1	203	737
ACRV1_CCDS44759.1_ex2_11:125547769-125547792:-_5-1	ACRV1	718	1928
ACRV1_CCDS44759.1_ex2_11:125547837-125547860:-_5-2	ACRV1	1069	1621
ACSBG1_CCDS10298.1_ex11_15:78486966-78486989:-_5-4	ACSBG1	595	982
ACSBG1_CCDS10298.1_ex6_15:78474359-78474382:-_5-1	ACSBG1	815	1078
ACSBG1_CCDS10298.1_ex11_15:78487033-78487056:-_5-5	ACSBG1	386	1151
ACSBG1_CCDS10298.1_ex8_15:78475037-78475060:+_5-2	ACSBG1	1101	1209
ACSBG1_CCDS10298.1_ex9_15:78485904-78485927:+_5-3	ACSBG1	537	981
ACSBG2_CCDS12159.1_ex6_19:6177225-6177248:+_5-5	ACSBG2	308	909
ACSBG2_CCDS12159.1_ex3_19:6156555-6156578:-_5-4	ACSBG2	171	328
ACSBG2_CCDS12159.1_ex3_19:6156467-6156490:-_5-3	ACSBG2	587	959
ACSBG2_CCDS12159.1_ex2_19:6151797-6151820:-_5-2	ACSBG2	1251	3133
ACSBG2_CCDS12159.1_ex1_19:6147640-6147663:-_5-1	ACSBG2	173	806
ACSF2_CCDS11567.1_ex1_17:48538053-48538076:+_5-2	ACSF2	609	1519
ACSF2_CCDS11567.1_ex1_17:48538079-48538102:-_5-3	ACSF2	1008	1633
ACSF2_CCDS11567.1_ex0_17:48503722-48503745:-_5-1	ACSF2	1328	2150
ACSF2_CCDS11567.1_ex2_17:48538666-48538689:+_5-4	ACSF2	287	977
ACSF2_CCDS11567.1_ex5_17:48539929-48539952:+_5-5	ACSF2	911	1651
ACSF3_CCDS10974.1_ex0_16:89167397-89167420:+_5-3	ACSF3	894	1671
ACSF3_CCDS10974.1_ex0_16:89167421-89167444:-_5-4	ACSF3	2486	3558
ACSF3_CCDS10974.1_ex0_16:89167283-89167306:-_5-2	ACSF3	457	1601
ACSF3_CCDS10974.1_ex0_16:89167261-89167284:-_5-1	ACSF3	571	1618
ACSF3_CCDS10974.1_ex2_16:89178512-89178535:+_5-5	ACSF3	354	1095
ACSL1_CCDS3839.1_ex18_4:185709784-185709807:-_5-4	ACSL1	14	256
ACSL1_CCDS3839.1_ex19_4:185724524-185724547:+_5-5	ACSL1	454	1106
ACSL1_CCDS3839.1_ex14_4:185697690-185697713:-_5-1	ACSL1	289	454
ACSL1_CCDS3839.1_ex17_4:185705115-185705138:+_5-3	ACSL1	342	355
ACSL1_CCDS3839.1_ex17_4:185705095-185705118:-_5-2	ACSL1	70	557
ACSL3_CCDS2455.1_ex2_2:223782768-223782791:+_5-2	ACSL3	306	733
ACSL3_CCDS2455.1_ex3_2:223783835-223783858:-_5-4	ACSL3	151	1528
ACSL3_CCDS2455.1_ex5_2:223787495-223787518:+_5-5	ACSL3	717	1763
ACSL3_CCDS2455.1_ex0_2:223773718-223773741:+_5-1	ACSL3	39	270
ACSL3_CCDS2455.1_ex3_2:223783804-223783827:-_5-3	ACSL3	1340	2143
ACSL4_CCDS14548.1_ex11_X:108924515-108924538:+_5-4	ACSL4	34	155
ACSL4_CCDS14548.1_ex9_X:108921497-108921520:+_5-1	ACSL4	126	455
ACSL4_CCDS14548.1_ex9_X:108921520-108921543:-_5-2	ACSL4	405	613
ACSL4_CCDS14548.1_ex13_X:108926408-108926431:+_5-5	ACSL4	444	1307
ACSL4_CCDS14548.1_ex9_X:108921562-108921585:-_5-3	ACSL4	253	695
ACSL5_CCDS7572.1_ex6_10:114169361-114169384:-_5-5	ACSL5	187	343
ACSL5_CCDS7572.1_ex3_10:114164311-114164334:+_5-1	ACSL5	13	191
ACSL5_CCDS7572.1_ex4_10:114164558-114164581:-_5-4	ACSL5	72	330
ACSL5_CCDS7572.1_ex4_10:114164490-114164513:-_5-2	ACSL5	28	186
ACSL5_CCDS7572.1_ex4_10:114164535-114164558:+_5-3	ACSL5	669	1139
ACSL6_CCDS34228.1_ex15_5:131324540-131324563:+_5-3	ACSL6	520	1438
ACSL6_CCDS34228.1_ex18_5:131326622-131326645:-_5-5	ACSL6	997	1888
ACSL6_CCDS34228.1_ex12_5:131321098-131321121:-_5-1	ACSL6	121	1246
ACSL6_CCDS34228.1_ex15_5:131324506-131324529:+_5-2	ACSL6	1122	963
ACSL6_CCDS34228.1_ex18_5:131326584-131326607:+_5-4	ACSL6	275	860
ACSM1_CCDS10587.1_ex12_16:20702368-20702391:-_5-5	ACSM1	192	623
ACSM1_CCDS10587.1_ex11_16:20696611-20696634:+_5-3	ACSM1	0	4
ACSM1_CCDS10587.1_ex8_16:20681243-20681266:+_5-1	ACSM1	1245	1896
ACSM1_CCDS10587.1_ex12_16:20702333-20702356:-_5-4	ACSM1	49	175
ACSM1_CCDS10587.1_ex10_16:20693569-20693592:+_5-2	ACSM1	336	1031
ACSM2A_CCDS32401.1_ex5_16:20486723-20486746:-_5-3	ACSM2A	336	672
ACSM2A_CCDS32401.1_ex1_16:20476966-20476989:-_5-1	ACSM2A	2009	4504
ACSM2A_CCDS32401.1_ex6_16:20486989-20487012:+_5-4	ACSM2A	930	1087
ACSM2A_CCDS32401.1_ex6_16:20487075-20487098:-_5-5	ACSM2A	941	1809
ACSM2A_CCDS32401.1_ex4_16:20482925-20482948:+_5-2	ACSM2A	820	1041
ACSM2B_CCDS10586.1_ex9_16:20565170-20565193:-_5-3	ACSM2B	164	909
ACSM2B_CCDS10586.1_ex6_16:20559471-20559494:-_5-1	ACSM2B	1579	1989
ACSM2B_CCDS10586.1_ex12_16:20576034-20576057:+_5-5	ACSM2B	1004	2533
ACSM2B_CCDS10586.1_ex9_16:20565123-20565146:-_5-2	ACSM2B	889	1518
ACSM3_CCDS10589.1_ex3_16:20792100-20792123:-_5-5	ACSM3	389	819
ACSM3_CCDS10589.1_ex1_16:20787219-20787242:+_5-4	ACSM3	484	838
ACSM3_CCDS10589.1_ex0_16:20781491-20781514:+_5-2	ACSM3	194	241
ACSM3_CCDS10589.1_ex0_16:20781547-20781570:-_5-3	ACSM3	1119	1576
ACSM3_CCDS10589.1_ex0_16:20781478-20781501:+_5-1	ACSM3	42	99
ACSM4_CCDS44825.1_ex2_12:7463237-7463260:-_5-3	ACSM4	1233	1823
ACSM4_CCDS44825.1_ex2_12:7463270-7463293:+_5-4	ACSM4	71	183
ACSM4_CCDS44825.1_ex0_12:7457042-7457065:+_5-1	ACSM4	618	731
ACSM4_CCDS44825.1_ex3_12:7469854-7469877:+_5-5	ACSM4	55	292
ACSM4_CCDS44825.1_ex1_12:7459317-7459340:+_5-2	ACSM4	75	593
ACSM5_CCDS10585.1_ex3_16:20432713-20432736:-_5-4	ACSM5	1114	3126
ACSM5_CCDS10585.1_ex2_16:20430545-20430568:-_5-1	ACSM5	1279	1596
ACSM5_CCDS10585.1_ex3_16:20432639-20432662:+_5-3	ACSM5	94	977
ACSM5_CCDS10585.1_ex4_16:20435268-20435291:+_5-5	ACSM5	798	818
ACSM5_CCDS10585.1_ex2_16:20430751-20430774:-_5-2	ACSM5	801	1134
ACSS1_CCDS13167.1_ex10_20:25004126-25004149:-_5-4	ACSS1	271	637
ACSS1_CCDS13167.1_ex9_20:25003685-25003708:-_5-2	ACSS1	663	1440
ACSS1_CCDS13167.1_ex10_20:25004106-25004129:-_5-3	ACSS1	478	1184
ACSS1_CCDS13167.1_ex10_20:25004262-25004285:-_5-5	ACSS1	554	944
ACSS1_CCDS13167.1_ex9_20:25003627-25003650:-_5-1	ACSS1	433	667
ACSS2_CCDS13243.1_ex6_20:33502196-33502219:-_5-5	ACSS2	578	932
ACSS2_CCDS13243.1_ex3_20:33501219-33501242:-_5-4	ACSS2	326	625
ACSS2_CCDS13243.1_ex2_20:33500967-33500990:+_5-3	ACSS2	236	480
ACSS2_CCDS13243.1_ex0_20:33464544-33464567:-_5-1	ACSS2	145	905
ACSS2_CCDS13243.1_ex1_20:33470643-33470666:-_5-2	ACSS2	238	991
ACSS3_CCDS9022.1_ex0_12:81472101-81472124:+_5-2	ACSS3	915	1223
ACSS3_CCDS9022.1_ex0_12:81471997-81472020:-_5-1	ACSS3	901	995
ACSS3_CCDS9022.1_ex4_12:81537004-81537027:+_5-3	ACSS3	324	635
ACSS3_CCDS9022.1_ex5_12:81545676-81545699:+_5-5	ACSS3	665	700
ACSS3_CCDS9022.1_ex5_12:81545644-81545667:+_5-4	ACSS3	621	1157
ACTA1_CCDS1578.1_ex3_1:229568166-229568189:-_5-2	ACTA1	1033	1446
ACTA1_CCDS1578.1_ex5_1:229568755-229568778:+_5-4	ACTA1	586	1254
ACTA1_CCDS1578.1_ex4_1:229568297-229568320:+_5-3	ACTA1	740	1298
ACTA1_CCDS1578.1_ex3_1:229568058-229568081:+_5-1	ACTA1	245	954
ACTA1_CCDS1578.1_ex5_1:229568772-229568795:-_5-5	ACTA1	1030	2148
ACTA2_CCDS7392.1_ex4_10:90701536-90701559:+_5-2	ACTA2	879	2621
ACTA2_CCDS7392.1_ex5_10:90703658-90703681:-_5-4	ACTA2	582	1220
ACTA2_CCDS7392.1_ex3_10:90700977-90701000:+_5-1	ACTA2	332	731
ACTA2_CCDS7392.1_ex7_10:90708561-90708584:+_5-5	ACTA2	534	670
ACTA2_CCDS7392.1_ex4_10:90701574-90701597:-_5-3	ACTA2	485	890
ACTB_CCDS5341.1_ex3_7:5569017-5569040:-_5-4	ACTB	200	1238
ACTB_CCDS5341.1_ex2_7:5568239-5568262:-_5-1	ACTB	86	1248
ACTB_CCDS5341.1_ex3_7:5568790-5568813:-_5-3	ACTB	180	636
ACTB_CCDS5341.1_ex4_7:5569171-5569194:+_5-5	ACTB	79	1133
ACTBL2_CCDS34163.1_ex0_5:56777817-56777840:-_5-1	ACTBL2	667	1522
ACTBL2_CCDS34163.1_ex0_5:56778082-56778105:-_5-3	ACTBL2	852	1532
ACTBL2_CCDS34163.1_ex0_5:56778407-56778430:-_5-5	ACTBL2	1181	1476
ACTBL2_CCDS34163.1_ex0_5:56778305-56778328:-_5-4	ACTBL2	150	875
ACTBL2_CCDS34163.1_ex0_5:56777996-56778019:-_5-2	ACTBL2	765	1626
ACTC1_CCDS10041.1_ex4_15:35085757-35085780:-_5-4	ACTC1	284	308
ACTC1_CCDS10041.1_ex4_15:35085716-35085739:+_5-3	ACTC1	422	1075
ACTC1_CCDS10041.1_ex5_15:35086873-35086896:+_5-5	ACTC1	997	1700
ACTC1_CCDS10041.1_ex4_15:35085662-35085685:+_5-2	ACTC1	700	919
ACTC1_CCDS10041.1_ex3_15:35084707-35084730:+_5-1	ACTC1	232	680
ACTG1_CCDS11782.1_ex3_17:79478996-79479019:-_5-3	ACTG1	504	1690
ACTG1_CCDS11782.1_ex2_17:79478503-79478526:+_5-1	ACTG1	5	214
ACTG1_CCDS11782.1_ex4_17:79479272-79479295:-_5-5	ACTG1	309	1230
ACTG1_CCDS11782.1_ex3_17:79479158-79479181:-_5-4	ACTG1	664	1911
ACTG1_CCDS11782.1_ex2_17:79478571-79478594:+_5-2	ACTG1	173	791
ACTG2_CCDS1930.1_ex4_2:74140613-74140636:+_6-4	ACTG2	432	941
ACTG2_CCDS1930.1_ex6_2:74143703-74143726:+_6-6	ACTG2	968	1660
ACTG2_CCDS1930.1_ex4_2:74140699-74140722:+_6-5	ACTG2	729	1677
ACTG2_CCDS1930.1_ex3_2:74136248-74136271:-_6-3	ACTG2	915	2451
ACTG2_CCDS1930.1_ex0_2:74128535-74128558:-_6-1	ACTG2	616	782
ACTG2_CCDS1930.1_ex1_2:74129505-74129528:+_6-2	ACTG2	293	708
ACTL10_CCDS33463.1_ex0_20:32255394-32255417:+_5-1	ACTL10	597	1089
ACTL10_CCDS33463.1_ex0_20:32255491-32255514:+_5-3	ACTL10	1515	2364
ACTL10_CCDS33463.1_ex0_20:32255758-32255781:+_5-5	ACTL10	1265	1549
ACTL10_CCDS33463.1_ex0_20:32255451-32255474:+_5-2	ACTL10	1113	2305
ACTL10_CCDS33463.1_ex0_20:32255605-32255628:+_5-4	ACTL10	1095	1681
ACTL6A_CCDS3231.1_ex2_3:179287976-179287999:+_5-1	ACTL6A	178	572
ACTL6A_CCDS3231.1_ex5_3:179294077-179294100:+_5-4	ACTL6A	93	363
ACTL6A_CCDS3231.1_ex5_3:179294023-179294046:+_5-2	ACTL6A	137	1491
ACTL6A_CCDS3231.1_ex5_3:179294057-179294080:-_5-3	ACTL6A	307	817
ACTL6A_CCDS3231.1_ex6_3:179294421-179294444:-_5-5	ACTL6A	2	242
ACTL6B_CCDS5702.1_ex10_7:100252724-100252747:+_5-4	ACTL6B	141	1710
ACTL6B_CCDS5702.1_ex7_7:100246234-100246257:-_5-1	ACTL6B	1410	1858
ACTL6B_CCDS5702.1_ex11_7:100253073-100253096:-_5-5	ACTL6B	1676	1384
ACTL6B_CCDS5702.1_ex8_7:100246350-100246373:-_5-2	ACTL6B	1841	2224
ACTL6B_CCDS5702.1_ex8_7:100246430-100246453:-_5-3	ACTL6B	1037	1077
ACTL7A_CCDS6772.1_ex0_9:111624973-111624996:+_5-4	ACTL7A	339	1010
ACTL7A_CCDS6772.1_ex0_9:111624723-111624746:-_5-2	ACTL7A	451	1069
ACTL7A_CCDS6772.1_ex0_9:111624700-111624723:+_5-1	ACTL7A	414	957
ACTL7A_CCDS6772.1_ex0_9:111625001-111625024:-_5-5	ACTL7A	218	1285
ACTL7A_CCDS6772.1_ex0_9:111624877-111624900:+_5-3	ACTL7A	850	1295
ACTL7B_CCDS6771.1_ex0_9:111618081-111618104:+_5-5	ACTL7B	671	1082
ACTL7B_CCDS6771.1_ex0_9:111617857-111617880:-_5-2	ACTL7B	207	812
ACTL7B_CCDS6771.1_ex0_9:111617668-111617691:+_5-1	ACTL7B	1319	1575
ACTL7B_CCDS6771.1_ex0_9:111617928-111617951:+_5-3	ACTL7B	1196	2247
ACTL7B_CCDS6771.1_ex0_9:111618010-111618033:-_5-4	ACTL7B	457	1290
ACTL8_CCDS183.1_ex0_1:18149631-18149654:-_5-2	ACTL8	885	1061
ACTL8_CCDS183.1_ex0_1:18149689-18149712:+_5-3	ACTL8	778	1641
ACTL8_CCDS183.1_ex0_1:18149598-18149621:+_5-1	ACTL8	920	1471
ACTL8_CCDS183.1_ex0_1:18149791-18149814:-_5-4	ACTL8	125	852
ACTL8_CCDS183.1_ex1_1:18152415-18152438:-_5-5	ACTL8	1392	2425
ACTL9_CCDS12207.1_ex0_19:8808473-8808496:-_5-1	ACTL9	942	1640
ACTL9_CCDS12207.1_ex0_19:8808508-8808531:+_5-2	ACTL9	1415	1484
ACTL9_CCDS12207.1_ex0_19:8808750-8808773:-_5-4	ACTL9	732	1493
ACTL9_CCDS12207.1_ex0_19:8808690-8808713:+_5-3	ACTL9	663	1879
ACTL9_CCDS12207.1_ex0_19:8808897-8808920:-_5-5	ACTL9	685	1293
ACTN1_CCDS45129.1_ex9_14:69352260-69352283:+_5-1	ACTN1	784	1324
ACTN1_CCDS45129.1_ex14_14:69371424-69371447:+_5-3	ACTN1	427	670
ACTN1_CCDS45129.1_ex18_14:69387714-69387737:+_5-5	ACTN1	1469	2555
ACTN1_CCDS45129.1_ex13_14:69369255-69369278:-_5-2	ACTN1	770	1992
ACTN1_CCDS45129.1_ex15_14:69376044-69376067:+_5-4	ACTN1	0	0
ACTN2_CCDS1613.1_ex10_1:236906313-236906336:+_5-5	ACTN2	706	1073
ACTN2_CCDS1613.1_ex5_1:236891034-236891057:+_5-3	ACTN2	130	277
ACTN2_CCDS1613.1_ex2_1:236882196-236882219:+_5-2	ACTN2	811	851
ACTN2_CCDS1613.1_ex9_1:236902693-236902716:-_5-4	ACTN2	589	1020
ACTN2_CCDS1613.1_ex1_1:236881167-236881190:-_5-1	ACTN2	103	335
ACTN4_CCDS12518.1_ex7_19:39200906-39200929:+_5-4	ACTN4	291	798
ACTN4_CCDS12518.1_ex5_19:39198802-39198825:-_5-2	ACTN4	361	1225
ACTN4_CCDS12518.1_ex8_19:39205106-39205129:+_5-5	ACTN4	588	1400
ACTN4_CCDS12518.1_ex6_19:39200040-39200063:-_5-3	ACTN4	528	1429
ACTN4_CCDS12518.1_ex4_19:39196731-39196754:-_5-1	ACTN4	42	169
ACTR10_CCDS32090.1_ex7_14:58686404-58686427:+_5-5	ACTR10	203	476
ACTR10_CCDS32090.1_ex5_14:58680375-58680398:+_5-4	ACTR10	24	848
ACTR10_CCDS32090.1_ex4_14:58678073-58678096:-_5-3	ACTR10	12	460
ACTR10_CCDS32090.1_ex2_14:58674653-58674676:-_5-1	ACTR10	1	275
ACTR10_CCDS32090.1_ex3_14:58675743-58675766:-_5-2	ACTR10	1	407
ACTR1A_CCDS7536.1_ex6_10:104245456-104245479:+_5-3	ACTR1A	63	816
ACTR1A_CCDS7536.1_ex8_10:104248859-104248882:-_5-5	ACTR1A	1427	2053
ACTR1A_CCDS7536.1_ex5_10:104244117-104244140:-_5-2	ACTR1A	1037	1355
ACTR1A_CCDS7536.1_ex7_10:104247962-104247985:-_5-4	ACTR1A	228	630
ACTR1A_CCDS7536.1_ex5_10:104244013-104244036:-_5-1	ACTR1A	474	1583
ACTR1B_CCDS2033.1_ex7_2:98275840-98275863:-_5-3	ACTR1B	342	879
ACTR1B_CCDS2033.1_ex8_2:98277035-98277058:+_5-4	ACTR1B	681	1181
ACTR1B_CCDS2033.1_ex6_2:98275418-98275441:-_5-2	ACTR1B	85	646
ACTR1B_CCDS2033.1_ex8_2:98277099-98277122:-_5-5	ACTR1B	591	1511
ACTR1B_CCDS2033.1_ex5_2:98275082-98275105:-_5-1	ACTR1B	812	1274
ACTR2_CCDS1881.1_ex2_2:65473721-65473744:+_5-2	ACTR2	0	72
ACTR2_CCDS1881.1_ex4_2:65480869-65480892:+_5-5	ACTR2	0	643
ACTR2_CCDS1881.1_ex2_2:65473698-65473721:+_5-1	ACTR2	0	10
ACTR2_CCDS1881.1_ex3_2:65478177-65478200:-_5-3	ACTR2	0	87
ACTR2_CCDS1881.1_ex3_2:65478215-65478238:+_5-4	ACTR2	3	865
ACTR3_CCDS33277.1_ex4_2:114688888-114688911:+_5-2	ACTR3	71	43
ACTR3_CCDS33277.1_ex3_2:114684946-114684969:+_5-1	ACTR3	164	200
ACTR3_CCDS33277.1_ex5_2:114691899-114691922:+_5-3	ACTR3	14	820
ACTR3_CCDS33277.1_ex6_2:114697574-114697597:-_5-5	ACTR3	155	708
ACTR3_CCDS33277.1_ex5_2:114691957-114691980:-_5-4	ACTR3	16	75
ACTR3B_CCDS34782.1_ex2_7:152497649-152497672:-_5-3	ACTR3B	864	1804
ACTR3B_CCDS34782.1_ex2_7:152497621-152497644:-_5-2	ACTR3B	445	898
ACTR3B_CCDS34782.1_ex1_7:152480320-152480343:-_5-1	ACTR3B	0	22
ACTR3B_CCDS34782.1_ex2_7:152497711-152497734:-_5-4	ACTR3B	102	375
ACTR3B_CCDS34782.1_ex3_7:152498701-152498724:-_5-5	ACTR3B	526	1570
ACTR3C_CCDS47744.1_ex3_7:149986551-149986574:+_5-1	ACTR3C	738	2101
ACTR3C_CCDS47744.1_ex4_7:149990422-149990445:-_5-4	ACTR3C	199	588
ACTR3C_CCDS47744.1_ex3_7:149986620-149986643:+_5-2	ACTR3C	29	124
ACTR3C_CCDS47744.1_ex4_7:149990393-149990416:+_5-3	ACTR3C	373	675
ACTR3C_CCDS47744.1_ex4_7:149990445-149990468:-_5-5	ACTR3C	173	440
ACTR5_CCDS13308.1_ex0_20:37377232-37377255:+_5-1	ACTR5	562	2363
ACTR5_CCDS13308.1_ex1_20:37378803-37378826:+_5-4	ACTR5	756	1164
ACTR5_CCDS13308.1_ex0_20:37377410-37377433:-_5-2	ACTR5	792	1077
ACTR5_CCDS13308.1_ex1_20:37378745-37378768:+_5-3	ACTR5	785	906
ACTR5_CCDS13308.1_ex2_20:37380921-37380944:+_5-5	ACTR5	263	1015
ACTR6_CCDS9074.1_ex5_12:100604090-100604113:+_5-4	ACTR6	0	44
ACTR6_CCDS9074.1_ex1_12:100598799-100598822:-_5-1	ACTR6	6	295
ACTR6_CCDS9074.1_ex3_12:100601476-100601499:-_5-2	ACTR6	0	14
ACTR6_CCDS9074.1_ex7_12:100606270-100606293:-_5-5	ACTR6	88	64
ACTR6_CCDS9074.1_ex4_12:100603850-100603873:+_5-3	ACTR6	30	1052
ACTR8_CCDS2875.1_ex10_3:53912398-53912421:+_5-4	ACTR8	559	1070
ACTR8_CCDS2875.1_ex6_3:53910031-53910054:-_5-1	ACTR8	182	1073
ACTR8_CCDS2875.1_ex11_3:53913986-53914009:-_5-5	ACTR8	174	845
ACTR8_CCDS2875.1_ex9_3:53911715-53911738:-_5-3	ACTR8	56	325
ACTR8_CCDS2875.1_ex8_3:53911392-53911415:-_5-2	ACTR8	236	464
ACTRT1_CCDS14611.1_ex0_X:127185850-127185873:+_5-3	ACTRT1	128	768
ACTRT1_CCDS14611.1_ex0_X:127186024-127186047:+_5-5	ACTRT1	77	198
ACTRT1_CCDS14611.1_ex0_X:127185755-127185778:+_5-2	ACTRT1	723	789
ACTRT1_CCDS14611.1_ex0_X:127185631-127185654:-_5-1	ACTRT1	831	1649
ACTRT1_CCDS14611.1_ex0_X:127185947-127185970:+_5-4	ACTRT1	878	1325
ACTRT2_CCDS45.1_ex0_1:2938594-2938617:-_5-3	ACTRT2	1155	1471
ACTRT2_CCDS45.1_ex0_1:2938460-2938483:+_5-1	ACTRT2	1665	2535
ACTRT2_CCDS45.1_ex0_1:2938780-2938803:+_5-5	ACTRT2	1202	1473
ACTRT2_CCDS45.1_ex0_1:2938476-2938499:+_5-2	ACTRT2	973	1732
ACTRT2_CCDS45.1_ex0_1:2938654-2938677:+_5-4	ACTRT2	700	1239
ACTRT3_CCDS3206.1_ex1_3:169487189-169487212:-_5-5	ACTRT3	1309	1707
ACTRT3_CCDS3206.1_ex1_3:169487125-169487148:-_5-4	ACTRT3	676	1271
ACTRT3_CCDS3206.1_ex0_3:169485927-169485950:+_5-1	ACTRT3	92	246
ACTRT3_CCDS3206.1_ex0_3:169485978-169486001:+_5-2	ACTRT3	1199	2253
ACTRT3_CCDS3206.1_ex0_3:169486100-169486123:-_5-3	ACTRT3	564	954
ACVR1_CCDS2206.1_ex6_2:158634758-158634781:-_5-4	ACVR1	1811	1788
ACVR1_CCDS2206.1_ex6_2:158634678-158634701:-_5-3	ACVR1	175	528
ACVR1_CCDS2206.1_ex5_2:158630670-158630693:-_5-2	ACVR1	110	634
ACVR1_CCDS2206.1_ex4_2:158626934-158626957:+_5-1	ACVR1	236	1075
ACVR1_CCDS2206.1_ex7_2:158636891-158636914:-_5-5	ACVR1	962	1519
ACVR1B_CCDS44893.2_ex1_12:52370216-52370239:-_5-2	ACVR1B	7	111
ACVR1B_CCDS44893.2_ex1_12:52370099-52370122:+_5-1	ACVR1B	463	1077
ACVR1B_CCDS44893.2_ex2_12:52374758-52374781:-_5-4	ACVR1B	151	725
ACVR1B_CCDS44893.2_ex2_12:52374832-52374855:+_5-5	ACVR1B	680	109
ACVR1B_CCDS44893.2_ex1_12:52370243-52370266:+_5-3	ACVR1B	431	963
ACVR1C_CCDS2205.1_ex4_2:158400994-158401017:-_5-2	ACVR1C	1064	1131
ACVR1C_CCDS2205.1_ex3_2:158399284-158399307:-_5-1	ACVR1C	366	715
ACVR1C_CCDS2205.1_ex4_2:158401027-158401050:-_5-3	ACVR1C	1128	1351
ACVR1C_CCDS2205.1_ex4_2:158401110-158401133:-_5-4	ACVR1C	0	103
ACVR1C_CCDS2205.1_ex7_2:158443697-158443720:-_5-5	ACVR1C	269	639
ACVR2A_CCDS33301.1_ex4_2:148672856-148672879:-_5-3	ACVR2A	265	134
ACVR2A_CCDS33301.1_ex3_2:148657374-148657397:-_5-1	ACVR2A	110	125
ACVR2A_CCDS33301.1_ex6_2:148676102-148676125:+_5-5	ACVR2A	0	13
ACVR2A_CCDS33301.1_ex6_2:148676082-148676105:-_5-4	ACVR2A	0	0
ACVR2A_CCDS33301.1_ex4_2:148672783-148672806:-_5-2	ACVR2A	0	51
ACVR2B_CCDS2679.1_ex1_3:38518811-38518834:+_5-1	ACVR2B	440	893
ACVR2B_CCDS2679.1_ex3_3:38519627-38519650:-_5-4	ACVR2B	764	1344
ACVR2B_CCDS2679.1_ex3_3:38519727-38519750:-_5-5	ACVR2B	160	639
ACVR2B_CCDS2679.1_ex1_3:38518930-38518953:-_5-2	ACVR2B	684	1352
ACVR2B_CCDS2679.1_ex1_3:38518963-38518986:+_5-3	ACVR2B	714	1127
ACVRL1_CCDS31804.1_ex2_12:52307445-52307468:-_5-2	ACVRL1	868	1721
ACVRL1_CCDS31804.1_ex2_12:52307537-52307560:+_5-3	ACVRL1	537	1224
ACVRL1_CCDS31804.1_ex1_12:52306935-52306958:-_5-1	ACVRL1	415	1044
ACVRL1_CCDS31804.1_ex4_12:52308291-52308314:-_5-5	ACVRL1	1284	1865
ACVRL1_CCDS31804.1_ex4_12:52308229-52308252:+_5-4	ACVRL1	1174	1149
ACY1_CCDS2844.1_ex2_3:52019412-52019435:-_5-2	ACY1	1035	1344
ACY1_CCDS2844.1_ex3_3:52019884-52019907:-_5-3	ACY1	216	435
ACY1_CCDS2844.1_ex0_3:52018159-52018182:-_5-1	ACY1	484	1271
ACY1_CCDS2844.1_ex7_3:52021003-52021026:+_5-5	ACY1	195	655
ACY1_CCDS2844.1_ex6_3:52020670-52020693:-_5-4	ACY1	167	589
ACY3_CCDS8175.1_ex5_11:67414306-67414329:+_5-5	ACY3	241	1112
ACY3_CCDS8175.1_ex4_11:67413201-67413224:+_5-3	ACY3	550	674
ACY3_CCDS8175.1_ex3_11:67412753-67412776:-_5-2	ACY3	404	899
ACY3_CCDS8175.1_ex1_11:67412302-67412325:+_5-1	ACY3	21	359
ACY3_CCDS8175.1_ex4_11:67413328-67413351:+_5-4	ACY3	950	2217
ACYP1_CCDS9838.1_ex0_14:75520254-75520277:+_5-2	ACYP1	874	1125
ACYP1_CCDS45137.1_ex0_14:75520355-75520378:-_5-5	ACYP1	1498	1518
ACYP1_CCDS9838.1_ex0_14:75520271-75520294:-_5-3	ACYP1	325	734
ACYP1_CCDS9838.1_ex0_14:75520237-75520260:-_5-1	ACYP1	420	406
ACYP1_CCDS9838.1_ex0_14:75520337-75520360:-_5-4	ACYP1	195	639
ACYP2_CCDS1850.1_ex2_2:54365839-54365862:-_5-4	ACYP2	1644	2559
ACYP2_CCDS1850.1_ex3_2:54531829-54531852:-_5-5	ACYP2	1037	1926
ACYP2_CCDS1850.1_ex2_2:54365814-54365837:+_5-3	ACYP2	81	484
ACYP2_CCDS1850.1_ex2_2:54365790-54365813:+_5-2	ACYP2	146	420
ACYP2_CCDS1850.1_ex2_2:54365773-54365796:+_5-1	ACYP2	9	171
ADA_CCDS13335.1_ex9_20:43257695-43257718:+_5-5	ADA	180	623
ADA_CCDS13335.1_ex6_20:43252952-43252975:-_5-1	ADA	407	1240
ADA_CCDS13335.1_ex9_20:43257675-43257698:+_5-4	ADA	217	383
ADA_CCDS13335.1_ex8_20:43255136-43255159:-_5-3	ADA	515	1819
ADA_CCDS13335.1_ex7_20:43254194-43254217:+_5-2	ADA	517	1423
ADAD1_CCDS34058.1_ex1_4:123302262-123302285:-_5-3	ADAD1	688	1083
ADAD1_CCDS34058.1_ex1_4:123302154-123302177:-_5-2	ADAD1	742	1060
ADAD1_CCDS34058.1_ex0_4:123301375-123301398:-_5-1	ADAD1	236	1208
ADAD1_CCDS34058.1_ex3_4:123314766-123314789:-_5-4	ADAD1	7	53
ADAD1_CCDS34058.1_ex4_4:123317510-123317533:+_5-5	ADAD1	0	24
ADAD2_CCDS10944.1_ex2_16:84228058-84228081:-_5-3	ADAD2	124	465
ADAD2_CCDS10944.1_ex0_16:84225188-84225211:-_5-2	ADAD2	1448	2343
ADAD2_CCDS10944.1_ex0_16:84224981-84225004:-_5-1	ADAD2	1129	1407
ADAD2_CCDS10944.1_ex2_16:84228097-84228120:-_5-4	ADAD2	1327	2919
ADAD2_CCDS10944.1_ex4_16:84228737-84228760:+_5-5	ADAD2	497	654
ADAL_CCDS32214.1_ex3_15:43632528-43632551:+_5-4	ADAL	126	330
ADAL_CCDS32214.1_ex1_15:43627959-43627982:-_5-1	ADAL	297	506
ADAL_CCDS32214.1_ex1_15:43627979-43628002:+_5-2	ADAL	272	675
ADAL_CCDS32214.1_ex3_15:43632499-43632522:+_5-3	ADAL	428	745
ADAL_CCDS32214.1_ex5_15:43638096-43638119:+_5-5	ADAL	373	719
ADAM10_CCDS10167.1_ex12_15:58971400-58971423:+_5-2	ADAM10	998	1331
ADAM10_CCDS10167.1_ex13_15:58974405-58974428:-_5-3	ADAM10	0	64
ADAM10_CCDS10167.1_ex11_15:58957368-58957391:-_5-1	ADAM10	482	716
ADAM10_CCDS10167.1_ex14_15:59009778-59009801:-_5-4	ADAM10	1811	2694
ADAM10_CCDS10167.1_ex14_15:59009863-59009886:-_5-5	ADAM10	82	44
ADAM11_CCDS11486.1_ex10_17:42850732-42850755:+_5-3	ADAM11	687	1328
ADAM11_CCDS11486.1_ex9_17:42850380-42850403:+_5-2	ADAM11	376	1869
ADAM11_CCDS11486.1_ex11_17:42851724-42851747:-_5-4	ADAM11	494	2595
ADAM11_CCDS11486.1_ex12_17:42851858-42851881:+_5-5	ADAM11	1121	1641
ADAM11_CCDS11486.1_ex3_17:42847352-42847375:+_5-1	ADAM11	503	1720
ADAM12_CCDS7653.1_ex14_10:127789635-127789658:-_5-1	ADAM12	863	1221
ADAM12_CCDS7653.1_ex18_10:127824197-127824220:-_5-2	ADAM12	310	877
ADAM12_CCDS7653.1_ex20_10:127967520-127967543:-_5-5	ADAM12	61	324
ADAM12_CCDS7653.1_ex19_10:127843792-127843815:+_5-3	ADAM12	947	1477
ADAM12_CCDS7653.1_ex19_10:127843821-127843844:+_5-4	ADAM12	295	844
ADAM15_CCDS1084.1_ex1_1:155025210-155025233:-_5-1	ADAM15	141	907
ADAM15_CCDS1084.1_ex3_1:155026409-155026432:-_5-2	ADAM15	1205	1789
ADAM15_CCDS1084.1_ex6_1:155028306-155028329:+_5-4	ADAM15	840	1375
ADAM15_CCDS1084.1_ex5_1:155026965-155026988:+_5-3	ADAM15	678	829
ADAM15_CCDS1084.1_ex8_1:155028569-155028592:+_5-5	ADAM15	226	739
ADAM17_CCDS1665.1_ex16_2:9676895-9676918:-_5-4	ADAM17	127	394
ADAM17_CCDS1665.1_ex17_2:9683339-9683362:+_5-5	ADAM17	685	969
ADAM17_CCDS1665.1_ex15_2:9675961-9675984:-_5-2	ADAM17	91	286
ADAM17_CCDS1665.1_ex16_2:9676854-9676877:-_5-3	ADAM17	11	69
ADAM17_CCDS1665.1_ex8_2:9650229-9650252:+_5-1	ADAM17	202	455
ADAM18_CCDS55225.1_ex2_8:39463828-39463851:+_5-2	ADAM18	0	11
ADAM18_CCDS55225.1_ex2_8:39463855-39463878:-_5-3	ADAM18	332	400
ADAM18_CCDS55225.1_ex3_8:39466627-39466650:-_5-4	ADAM18	0	8
ADAM18_CCDS55225.1_ex1_8:39442849-39442872:+_5-1	ADAM18	2	194
ADAM18_CCDS55225.1_ex4_8:39467011-39467034:-_5-5	ADAM18	262	666
ADAM19_CCDS4338.1_ex11_5:156929867-156929890:+_5-1	ADAM19	446	807
ADAM19_CCDS4338.1_ex17_5:156946915-156946938:+_5-4	ADAM19	952	1681
ADAM19_CCDS4338.1_ex17_5:156946846-156946869:-_5-3	ADAM19	940	1406
ADAM19_CCDS4338.1_ex12_5:156932788-156932811:-_5-2	ADAM19	795	923
ADAM19_CCDS4338.1_ex18_5:156957860-156957883:-_5-5	ADAM19	273	831
ADAM2_CCDS34884.1_ex12_8:39646189-39646212:+_5-2	ADAM2	314	433
ADAM2_CCDS34884.1_ex16_8:39682368-39682391:-_5-4	ADAM2	209	315
ADAM2_CCDS34884.1_ex14_8:39678515-39678538:-_5-3	ADAM2	413	222
ADAM2_CCDS34884.1_ex18_8:39694667-39694690:-_5-5	ADAM2	13	23
ADAM2_CCDS34884.1_ex11_8:39645674-39645697:+_5-1	ADAM2	315	1221
ADAM20_CCDS32111.1_ex0_14:70990503-70990526:-_5-1	ADAM20	63	155
ADAM20_CCDS32111.1_ex0_14:70990548-70990571:-_5-2	ADAM20	122	896
ADAM20_CCDS32111.1_ex0_14:70990840-70990863:-_5-4	ADAM20	707	971
ADAM20_CCDS32111.1_ex0_14:70991243-70991266:-_5-5	ADAM20	348	631
ADAM20_CCDS32111.1_ex0_14:70990649-70990672:+_5-3	ADAM20	348	1005
ADAM21_CCDS9804.1_ex0_14:70925235-70925258:-_5-5	ADAM21	4	85
ADAM21_CCDS9804.1_ex0_14:70925016-70925039:+_5-4	ADAM21	64	401
ADAM21_CCDS9804.1_ex0_14:70924542-70924565:+_5-1	ADAM21	189	364
ADAM21_CCDS9804.1_ex0_14:70924749-70924772:+_5-2	ADAM21	601	1160
ADAM21_CCDS9804.1_ex0_14:70924946-70924969:-_5-3	ADAM21	0	52
ADAM22_CCDS43608.1_ex11_7:87762202-87762225:-_5-4	ADAM22	503	1652
ADAM22_CCDS43608.1_ex1_7:87564459-87564482:+_5-1	ADAM22	550	1040
ADAM22_CCDS43608.1_ex10_7:87760670-87760693:-_5-3	ADAM22	70	474
ADAM22_CCDS43608.1_ex2_7:87607676-87607699:-_5-2	ADAM22	527	1069
ADAM22_CCDS43608.1_ex13_7:87765313-87765336:+_5-5	ADAM22	412	840
ADAM23_CCDS2369.1_ex5_2:207407996-207408019:-_5-4	ADAM23	349	429
ADAM23_CCDS2369.1_ex1_2:207310026-207310049:-_5-1	ADAM23	328	614
ADAM23_CCDS2369.1_ex2_2:207345945-207345968:+_5-2	ADAM23	710	1304
ADAM23_CCDS2369.1_ex3_2:207395631-207395654:+_5-3	ADAM23	23	212
ADAM23_CCDS2369.1_ex8_2:207414806-207414829:+_5-5	ADAM23	608	1107
ADAM28_CCDS34865.1_ex5_8:24170948-24170971:+_5-3	ADAM28	651	1440
ADAM28_CCDS34865.1_ex3_8:24167688-24167711:-_5-1	ADAM28	383	810
ADAM28_CCDS34865.1_ex8_8:24181384-24181407:+_5-5	ADAM28	337	504
ADAM28_CCDS34865.1_ex5_8:24171075-24171098:-_5-4	ADAM28	1187	1197
ADAM28_CCDS34865.1_ex5_8:24170894-24170917:+_5-2	ADAM28	566	904
ADAM29_CCDS3823.1_ex0_4:175897600-175897623:-_5-5	ADAM29	863	1262
ADAM29_CCDS3823.1_ex0_4:175897541-175897564:+_5-4	ADAM29	11	159
ADAM29_CCDS3823.1_ex0_4:175897493-175897516:+_5-3	ADAM29	440	1101
ADAM29_CCDS3823.1_ex0_4:175896787-175896810:+_5-1	ADAM29	455	1057
ADAM29_CCDS3823.1_ex0_4:175896951-175896974:-_5-2	ADAM29	801	1265
ADAM30_CCDS907.1_ex0_1:120438076-120438099:+_5-3	ADAM30	811	910
ADAM30_CCDS907.1_ex0_1:120438634-120438657:-_5-5	ADAM30	12	115
ADAM30_CCDS907.1_ex0_1:120438479-120438502:+_5-4	ADAM30	160	210
ADAM30_CCDS907.1_ex0_1:120437885-120437908:-_5-2	ADAM30	313	917
ADAM30_CCDS907.1_ex0_1:120437760-120437783:+_5-1	ADAM30	470	712
[truncated: 89,424 more rows]

## Sheet: 9
sgRNA	gene	EGAN00001547686.sample	Human_gRNA_v1-W
[truncated: 90,709 more rows]
