# Supplementary material for: Genome-wide CRISPR/Cas9 deletion screen defines mitochondrial gene essentiality and identifies routes for tumour cell viability in hypoxia
Source: Commun Biol. 2021 May 21;4:615. doi: 10.1038/s42003-021-02098-x (PMC8140129; doi:10.1038/s42003-021-02098-x)
Supplement: Supplementary file 4 — Supplementary Data [file 42003_2021_2098_MOESM4_ESM.zip › NatCommsBio-Thomas et al-SuppData5-FINAL.xlsx]

## Sheet: Fig3b
siCtrl		siSDHC
Normoxia	Hypoxia	Normoxia	Hypoxia
100	86.125	97.4298	147.506
93.1605	83.7944	109.17	134.154
106.774	79.3945	86.6696	139.752
100	123.729	112.429	137.288
117.232	121.751	114.972	142.938
101.412	110.169	119.492	140.395

## Sheet: Fig3d
SDHC
U2OS
Normoxia	Hypoxia
1	0.506333
1	0.479096
1	0.272547

## Sheet: Fig3e
	SDHC		EGLN3
	Normoxia	Hypoxia	Normoxia	Hypoxia
	1	0.458502	1	19.8353
	1.10957	0.426317	1.02456	15.5625
	0.768438	0.473029	1	24.9333

## Sheet: Fig3f
siCtrl		siSDHC
Normoxia	Hypoxia	Normoxia	Hypoxia
100	85.4369	67.2862	82.0388
114.078	81.5534	97.5728	49.6902
104.854	83.0097	95.6311	85.9223
100	100.015	104.854	78.1553
115.861	109.789	67.2862	48.9467
101.859	108.426	74.969	53.6555

## Sheet: Fig4d
NT		Rotenone
Glucose	Galactose	Glucose	Galactose
100	59.8365	72.9714	6.8885
99.8249	60.9457	77.1162	8.05604
97.1395	64.5067	76.4156	8.87332

## Sheet: FigS4b
NDUFB10				SDHA				UQCRC2				COXIV
U2OS		HCT116		U2OS		HCT116		U2OS		HCT116		U2OS		HCT116
Normoxia	Hypoxia	Normoxia	Hypoxia	Normoxia	Hypoxia	Normoxia	Hypoxia	Normoxia	Hypoxia	Normoxia	Hypoxia	Normoxia	Hypoxia	Normoxia	Hypoxia
1	0.420071	1	0.676958	1	1.84593	1	0.827827	1	0.855643	1	0.749199	1	0.826788	1	0.854222
1	0.328942	1	0.750558	1	0.427781	1	0.520548	1	0.589736	1	0.837155	1	0.95105	1	0.990205
1	0.289529	1	0.65046	1	0.453371	1	0.642405	1	0.575042	1	0.457288	1	0.80892	1	0.743106
1	1	1	0	0	0	0	0	0
1	1	1	0	0	0	0	0	0
1	1	1	0	0	0	0	0	0
1	1	1	0	0	0	0	0	0
1	1	1	0	0	0	0	0	0
